# Supplementary material for: Identification of the Acetylation and Ubiquitin-Modified Proteome during the Progression of Skeletal Muscle Atrophy
Source: PLoS One. 2015 Aug 24;10(8):e0136247. doi: 10.1371/journal.pone.0136247 (PMC4547751; doi:10.1371/journal.pone.0136247)
Supplement: S1 Table — (XLSX) [file pone.0136247.s001.xlsx]

## Sheet: Table - S1
Table S1. Raw data for all acetylated peptides in muscle during control conditions and following 2, 4 and 6 days of cast immobilization.
Legend: * = modified residue, # = oxidized methionine, % = published site, Blue Text = CST antibody available, N.D. = no Fold Change determined, Bold Intensity = manually reviewed values. Red values = multiple identifications for 1 m/z measurement due to ambiguous acetylation site localization. Sample 1 = Group A (Wt. Bearing) Control = CS16202 & 16203, Sample 2 = Group B (2 Days Immobilized) = C…
	Normalized Fold Change	Normalized Fold Change	Normalized Fold Change															Intensity	Intensity	Intensity	Intensity	Intensity	Intensity	Intensity	Intensity	Raw Fold Change	Raw Fold Change	Raw Fold Change	Average Intensity	Max Intensity	Average Intensity	Average Intensity	Average Intensity	Average Intensity	Ratio	Ratio	Ratio	Log2 Ratio	Log2 Ratio	Log2 Ratio	Normalized Log2 Ratio	Normalized Log2 Ratio	Normalized Log2 Ratio	Normalized Ratio	Normalized Ratio	Normalized Ratio	Normalized Fold Change	Normalized Fold Change	Normalized Fold Change
Index in Detail	Group B : Control	Group C : Control	Group D : Control	Gene Name	Protein Name	Site	Accession	Description	URL	kD	Peptide	Charge	Calc. m/z	AveRT	MaxCV	H/A	Count in Details	Control (CS16202)	Control (CS16203)	Group B (CS16204)	Group B (CS16205)	Group C (CS16206)	Group C (CS16207)	Group D (CS16208)	Group D (CS16209)	Group B : Control	Group C : Control	Group D : Control	Control		Control (16202,16203)	Sample B (16204,16205)	Sample C (16206,16207)	Sample D (16208,16209)	Sample B: Control	Sample C: Control	Sample D: Control	Sample B: Control	Sample C: Control	Sample D: Control	Sample B: Control	Sample C: Control	Sample D: Control	Sample B: Control	Sample C: Control	Sample D: Control	Sample B: Control	Sample C: Control	Sample D: Control
Adaptor/scaffold
3	-1.9209	-1.68755	-1.54945	Ap4b1	AP4B1	530	NP_001101179	AP-4 complex subunit beta-1	http://www.phosphosite.org/proteinAction.do?id=24854&showAllSites=true	83	LLLVGIDKTK*	2	571.363	84.82	0.346124	A	1	1282512	1160229	763068	510257	549187	905125	699841	601129	-1.9184	-1.67965	-1.87763	1.22137e+06	1.22137e+06	1.22137e+06	636662	727156	650485	0.521269	0.595361	0.532586	-0.9399	-0.748164	-0.908913	-0.941786	-0.754928	-0.631754	0.520588	0.592576	0.645391	-1.9209	-1.68755	-1.54945
6	-1.86877	-1.06511	1.51776	Ywhae	14-3-3 epsilon	142	P62260	14-3-3 protein epsilon	http://www.phosphosite.org/proteinAction.do?id=4060726&showAllSites=true	29	YLAEFATGNDRK*EAAENSLVAYK	3	868.098	57.099	0.292225	H	1	276471	420486	212404	161034	312400	345027	463581	409340	-1.86633	-1.06013	1.25247	348478	436460	348478	186719	328714	436460	0.535812	0.943282	1.25247	-0.900201	-0.0842389	0.324781	-0.902086	-0.0910026	0.601941	0.535112	0.93887	1.51776	-1.86877	-1.06511	1.51776
1	-1.19105	-1.23533	1.29497	Dock2	Dock2	494	ENSRNOP00000009525	GTPase activator	http://www.phosphosite.org/proteinAction.do?id=24985180&showAllSites=true	211	QPRWMETVK*VAVPIEDM#QRIHLR	4	723.385	66.0284	0.320639	H	1	50929	80794	67199	43540	46804	60327	78938	61825	-1.18949	-1.22955	1.06863	65861.5	70381.5	65861.5	55369.5	53565.5	70381.5	0.840696	0.813305	1.06863	-0.250344	-0.298131	0.0957609	-0.252229	-0.304895	0.37292	0.839598	0.809501	1.29497	-1.19105	-1.23533	1.29497
2	1.01214	1.21387	1.38264	Dock2	Dock2	711	ENSRNOP00000009525	GTPase activator	http://www.phosphosite.org/proteinAction.do?id=24985180&showAllSites=true	211	SATLAYK*K	2	462.264	36.55	0.245498	A	1	1070207	1288273	1028655	1361576	1195634	1680699	1111913	1579045	1.01346	1.21957	1.14097	1179240	1.43817e+06	1179240	1.19512e+06	1.43817e+06	1345479	1.01346	1.21957	1.14097	0.0192927	0.286373	0.190263	0.0174072	0.27961	0.467422	1.01214	1.21387	1.38264	1.01214	1.21387	1.38264
4	2.14319	1.19157	2.46426	Pard3	PARD3	1031, 1037	Q9Z340	partitioning defective 3 homolog	http://www.phosphosite.org/proteinAction.do?id=16218&showAllSites=true	149	K*DDKM#EK*MGRIK	2	789.903	68.6131	0.189135	H	3	883563	695840	1864640	1524740	893088	997721	1820660	1391120	2.14599	1.19717	2.03354	789702	1694690	789702	1694690	945404	1605890	2.14599	1.19717	2.03354	1.10164	0.259624	1.02399	1.09976	0.252861	1.30115	2.14319	1.19157	2.46426	2.14319	1.19157	2.46426
Adhesion or extracellular matrix protein
19	-14.0925	2.33438	-9.7317	Magee1	MAGE-E1	654	NP_001073360	melanoma-associated antigen E1	http://www.phosphosite.org/proteinAction.do?id=6787573&showAllSites=true	102	FMARIYNK*DPM#DWPAQYNEALEEEAERDVPNNWR	5	851.99	61.9949	0.262094	A	1	2432601	1671918	158253	133384	5183987	4442550	152253	195796	-14.0741	2.34535	-11.7929	2.05226e+06	4.81327e+06	2.05226e+06	145818	4.81327e+06	174024	0.0710527	2.34535	0.0847965	-3.81497	1.2298	-3.55985	-3.81685	1.22304	-3.28269	0.0709599	2.33438	0.102757	-14.0925	2.33438	-9.7317
18	-3.5469	1.10498	-1.44973	Lrfn2	Lrfn2	753	NP_001034788	leucine-rich repeat and fibronectin type-III domain-containing protein 2	http://www.ncbi.nlm.nih.gov/entrez/query.fcgi?db=protein&cmd=search&term=NP_001034788	85	RVSNIWTK*RSLSVNGMLLPFEENDLVGAR	5	669.557	73.7377	0.359988	A	1	1750079	2669587	465047	782648	2019385	2887212	1256104	1259661	-3.54226	1.11017	-1.75679	2209833	2.4533e+06	2209833	623848	2.4533e+06	1.25788e+06	0.282305	1.11017	0.569221	-1.82467	0.150785	-0.81294	-1.82656	0.144022	-0.535781	0.281937	1.10498	0.689785	-3.5469	1.10498	-1.44973
43	-1.748	-2.31807	-2.01724	Spon1	Spon1	586, 596	NP_742064	spondin-1 precursor	http://www.ncbi.nlm.nih.gov/entrez/query.fcgi?db=protein&cmd=search&term=NP_742064	91	RHRMVK*M#SPADGSMCK*AETS	3	793.694	40.6956	0.344395	H	1	283917	172716	130872	130701	102388	95526	90283	96517	-1.74572	-2.30723	-2.4445	228316	228316	228316	130786	98957	93400	0.57283	0.43342	0.409081	-0.803821	-1.20616	-1.28954	-0.805707	-1.21293	-1.01238	0.572082	0.431393	0.495727	-1.748	-2.31807	-2.01724
13	-1.65948	1.36079	1.15287	Defb30	Defb30	48, 49, 75	NP_001032620	beta-defensin 30 precursor	http://www.ncbi.nlm.nih.gov/entrez/query.fcgi?db=protein&cmd=search&term=NP_001032620	9	NVCGK*K*EIFHIFCGTQFLCCIERKEM#PVLFVK*	4	1033.26	91.3814	0.804805	A	1	875823	931990	816301	274510	532529	1939079	1275069	444819	-1.65731	1.36718	-1.05112	903906	1235804	903906	545406	1235804	859944	0.603387	1.36718	0.951364	-0.728844	0.451204	-0.0719308	-0.73073	0.444441	0.205228	0.602599	1.36079	1.15287	-1.65948	1.36079	1.15287
11	-1.59637	1.71281	1.85681	Col2a1	Col2a1	696	NP_037061	collagen alpha-1(II) chain precursor	http://www.ncbi.nlm.nih.gov/entrez/query.fcgi?db=protein&cmd=search&term=NP_037061	135	GAAGIAGPK*GDR	2	556.296	22.0613	0.296276	H	1	49177	32141	27004	24002	73466	66471	73358	51243	-1.59428	1.72086	1.53227	40659	69968.5	40659	25503	69968.5	62300.5	0.627241	1.72086	1.53227	-0.672908	0.783131	0.615669	-0.674793	0.776367	0.892828	0.626422	1.71281	1.85681	-1.59637	1.71281	1.85681
41	-1.55107	-1.42625	-1.39977	Saa4	Saa4	129	NP_001009478	serum amyloid A-4 protein	http://www.ncbi.nlm.nih.gov/entrez/query.fcgi?db=protein&cmd=search&term=NP_001009478	15	SGKDPNHFRPEGLPEK*Y	3	671.666	42.9321	0.255716	H	7	193444	134200	90632	120882	104810	125994	97370	95788	-1.54904	-1.41958	-1.69625	163822	163822	163822	105757	115402	96579	0.64556	0.704435	0.589536	-0.631376	-0.505461	-0.762348	-0.633261	-0.512225	-0.485188	0.644717	0.70114	0.714404	-1.55107	-1.42625	-1.39977
14	-1.4359	-1.32013	-1.27309	Itgam	ITGAM	170, 182	Q9JI30	integrin alpha-M	http://www.phosphosite.org/proteinAction.do?id=24463&showAllSites=true	127	K*EFVSTVM#DQFQK*	4	422.457	49.4096	0.197208	H	1	226837	300352	164317	203313	180544	220678	181374	160348	-1.43402	-1.31396	-1.54274	263594	263594	263594	183815	200611	170861	0.69734	0.761059	0.648196	-0.520066	-0.39392	-0.625497	-0.521951	-0.400683	-0.348338	0.696429	0.757499	0.785489	-1.4359	-1.32013	-1.27309
67	-1.33538	1.04965	-1.41864	Trh	Trh	190, 200	NP_037178	prothyroliberin	http://www.ncbi.nlm.nih.gov/entrez/query.fcgi?db=protein&cmd=search&term=NP_037178	29	RFIDPELQRSWEEK*EGEGVLM#PEK*R	4	790.395	55.2514	0.230196	H	1	251696	349565	196436	254408	326163	307914	202913	146837	-1.33363	1.05458	-1.71912	300630	317038	300630	225422	317038	174875	0.749831	1.05458	0.581694	-0.415363	0.0766667	-0.781667	-0.417249	0.069903	-0.504508	0.748851	1.04965	0.704901	-1.33538	1.04965	-1.41864
15	-1.33485	-2.22245	-1.46393	Kbtbd10	KBTBD10	233	Q9ER30	kelch repeat and BTB domain-containing protein 10	http://www.phosphosite.org/proteinAction.do?id=11958962&showAllSites=true	68	YFK*DHVEKDDIIK	3	564.626	41.2397	0.35629	H	1	262516	233385	157992	213996	83851	140330	157570	121969	-1.33311	-2.21206	-1.774	247950	247950	247950	185994	112090	139770	0.750126	0.452068	0.563699	-0.414796	-1.14539	-0.827003	-0.416682	-1.15215	-0.549843	0.749146	0.449954	0.683094	-1.33485	-2.22245	-1.46393
12	-1.29589	2.1791	1.39735	Col6a3	COL6A3	1489	NP_001102478	procollagen, type VI, alpha 3	http://www.phosphosite.org/proteinAction.do?id=7116510&showAllSites=true	240	IGVVQFSNDVFPEFYLK*THK	3	804.086	76.8849	0.381111	H	1	47870	36562	23829	41410	81717	103133	53678	43682	-1.2942	2.18934	1.15312	42216	92425	42216	32619.5	92425	48680	0.772681	2.18934	1.15312	-0.372055	1.13049	0.205539	-0.373941	1.12373	0.482698	0.771672	2.1791	1.39735	-1.29589	2.1791	1.39735
7	-1.07336	-1.49886	-1.01131	Alb	Alb	421	NP_599153	serum albumin precursor	http://www.ncbi.nlm.nih.gov/entrez/query.fcgi?db=protein&cmd=search&term=NP_599153	69	TNCELYEK*LGEYGFQNAILVR	3	853.756	80.363	0.340972	H	2	46909	35356	47623	29120	24245	30898	32917	34210	-1.07195	-1.49185	-1.22551	41132.5	41132.5	41132.5	38371.5	27571.5	33563.5	0.932875	0.670309	0.815985	-0.100244	-0.577101	-0.293386	-0.102129	-0.583865	-0.0162264	0.931657	0.667174	0.988816	-1.07336	-1.49886	-1.01131
10	-1.05508	-1.13741	1.47626	Atp2a2	SERCA2	876	P11507	sarcoplasmic/endoplasmic reticulum calcium ATPase 2 isoform b	http://www.phosphosite.org/proteinAction.do?id=2166&showAllSites=true	115	VSFYQLSHFLQCK*	3	566.948	77.9929	0.383019	A	1	242597	272075	178078	310366	221615	233006	286000	340990	-1.0537	-1.13209	1.21823	257336	313495	257336	244222	227310	313495	0.949039	0.883322	1.21823	-0.0754601	-0.178989	0.284789	-0.0773456	-0.185753	0.561948	0.9478	0.87919	1.47626	-1.05508	-1.13741	1.47626
9	1.08154	1.00858	1.1001	Apoa1bp	Apoa1bp	61	NP_001099910	apolipoprotein A-I-binding protein	http://www.ncbi.nlm.nih.gov/entrez/query.fcgi?db=protein&cmd=search&term=NP_001099910	22	LFGYQPTIYYPK*RPNKPLFTGLVTQCQK	4	850.703	67.2416	0.317744	H	4	139885	121031	173022	109537	150503	113887	127144	109721	1.08295	1.01331	-1.10154	130458	141280	130458	141280	132195	118432	1.08295	1.01331	0.907821	0.114967	0.0190822	-0.13952	0.113081	0.0123185	0.137639	1.08154	1.00858	1.1001	1.08154	1.00858	1.1001
42	1.09326	1.4178	1.91438	Serpina10	Serpina10	273	NP_598301	protein Z-dependent protease inhibitor precursor	http://www.ncbi.nlm.nih.gov/entrez/query.fcgi?db=protein&cmd=search&term=NP_598301	50	EGNFASTFDK*K	2	643.307	44.8758	0.297516	H	1	43324	51554	62856	41006	77627	57523	74055	75831	1.09469	1.42446	1.57978	47439	74943	47439	51931	67575	74943	1.09469	1.42446	1.57978	0.130522	0.510416	0.65972	0.128637	0.503652	0.936879	1.09326	1.4178	1.91438	1.09326	1.4178	1.91438
39	1.17449	1.22487	1.1458	RGD1565947	RGD1565947	509	NP_001100250	hypothetical protein LOC299737	http://www.ncbi.nlm.nih.gov/entrez/query.fcgi?db=protein&cmd=search&term=NP_001100250	70	CECK*EQVLGNPKAFCG	3	646.955	42.94	0.229342	H	2	118792	125184	150244	136677	125776	174466	122047	108640	1.17602	1.23062	-1.05761	121988	150121	121988	143460	150121	115344	1.17602	1.23062	0.945532	0.233914	0.299387	-0.0808025	0.232029	0.292623	0.196357	1.17449	1.22487	1.1458	1.17449	1.22487	1.1458
20	1.18692	1.18042	1.12985	Mmp7; RGD1308026	Mmp7; RGD1308026	76; 131	NP_036996; NP_001102225	matrilysin precursor	http://www.ncbi.nlm.nih.gov/entrez/query.fcgi?db=protein&cmd=search&term=NP_036996	30; 21	TGK*LSPR	2	400.735	35.65	0.102651	A	1	15173695	15658510	16991661	19651419	17619448	18946520	13357001	15390077	1.18847	1.18597	-1.07253	1.54161e+07	18321540	1.54161e+07	18321540	18282984	14373539	1.18847	1.18597	0.932372	0.249103	0.246063	-0.101023	0.247217	0.2393	0.176136	1.18692	1.18042	1.12985	1.18692	1.18042	1.12985
16	1.27471	-1.08071	1.02993	Lgals1	Lgals1	64	NP_063969	galectin-1	http://www.ncbi.nlm.nih.gov/entrez/query.fcgi?db=protein&cmd=search&term=NP_063969	15	FNAHGDANTIVCNSK*DDGTWGTEQR	3	945.751	46.6159	0.306945	H	9	59524	53298	71949	72054	41061	63826	46466	49423	1.27637	-1.07565	-1.17659	56411	72001.5	56411	72001.5	52443.5	47944.5	1.27637	0.929668	0.849914	0.35205	-0.105213	-0.234611	0.350165	-0.111976	0.042548	1.27471	0.92532	1.02993	1.27471	-1.08071	1.02993
38	1.34492	1.12469	1.4775	Pcdh10	Pcdh10	798	XP_001054521	PREDICTED: protocadherin 10-like	http://www.ncbi.nlm.nih.gov/entrez/query.fcgi?db=protein&cmd=search&term=XP_001054521	109	TDLM#FLK*PCSPSRST	3	599.955	41.602	0.126842	H	1	68652	59297	88488	83818	71133	73446	84997	71005	1.34668	1.12997	1.21925	63974.5	86153	63974.5	86153	72289.5	78001	1.34668	1.12997	1.21925	0.429404	0.176289	0.285996	0.427519	0.169525	0.563155	1.34492	1.12469	1.4775	1.34492	1.12469	1.4775
37	2.12336	-1.29754	2.03465	Nav2	NAV2	566	NP_612538	neuron navigator 2	http://www.phosphosite.org/proteinAction.do?id=5078703&showAllSites=true	261	EATAPSHSGIPK*PGMKNM#PGKSPSAPIPPKE	4	799.909	92.0594	0.292603	H	1	21162	16115	44918	34338	11446	17418	35327	27262	2.12614	-1.29147	1.67902	18638.5	39628	18638.5	39628	14432	31294.5	2.12614	0.774311	1.67902	1.08823	-0.369015	0.747623	1.08635	-0.375778	1.02478	2.12336	0.77069	2.03465	2.12336	-1.29754	2.03465
Apoptosis
2951	-4.91206	-1.97979	-2.15082	LOC684545	LOC684545	74	XP_001070923	PREDICTED: NACHT, leucine rich repeat and PYD containing 2-like	http://www.ncbi.nlm.nih.gov/entrez/query.fcgi?db=protein&cmd=search&term=XP_001070923	119	RVTFK*ILEEIN	2	702.398	75.8827	0.37077	A	1	8965539	5240967	1639333	1256616	3586229	3623249	3146066	2304615	-4.90565	-1.97053	-2.60637	7103253	7103253	7103253	1.44797e+06	3604739	2.72534e+06	0.203847	0.507477	0.383675	-2.29444	-0.978585	-1.38204	-2.29633	-0.985349	-1.10488	0.20358	0.505104	0.46494	-4.91206	-1.97979	-2.15082
72	-3.02492	-2.68848	-4.7239	Ldha	LDH-A	%5	P04642	L-lactate dehydrogenase A chain	http://www.phosphosite.org/proteinAction.do?id=2099012&showAllSites=true	36	AALK*DQLIVNLLKEEQVPQNK	3	811.795	72.9282	0.628843	H	1	105615	83561	45233	17388	37292	33404	22371	10676	-3.02097	-2.67591	-5.72445	94588	94588	94588	31310.5	35348	16523.5	0.33102	0.373705	0.174689	-1.59501	-1.42003	-2.51714	-1.5969	-1.42679	-2.23998	0.330587	0.371957	0.211689	-3.02492	-2.68848	-4.7239
75	-1.68353	-1.23962	1.64891	Sod1	SOD1	%123	P07632	superoxide dismutase [Cu-Zn]	http://www.phosphosite.org/proteinAction.do?id=7313&showAllSites=true	16	TMVVHEK*QDDLGKGGNEESTKTGNAGSR	4	747.609	28.029	0.243615	H	13	50240	44362	28535	27731	44941	31733	62981	65744	-1.68134	-1.23382	1.3607	47301	64362.5	47301	28133	38337	64362.5	0.594765	0.81049	1.3607	-0.749607	-0.303133	0.44435	-0.751493	-0.309897	0.721509	0.593989	0.806699	1.64891	-1.68353	-1.23962	1.64891
71	-1.17967	-1.40772	-1.46434	Ldha	LDH-A	%224	P04642	L-lactate dehydrogenase A chain	http://www.phosphosite.org/proteinAction.do?id=2099012&showAllSites=true	36	SLNPQLGTDADK*EQWKDVHK	4	588.546	43.9966	0.288701	H	1	143726	100530	82501	124825	100714	73613	58170	79478	-1.17813	-1.40114	-1.7745	122128	122128	122128	103663	87163.5	68824	0.848806	0.713706	0.56354	-0.236493	-0.486598	-0.82741	-0.238378	-0.493362	-0.550251	0.847698	0.710368	0.682901	-1.17967	-1.40772	-1.46434
70	1.06292	-1.04663	1.4372	Ldha	LDH-A	%118	P04642	L-lactate dehydrogenase A chain	http://www.phosphosite.org/proteinAction.do?id=2099012&showAllSites=true	36	NVNIFK*FIIPNVVK	2	844.001	89.108	0.385521	H	3	69226	69950	78857	69270	85010	48590	61910	103153	1.06431	-1.04174	1.186	69588	82531.5	69588	74063.5	66800	82531.5	1.06431	0.959936	1.186	0.0899242	-0.0589904	0.246106	0.0880387	-0.0657541	0.523266	1.06292	0.955446	1.4372	1.06292	-1.04663	1.4372
73	1.1785	-1.05355	1.04953	Ldha	LDH-A	%81	P04642	L-lactate dehydrogenase A chain	http://www.phosphosite.org/proteinAction.do?id=2099012&showAllSites=true	36	IVSSK*DYSVTANSK	2	770.896	34.3853	0.239109	H	8	86867	61741	77726	97637	62021	79697	56247	72460	1.18004	-1.04862	-1.15462	74304	87681.5	74304	87681.5	70859	64353.5	1.18004	0.953636	0.866084	0.238833	-0.0684888	-0.207421	0.236947	-0.0752525	0.069738	1.1785	0.949176	1.04953	1.1785	-1.05355	1.04953
68	1.40721	1.17984	1.44448	Gpi	G6PI	%12	Q6P6V0	glucose-6-phosphate isomerase	http://www.phosphosite.org/proteinAction.do?id=6785737&showAllSites=true	63	NPEFQK*LLEWHR	3	546.951	64.4889	0.327998	H	5	138690	86469	181146	136114	143434	123466	142140	126251	1.40905	1.18538	1.19201	112580	158630	112580	158630	133450	134196	1.40905	1.18538	1.19201	0.494721	0.245355	0.253392	0.492836	0.238591	0.530551	1.40721	1.17984	1.44448	1.40721	1.17984	1.44448
69	1.86352	1.91682	2.0972	Gpi	G6PI	%142	Q6P6V0	glucose-6-phosphate isomerase	http://www.phosphosite.org/proteinAction.do?id=6785737&showAllSites=true	63	SGDWK*GYTGK	2	570.77	37.3524	0.204534	H	2	35499	34731	60156	70890	77406	57845	67586	53957	1.86595	1.92583	1.73064	35115	67625.5	35115	65523	67625.5	60771.5	1.86595	1.92583	1.73064	0.899914	0.94548	0.791307	0.898028	0.938716	1.06847	1.86352	1.91682	2.0972	1.86352	1.91682	2.0972
Autophagy
77	-1.15088	1.08173	1.32089	Sh3glb2	SH3GLB2	117, 123	Q5PPJ9	endophilin-B2	http://www.phosphosite.org/proteinAction.do?id=1344304&showAllSites=true	45	TLM#K*VSEAEK*RLGA	3	544.959	41.8445	0.242039	H	1	299169	232415	221626	240870	239427	338304	257936	321499	-1.14938	1.08681	1.09002	265792	289718	265792	231248	288866	289718	0.870034	1.08681	1.09002	-0.200857	0.1201	0.124349	-0.202742	0.113337	0.401508	0.868897	1.08173	1.32089	-1.15088	1.08173	1.32089
Calcium-binding protein
82	-2.39678	-1.64547	-1.61204	Anxa1	ANXA1	318	P07150	annexin A1	http://www.phosphosite.org/proteinAction.do?id=2407&showAllSites=true	39	SEIDMNEIKVFYQKK*	3	638.661	62.0893	0.360756	H	1	663092	430522	286714	170167	259961	407784	310145	249685	-2.39365	-1.63777	-1.95348	546807	546807	546807	228440	333872	279915	0.417772	0.610586	0.511908	-1.25921	-0.711734	-0.966043	-1.2611	-0.718498	-0.688884	0.417226	0.60773	0.620334	-2.39678	-1.64547	-1.61204
94	-2.27139	1.26055	-1.98819	Casq2	calsequestrin 2	180	P51868	calsequestrin-2 precursor	http://www.phosphosite.org/proteinAction.do?id=9434328&showAllSites=true	48	LLGFFKNEDSEYYK*AFQEAAEHFQPYIK	4	864.421	85.5007	0.158339	A	2	1070639	855035	462765	386138	1197416	1241401	394260	405008	-2.26843	1.26647	-2.4093	962837	1.21941e+06	962837	424452	1.21941e+06	399634	0.440834	1.26647	0.415059	-1.18169	0.340818	-1.26861	-1.18358	0.334054	-0.991453	0.440258	1.26055	0.502971	-2.27139	1.26055	-1.98819
93	-1.54273	-1.17675	1.07329	Anxa6	ANXA6	%75	P48037	annexin A6	http://www.phosphosite.org/proteinAction.do?id=6782986&showAllSites=true	76	SLYGKDLIADLK*YELTGKFER	4	626.088	85.1223	0.228031	A	9	1289060	1016322	837453	658855	825468	1142843	1029336	1012520	-1.54071	-1.17125	-1.12906	1152691	1152691	1152691	748154	984156	1020928	0.64905	0.85379	0.885691	-0.623599	-0.228048	-0.175125	-0.625484	-0.234811	0.102035	0.648202	0.849796	1.07329	-1.54273	-1.17675	1.07329
79	-1.15422	-1.18263	-1.14901	Anxa1	ANXA1	16	P07150	annexin A1	http://www.phosphosite.org/proteinAction.do?id=2407&showAllSites=true	39	QACYIEK*QEQEYVQAVK	3	719.349	55.6706	0.145454	H	10	211737	226685	172892	207446	167076	205384	141815	173059	-1.15272	-1.1771	-1.39237	219211	219211	219211	190169	186230	157437	0.867516	0.849547	0.718198	-0.205038	-0.235235	-0.477546	-0.206924	-0.241998	-0.200386	0.866383	0.845573	0.870317	-1.15422	-1.18263	-1.14901
81	1.03473	1.34391	1.00377	Anxa1	ANXA1	%312	P07150	annexin A1	http://www.phosphosite.org/proteinAction.do?id=2407&showAllSites=true	39	SEIDM#NEIK*VFYQK	2	901.438	58.3892	0.334727	H	3	48889	52976	57162	48379	65472	72069	32203	52174	1.03609	1.35023	-1.20726	50932.5	68770.5	50932.5	52770.5	68770.5	42188.5	1.03609	1.35023	0.828322	0.0511451	0.433203	-0.271737	0.0492596	0.42644	0.00542248	1.03473	1.34391	1.00377	1.03473	1.34391	1.00377
86	1.05595	1.04971	1.56142	Anxa2	ANXA2	%227	Q07936	annexin A2	http://www.phosphosite.org/proteinAction.do?id=3333&showAllSites=true	39	SVCHLQK*VFER	3	482.25	43.3757	0.224186	H	28	9213980	8840000	9448570	9640520	9047050	9993400	9787520	13475200	1.05733	1.05464	1.28851	9026990	11631360	9026990	9544545	9520225	11631360	1.05733	1.05464	1.28851	0.0804314	0.0767507	0.365703	0.0785459	0.069987	0.642862	1.05595	1.04971	1.56142	1.05595	1.04971	1.56142
84	1.08308	-1.06815	1.5793	Anxa2	ANXA2	%157	Q07936	annexin A2	http://www.phosphosite.org/proteinAction.do?id=3333&showAllSites=true	39	TDLEK*DIISDTSGEFRK	3	666	60.8156	0.393183	H	9	244999	262942	214064	336796	232528	245240	423012	238967	1.0845	-1.06315	1.30326	253970	330990	253970	275430	238884	330990	1.0845	0.940597	1.30326	0.117025	-0.0883507	0.382125	0.115139	-0.0951144	0.659284	1.08308	0.936198	1.5793	1.08308	-1.06815	1.5793
91	1.47415	1.74017	1.68655	Anxa6	ANXA6	442	P48037	annexin A6	http://www.phosphosite.org/proteinAction.do?id=6782986&showAllSites=true	76	LILGLM#M#PPAHYDAK*QLK	3	705.044	55.9327	0.307778	H	2	73123	66996	98005	108822	109570	135407	118727	76286	1.47608	1.74835	1.39177	70059.5	122488	70059.5	103414	122488	97506.5	1.47608	1.74835	1.39177	0.561772	0.805994	0.476918	0.559886	0.79923	0.754077	1.47415	1.74017	1.68655	1.47415	1.74017	1.68655
89	2.44321	2.22003	2.79424	Anxa6	ANXA6	%418	P48037	annexin A6	http://www.phosphosite.org/proteinAction.do?id=6782986&showAllSites=true	76	DLM#ADLK*SEISGDLAR	3	597.965	74.4821	0.304109	A	5	200612	200631	581878	399723	517444	377514	562080	363126	2.4464	2.23046	2.30585	200622	490800	200622	490800	447479	462603	2.4464	2.23046	2.30585	1.29066	1.15734	1.2053	1.28877	1.15058	1.48246	2.44321	2.22003	2.79424	2.44321	2.22003	2.79424
Cell cycle regulation
95	-1.81374	1.69711	1.9822	Ccnb1	CCNB1	418	P30277	G2/mitotic-specific cyclin-B1	http://www.phosphosite.org/proteinAction.do?id=26323200&showAllSites=true	47	VQNLSK*AVTK	2	565.332	23.7699	0.221332	A	1	394180	395198	245076	190715	648489	697465	544566	746648	-1.81137	1.70508	1.63574	394689	672977	394689	217896	672977	645607	0.552069	1.70508	1.63574	-0.85708	0.769841	0.70994	-0.858965	0.763077	0.987099	0.551348	1.69711	1.9822	-1.81374	1.69711	1.9822
104	-1.16628	-1.59673	-1.52477	Usp16	Usp16	270	NP_001093971	ubiquitin carboxyl-terminal hydrolase 16	http://www.ncbi.nlm.nih.gov/entrez/query.fcgi?db=protein&cmd=search&term=NP_001093971	94	PDLALTEPLEVNLEPPGPLTLAMSQFLNEM#QENK*	4	959.98	71.5539	0.315954	H	1	501728	359636	393444	346079	257598	284393	285163	181013	-1.16476	-1.58926	-1.84772	430682	430682	430682	369762	270996	233088	0.858549	0.629224	0.541207	-0.220028	-0.668354	-0.885748	-0.221914	-0.675118	-0.608589	0.857427	0.626281	0.655838	-1.16628	-1.59673	-1.52477
96	-1.12572	-1.29023	1.11119	Ccnb2	Ccnb2	41	NP_001009470	G2/mitotic-specific cyclin-B2	http://www.ncbi.nlm.nih.gov/entrez/query.fcgi?db=protein&cmd=search&term=NP_001009470	45	AVLEEIGNK*V	3	371.877	41.2018	0.228504	H	1	539919	634964	499542	545500	383528	531351	468897	608440	-1.12424	-1.28419	-1.09054	587442	587442	587442	522521	457440	538668	0.889486	0.778698	0.916974	-0.168956	-0.360864	-0.125047	-0.170842	-0.367628	0.152112	0.888324	0.775056	1.11119	-1.12572	-1.29023	1.11119
102	-1.0187	1.44324	1.30462	Stag3	STAG3	582, 588, 590	Q99M76	cohesin subunit SA-3	http://www.phosphosite.org/proteinAction.do?id=6785954&showAllSites=true	142	RK*LQAYDK*VK*	3	458.93	59.05	0.217636	A	1	11099573	11615110	9906858	12419987	14051736	18885127	10345509	14108824	-1.01737	1.45003	1.07659	1.13573e+07	1.64684e+07	1.13573e+07	1.11634e+07	1.64684e+07	1.22272e+07	0.982926	1.45003	1.07659	-0.0248458	0.536078	0.106465	-0.0267313	0.529314	0.383624	0.981642	1.44324	1.30462	-1.0187	1.44324	1.30462
97	1.13416	1.5702	1.37331	Msh4	Msh4	452	NP_001099947	mutS protein homolog 4	http://www.ncbi.nlm.nih.gov/entrez/query.fcgi?db=protein&cmd=search&term=NP_001099947	102	YM#K*GCLNM#R	2	623.773	17.5309	0.0882135	H	1	4208	4248	4502	5101	6859	6481	4842	4741	1.13564	1.57758	1.13328	4228	6670	4228	4801.5	6670	4791.5	1.13564	1.57758	1.13328	0.18351	0.657711	0.180502	0.181624	0.650948	0.457661	1.13416	1.5702	1.37331	1.13416	1.5702	1.37331
103	1.13491	2.20725	1.72019	Syce1	Syce1	34	NP_001020229	synaptonemal complex central element protein 1	http://www.ncbi.nlm.nih.gov/entrez/query.fcgi?db=protein&cmd=search&term=NP_001020229	38	STQK*IEDLM#EMVEKLQK	3	703.359	50.1787	0.283969	H	1	75641	113650	118950	96160	243569	176207	126880	141824	1.1364	2.21762	1.41953	94645.5	209888	94645.5	107555	209888	134352	1.1364	2.21762	1.41953	0.184469	1.14901	0.505412	0.182583	1.14225	0.782571	1.13491	2.20725	1.72019	1.13491	2.20725	1.72019
101	1.27688	1.09059	1.36933	Smc3	SMC3	%105, %106	P97690	structural maintenance of chromosomes protein 3	http://www.phosphosite.org/proteinAction.do?id=6785880&showAllSites=true	138	VIGAK*K*DQYFLDKK	3	579.658	48.5483	0.181857	H	29	3605410	4669500	4926040	5653850	4492380	4574580	5100430	4250160	1.27855	1.09572	1.12999	4137455	5289945	4137455	5289945	4533480	4675295	1.27855	1.09572	1.12999	0.354509	0.131875	0.176314	0.352624	0.125112	0.453473	1.27688	1.09059	1.36933	1.27688	1.09059	1.36933
Chaperone
119	-1.86587	-1.81729	-2.00159	Hspa9	HSPA9B	%300	P48721	stress-70 protein, mitochondrial	http://www.phosphosite.org/proteinAction.do?id=6783634&showAllSites=true	74	ETGVDLTK*DNMALQR	2	866.93	50.0955	0.487596	H	15	245318	316899	164049	137661	208996	101829	135065	96726	-1.86344	-1.80879	-2.42553	281108	281108	281108	150855	155412	115896	0.536643	0.552856	0.41228	-0.897965	-0.855025	-1.2783	-0.89985	-0.861788	-1.00114	0.535942	0.55027	0.499604	-1.86587	-1.81729	-2.00159
131	-1.64661	-1.32205	1.33763	Hspd1; LOC684747	HSP60; LOC684747	387; 475	P63039; XP_001071820	60 kDa heat shock protein, mitochondrial	http://www.phosphosite.org/proteinAction.do?id=6783425&showAllSites=true	61; 94	RIQEITEQLDITTSEYEK*EKLNER	4	752.636	61.7	0.633742	A	1	1926143	1614389	1027265	1125740	1249343	1441308	2829734	1078406	-1.64446	-1.31586	1.10383	1770266	1954070	1770266	1.0765e+06	1.34533e+06	1954070	0.608102	0.759957	1.10383	-0.717614	-0.396011	0.142516	-0.7195	-0.402775	0.419675	0.607308	0.756402	1.33763	-1.64661	-1.32205	1.33763
115	-1.40833	-1.25581	-1.57583	Hspa9	HSPA9B	159	P48721	stress-70 protein, mitochondrial	http://www.phosphosite.org/proteinAction.do?id=6783634&showAllSites=true	74	ASNGDAWVEAHGK*LYSPSQIGAFVLM#K	3	978.82	72.1161	0.327894	H	6	162322	103739	113219	75947	109090	103769	53512	85816	-1.40649	-1.24994	-1.9096	133030	133030	133030	94583	106430	69664	0.710987	0.800038	0.523669	-0.492104	-0.321859	-0.933272	-0.49399	-0.328623	-0.656113	0.710059	0.796296	0.634586	-1.40833	-1.25581	-1.57583
113	-1.28179	-1.82924	-2.01173	Hspa9	HSPA9B	%135	P48721	stress-70 protein, mitochondrial	http://www.phosphosite.org/proteinAction.do?id=6783634&showAllSites=true	74	RYDDPEVQK*DTK	3	512.583	26.572	0.0923487	H	4	143817	137091	113332	106107	72106	82181	60119	55110	-1.28012	-1.82068	-2.43782	140454	140454	140454	109720	77143.5	57614.5	0.781177	0.549244	0.410202	-0.356278	-0.864481	-1.28559	-0.358163	-0.871245	-1.00843	0.780157	0.546675	0.497085	-1.28179	-1.82924	-2.01173
111	-1.28032	1.08791	-1.16522	Hspa8	HSC70	%246	P63018	heat shock cognate 71 kDa protein	http://www.phosphosite.org/proteinAction.do?id=23199&showAllSites=true	71	MVNHFIAEFK*R	3	478.584	54.1602	0.38314	H	7	92050	83397	62199	75014	121861	69907	49465	74787	-1.27865	1.09303	-1.41203	87723.5	95884	87723.5	68606.5	95884	62126	0.782077	1.09303	0.708202	-0.354618	0.128327	-0.497766	-0.356504	0.121563	-0.220607	0.781055	1.08791	0.858204	-1.28032	1.08791	-1.16522
106	-1.27674	-1.74743	-2.53604	Cryab	CRYAB	103	P23928	alpha-crystallin B chain	http://www.phosphosite.org/proteinAction.do?id=2284&showAllSites=true	20	VLGDVIEVHGK*HEER	4	440.484	38.3574	0.18827	H	18	420624	402438	339961	305542	268112	205113	132367	135453	-1.27507	-1.73926	-3.07319	411531	411531	411531	322752	236612	133910	0.78427	0.574957	0.325395	-0.350577	-0.798475	-1.61974	-0.352463	-0.805239	-1.34258	0.783246	0.572267	0.394315	-1.27674	-1.74743	-2.53604
109	-1.27152	-1.32549	-1.43104	Cryab	CRYAB	%90	P23928	alpha-crystallin B chain	http://www.phosphosite.org/proteinAction.do?id=2284&showAllSites=true	20	HFSPEELK*VK	2	628.338	42.4641	0.258524	H	8	363353	436035	257216	372293	321704	284220	252436	208533	-1.26986	-1.31929	-1.73415	399694	399694	399694	314754	302962	230484	0.787489	0.757985	0.576652	-0.344669	-0.399759	-0.794226	-0.346554	-0.406523	-0.517067	0.78646	0.75444	0.698791	-1.27152	-1.32549	-1.43104
125	-1.26939	1.03352	1.20405	Hspb1	HSP27	%127	P42930	heat shock protein beta-1	http://www.phosphosite.org/proteinAction.do?id=1683&showAllSites=true	23	EGVVEITGK*HEERQDEHGYISR	4	653.319	36.6479	0.331422	A	8	1477368	1226894	816619	1316523	1533967	1274066	1223899	1463057	-1.26774	1.03837	-1.00644	1352131	1.40402e+06	1352131	1066571	1.40402e+06	1343478	0.788807	1.03837	0.9936	-0.342255	0.054325	-0.00926224	-0.34414	0.0475613	0.267897	0.787777	1.03352	1.20405	-1.26939	1.03352	1.20405
136	-1.26429	-1.42568	-1.71859	Hspd1	HSP60	%455	P63039	60 kDa heat shock protein, mitochondrial	http://www.phosphosite.org/proteinAction.do?id=6783425&showAllSites=true	61	CIPALDSLK*PANEDQK	2	920.959	56.5966	0.210794	H	8	270532	272138	246926	182864	210501	171926	127485	133089	-1.26264	-1.41902	-2.08259	271335	271335	271335	214895	191214	130287	0.791991	0.704714	0.48017	-0.336443	-0.504891	-1.05838	-0.338329	-0.511654	-0.781223	0.790957	0.701418	0.581873	-1.26429	-1.42568	-1.71859
128	-1.21282	-1.25889	-1.26863	Hspd1; LOC684747	HSP60; LOC684747	180; 268	P63039; XP_001071820	60 kDa heat shock protein, mitochondrial	http://www.phosphosite.org/proteinAction.do?id=6783425&showAllSites=true	61; 94	QSKPVTTPEEIAQVATISANGDK*DIGNIISDAM#KK	4	932.732	72.8641	0.375617	H	1	52130	44782	29380	50631		38672	32740	30299	-1.21123	-1.253	-1.53733	48456	48456	48456	40005.5	38672	31519.5	0.825605	0.798085	0.650477	-0.276477	-0.325386	-0.620431	-0.278362	-0.33215	-0.343271	0.824526	0.794352	0.788252	-1.21282	-1.25889	-1.26863
129	-1.19621	-1.28031	-1.21103	Hspd1; LOC684747	HSP60; LOC684747	%236; 324	P63039; XP_001071820	60 kDa heat shock protein, mitochondrial	http://www.phosphosite.org/proteinAction.do?id=6783425&showAllSites=true	61; 94	GQK*CEFQDAYVLLSEKK	3	695.682	60.6082	0.255547	H	8	180694	125731	127707	128791	141956	98505	120937	87865	-1.19465	-1.27432	-1.46754	153212	153212	153212	128249	120230	104401	0.837066	0.78473	0.681413	-0.256586	-0.349731	-0.553398	-0.258472	-0.356495	-0.276239	0.835973	0.78106	0.825741	-1.19621	-1.28031	-1.21103
138	-1.19472	-1.09347	-1.19541	Tcp1	CCT-alpha	%400	P28480	T-complex protein 1 subunit alpha	http://www.phosphosite.org/proteinAction.do?id=20516&showAllSites=true	60	SLHDALCVVK*R	3	447.243	45.3527	0.241091	H	8	184852	167074	146680	148273	161402	161954	100763	142179	-1.19316	-1.08835	-1.4486	175963	175963	175963	147476	161678	121471	0.838111	0.918818	0.690321	-0.254787	-0.122149	-0.53466	-0.256673	-0.128912	-0.257501	0.837016	0.914521	0.836536	-1.19472	-1.09347	-1.19541
117	-1.10578	-1.0099	-1.23556	Hspa9	HSPA9B	%288	P48721	stress-70 protein, mitochondrial	http://www.phosphosite.org/proteinAction.do?id=6783634&showAllSites=true	74	HIVK*EFKR	3	366.885	25.5038	0.208651	H	5	333453	344223	332237	281414	287358	386826	238980	213631	-1.10433	-1.00518	-1.49726	338838	338838	338838	306826	337092	226306	0.905523	0.994847	0.667887	-0.143177	-0.00745329	-0.582324	-0.145063	-0.014217	-0.305165	0.90434	0.990194	0.80935	-1.10578	-1.0099	-1.23556
118	-1.10578	-1.0099	-1.23556	Hspa9	HSPA9B	%291	P48721	stress-70 protein, mitochondrial	http://www.phosphosite.org/proteinAction.do?id=6783634&showAllSites=true	74	HIVKEFK*R	3	366.885	25.5038	0.208651	H	2	333453	344223	332237	281414	287358	386826	238980	213631	-1.10433	-1.00518	-1.49726	338838	338838	338838	306826	337092	226306	0.905523	0.994847	0.667887	-0.143177	-0.00745329	-0.582324	-0.145063	-0.014217	-0.305165	0.90434	0.990194	0.80935	-1.10578	-1.0099	-1.23556
124	-1.06707	1.06141	-5.33516	Hspa9	HSPA9B	617	P48721	stress-70 protein, mitochondrial	http://www.phosphosite.org/proteinAction.do?id=6783634&showAllSites=true	74	M#EEFKDQLPADECNKLKEEISK*	4	685.577	53.2277	0.217847	H	1	109559	109947	106409	99569	114584	119496	19591	14361	-1.06568	1.06639	-6.46519	109753	117040	109753	102989	117040	16976	0.938371	1.06639	0.154675	-0.0917701	0.0927413	-2.69269	-0.0936556	0.0859776	-2.41553	0.937145	1.06141	0.187436	-1.06707	1.06141	-5.33516
123	-1.05409	-1.14529	-1.14525	Hspa9	HSPA9B	%360	P48721	stress-70 protein, mitochondrial	http://www.phosphosite.org/proteinAction.do?id=6783634&showAllSites=true	74	AQFEGIVTDLIK*R	3	511.288	72.07	0.227156	A	16	2180637	1577063	1929352	1640197	1537589	1758842	1427508	1280120	-1.05271	-1.13993	-1.38782	1878850	1878850	1878850	1.78477e+06	1.64822e+06	1353814	0.949929	0.877247	0.720555	-0.0741081	-0.188945	-0.47282	-0.0759936	-0.195709	-0.195661	0.948689	0.873144	0.873173	-1.05409	-1.14529	-1.14525
112	-1.00847	1.2047	1.33354	Hspa8	HSC70	%319	P63018	heat shock cognate 71 kDa protein	http://www.phosphosite.org/proteinAction.do?id=23199&showAllSites=true	71	GTLDPVEK*ALR	2	620.848	53.9443	0.240295	H	1	83459	63913	65016	81310	100299	78075	67310	94866	-1.00715	1.21037	1.10045	73686	89187	73686	73163	89187	81088	0.992902	1.21037	1.10045	-0.0102763	0.275443	0.138098	-0.0121618	0.268679	0.415257	0.991606	1.2047	1.33354	-1.00847	1.2047	1.33354
110	1.0112	-1.00533	1.28192	Hspa2; Hspa8	HSPA2; HSC70	188; 187	P14659; P63018	heat shock-related 70 kDa protein 2	http://www.phosphosite.org/proteinAction.do?id=23215&showAllSites=true	70; 71	IINEPTAAAIAYGLDK*K	3	610.672	63.2504	0.443664	H	3	121728	104801	138595	90771	77683	148705	124931	114704	1.01252	-1.00062	1.05786	113264	119818	113264	114683	113194	119818	1.01252	0.999378	1.05786	0.0179558	-0.000898266	0.0811429	0.0160703	-0.00766197	0.358302	1.0112	0.994703	1.28192	1.0112	-1.00533	1.28192
132	1.20551	1.57605	1.34638	Hspd1; LOC684747	HSP60; LOC684747	%389; 477	P63039; XP_001071820	60 kDa heat shock protein, mitochondrial	http://www.phosphosite.org/proteinAction.do?id=6783425&showAllSites=true	61; 94	IQEITEQLDITTSEYEKEK*LNER	3	951.145	63.8972	0.288696	A	12	62229377	47408948	79679775	52663385	80036015	93570939	67035250	54779060	1.20709	1.58345	1.11106	5.48192e+07	86803477	5.48192e+07	66171580	86803477	60907155	1.20709	1.58345	1.11106	0.271531	0.663073	0.151931	0.269646	0.656309	0.429091	1.20551	1.57605	1.34638	1.20551	1.57605	1.34638
127	1.2074	1.0071	1.06548	Hspd1; LOC684747	HSP60; LOC684747	%130; 218	P63039; XP_001071820	60 kDa heat shock protein, mitochondrial	http://www.phosphosite.org/proteinAction.do?id=6783425&showAllSites=true	61; 94	EGFEK*ISK	2	490.258	35.7543	0.122352	H	7	92393	109894	121927	122633	107334	97346	95424	82436	1.20898	1.01183	-1.13734	101144	122280	101144	122280	102340	88930	1.20898	1.01183	0.879246	0.273785	0.0169665	-0.185662	0.271899	0.0102028	0.0914977	1.2074	1.0071	1.06548	1.2074	1.0071	1.06548
130	1.21953	-1.33293	-1.094	Hspd1; LOC684747	HSP60; LOC684747	%249; 337	P63039; XP_001071820	60 kDa heat shock protein, mitochondrial	http://www.phosphosite.org/proteinAction.do?id=6783425&showAllSites=true	61; 94	CEFQDAYVLLSEK*K	3	591.291	67.3146	0.179697	H	3	172164	139175	214246	165938	117243	117429	121469	113377	1.22113	-1.3267	-1.32572	155670	190092	155670	190092	117336	117423	1.22113	0.753751	0.75431	0.288212	-0.407841	-0.406771	0.286326	-0.414604	-0.129612	1.21953	0.750225	0.914077	1.21953	-1.33293	-1.094
137	1.33702	1.15714	-1.01035	Hspd1; LOC684747	HSP60; LOC684747	%469; 557	P63039; XP_001071820	60 kDa heat shock protein, mitochondrial	http://www.phosphosite.org/proteinAction.do?id=6783425&showAllSites=true	61; 94	IGIEIIK*R	2	492.316	52.7608	0.152025	H	2	52272	42211	59390	67101	60826	49018	37359	39811	1.33877	1.16258	-1.22435	47241.5	63245.5	47241.5	63245.5	54922	38585	1.33877	1.16258	0.816761	0.420908	0.217329	-0.292015	0.419023	0.210566	-0.0148554	1.33702	1.15714	0.989756	1.33702	1.15714	-1.01035
Chromatin, DNA-binding, DNA repair or DNA replication protein
140	-6.28462	-7.09935	-1.35153	Ckap2l	Ckap2l	90, 97	XP_001057508	PREDICTED: rCG26481-like	http://www.ncbi.nlm.nih.gov/entrez/query.fcgi?db=protein&cmd=search&term=XP_001057508	83	NITGSQK*PESM#PPK*LPSKGLTPR	4	641.594	71.2455	0.375693	A	1	6168361	3793862	828743	758506	517659	892193	2828239	3254488	-6.27641	-7.06615	-1.63779	4.98111e+06	4.98111e+06	4.98111e+06	793624	704926	3.04136e+06	0.159327	0.14152	0.610579	-2.64994	-2.82092	-0.711749	-2.65182	-2.82769	-0.43459	0.159119	0.140858	0.739904	-6.28462	-7.09935	-1.35153
207	-2.55138	-1.87209	-2.11304	Nfkbil2	Nfkbil2	521	NP_001124044	tonsoku-like protein	http://www.ncbi.nlm.nih.gov/entrez/query.fcgi?db=protein&cmd=search&term=NP_001124044	152	INK*WNRRNDM#GETLLHR	4	553.535	37.1095	0.350096	A	1	1038982	944010	355729	422511	400383	663836	359892	414535	-2.54805	-1.86333	-2.56059	991496	991496	991496	389120	532110	387214	0.392457	0.536673	0.390535	-1.34939	-0.897884	-1.35648	-1.35128	-0.904647	-1.07932	0.391945	0.534163	0.473252	-2.55138	-1.87209	-2.11304
212	-1.91621	-3.67394	-3.68593	RGD1303003	RGD1303003	201	NP_001004225	ES1 protein homolog, mitochondrial precursor	http://www.ncbi.nlm.nih.gov/entrez/query.fcgi?db=protein&cmd=search&term=NP_001004225	28	GVEVTVGHEQEEGGK*WPYAGTAEAVK	3	924.115	52.3044	0.176512	H	8	393127	482761	235857	221835	134711	104815	94077	102019	-1.91371	-3.65676	-4.46663	437944	437944	437944	228846	119763	98048	0.522546	0.273466	0.223883	-0.936369	-1.87056	-2.15919	-0.938255	-1.87733	-1.88203	0.521864	0.272187	0.271302	-1.91621	-3.67394	-3.68593
206	-1.88661	1.14044	1.2572	LOC679840	LOC679840	6, 14, 18	XP_001054684	PREDICTED: histone H4 replacement-like	http://www.ncbi.nlm.nih.gov/entrez/query.fcgi?db=protein&cmd=search&term=XP_001054684	11	GK*GGGKGLGK*GGAK*R	3	485.279	24.866	0.199803	H	3	758721	606076	385274	339086	671424	892359	655670	760246	-1.88414	1.1458	1.03746	682398	781892	682398	362180	781892	707958	0.530746	1.1458	1.03746	-0.913908	0.196354	0.0530493	-0.915793	0.18959	0.330209	0.530052	1.14044	1.2572	-1.88661	1.14044	1.2572
195	-1.61517	1.26775	-1.04263	LOC679840	LOC679840	10, 14, 18	XP_001054684	PREDICTED: histone H4 replacement-like	http://www.ncbi.nlm.nih.gov/entrez/query.fcgi?db=protein&cmd=search&term=XP_001054684	11	KGGGK*GLGK*GGAK*R	2	698.905	24.852	0.359232	H	22	3981980	4646350	1995150	3353890	5239190	5750820	3593950	3235150	-1.61306	1.27371	-1.26347	4314165	5495005	4314165	2674520	5495005	3414550	0.619939	1.27371	0.791474	-0.689801	0.349039	-0.337386	-0.691687	0.342276	-0.0602267	0.61913	1.26775	0.959113	-1.61517	1.26775	-1.04263
215	-1.49017	1.15812	1.35859	Tiprl	Tiprl	102, 106, 117	NP_001103137	TIP41-like protein	http://www.ncbi.nlm.nih.gov/entrez/query.fcgi?db=protein&cmd=search&term=NP_001103137	31	TEGEHSK*EVIK*PYDWTYTTDYK*GTLLGES	5	695.531	66.7359	0.461542	H	1	202133	212011	116395	161885	162308	319575	262361	201946	-1.48823	1.16356	1.12112	207072	240942	207072	139140	240942	232154	0.67194	1.16356	1.12112	-0.573595	0.21855	0.164947	-0.575481	0.211787	0.442106	0.671063	1.15812	1.35859	-1.49017	1.15812	1.35859
196	-1.42384	1.70942	1.49483	LOC679840	LOC679840	6, 10	XP_001054684	PREDICTED: histone H4 replacement-like	http://www.ncbi.nlm.nih.gov/entrez/query.fcgi?db=protein&cmd=search&term=XP_001054684	11	GK*GGGK*GLGK	2	471.772	24.1762	0.441867	H	3	72005	137448	57547	89750	201268	158457	129414	128957	-1.42198	1.71745	1.23355	104726	179862	104726	73648.5	179862	129186	0.703246	1.71745	1.23355	-0.507899	0.780268	0.302818	-0.509784	0.773504	0.579977	0.702328	1.70942	1.49483	-1.42384	1.70942	1.49483
176	-1.34343	1.64278	1.32746	Hist1h4m	H4H4	%13, %17	P62804	PREDICTED: histone cluster 1, H4m	http://www.phosphosite.org/proteinAction.do?id=20670&showAllSites=true	11	GLGK*GGAK*R	2	464.272	24.9165	0.12777	H	8	35032500	37258600	29374600	24506600	60518900	58797200	37567600	41622600	-1.34168	1.6505	1.09543	36145550	59658050	36145550	26940600	59658050	39595100	0.745337	1.6505	1.09543	-0.424036	0.722899	0.131504	-0.425922	0.716135	0.408663	0.744363	1.64278	1.32746	-1.34343	1.64278	1.32746
214	-1.3279	-1.61516	-2.01329	Shmt2	Shmt2	469	NP_001008323	serine hydroxymethyltransferase, mitochondrial	http://www.ncbi.nlm.nih.gov/entrez/query.fcgi?db=protein&cmd=search&term=NP_001008323	56	LQDFK*SFLLKDPETSQR	3	698.7	65.3524	0.224444	A	8	3358142	2438225	2191958	2178803	1783225	1822359	1278438	1097403	-1.32617	-1.60761	-2.43971	2.89818e+06	2.89818e+06	2.89818e+06	2.18538e+06	1802792	1.18792e+06	0.754052	0.622042	0.409885	-0.407264	-0.684916	-1.28671	-0.40915	-0.69168	-1.00955	0.753067	0.619133	0.496701	-1.3279	-1.61516	-2.01329
152	-1.32257	1.4445	1.10917	H2afz	H2AZ	%8, %12, %14	P0C0S7	histone H2A.Z	http://www.phosphosite.org/proteinAction.do?id=6784559&showAllSites=true	14	AGK*DSGK*AK*TK	2	608.83	22.54	0.171881	A	4	368824	346473	274527	267021	519396	518708	287571	367144	-1.32084	1.45129	-1.09253	357648	519052	357648	270774	519052	327358	0.757095	1.45129	0.915305	-0.401453	0.537337	-0.127675	-0.403339	0.530573	0.149484	0.756106	1.4445	1.10917	-1.32257	1.4445	1.10917
178	-1.32181	2.19471	1.30289	Hist1h4m	H4H4	%6, %9	P62804	PREDICTED: histone cluster 1, H4m	http://www.phosphosite.org/proteinAction.do?id=20670&showAllSites=true	11	GK*GGK*GLGK	2	443.261	24.0987	0.170613	H	6	956803	1214510	723195	921629	2371480	2416320	1079610	1254910	-1.32009	2.20503	1.07517	1.08566e+06	2393900	1.08566e+06	822412	2393900	1167260	0.757525	2.20503	1.07517	-0.400634	1.1408	0.104558	-0.40252	1.13403	0.381717	0.756536	2.19471	1.30289	-1.32181	2.19471	1.30289
148	-1.31877	1.54201	1.39769	H2afz; LOC685909	H2AZ; H2AFV	%5, %8, %12; %140, %143, %147	P0C0S7; XP_001065720	histone H2A.Z	http://www.phosphosite.org/proteinAction.do?id=6784559&showAllSites=true	14; 28	AGGK*AGK*DSGK*AK	2	650.846	22.6395	0.200159	H	8	3222270	3339070	2461470	2520400	4694600	5470590	3248350	4319450	-1.31704	1.54926	1.15339	3280670	5082595	3280670	2490935	5082595	3783900	0.759276	1.54926	1.15339	-0.397303	0.631575	0.205883	-0.399189	0.624811	0.483043	0.758285	1.54201	1.39769	-1.31877	1.54201	1.39769
173	-1.3171	2.0204	1.46297	Hist1h2bc; Hist1h2bl; Hist1h2bm; Hist3h2bb	H2B1K; H2B2E; Hist1h2bp; HIST3H2BB	%16, %17, %21; %16, %17, %21; %16, %17, 21; %16, %17, %21	NP_001102870; Q00715; NP_001101884; NP_001103111	histone H2B	http://www.phosphosite.org/proteinAction.do?id=6787611&showAllSites=true	14; 14; 14; 14	KGSK*K*AVTK*AQK	3	467.28	23.3557	0.245126	H	16	537598	689453	422320	510532	1461260	1029530	676352	805021	-1.31538	2.0299	1.20726	613526	1245395	613526	466426	1245395	740686	0.760239	2.0299	1.20726	-0.395475	1.02141	0.27174	-0.397361	1.01464	0.548899	0.759246	2.0204	1.46297	-1.3171	2.0204	1.46297
177	-1.31212	1.23547	1.05534	Hist1h4m	H4H4	%6, %13, %17	P62804	PREDICTED: histone cluster 1, H4m	http://www.phosphosite.org/proteinAction.do?id=20670&showAllSites=true	11	GK*GGKGLGK*GGAK*R	3	466.272	24.89	0.180964	A	4	144278969	149344188	98933995	125136952	158914562	205551924	131330011	124380629	-1.3104	1.24127	-1.14826	1.46812e+08	182233243	1.46812e+08	1.12035e+08	182233243	127855320	0.763124	1.24127	0.87088	-0.39001	0.31182	-0.199454	-0.391896	0.305057	0.0777057	0.762128	1.23547	1.05534	-1.31212	1.23547	1.05534
165	-1.28156	1.48478	1.59654	Hist1h2bb	Hist1h2bb	13, 16, 17	XP_001054927	PREDICTED: histone cluster 1, H2bd-like	http://www.ncbi.nlm.nih.gov/entrez/query.fcgi?db=protein&cmd=search&term=XP_001054927	14	K*GSK*K*AISK	2	536.822	25.4	0.215377	H	8	682497	737926	538503	571305	898111	1220812	885770	985617	-1.27988	1.49175	1.31749	710212	1.05946e+06	710212	554904	1.05946e+06	935694	0.781322	1.49175	1.31749	-0.356011	0.577011	0.397787	-0.357896	0.570247	0.674947	0.780302	1.48478	1.59654	-1.28156	1.48478	1.59654
159	-1.26405	-1.18681	1.12358	H3f3b; Hist1h2ail	H3 iso3; H3	%80; %80	P84245; Q6LED0	histone H3.3	http://www.phosphosite.org/proteinAction.do?id=2404&showAllSites=true	15; 15	EIAQDFK*TDLR	2	689.354	53.3605	0.14962	H	1	555676	551074	468169	408533	486419	450502	458801	567367	-1.2624	-1.18126	-1.07853	553375	553375	553375	438351	468460	513084	0.792141	0.846552	0.92719	-0.336171	-0.24033	-0.109062	-0.338056	-0.247094	0.168097	0.791106	0.842592	1.12358	-1.26405	-1.18681	1.12358
146	-1.25029	1.78155	1.97481	H2B2F; Hist1h2bc; Hist1h2bl; Hist1h2bm; Hist2h2be; Hist3h2bb	H2B2F; H2B1K; H2B2E; Hist1h2bp; H2B1L; HIST3H2BB	%13, %16, %17; %13, %16, %17; %13, %16, %17; %13, %16, %17; %13, %16, %17; %13, %16, %17	Q9Z2Q9; NP_001102870; Q00715; NP_001101884; XP_001061909; NP_001103111	PREDICTED: histone cluster 1, H2bd-like	http://www.phosphosite.org/proteinAction.do?id=6783669&showAllSites=true	3; 14; 14; 14; 14; 14	K*GSK*K*AVTK	2	536.822	23.7495	0.416161	H	8	1848390	1932990	1593380	1434980	3074090	3694300	2174460	3987840	-1.24866	1.78993	1.62964	1890690	3384195	1890690	1514180	3384195	3081150	0.800861	1.78993	1.62964	-0.320376	0.8399	0.704556	-0.322262	0.833136	0.981715	0.799815	1.78155	1.97481	-1.25029	1.78155	1.97481
143	-1.20041	2.00185	1.63289	H2B2F; Hist1h2bc; Hist2h2be; Hist3h2bb	H2B2F; H2B1K; H2B1L; HIST3H2BB	%12, %13, %16; %12, %13, %16; %12, %13, %16; %12, %13, %16	Q9Z2Q9; NP_001102870; XP_001061909; NP_001103111		http://www.phosphosite.org/proteinAction.do?id=6783669&showAllSites=true	3; 14; 14; 14	SAPAPK*K*GSK*K	2	612.851	23.6922	0.0997917	H	8	623371	670253	534092	544967	1227750	1374060	810070	933072	-1.19884	2.01126	1.34749	646812	1300905	646812	539530	1300905	871571	0.834137	2.01126	1.34749	-0.261645	1.0081	0.430272	-0.26353	1.00133	0.707431	0.833047	2.00185	1.63289	-1.20041	2.00185	1.63289
198	-1.15817	1.09346	1.47607	LOC679840	LOC679840	6, 10, 14	XP_001054684	PREDICTED: histone H4 replacement-like	http://www.ncbi.nlm.nih.gov/entrez/query.fcgi?db=protein&cmd=search&term=XP_001054684	11	GK*GGGK*GLGK*GGAK	2	649.365	28.2144	0.316472	H	10	129285	180829	104057	164055	152773	187919	185004	192738	-1.15666	1.0986	1.21807	155057	188871	155057	134056	170346	188871	0.864559	1.0986	1.21807	-0.209963	0.135669	0.284603	-0.211848	0.128906	0.561762	0.86343	1.09346	1.47607	-1.15817	1.09346	1.47607
167	-1.15285	1.23515	1.21202	Hist1h2bc; Hist1h2bl; Hist1h2bm; Hist3h2bb	H2B1K; H2B2E; Hist1h2bp; HIST3H2BB	%13, %16, %17, %21; %13, %16, %17, %21; %13, %16, %17, 21; %13, %16, %17, %21	NP_001102870; Q00715; NP_001101884; NP_001103111	histone H2B	http://www.phosphosite.org/proteinAction.do?id=6787611&showAllSites=true	14; 14; 14; 14	K*GSK*K*AVTK*AQK	2	721.422	28.5593	0.132107	H	14	5939110	5695890	4824560	5281040	6544890	7893650	5449770	6187260	-1.15134	1.24096	1.00017	5817500	7219270	5817500	5052800	7219270	5818515	0.868552	1.24096	1.00017	-0.203316	0.311454	0.00025169	-0.205202	0.30469	0.277411	0.867417	1.23515	1.21202	-1.15285	1.23515	1.21202
175	-1.08487	2.49116	1.38843	Hist1h2bc; Hist1h2bl; Hist1h2bm; Hist3h2bb	H2B1K; H2B2E; Hist1h2bp; HIST3H2BB	%17, %21, %24; %17, %21, %24; %17, 21, 24; %17, %21, %24	NP_001102870; Q00715; NP_001101884; NP_001103111	histone H2B	http://www.phosphosite.org/proteinAction.do?id=6787611&showAllSites=true	14; 14; 14; 14	K*AVTK*AQK*K	2	564.343	24.7889	0.23225	H	8	305338	275205	250110	285716	607200	845823	297144	368014	-1.08345	2.50287	1.14575	290272	726512	290272	267913	726512	332579	0.922974	2.50287	1.14575	-0.115638	1.32358	0.196294	-0.117524	1.31682	0.473453	0.921768	2.49116	1.38843	-1.08487	2.49116	1.38843
200	-1.08428	1.01319	1.53918	LOC679840	LOC679840	6, 10, 14, 18	XP_001054684	PREDICTED: histone H4 replacement-like	http://www.ncbi.nlm.nih.gov/entrez/query.fcgi?db=protein&cmd=search&term=XP_001054684	11	GK*GGGK*GLGK*GGAK*R	2	748.421	31.7053	0.240912	H	20	1286300	911845	1134720	895209	1181230	1056370	1432570	1359420	-1.08287	1.01795	1.27016	1.09907e+06	1395995	1.09907e+06	1.01496e+06	1118800	1395995	0.923474	1.01795	1.27016	-0.114857	0.0256656	0.345007	-0.116743	0.0189019	0.622166	0.922268	1.01319	1.53918	-1.08428	1.01319	1.53918
180	-1.0525	1.20005	1.28016	Hist1h4m	H4H4	%6, %9, %13, %17	P62804	PREDICTED: histone cluster 1, H4m	http://www.phosphosite.org/proteinAction.do?id=20670&showAllSites=true	11	GK*GGK*GLGK*GGAK*R	2	719.91	31.6206	0.175992	H	11	56681900	56905600	59728100	48335100	76997100	59954200	55440300	64554200	-1.05112	1.20569	1.05641	56793750	68475650	56793750	54031600	68475650	59997250	0.951365	1.20569	1.05641	-0.0719288	0.269859	0.0791642	-0.0738143	0.263095	0.356323	0.950123	1.20005	1.28016	-1.0525	1.20005	1.28016
166	-1.04521	1.29245	1.35956	Hist1h2bb	Hist1h2bb	13, 16, 17, 21	XP_001054927	PREDICTED: histone cluster 1, H2bd-like	http://www.ncbi.nlm.nih.gov/entrez/query.fcgi?db=protein&cmd=search&term=XP_001054927	14	K*GSK*K*AISK*AQK	2	721.422	31.32	0.197178	H	8	403779	349706	396072	325764	479956	498460	363747	481612	-1.04385	1.29852	1.12193	376742	489208	376742	360918	489208	422680	0.957997	1.29852	1.12193	-0.0619077	0.376869	0.165985	-0.0637932	0.370106	0.443145	0.956745	1.29245	1.35956	-1.04521	1.29245	1.35956
182	-1.02988	1.14399	1.15093	Hist1h4m	H4H4	%9, %13, %17	P62804	PREDICTED: histone cluster 1, H4m	http://www.phosphosite.org/proteinAction.do?id=20670&showAllSites=true	11	GGK*GLGK*GGAK*R	2	606.346	28.8738	0.131345	H	31	34222900	30612100	28590900	34445400	35455900	39063100	29149100	32428700	-1.02853	1.14936	-1.0529	32417500	37259500	32417500	31518150	37259500	30788900	0.972257	1.14936	0.949762	-0.04059	0.200835	-0.0743625	-0.0424755	0.194072	0.202797	0.970987	1.14399	1.15093	-1.02988	1.14399	1.15093
174	-1.02589	2.70308	1.94989	Hist1h2bc; Hist1h2bl; Hist1h2bm; Hist3h2bb	H2B1K; H2B2E; Hist1h2bp; HIST3H2BB	%17, %21; %17, %21; %17, 21; %17, %21	NP_001102870; Q00715; NP_001101884; NP_001103111	histone H2B	http://www.phosphosite.org/proteinAction.do?id=6787611&showAllSites=true	14; 14; 14; 14	K*AVTK*AQK	2	479.29	22.1543	0.259023	A	4	734009	848515	687420	857179	1755309	2542477	1160376	1386029	-1.02455	2.71578	1.60908	791262	2148893	791262	772300	2148893	1.2732e+06	0.976035	2.71578	1.60908	-0.034995	1.44137	0.686235	-0.0368805	1.4346	0.963394	0.97476	2.70308	1.94989	-1.02589	2.70308	1.94989
160	-1.02114	-1.01611	1.25968	Hist1h1d	H1C	17	P15865	histone H1.2	http://www.phosphosite.org/proteinAction.do?id=3849&showAllSites=true	22	PAAPAAPAPAEK*TPIK	2	786.443	47.1687	0.478959	H	6	70063	82774	58644	91224	78679	72441	52534	106341	-1.01981	-1.01136	1.03951	76418.5	79437.5	76418.5	74934	75560	79437.5	0.980574	0.988766	1.03951	-0.0283015	-0.0162992	0.0558983	-0.030187	-0.0230629	0.333057	0.979293	0.984141	1.25968	-1.02114	-1.01611	1.25968
142	-1.01372	2.0577	1.89151	H2B2F; Hist1h2bc; Hist2h2be; Hist3h2bb	H2B2F; H2B1K; H2B1L; HIST3H2BB	%12, %13; %12, %13; %12, %13; %12, %13	Q9Z2Q9; NP_001102870; XP_001061909; NP_001103111		http://www.phosphosite.org/proteinAction.do?id=6783669&showAllSites=true	3; 14; 14; 14	SAPAPK*K*GSK	2	527.798	21.7233	0.369402	H	3	114195	76166	69458	118573	165987	227559	139293	157842	-1.01239	2.06737	1.5609	95180.5	196773	95180.5	94015.5	196773	148568	0.98776	2.06737	1.5609	-0.0177674	1.04779	0.642381	-0.0196529	1.04103	0.91954	0.98647	2.0577	1.89151	-1.01372	2.0577	1.89151
141	1.02606	-1.10211	1.18533	Eri2; LOC100364586	Eri2; LOC100364586	484; 484	NP_001178043; XP_002725706	ERI1 exoribonuclease 2	http://www.ncbi.nlm.nih.gov/entrez/query.fcgi?db=protein&cmd=search&term=NP_001178043	77; 76	SPHSTVYNVK*GAK	2	715.375	36.804	0.131152	H	2	179986	149436	158762	179688	150739	149568	154595	167629	1.02741	-1.09695	-1.02234	164711	169225	164711	169225	150154	161112	1.02741	0.911618	0.97815	0.0390058	-0.133499	-0.031873	0.0371203	-0.140263	0.245286	1.02606	0.907354	1.18533	1.02606	-1.10211	1.18533
145	1.02753	1.21786	1.19554	H2B2F; Hist1h2bc; Hist2h2be; Hist3h2bb	H2B2F; H2B1K; H2B1L; HIST3H2BB	%12, %13, %16, %17; %12, %13, %16, %17; %12, %13, %16, %17; %12, %13, %16, %17	Q9Z2Q9; NP_001102870; XP_001061909; NP_001103111		http://www.phosphosite.org/proteinAction.do?id=6783669&showAllSites=true	3; 14; 14; 14	SAPAPK*K*GSK*K*AVTK	3	555.989	32.2829	0.272019	H	10	178510	263536	247698	207112	248216	292663	249311	186803	1.02887	1.22358	-1.0136	221023	270440	221023	227405	270440	218057	1.02887	1.22358	0.986581	0.0410675	0.291109	-0.0194912	0.039182	0.284346	0.257668	1.02753	1.21786	1.19554	1.02753	1.21786	1.19554
151	1.0576	2.1616	1.45447	H2afz; LOC685909	H2AZ; H2AFV	%8, %12; %143, %147	P0C0S7; XP_001065720	histone H2A.Z	http://www.phosphosite.org/proteinAction.do?id=6784559&showAllSites=true	14; 28	AGK*DSGK*AK	2	473.254	20.3925	0.322743	H	7	127988	203679	155133	196096	417634	302666	172736	225347	1.05898	2.17176	1.20025	165834	360150	165834	175614	360150	199042	1.05898	2.17176	1.20025	0.0826765	1.11886	0.263334	0.080791	1.1121	0.540493	1.0576	2.1616	1.45447	1.0576	2.1616	1.45447
216	1.06466	1.03445	1.72152	Ube2n; LOC683536	UBE2N; LOC683536	92; 92	Q9EQX9; XP_001066426	ubiquitin-conjugating enzyme E2 N	http://www.phosphosite.org/proteinAction.do?id=6782459&showAllSites=true	17; 17	ICLDILK*DKWSPALQIR	3	704.394	74.2444	0.354123	H	8	481396	462646	563228	443170	516149	465005	502652	838474	1.06605	1.03931	1.42062	472021	670563	472021	503199	490577	670563	1.06605	1.03931	1.42062	0.092278	0.0556286	0.506522	0.0903925	0.0488648	0.783681	1.06466	1.03445	1.72152	1.06466	1.03445	1.72152
213	1.08032	1.2651	-1.01985	Rif1	RIF1	1523	XP_215736	PREDICTED: telomere-associated protein RIF1-like	http://www.phosphosite.org/proteinAction.do?id=25127&showAllSites=true	250	RLYK*RDTDSNVGASD	3	580.283	95.17	0.331299	A	1	22621	36462	27612	36300	38332	36765	21291	26516	1.08173	1.27104	-1.23587	29541.5	37548.5	29541.5	31956	37548.5	23903.5	1.08173	1.27104	0.80915	0.113344	0.346012	-0.305521	0.111458	0.339248	-0.028362	1.08032	1.2651	0.980533	1.08032	1.2651	-1.01985
190	1.086	2.53744	2.32268	LOC679840	LOC679840	10, 14	XP_001054684	PREDICTED: histone H4 replacement-like	http://www.ncbi.nlm.nih.gov/entrez/query.fcgi?db=protein&cmd=search&term=XP_001054684	11	KGGGK*GLGK*GGAK	3	400.235	22.3661	0.224212	H	15	242781	199197	278408	202210	600390	526374	457836	389307	1.08743	2.54937	1.91671	220989	563382	220989	240309	563382	423572	1.08743	2.54937	1.91671	0.120916	1.35014	0.938631	0.119031	1.34338	1.21579	1.086	2.53744	2.32268	1.086	2.53744	2.32268
149	1.09201	1.60252	1.68363	H2afz	H2AZ	%5, %8, %12, %14	P0C0S7	histone H2A.Z	http://www.phosphosite.org/proteinAction.do?id=6784559&showAllSites=true	14	AGGK*AGK*DSGK*AK*TK	2	786.423	25.6403	0.163839	H	16	113827	125349	145911	115613	211353	173733	159735	172565	1.09344	1.61005	1.38935	119588	192543	119588	130762	192543	166150	1.09344	1.61005	1.38935	0.128871	0.687108	0.474414	0.126985	0.680344	0.751573	1.09201	1.60252	1.68363	1.09201	1.60252	1.68363
163	1.10652	1.42133	1.47446	Hist1h2ba; Hist1h2bc; Hist1h2bl; Hist1h2bm; Hist2h2be; Hist3h2ba; Hist3h2bb	H2B1A; H2B1K; H2B2E; Hist1h2bp; H2B1L; H2B; HIST3H2BB	%110; %109; %108; %109; %109; %109; %109	Q00729; NP_001102870; Q00715; NP_001101884; XP_001061909; NP_001104597; NP_001103111	histone H2B type 1-A	http://www.phosphosite.org/proteinAction.do?id=7482600&showAllSites=true	14; 14; 14; 14; 14; 14; 14	LLLPGELAK*HAVSEGTK	3	602.344	60.0908	0.130248	H	3	828101	740658	816122	922017	1016940	1223260	882743	1026040	1.10797	1.42801	1.21675	784380	1120100	784380	869070	1120100	954392	1.10797	1.42801	1.21675	0.14792	0.514004	0.283029	0.146034	0.50724	0.560189	1.10652	1.42133	1.47446	1.10652	1.42133	1.47446
147	1.12219	2.27638	2.14675	H2afz; LOC685909	H2AZ; H2AFV	%5, %8; %140, %143	P0C0S7; XP_001065720	histone H2A.Z	http://www.phosphosite.org/proteinAction.do?id=6784559&showAllSites=true	14; 28	AGGK*AGK*DSGK	2	530.275	20.6328	0.161762	A	8	2136333	1930709	2023624	2546351	4332691	4968951	3632853	3572021	1.12366	2.28708	1.77153	2033521	4650821	2033521	2.28499e+06	4650821	3602437	1.12366	2.28708	1.77153	0.168206	1.19351	0.824993	0.166321	1.18674	1.10215	1.12219	2.27638	2.14675	1.12219	2.27638	2.14675
179	1.1463	1.26588	1.50582	Hist1h4m	H4H4	%6, %9, %13	P62804	PREDICTED: histone cluster 1, H4m	http://www.phosphosite.org/proteinAction.do?id=20670&showAllSites=true	11	GK*GGK*GLGK*GGAK	2	620.854	28.1335	0.144896	H	8	3484670	4280240	4145500	4767040	4616850	5258770	4365310	5283560	1.1478	1.27183	1.24262	3882455	4937810	3882455	4456270	4937810	4824435	1.1478	1.27183	1.24262	0.198867	0.346902	0.313391	0.196982	0.340138	0.59055	1.1463	1.26588	1.50582	1.1463	1.26588	1.50582
164	1.14932	1.25363	1.54231	Hist1h2bb	Hist1h2bb	12, 13, 16, 17	XP_001054927	PREDICTED: histone cluster 1, H2bd-like	http://www.ncbi.nlm.nih.gov/entrez/query.fcgi?db=protein&cmd=search&term=XP_001054927	14	SAPAPK*K*GSK*K*AISK	2	833.48	34.16	0.225753	A	8	385354	517001	436340	602109	559895	576638	563982	584479	1.15082	1.25952	1.27274	451178	574230	451178	519224	568266	574230	1.15082	1.25952	1.27274	0.202663	0.332873	0.347935	0.200778	0.326109	0.625094	1.14932	1.25363	1.54231	1.14932	1.25363	1.54231
211	1.15274	-1.04756	1.15908	Pura	PURA	%246	P86252	PREDICTED: purine rich element binding protein A	http://www.phosphosite.org/proteinAction.do?id=6786556&showAllSites=true	33	FGHTFCK*YSEEMKK	4	459.213	38.5541	0.362029	H	13	87609	147897	137471	134362	123930	101941	102846	122413	1.15425	-1.04266	-1.04549	117753	135916	117753	135916	112936	112630	1.15425	0.959088	0.956489	0.206957	-0.0602648	-0.0641791	0.205071	-0.0670285	0.21298	1.15274	0.954602	1.15908	1.15274	-1.04756	1.15908
162	1.18679	2.03143	2.43546	Hist1h2ao; Hist2h2aa3; Hist2h2ab; Hist3h2a	H2AL; H2AO; HIST2H2AB; HIST3H2A	%6, %10; %6, %10; %6, %10; %6, %10	P0C170; P02262; NP_001104811; Q4FZT6	PREDICTED: histone cluster 1, H2ao	http://www.phosphosite.org/proteinAction.do?id=6783348&showAllSites=true	14; 14; 14; 14	GK*QGGK*AR	2	443.249	20.0019	0.236368	H	3	93780	98037	94923	133021	168538	222956	179899	205611	1.18834	2.04098	2.00978	95908.5	195747	95908.5	113972	195747	192755	1.18834	2.04098	2.00978	0.248949	1.02926	1.00704	0.247063	1.0225	1.2842	1.18679	2.03143	2.43546	1.18679	2.03143	2.43546
156	1.22713	4.63776	1.73168	H3f3b; Hist1h2ail	H3 iso3; H3	%24; %24	P84245; Q6LED0	histone H3.3	http://www.phosphosite.org/proteinAction.do?id=2404&showAllSites=true	15; 15	KQLATK*AAR	2	514.814	21.2834	0.278541	A	17	1788342	1496090	1620414	2415277	7813897	7490083	2136768	2556707	1.22873	4.65955	1.42901	1642216	7651990	1642216	2.01785e+06	7651990	2.34674e+06	1.22873	4.65955	1.42901	0.297172	2.22019	0.515013	0.295286	2.21343	0.792172	1.22713	4.63776	1.73168	1.22713	4.63776	1.73168
217	1.3779	1.75964	1.61084	Zzz3	Zzz3	185	NP_001128021	zinc finger, ZZ-type containing 3	http://www.ncbi.nlm.nih.gov/entrez/query.fcgi?db=protein&cmd=search&term=NP_001128021	33	QK*LQQM#QAESGFVQHVGFKCD	5	505.441	29.2111	0.405487	H	1	2149250	3877160	3676990	4637630	4511120	6143030	2914020	5096820	1.3797	1.76791	1.32929	3013205	5327075	3013205	4157310	5327075	4005420	1.3797	1.76791	1.32929	0.464352	0.822045	0.410655	0.462466	0.815281	0.687814	1.3779	1.75964	1.61084	1.3779	1.75964	1.61084
154	1.43783	2.2777	2.32152	H3f3b; Hist1h2ail	H3 iso3; H3	%19, %24; %19, %24	P84245; Q6LED0	histone H3.3	http://www.phosphosite.org/proteinAction.do?id=2404&showAllSites=true	15; 15	K*QLATK*AAR	2	535.819	27.9511	0.328524	H	10	13617200	14045300	17863200	21962700	25955800	37347100	20341900	32652600	1.43971	2.2884	1.91575	13831250	31651450	13831250	19912950	31651450	26497250	1.43971	2.2884	1.91575	0.525775	1.19434	0.937911	0.52389	1.18758	1.21507	1.43783	2.2777	2.32152	1.43783	2.2777	2.32152
188	1.73366	4.72156	2.70468	Hmgn3	Hmgn3	13	NP_001188284	high mobility group nucleosome-binding domain-containing protein 3 isoform 4	http://www.ncbi.nlm.nih.gov/entrez/query.fcgi?db=protein&cmd=search&term=NP_001188284	13	SPENAEGK*DGAK	2	622.791	21.2901	0.54149	A	2	78153	111250	171814	156976	434880	463600	130437	292299	1.73593	4.74375	2.23194	94701.5	449240	94701.5	164395	449240	211368	1.73593	4.74375	2.23194	0.795707	2.24603	1.1583	0.793822	2.23926	1.43546	1.73366	4.72156	2.70468	1.73366	4.72156	2.70468
153	1.76071	2.6697	1.65166	H3f3b; Hist1h2ail	H3 iso3; H3	%10, %15; %10, %15	P84245; Q6LED0	histone H3.3	http://www.phosphosite.org/proteinAction.do?id=2404&showAllSites=true	15; 15	K*STGGK*APR	2	493.275	21.3628	0.177001	H	8	2347380	2177090	3925120	4051570	5680820	6454900	2697450	3469270	1.76301	2.68224	1.36297	2262235	6067860	2262235	3988345	6067860	3083360	1.76301	2.68224	1.36297	0.818041	1.42344	0.446755	0.816156	1.41668	0.723914	1.76071	2.6697	1.65166	1.76071	2.6697	1.65166
Cytoskeletal protein
266	1.61148	-2.6974	-2.33841	Frmpd4	FRMPD4	1073	NP_001100430	FERM and PDZ domain-containing protein 4	http://www.phosphosite.org/proteinAction.do?id=6787671&showAllSites=true	187	EAEGK*EDGTM#EGEADDASGLGQGERFLSDM#ACVASAK	5	779.334	22.302	1.41421	A	1	75203	46482	114187	82163		22662	30908	12034	1.61359	-2.68478	-2.83371	60842.5	98175	60842.5	98175	22662	21471	1.61359	0.37247	0.352895	0.690276	-1.4248	-1.50269	0.688391	-1.43157	-1.22553	1.61148	0.370728	0.42764	1.61148	-2.6974	-2.33841
265	-1.49197	1.57754	1.18658	Flnc	FLNC	%735	XP_342654	filamin-C	http://www.phosphosite.org/proteinAction.do?id=24963&showAllSites=true	291	CSYVPTK*PIK	2	617.829	41.8524	0.270144	H	6	356685	242272	191337	210643	475907	473414	310844	275644	-1.49002	1.58496	-1.02126	299478	474660	299478	200990	474660	293244	0.671133	1.58496	0.979182	-0.575329	0.664444	-0.0303508	-0.577214	0.65768	0.246808	0.670257	1.57754	1.18658	-1.49197	1.57754	1.18658
264	-1.07458	1.14121	1.08123	Flnc	FLNC	2464	XP_342654	filamin-C	http://www.phosphosite.org/proteinAction.do?id=24963&showAllSites=true	291	VHTPSGAVEECYVSELDSDK*HTIR	4	693.579	54.1743	0.278413	H	2	100957	67745	74958	82241	111007	82422	68339	82185	-1.07317	1.14657	-1.12076	84351	96714.5	84351	78599.5	96714.5	75262	0.931815	1.14657	0.892248	-0.101885	0.197327	-0.164484	-0.103771	0.190563	0.112676	0.930598	1.14121	1.08123	-1.07458	1.14121	1.08123
267	1.37044	1.78335	1.00452	Krt42	KRT42	276, 288	Q6IFU7	keratin, type I cytoskeletal 42	http://www.phosphosite.org/proteinAction.do?id=7114502&showAllSites=true	50	M#AEK*NRKDAEEWFFTK*	4	533.255	29.9021	0.977503	A	1	99606	210928	65794	360332	296431	259962	147270	110145	1.37224	1.79173	-1.20636	155267	278196	155267	213063	278196	128708	1.37224	1.79173	0.828943	0.456529	0.841353	-0.270655	0.454643	0.834589	0.00650411	1.37044	1.78335	1.00452	1.37044	1.78335	1.00452
270	-1.18555	1.0368	1.66211	Lmnb1	Lamin B1	%271	P70615	lamin-B1	http://www.phosphosite.org/proteinAction.do?id=2158&showAllSites=true	67	LYKEELEQTYHAK*LENAR	3	759.722	49.3933	0.15066	H	1	86046	84903	68900	75482	80931	97142	129726	104747	-1.184	1.04167	1.3716	85474.5	117236	85474.5	72191	89036.5	117236	0.844591	1.04167	1.3716	-0.243675	0.0589028	0.455856	-0.245561	0.0521391	0.733015	0.843488	1.0368	1.66211	-1.18555	1.0368	1.66211
288	1.00306	1.01883	-1.04298	Nefl	NFL	539	P19527	neurofilament light polypeptide	http://www.phosphosite.org/proteinAction.do?id=4743&showAllSites=true	61	KKEESAGEEQAAK*K	4	394.456	20.75	0.240206	A	1	2170667	3058918	2592629	2659836	2722471	2630614	1789609	2348076	1.00438	1.02362	-1.26389	2.61479e+06	2.67654e+06	2.61479e+06	2.62623e+06	2.67654e+06	2.06884e+06	1.00438	1.02362	0.791207	0.00629818	0.0336741	-0.337873	0.00441268	0.0269104	-0.0607134	1.00306	1.01883	0.95879	1.00306	1.01883	-1.04298
289	-1.12368	1.65822	1.38815	Pdlim3	PDLIM3	123	Q66HS7	PDZ and LIM domain protein 3	http://www.phosphosite.org/proteinAction.do?id=6275102&showAllSites=true	39	HNIRPK*PFIIPGR	3	529.648	44.8632	0.38978	H	2	58568	33259	34393	47434	76189	76796	51657	53533	-1.12221	1.66601	1.14552	45913.5	76492.5	45913.5	40913.5	76492.5	52595	0.8911	1.66601	1.14552	-0.166341	0.7364	0.196007	-0.168227	0.729636	0.473166	0.889936	1.65822	1.38815	-1.12368	1.65822	1.38815
301	1.04668	1.17007	1.39897	Plec	plectin 1	926	P30427	plectin isoform 1c	http://www.phosphosite.org/proteinAction.do?id=5043&showAllSites=true	534	SITVTRLEDLLQDAQDEKEQLNEYKGHLSGLAK*	5	757.594	81.38	0.188637	A	2	2392826	2112302	2324511	2397075	2294835	3001261	2707022	2493920	1.04805	1.17557	1.15445	2252564	2648048	2252564	2360793	2648048	2600471	1.04805	1.17557	1.15445	0.0677035	0.233361	0.207205	0.0658179	0.226597	0.484364	1.04668	1.17007	1.39897	1.04668	1.17007	1.39897
291	1.32413	1.42966	1.43397	Plec	plectin 1	911	P30427	plectin isoform 1c	http://www.phosphosite.org/proteinAction.do?id=5043&showAllSites=true	534	LEDLLQDAQDEK*EQLNEYKGHLSGLAK	4	782.395	72.9872	0.285341	A	21	3073387	2398830	3897877	3357550	3137137	4723063	3351129	3124328	1.32587	1.43638	1.18333	2.73611e+06	3930100	2.73611e+06	3.62771e+06	3930100	3.23773e+06	1.32587	1.43638	1.18333	0.406935	0.522441	0.242857	0.40505	0.515677	0.520016	1.32413	1.42966	1.43397	1.32413	1.42966	1.43397
299	3.62238	3.19849	7.2907	Plec	plectin 1	918	P30427	plectin isoform 1c	http://www.phosphosite.org/proteinAction.do?id=5043&showAllSites=true	534	SITVTRLEDLLQDAQDEKEQLNEYK*GHLSGLAKR	5	788.814	78.76	0.498221	A	4	181856	87103	562915	412632	465520	398784	962115	656047	3.62712	3.21352	6.01639	134480	809081	134480	487774	432152	809081	3.62712	3.21352	6.01639	1.85883	1.68415	2.5889	1.85694	1.67739	2.86606	3.62238	3.19849	7.2907	3.62238	3.19849	7.2907
263	1.21034	1.41927	1.34393	Dnah8	Dnah8	2684	XP_228058	PREDICTED: dynein, axonemal, heavy chain 8	http://www.ncbi.nlm.nih.gov/entrez/query.fcgi?db=protein&cmd=search&term=XP_228058	537	TVM#VKAYLKK*	3	413.577	46.9958	0.221827	H	1	95592	83590	92512	124642	107713	147790	98076	100642	1.21192	1.42594	1.10903	89591	127752	89591	108577	127752	99359	1.21192	1.42594	1.10903	0.277293	0.511915	0.149297	0.275407	0.505151	0.426456	1.21034	1.41927	1.34393	1.21034	1.41927	1.34393
305	1.01023	-1.06502	-1.01736	Syne2	Syne2	478	XP_216738	PREDICTED: spectrin repeat containing, nuclear envelope 2, partial	http://www.ncbi.nlm.nih.gov/entrez/query.fcgi?db=protein&cmd=search&term=XP_216738	435	RINNVLGK*NFISLLEFHD	3	724.392	67.7756	0.191481	H	1	586233	465202	603796	459789	453761	538120	469363	383494	1.01156	-1.06004	-1.23284	525718	531792	525718	531792	495940	426428	1.01156	0.943359	0.811136	0.0165757	-0.0841207	-0.301984	0.0146902	-0.0908844	-0.0248247	1.01023	0.938947	0.98294	1.01023	-1.06502	-1.01736
269	1.17395	1.32695	2.01185	Lmna	lamin A/C	%114	P48679	prelamin-A/C isoform C2	http://www.phosphosite.org/proteinAction.do?id=13775&showAllSites=true	74	VREEFK*ELK	3	407.228	35.9223	0.296257	H	3	55597	59349	53406	81711	70426	82818	82491	108343	1.17548	1.33318	1.66021	57473	95417	57473	67558.5	76622	95417	1.17548	1.33318	1.66021	0.233253	0.414874	0.731362	0.231367	0.408111	1.00852	1.17395	1.32695	2.01185	1.17395	1.32695	2.01185
303	1.1713	1.01691	-1.01599	Stoml2	Stoml2	233	NP_001026816	stomatin-like protein 2	http://www.ncbi.nlm.nih.gov/entrez/query.fcgi?db=protein&cmd=search&term=NP_001026816	38	QAQILASEAEK*AEQINQAAGEASAVLAK	3	961.168	78.4243	0.411932	H	11	195124	107094	170824	183626	110381	198392	131543	113927	1.17283	1.02169	-1.23118	151109	177225	151109	177225	154386	122735	1.17283	1.02169	0.812228	0.229993	0.030957	-0.300043	0.228107	0.0241933	-0.0228837	1.1713	1.01691	0.984263	1.1713	1.01691	-1.01599
306	-4.16857	-6.01492	-10.4245	Synm	DMN	1064	Q810D0	synemin	http://www.phosphosite.org/proteinAction.do?id=14328&showAllSites=true	141	SPDREDGEEAPAGGFLFK*R	3	707.34	94.482	0.497377	A	1	71891	143759	16791	35009	12472	23549	7970	9101	-4.16313	-5.98679	-12.6325	107825	107825	107825	25900	18010.5	8535.5	0.240204	0.167035	0.0791607	-2.05767	-2.58178	-3.65907	-2.05955	-2.58855	-3.38191	0.23989	0.166253	0.0959274	-4.16857	-6.01492	-10.4245
355	1.45447	-1.27322	1.82804	Tuba1a; Tuba1b; Tuba1c; Tuba3a; Tuba3b	TUBA1A; TUBA1B; TUBA1C; TUBA3C; TUBA3E	%40; %40; %40; %40; %40	P68370; Q6P9V9; Q6AYZ1; NP_001035097; Q68FR8	tubulin alpha-1A chain	http://www.phosphosite.org/proteinAction.do?id=6833806&showAllSites=true	50; 50; 50; 50; 50	CLEHGIQPDGQM#PSDK*TIGGGDDSFNTFFSETGAGK	3	1286.9	64.2958	0.422898	H	1	27869	51647	67812	47993		31373	59976		1.45637	-1.26727	1.50853	39758	59976	39758	57902.5	31373	59976	1.45637	0.789099	1.50853	0.54238	-0.341722	0.59314	0.540495	-0.348485	0.870299	1.45447	0.785408	1.82804	1.45447	-1.27322	1.82804
356	1.02541	1.04734	1.74968	Wdr1	WDR1	%95	Q5RKI0	WD repeat-containing protein 1	http://www.phosphosite.org/proteinAction.do?id=9433381&showAllSites=true	66	IWDTTQKEHILK*YEYQPFAGK	4	660.089	57.6283	0.28777	H	4	83103	55001	63835	77963	77672	67649	95878	103525	1.02675	1.05226	1.44386	69052	99701.5	69052	70899	72660.5	99701.5	1.02675	1.05226	1.44386	0.0380821	0.0734881	0.529932	0.0361966	0.0667244	0.807091	1.02541	1.04734	1.74968	1.02541	1.04734	1.74968
261	-1.97023	-1.37541	-1.26006	Cotl1	COTL1	130, 131	B0BNA5	coactosin-like protein	http://www.phosphosite.org/proteinAction.do?id=24978219&showAllSites=true	16	SELK*K*AGGANYDAQSE	3	584.608	58.5812	0.14562	H	1	6333600	5655270	3262030	2830950	4165590	4591970	4329980	3521520	-1.96765	-1.36897	-1.52695	5994435	5994435	5994435	3046490	4378780	3925750	0.50822	0.730474	0.654899	-0.976476	-0.453095	-0.610655	-0.978361	-0.459859	-0.333496	0.507556	0.727058	0.793611	-1.97023	-1.37541	-1.26006
1810	-6.42752	-5.51728	-1.90589	Dync1h1	DNCH1	1393	Q6LCG3	cytoplasmic dynein 1 heavy chain 1	http://www.phosphosite.org/proteinAction.do?id=24927&showAllSites=true	532	K*INMLVIELKSEALK	4	443.515	73.1246	0.224422	A	2	26737655	24577167	4100599	3893456	3930790	5413668	11787525	10430871	-6.41912	-5.49147	-2.30956	25657411	25657411	25657411	3.99703e+06	4672229	11109198	0.155785	0.182101	0.432982	-2.68238	-2.45719	-1.20762	-2.68426	-2.46396	-0.930462	0.155581	0.181249	0.52469	-6.42752	-5.51728	-1.90589
1809	-4.24652	-1.09718	-1.36333	Dnah9	DNAH9	1381	Q63173	PREDICTED: dynein, axonemal, heavy polypeptide 9 isoform 1	http://www.phosphosite.org/proteinAction.do?id=20671&showAllSites=true	291	FYEVFCDVEPKRQALNKATSDLTAAQEKLAAIK*	5	760.197	88.472	0.251056	A	1	7312055	6317588	1892161	1321636	7235834	5245007	4258976	3990970	-4.24098	-1.09205	-1.65209	6.81482e+06	6.81482e+06	6.81482e+06	1.6069e+06	6.24042e+06	4124973	0.235795	0.915713	0.605294	-2.0844	-0.127033	-0.724291	-2.08628	-0.133796	-0.447132	0.235487	0.91143	0.7335	-4.24652	-1.09718	-1.36333
1811	-1.14977	1.46961	1.52229	Dync1h1	DNCH1	3295	Q6LCG3	cytoplasmic dynein 1 heavy chain 1	http://www.phosphosite.org/proteinAction.do?id=24927&showAllSites=true	532	VIEAQNAVK*SIKK	3	490.628	32.4845	0.386202	H	2	581246	688928	561245	544916	681637	1193790	823313	772295	-1.14827	1.47651	1.25621	635087	937714	635087	553080	937714	797804	0.870874	1.47651	1.25621	-0.199465	0.562193	0.32908	-0.20135	0.555429	0.606239	0.869736	1.46961	1.52229	-1.14977	1.46961	1.52229
Endoplasmic reticulum or golgi
357	-1.94531	-1.44674	-3.50314	A4gnt	A4gnt	89	XP_001065156	PREDICTED: rCG25233-like	http://www.ncbi.nlm.nih.gov/entrez/query.fcgi?db=protein&cmd=search&term=XP_001065156	39	IYQEQPILFFMK*GLSNATQM#TSN	4	680.583	56.8165	0.236849	H	1	142308	130811	66281	74301	92310	97359	37556	26781	-1.94277	-1.43998	-4.24513	136560	136560	136560	70291	94834.5	32168.5	0.514728	0.694456	0.235564	-0.958118	-0.526046	-2.08581	-0.960003	-0.532809	-1.80865	0.514056	0.691207	0.285458	-1.94531	-1.44674	-3.50314
360	-1.50004	-1.83623	-2.81016	Ech1	Ech1	76	NP_072116	delta(3,5)-Delta(2,4)-dienoyl-CoA isomerase, mitochondrial precursor	http://www.ncbi.nlm.nih.gov/entrez/query.fcgi?db=protein&cmd=search&term=NP_072116	36	HVLHVQLNRPEK*R	4	417.742	30.3539	0.298748	H	8	545237	627240	308660	473993	261584	379939	170993	173309	-1.49808	-1.82765	-3.40537	586238	586238	586238	391326	320762	172151	0.667521	0.547152	0.293654	-0.583115	-0.869987	-1.76781	-0.585	-0.87675	-1.49065	0.666649	0.544593	0.355851	-1.50004	-1.83623	-2.81016
358	1.05486	1.33362	1.57856	Cesl1	AU018778	374	Q63010	liver carboxylesterase B-1 precursor	http://www.phosphosite.org/proteinAction.do?id=2722318&showAllSites=true	62	K*M#AIM#LLEKF	3	433.235	47.4079	0.243924	H	2	214254	168653	237099	167341	254569	258483	271911	226884	1.05624	1.33989	1.30265	191454	256526	191454	202220	256526	249398	1.05624	1.33989	1.30265	0.0789317	0.422111	0.381453	0.0770462	0.415347	0.658612	1.05486	1.33362	1.57856	1.05486	1.33362	1.57856
362	1.13087	-1.04159	-1.32503	Prdx3	Prdx3	92	NP_071985	thioredoxin-dependent peroxide reductase, mitochondrial precursor	http://www.ncbi.nlm.nih.gov/entrez/query.fcgi?db=protein&cmd=search&term=NP_071985	28	ELSLDDFK*GK	2	597.306	56.8756	0.0783436	H	8	529925	474294	547146	589979	490411	478241	313874	311545	1.13235	-1.03672	-1.60567	502110	568562	502110	568562	484326	312710	1.13235	0.964582	0.622791	0.179317	-0.0520236	-0.683179	0.177431	-0.0587873	-0.40602	1.13087	0.960071	0.754703	1.13087	-1.04159	-1.32503
361	1.18421	-1.37674	1.3811	Prdx3	Prdx3	84	NP_071985	thioredoxin-dependent peroxide reductase, mitochondrial precursor	http://www.ncbi.nlm.nih.gov/entrez/query.fcgi?db=protein&cmd=search&term=NP_071985	28	GTAVVNGEFK*ELSLDDFKGK	3	732.711	63.0562	0.413848	H	2	268295	264560	311460	320377	186813	202046	392506	214790	1.18576	-1.3703	1.1397	266428	315918	266428	315918	194430	303648	1.18576	0.729765	1.1397	0.245809	-0.454496	0.188657	0.243924	-0.46126	0.465816	1.18421	0.726352	1.3811	1.18421	-1.37674	1.3811
359	1.23988	1.29152	-1.18611	Cttnbp2	Cttnbp2	1527, 1534	NP_001107873	cortactin-binding protein 2	http://www.ncbi.nlm.nih.gov/entrez/query.fcgi?db=protein&cmd=search&term=NP_001107873	179	ELQSMCSSK*SESDISK*IADSREDLR	5	591.879	45.3753	0.4423	H	1	39825	20849	28985	46342	32416	46314	21252	20961	1.2415	1.29759	-1.43733	30337	39365	30337	37663.5	39365	21106.5	1.2415	1.29759	0.695735	0.312089	0.375835	-0.523391	0.310203	0.369071	-0.246232	1.23988	1.29152	0.843096	1.23988	1.29152	-1.18611
Enzyme, misc.
576	-2.54748	-1.32536	-1.83188	LOC362855	C22orf28	251	Q6AYT3	tRNA-splicing ligase RtcB homolog	http://www.phosphosite.org/proteinAction.do?id=6785228&showAllSites=true	55	GLPQLGTLGAGNHYAEIQVVDEIFNEYAAKKM#GIDHK*G	5	829.219	85.8175	0.275821	A	2	3701951	2493601	1301217	1133992	2166288	2530303	1487368	1303567	-2.54416	-1.31916	-2.21988	3097776	3097776	3097776	1.2176e+06	2.3483e+06	1.39547e+06	0.393058	0.758059	0.450474	-1.34719	-0.399619	-1.15048	-1.34907	-0.406383	-0.873325	0.392544	0.754513	0.545887	-2.54748	-1.32536	-1.83188
477	-2.50795	-1.26444	-2.40254	Car3	CA3	3	P14141	carbonic anhydrase 3	http://www.phosphosite.org/proteinAction.do?id=24978662&showAllSites=true	29	AK*EWGYASHNGPEHWHELYPIAK	4	691.333	53.468	0.233695	H	20	1115600	1384050	581455	416539	867331	1118840	454559	404010	-2.50467	-1.25853	-2.91141	1249825	1249825	1249825	498997	993086	429284	0.399253	0.79458	0.343476	-1.32462	-0.331736	-1.54172	-1.32651	-0.3385	-1.26456	0.398732	0.790863	0.416226	-2.50795	-1.26444	-2.40254
520	-2.5009	-2.16942	-3.30124	Gapdh; RGD1564688	GAPDH; RGD1564688	%192; 192	P04797; E9PTN6	glyceraldehyde-3-phosphate dehydrogenase	http://www.phosphosite.org/proteinAction.do?id=23198&showAllSites=true	36; 36	TVDGPSGK*LWR	2	629.333	47.1	0.379784	H	3	277334	262521	104282	111865	136230	113787	49354	85594	-2.49763	-2.15927	-4.00047	269928	269928	269928	108074	125008	67474	0.40038	0.463119	0.249971	-1.32056	-1.11055	-2.00017	-1.32244	-1.11731	-1.72301	0.399857	0.460953	0.302916	-2.5009	-2.16942	-3.30124
608	-2.26168	-2.17219	-3.24458	Nat13	Nat13	33, 36	NP_001099351	N-alpha-acetyltransferase 50, NatE catalytic subunit	http://www.ncbi.nlm.nih.gov/entrez/query.fcgi?db=protein&cmd=search&term=NP_001099351	19	RLNQVIFPVSYNDK*FYK*DVLEVGELAK	3	1090.25	88.2587	0.152818	A	14	3160487	2598021	1222594	1326856	1236937	1426530	811429	653167	-2.25873	-2.16203	-3.93181	2879254	2879254	2879254	1274725	1.33173e+06	732298	0.442728	0.462527	0.254336	-1.17551	-1.11239	-1.97519	-1.17739	-1.11915	-1.69803	0.442149	0.460364	0.308206	-2.26168	-2.17219	-3.24458
577	-1.98738	-1.44397	1.0182	LOC684270	LOC684270	26	XP_001059344	PREDICTED: isochorismatase domain containing 2-like isoform 2	http://www.ncbi.nlm.nih.gov/entrez/query.fcgi?db=protein&cmd=search&term=XP_001059344	23	IRPESSILFLCDMQEK*FRPSIAYFPQIVSVAAR	4	978.514	89.3872	0.337179	A	5	487642	536664	196517	319561	338050	374650	453444	407211	-1.98479	-1.43722	-1.19015	512153	512153	512153	258039	356350	430328	0.503832	0.695788	0.840232	-0.988986	-0.52328	-0.25114	-0.990871	-0.530044	0.0260194	0.503174	0.692534	1.0182	-1.98738	-1.44397	1.0182
374	-1.95324	-2.24006	-2.06755	Car3	CA3	%126	P14141	carbonic anhydrase 3	http://www.phosphosite.org/proteinAction.do?id=24978662&showAllSites=true	29	YAAELHLVHWNPK*	3	540.616	56.3234	0.145898	H	8	789933	957845	442053	453925	351516	432388	319273	378311	-1.95069	-2.22958	-2.50547	873889	873889	873889	447989	391952	348792	0.512638	0.448515	0.399126	-0.963987	-1.15677	-1.32508	-0.965872	-1.16354	-1.04792	0.511969	0.446417	0.483664	-1.95324	-2.24006	-2.06755
629	-1.74638	-1.02385	-1.28424	Ppia	PPIA	%82	P10111	peptidyl-prolyl cis-trans isomerase A	http://www.phosphosite.org/proteinAction.do?id=2902900&showAllSites=true	18	SIYGEK*FEDENFILK	2	937.465	68.9451	0.445066	A	5	854237	797999	622731	324598	684964	936371	622138	439539	-1.7441	-1.01906	-1.55625	826118	826118	826118	473664	810668	530838	0.573362	0.981297	0.64257	-0.802482	-0.0272376	-0.638075	-0.804368	-0.0340013	-0.360916	0.572613	0.976708	0.77867	-1.74638	-1.02385	-1.28424
373	-1.51458	-1.62115	-1.70752	Car2	CA2	53	P27139	carbonic anhydrase 2	http://www.phosphosite.org/proteinAction.do?id=6785014&showAllSites=true	29	QSPVDIDTGTAQHDPSLQPLLICYDK*VASK	3	1113.56	69.314	0.399601	H	5	100910	71445	59976	53970	38317	68499	53160	30136	-1.5126	-1.61357	-2.06919	86177.5	86177.5	86177.5	56973	53408	41648	0.661112	0.619744	0.483282	-0.597033	-0.690255	-1.04906	-0.598918	-0.697019	-0.771905	0.660249	0.616845	0.585644	-1.51458	-1.62115	-1.70752
475	-1.50263	-1.26579	-1.85828	Car3	CA3	24	P14141	carbonic anhydrase 3	http://www.phosphosite.org/proteinAction.do?id=24978662&showAllSites=true	29	EWGYASHNGPEHWHELYPIAK*GDNQSPIELHTK	4	971.462	56.5385	0.4014	H	2	29194	29134	13918	24950	21406	24891	12951		-1.50067	-1.25987	-2.25187	29164	29164	29164	19434	23148.5	12951	0.666369	0.793735	0.444075	-0.585606	-0.33327	-1.17113	-0.587491	-0.340034	-0.893966	0.665499	0.790023	0.538133	-1.50263	-1.26579	-1.85828
378	-1.47305	1.51579	1.30025	Car3	CA3	%135	P14141	carbonic anhydrase 3	http://www.phosphosite.org/proteinAction.do?id=24978662&showAllSites=true	29	YNTFGEALK*QPDGIAVVGIFLK	3	808.105	88.5973	0.311968	H	32	4137910	3907930	2672760	2796400	7478040	4775070	4539710	4093330	-1.47113	1.52291	1.07298	4022920	6126555	4022920	2734580	6126555	4316520	0.67975	1.52291	1.07298	-0.556924	0.606833	0.101626	-0.558809	0.600069	0.378785	0.678862	1.51579	1.30025	-1.47305	1.51579	1.30025
382	-1.47305	1.51579	1.30025	Car3	CA3	148	P14141	carbonic anhydrase 3	http://www.phosphosite.org/proteinAction.do?id=24978662&showAllSites=true	29	YNTFGEALKQPDGIAVVGIFLK*	3	808.105	88.5973	0.311968	H	3	4137910	3907930	2672760	2796400	7478040	4775070	4539710	4093330	-1.47113	1.52291	1.07298	4022920	6126555	4022920	2734580	6126555	4316520	0.67975	1.52291	1.07298	-0.556924	0.606833	0.101626	-0.558809	0.600069	0.378785	0.678862	1.51579	1.30025	-1.47305	1.51579	1.30025
556	-1.45933	-1.49217	-2.2672	Hadh	HADHSC	%185	Q9WVK7	hydroxyacyl-coenzyme A dehydrogenase, mitochondrial precursor	http://www.phosphosite.org/proteinAction.do?id=24979313&showAllSites=true	34	LVEVIK*TPMTSQK	2	758.426	50.8272	0.166379	H	1	50528	48634	37149	30890	29456	37311	19985	16108	-1.45743	-1.48519	-2.7474	49581	49581	49581	34019.5	33383.5	18046.5	0.68614	0.673312	0.36398	-0.543425	-0.570652	-1.45807	-0.545311	-0.577416	-1.18091	0.685244	0.670163	0.441073	-1.45933	-1.49217	-2.2672
371	-1.45116	-1.60164	-1.13259	Car2	CA2	132	P27139	carbonic anhydrase 2	http://www.phosphosite.org/proteinAction.do?id=6785014&showAllSites=true	29	YGDFGK*AVQHPDGLAVLGIFLK	3	796.43	84.075	0.220527	H	8	117478	87784	79731	61901	65565	63195	86438	63117	-1.44926	-1.59414	-1.37249	102631	102631	102631	70816	64380	74777.5	0.690006	0.627296	0.728605	-0.535319	-0.672782	-0.45679	-0.537205	-0.679546	-0.179631	0.689105	0.624362	0.882929	-1.45116	-1.60164	-1.13259
370	-1.44985	-1.26298	-1.16271	Ard1b; RGD1560212	Ard1b; RGD1560212	148; 148	NP_001019913; NP_001071144	N-alpha-acetyltransferase 11, NatA catalytic subunit	http://www.ncbi.nlm.nih.gov/entrez/query.fcgi?db=protein&cmd=search&term=NP_001019913	28; 25	AALHLYSNTLNFQVSEVEPKYYADGEDAYAM#K*R	4	963.711	65.7891	0.696029	A	1	415371	466142	417106	191693	178057	523185	384504	241138	-1.44795	-1.25707	-1.40897	440756	440756	440756	304400	350621	312821	0.69063	0.795498	0.709737	-0.534016	-0.330069	-0.494644	-0.535901	-0.336833	-0.217485	0.689728	0.791777	0.860063	-1.44985	-1.26298	-1.16271
528	-1.38003	-1.10715	1.16419	Gpx1	GPX1	%112	P04041	glutathione peroxidase 1	http://www.phosphosite.org/proteinAction.do?id=24981385&showAllSites=true	22	YVRPGGGFEPNFTLFEK*CEVNGEKAHPLFTFLR	5	780.593	76.1015	0.251282	H	11	341272	261317	210903	226318	241575	305253	238025	340888	-1.37823	-1.10197	-1.0409	301294	301294	301294	218610	273414	289456	0.725571	0.907464	0.96071	-0.462812	-0.140087	-0.0578278	-0.464697	-0.146851	0.219331	0.724623	0.90322	1.16419	-1.38003	-1.10715	1.16419
539	-1.35027	-1.2727	-1.05603	Hadh	HADHSC	%179	Q9WVK7	hydroxyacyl-coenzyme A dehydrogenase, mitochondrial precursor	http://www.phosphosite.org/proteinAction.do?id=24979313&showAllSites=true	34	FAGLHFFNPVPM#M#K*LVEVIK	3	797.758	76.0165	0.103246	H	85	2687580	2546970	2082560	1799170	1970170	2162100	2070510	2019920	-1.34851	-1.26675	-1.27971	2617275	2617275	2617275	1940865	2066135	2045215	0.741559	0.789422	0.781429	-0.431366	-0.341131	-0.355813	-0.433251	-0.347895	-0.0786538	0.740591	0.78573	0.946941	-1.35027	-1.2727	-1.05603
590	-1.29656	1.30155	1.07449	Nat12	NAA30	%233	NP_001102569	N-alpha-acetyltransferase 30, NatC catalytic subunit	http://www.phosphosite.org/proteinAction.do?id=24873&showAllSites=true	39	LITK*DLSEPYSIYTYR	2	1002.52	64.9592	0.373735	H	7	235600	137105	156277	131556	231662	255712	184448	146023	-1.29487	1.30767	-1.1278	186352	243687	186352	143916	243687	165236	0.772281	1.30767	0.886682	-0.372802	0.386995	-0.17351	-0.374688	0.380231	0.103649	0.771272	1.30155	1.07449	-1.29656	1.30155	1.07449
626	-1.27851	1.049	-1.28605	Ppat	ATASE	60	P35433	amidophosphoribosyltransferase precursor	http://www.phosphosite.org/proteinAction.do?id=6784481&showAllSites=true	57	GQESAGIVTSDGSSVPK*FR	2	982.49	49.5672	0.376888	H	1	37718	29722	33447	19371	30277	40800	25276	17998	-1.27684	1.05393	-1.55844	33720	35538.5	33720	26409	35538.5	21637	0.783185	1.05393	0.641667	-0.352575	0.0757783	-0.640104	-0.35446	0.0690145	-0.362945	0.782162	1.049	0.777576	-1.27851	1.049	-1.28605
637	-1.26008	1.09672	1.19772	Tpi1	TPI1	156	P48500	triosephosphate isomerase	http://www.phosphosite.org/proteinAction.do?id=7223834&showAllSites=true	27	AIADNVK*DWCKVVLAYEPVWAIGTGK	3	982.513	87.2001	0.169351	H	5	684160	652958	569392	493129	668008	805323	739917	581659	-1.25844	1.10187	-1.01176	668559	736666	668559	531260	736666	660788	0.794635	1.10187	0.988376	-0.331635	0.139955	-0.0168674	-0.333521	0.133191	0.260292	0.793597	1.09672	1.19772	-1.26008	1.09672	1.19772
638	-1.26008	1.09672	1.19772	Tpi1	TPI1	160	P48500	triosephosphate isomerase	http://www.phosphosite.org/proteinAction.do?id=7223834&showAllSites=true	27	AIADNVKDWCK*VVLAYEPVWAIGTGK	3	982.513	87.2001	0.169351	H	7	684160	652958	569392	493129	668008	805323	739917	581659	-1.25844	1.10187	-1.01176	668559	736666	668559	531260	736666	660788	0.794635	1.10187	0.988376	-0.331635	0.139955	-0.0168674	-0.333521	0.133191	0.260292	0.793597	1.09672	1.19772	-1.26008	1.09672	1.19772
557	-1.2296	1.40918	1.07378	Hadh	HADHSC	%192	Q9WVK7	hydroxyacyl-coenzyme A dehydrogenase, mitochondrial precursor	http://www.phosphosite.org/proteinAction.do?id=24979313&showAllSites=true	34	LVEVIKTPM#TSQK*TFESLVDFCK	3	920.14	69.4412	0.349224	H	7	142053	139913	99619	129997	150314	248894	123881	125968	-1.22799	1.4158	-1.12855	140983	199604	140983	114808	199604	124924	0.814339	1.4158	0.886096	-0.296298	0.501619	-0.174465	-0.298184	0.494856	0.102694	0.813276	1.40918	1.07378	-1.2296	1.40918	1.07378
594	-1.20331	-1.06233	-1.02107	Nat13	Nat13	33	NP_001099351	N-alpha-acetyltransferase 50, NatE catalytic subunit	http://www.ncbi.nlm.nih.gov/entrez/query.fcgi?db=protein&cmd=search&term=NP_001099351	19	LNQVIFPVSYNDK*FYKDVLEVGELAK	3	1024.21	86.6479	0.215928	A	73	40183258	29537956	32967607	25049368	31881536	34057313	30727170	25620321	-1.20174	-1.05736	-1.23734	34860607	34860607	34860607	2.90085e+07	3.29694e+07	2.81737e+07	0.832128	0.94575	0.808183	-0.265123	-0.080469	-0.307246	-0.267008	-0.0872327	-0.0300871	0.831041	0.941327	0.979361	-1.20331	-1.06233	-1.02107
582	-1.19511	-1.07473	1.08317	Ldhb	LDH-B	82	P42123	L-lactate dehydrogenase B chain	http://www.phosphosite.org/proteinAction.do?id=2099013&showAllSites=true	37	IVADK*DYSVTANSK	2	776.896	36.9762	0.156578	H	11	366231	312280	306179	262301	282036	352264	312746	293739	-1.19355	-1.0697	-1.11876	339256	339256	339256	284240	317150	303242	0.837835	0.934841	0.893847	-0.255263	-0.0972069	-0.1619	-0.257148	-0.103971	0.115259	0.83674	0.930469	1.08317	-1.19511	-1.07473	1.08317
631	-1.1898	-1.12811	1.22034	Sat2	Sat2	29	NP_001101748	diamine acetyltransferase 2	http://www.ncbi.nlm.nih.gov/entrez/query.fcgi?db=protein&cmd=search&term=NP_001101748	19	ELAEFEK*LSHQVK	3	533.951	53.6356	0.0759939	H	3	293032	326313	260835	260390	288447	263143	307869	315840	-1.18825	-1.12284	1.00705	309672	311854	309672	260612	275795	311854	0.841575	0.890602	1.00705	-0.248837	-0.167147	0.0101298	-0.250722	-0.173911	0.287289	0.840475	0.886437	1.22034	-1.1898	-1.12811	1.22034
632	-1.1898	-1.12811	1.22034	Sat2	Sat2	35	NP_001101748	diamine acetyltransferase 2	http://www.ncbi.nlm.nih.gov/entrez/query.fcgi?db=protein&cmd=search&term=NP_001101748	19	ELAEFEKLSHQVK*	3	533.951	53.6356	0.0759939	H	1	293032	326313	260835	260390	288447	263143	307869	315840	-1.18825	-1.12284	1.00705	309672	311854	309672	260612	275795	311854	0.841575	0.890602	1.00705	-0.248837	-0.167147	0.0101298	-0.250722	-0.173911	0.287289	0.840475	0.886437	1.22034	-1.1898	-1.12811	1.22034
499	-1.17728	-1.76959	-1.23642	Dbt	Dbt	482	NP_445764	lipoamide acyltransferase component of branched-chain alpha-keto acid dehydrogenase complex, mitochondrial	http://www.ncbi.nlm.nih.gov/entrez/query.fcgi?db=protein&cmd=search&term=NP_445764	53	SYLENPAFM#LLDLK*	2	856.434	89.6175	0.213068	H	1	18343	20929	18819	14583	11008	11289	11131	15080	-1.17574	-1.76131	-1.4983	19636	19636	19636	16701	11148.5	13105.5	0.85053	0.567758	0.667422	-0.233567	-0.816651	-0.583329	-0.235452	-0.823415	-0.306169	0.849419	0.565103	0.808786	-1.17728	-1.76959	-1.23642
511	-1.16711	1.27998	1.31531	Gapdh	GAPDH	%105	P04797	glyceraldehyde-3-phosphate dehydrogenase	http://www.phosphosite.org/proteinAction.do?id=23198&showAllSites=true	36	WGDAGAEYVVESTGVFTTM#EK*AGAHLK	3	971.464	68.6148	0.429127	H	17	191933	175009	179481	135332	231574	240313	259570	138715	-1.16559	1.286	1.08542	183471	235944	183471	157406	235944	199142	0.857937	1.286	1.08542	-0.221057	0.362889	0.118249	-0.222942	0.356126	0.395408	0.856816	1.27998	1.31531	-1.16711	1.27998	1.31531
517	-1.16709	1.39346	1.45271	Gapdh	GAPDH	%137	P04797	glyceraldehyde-3-phosphate dehydrogenase	http://www.phosphosite.org/proteinAction.do?id=23198&showAllSites=true	36	VIISAPSADAPM#FVM#GVNHEK*YDNSLK	3	1003.16	58.2698	0.152807	H	7	92264	102183	91157	75670	122298	149930	129145	103958	-1.16556	1.40001	1.1988	97223.5	136114	97223.5	83413.5	136114	116552	0.857956	1.40001	1.1988	-0.221024	0.485438	0.261591	-0.22291	0.478675	0.53875	0.856836	1.39346	1.45271	-1.16709	1.39346	1.45271
364	-1.16225	-1.26744	-1.92184	Akr1b10; Akr1b8	AKR1B10; AKR1B15	195; 195	NP_001013102; Q91W30	aldo-keto reductase family 1 member B10	http://www.phosphosite.org/proteinAction.do?id=13859801&showAllSites=true	36; 36	HKPVTNQVECHPYLTQEK*LIQYCHSK	5	656.727	43.8054	0.139385	H	1	48090	58606	45900	46021	46446	38132	21366	24448	-1.16074	-1.26151	-2.3289	53348	53348	53348	45960.5	42289	22907	0.861522	0.792701	0.429388	-0.21504	-0.335152	-1.21965	-0.216925	-0.341915	-0.942486	0.860397	0.788993	0.520335	-1.16225	-1.26744	-1.92184
623	-1.10151	-1.46403	1.60733	Ola1	Ola1	234	NP_001029099	obg-like ATPase 1	http://www.ncbi.nlm.nih.gov/entrez/query.fcgi?db=protein&cmd=search&term=NP_001029099	45	LVNLSEK*DYIR	2	696.38	53.71	0.213947	H	2	67045	49425	47853	58022	41066	38862	72418	82067	-1.10007	-1.45719	1.32639	58235	77242.5	58235	52937.5	39964	77242.5	0.909032	0.686254	1.32639	-0.137596	-0.543186	0.407508	-0.139482	-0.549949	0.684668	0.907845	0.683044	1.60733	-1.10151	-1.46403	1.60733
574	-1.10148	-1.51719	-1.35571	Idh1; Idh2	IDH1; IDH2	%93; %133	P41562; P56574	isocitrate dehydrogenase [NADP] cytoplasmic	http://www.phosphosite.org/proteinAction.do?id=10199972&showAllSites=true	47; 51	MWK*SPNGTIR	2	616.316	41.771	0.129252	H	10	900489	749673	764302	735789	525958	566798	500617	503828	-1.10004	-1.51009	-1.64286	825081	825081	825081	750046	546378	502222	0.909057	0.662211	0.608695	-0.137558	-0.594636	-0.716209	-0.139443	-0.6014	-0.43905	0.90787	0.659114	0.73762	-1.10148	-1.51719	-1.35571
633	-1.0861	-1.27492	-1.03193	Setd2	SETD2	328, 354	NP_001101659	histone-lysine N-methyltransferase SETD2	http://www.phosphosite.org/proteinAction.do?id=25020&showAllSites=true	259	SISKSDKFK*NSFCCTELNEENKQSHSFSLQTPCSK*	4	1059.99	74.089	0.444934	H	1	174932	91202	150093	95264	121733	87993	118328	94495	-1.08468	-1.26896	-1.25049	133067	133067	133067	122678	104863	106412	0.92193	0.788047	0.799684	-0.11727	-0.343647	-0.322499	-0.119156	-0.350411	-0.0453395	0.920726	0.784361	0.969062	-1.0861	-1.27492	-1.03193
529	-1.08602	-1.57001	-1.08657	Gpx1	GPX1	%86	P04041	glutathione peroxidase 1	http://www.phosphosite.org/proteinAction.do?id=24981385&showAllSites=true	22	GLVVLGFPCNQFGHQENGK*NEEILNSLK	3	1061.87	72.6171	0.142392	H	4	117241	127263	118540	106893	70356	86110	93029	92663	-1.0846	-1.56267	-1.31672	122252	122252	122252	112716	78233	92846	0.922001	0.639932	0.759464	-0.117159	-0.644009	-0.396946	-0.119045	-0.650773	-0.119787	0.920797	0.636939	0.920323	-1.08602	-1.57001	-1.08657
393	-1.08196	1.68517	1.55155	Car3	CA3	169	P14141	carbonic anhydrase 3	http://www.phosphosite.org/proteinAction.do?id=24978662&showAllSites=true	29	GEFQILLDALDKIKTK*	3	625.359	87.73	0.324509	A	2	234089	231463	230182	200668	303677	484544	235205	360871	-1.08054	1.69309	1.28036	232776	394110	232776	215425	394110	298038	0.925461	1.69309	1.28036	-0.111757	0.759658	0.356554	-0.113642	0.752894	0.633713	0.924252	1.68517	1.55155	-1.08196	1.68517	1.55155
564	-1.05574	-1.09485	-1.00289	Hadh	HADHSC	206	Q9WVK7	hydroxyacyl-coenzyme A dehydrogenase, mitochondrial precursor	http://www.phosphosite.org/proteinAction.do?id=24979313&showAllSites=true	34	TFESLVDFCKTLGK*HPVSCKDTPGFIVNR	5	679.744	65.5484	0.159987	A	9	10564974	9521434	10509324	8541472	8216938	10215545	7329066	9198831	-1.05436	-1.08973	-1.2153	10043204	10043204	10043204	9525398	9.21624e+06	8.26395e+06	0.948442	0.917659	0.82284	-0.0763683	-0.123969	-0.281316	-0.0782538	-0.130733	-0.00415721	0.947203	0.913367	0.997123	-1.05574	-1.09485	-1.00289
568	-1.03577	-1.09223	-1.24806	Hadh	HADHSC	%241	Q9WVK7	hydroxyacyl-coenzyme A dehydrogenase, mitochondrial precursor	http://www.phosphosite.org/proteinAction.do?id=24979313&showAllSites=true	34	LHERGDASK*EDIDTAMK	3	653.314	33.2165	0.392526	H	31	498935	466277	337054	596042	449564	438293	264641	373556	-1.03442	-1.08713	-1.5124	482606	482606	482606	466548	443928	319098	0.966726	0.919857	0.661199	-0.0488203	-0.120519	-0.596844	-0.0507058	-0.127282	-0.319685	0.965464	0.915555	0.801245	-1.03577	-1.09223	-1.24806
500	-1.03207	-1.43249	-1.36952	Eci2	PECI	%90	Q5XIC0	enoyl-CoA delta isomerase 2, mitochondrial	http://www.phosphosite.org/proteinAction.do?id=9433714&showAllSites=true	43	AK*WDAWNALGSLPK	2	799.92	74.1899	0.172894	H	7	632129	504308	559943	542621	368362	428696	384242	300526	-1.03072	-1.42579	-1.65959	568218	568218	568218	551282	398529	342384	0.970194	0.701366	0.602557	-0.0436553	-0.511761	-0.730831	-0.0455408	-0.518525	-0.453671	0.968927	0.698085	0.730182	-1.03207	-1.43249	-1.36952
572	-1.00728	-1.24262	1.11016	Hdhd3	HDHD3	%15	NP_001102981	haloacid dehalogenase-like hydrolase domain-containing protein 3	http://www.phosphosite.org/proteinAction.do?id=24983298&showAllSites=true	28	LLTWDVK*DTLIK	2	743.929	73.4447	0.335124	H	8	391409	376210	361975	401095	236785	383858	352251	350980	-1.00596	-1.23681	-1.09156	383810	383810	383810	381535	310322	351616	0.994074	0.80853	0.91612	-0.00857501	-0.306627	-0.126392	-0.0104605	-0.31339	0.150767	0.992776	0.804748	1.11016	-1.00728	-1.24262	1.11016
489	1.00039	1.38387	1.15261	Car3	CA3	%36	P14141	carbonic anhydrase 3	http://www.phosphosite.org/proteinAction.do?id=24978662&showAllSites=true	29	GDNQSPIELHTK*DIR	3	588.967	43.106	0.117832	H	26	3793320	3209820	3536020	3479040	5262860	4474140	3279900	3381120	1.0017	1.39038	-1.05136	3501570	4868500	3501570	3507530	4868500	3330510	1.0017	1.39038	0.951148	0.00245351	0.475475	-0.0722588	0.00056801	0.468712	0.2049	1.00039	1.38387	1.15261	1.00039	1.38387	1.15261
383	1.01407	1.0167	1.06333	Car3	CA3	%153	P14141	carbonic anhydrase 3	http://www.phosphosite.org/proteinAction.do?id=24978662&showAllSites=true	29	EK*GEFQILLDALDKIK	3	634.691	87.4216	0.213424	H	6	2514890	1855360	2082940	2354580	2006410	2457710	1866760	1968020	1.01539	1.02148	-1.13964	2185125	2232060	2185125	2218760	2232060	1917390	1.01539	1.02148	0.877474	0.0220378	0.03066	-0.188572	0.0201523	0.0238963	0.0885872	1.01407	1.0167	1.06333	1.01407	1.0167	1.06333
386	1.01407	1.0167	1.06333	Car3	CA3	%165	P14141	carbonic anhydrase 3	http://www.phosphosite.org/proteinAction.do?id=24978662&showAllSites=true	29	EKGEFQILLDALDK*IK	3	634.691	87.4216	0.213424	H	13	2514890	1855360	2082940	2354580	2006410	2457710	1866760	1968020	1.01539	1.02148	-1.13964	2185125	2232060	2185125	2218760	2232060	1917390	1.01539	1.02148	0.877474	0.0220378	0.03066	-0.188572	0.0201523	0.0238963	0.0885872	1.01407	1.0167	1.06333	1.01407	1.0167	1.06333
367	1.01541	1.08383	-1.0444	Akr1c14	Akr1c14	201	P23457	3-alpha-hydroxysteroid dehydrogenase	http://www.phosphosite.org/proteinAction.do?id=22635502&showAllSites=true	37	YKPVCNQVECHLYLNQSK*M#LDYCK	4	787.864	50.1272	0.483277	H	16	81139	98843	77176	105818	131480	64506	74434	67775	1.01674	1.08892	-1.26562	89991	97993	89991	91497	97993	71104.5	1.01674	1.08892	0.790129	0.0239437	0.122898	-0.33984	0.0220582	0.116134	-0.0626806	1.01541	1.08383	0.957483	1.01541	1.08383	-1.0444
628	1.02545	-1.22191	-1.23853	Ppia	PPIA	%76	P10111	peptidyl-prolyl cis-trans isomerase A	http://www.phosphosite.org/proteinAction.do?id=2902900&showAllSites=true	18	HNGTGGK*SIYGEKFEDENFILK	3	842.415	55.58	0.158729	H	7	62439	62456	67201	61040	54845	47848	36938	46278	1.02679	-1.2162	-1.50085	62447.5	64120.5	62447.5	64120.5	51346.5	41608	1.02679	0.822235	0.666288	0.0381419	-0.282378	-0.585783	0.0362564	-0.289142	-0.308624	1.02545	0.818389	0.807412	1.02545	-1.22191	-1.23853
627	1.03289	1.06393	1.14138	Ppia	PPIA	%28	P10111	peptidyl-prolyl cis-trans isomerase A	http://www.phosphosite.org/proteinAction.do?id=2902900&showAllSites=true	18	VCFELFADK*VPK	2	747.887	69.7568	0.192853	H	4	107804	115018	130531	99920	102850	135330	113375	96497	1.03424	1.06892	-1.0617	111411	119090	111411	115226	119090	104936	1.03424	1.06892	0.941882	0.0485683	0.0961606	-0.086382	0.0466828	0.0893969	0.190777	1.03289	1.06393	1.14138	1.03289	1.06393	1.14138
630	1.04284	-1.12142	-1.05121	Prdx5	PRDX5	%82	Q9R063	peroxiredoxin-5, mitochondrial precursor	http://www.phosphosite.org/proteinAction.do?id=6784960&showAllSites=true	22	KVNLAELFK*DKK	3	492.292	50.0269	0.323311	H	1	79293	90119	96291	80610	58540	93239	66843	66148	1.04421	-1.11618	-1.27386	84706	88450.5	84706	88450.5	75889.5	66495.5	1.04421	0.895916	0.785015	0.0624061	-0.158564	-0.349207	0.0605206	-0.165328	-0.0720482	1.04284	0.891726	0.951286	1.04284	-1.12142	-1.05121
501	1.05177	1.10282	1.82862	Eno3	ENO3	193	P15429	beta-enolase	http://www.phosphosite.org/proteinAction.do?id=1457403&showAllSites=true	47	IGAEVYHHLK*GVIK	3	535.975	49.0162	0.277651	H	11	126627	173208	126888	188883	141238	190980	201796	250656	1.05315	1.108	1.509	149918	226226	149918	157886	166109	226226	1.05315	1.108	1.509	0.0747099	0.147961	0.593596	0.0728244	0.141198	0.870755	1.05177	1.10282	1.82862	1.05177	1.10282	1.82862
571	1.05832	-1.12848	-1.06209	Hadh	HADHSC	%75	Q9WVK7	hydroxyacyl-coenzyme A dehydrogenase, mitochondrial precursor	http://www.phosphosite.org/proteinAction.do?id=24979313&showAllSites=true	34	GIEESLK*R	2	487.269	36.4343	0.305605	H	1	68798	55963	51820	80390	50739	60337	39479	57457	1.05971	-1.1232	-1.28705	62380.5	66105	62380.5	66105	55538	48468	1.05971	0.89031	0.776974	0.0836643	-0.16762	-0.364063	0.0817788	-0.174384	-0.0869033	1.05832	0.886146	0.941542	1.05832	-1.12848	-1.06209
363	1.06351	-1.4964	-1.1627	Acot1; Acot2	ACOT1; ACOT2	%42; %83	O88267; O55171	acyl-coenzyme A thioesterase 1	http://www.phosphosite.org/proteinAction.do?id=24980432&showAllSites=true	46; 50	AALRDEK*GALFR	3	463.593	46.9003	0.204054	H	8	2595030	2314620	2369280	2859030	1479910	1816480	1490890	1993670	1.0649	-1.4894	-1.40897	2454825	2614155	2454825	2614155	1648195	1742280	1.0649	0.67141	0.709737	0.0907245	-0.574733	-0.494644	0.088839	-0.581497	-0.217484	1.06351	0.66827	0.860064	1.06351	-1.4964	-1.1627
635	1.06611	1.66734	1.34455	Tpi1	TPI1	%131	P48500	triosephosphate isomerase	http://www.phosphosite.org/proteinAction.do?id=7223834&showAllSites=true	27	VNHALSEGLGVIACIGEK*LDEREAGITEK	4	788.408	83.9933	0.465131	H	5	73703	49755	87569	44223	106409	100405	68686	68296	1.0675	1.67518	1.10954	61729	103407	61729	65896	103407	68491	1.0675	1.67518	1.10954	0.0942425	0.744314	0.149966	0.092357	0.73755	0.427125	1.06611	1.66734	1.34455	1.06611	1.66734	1.34455
634	1.06848	1.83513	1.04384	Tet3	TET3	1045	XP_001057850	PREDICTED: tet oncogene family member 3	http://www.phosphosite.org/proteinAction.do?id=6787839&showAllSites=true	180	AAAEK*KK	2	394.237	23.01	0.688155	A	3	1033683	1259027	1216592	1236319	1752136	2475061	506964	1467960	1.06987	1.84376	-1.16091	1146355	2.1136e+06	1146355	1.22646e+06	2.1136e+06	987462	1.06987	1.84376	0.861393	0.097441	0.882647	-0.215257	0.0955555	0.875884	0.0619025	1.06848	1.83513	1.04384	1.06848	1.83513	1.04384
503	1.0942	1.35375	1.50646	Eno3	ENO3	199	P15429	beta-enolase	http://www.phosphosite.org/proteinAction.do?id=1457403&showAllSites=true	47	AK*YGKDATNVGDEGGFAPNILENNEALELLK	3	1111.56	74.3524	0.245671	H	1		69091	74959	76438	93670	94273	70970	100811	1.09563	1.36011	1.24315	69091	93971.5	69091	75698.5	93971.5	85890.5	1.09563	1.36011	1.24315	0.131767	0.443725	0.314001	0.129881	0.436962	0.59116	1.0942	1.35375	1.50646	1.0942	1.35375	1.50646
586	1.13936	-1.61488	-1.4324	Lypla1	Lypla1	224	NP_037138	acyl-protein thioesterase 1	http://www.ncbi.nlm.nih.gov/entrez/query.fcgi?db=protein&cmd=search&term=NP_037138	25	YFIDK*LLPPID	2	688.379	87.7372	0.229639	H	2	73759	74769	75319	94129	53706	38701	40082	45486	1.14085	-1.60732	-1.73579	74264	84724	74264	84724	46203.5	42784	1.14085	0.622152	0.576107	0.190108	-0.684661	-0.795592	0.188222	-0.691425	-0.518432	1.13936	0.619242	0.69813	1.13936	-1.61488	-1.4324
580	1.14165	1.37203	1.10962	Ldhb	LDH-B	332	P42123	L-lactate dehydrogenase B chain	http://www.phosphosite.org/proteinAction.do?id=2099013&showAllSites=true	37	SADTLWDIQKDLK*DL	2	901.962	85.2761	0.418601	H	2		39704	58822	31953	59868	49594	44784	27928	1.14315	1.37848	-1.09209	39704	54731	39704	45387.5	54731	36356	1.14315	1.37848	0.915676	0.193011	0.463074	-0.127091	0.191125	0.45631	0.150068	1.14165	1.37203	1.10962	1.14165	1.37203	1.10962
561	1.16135	-1.09248	-1.06045	Hadh	HADHSC	%202	Q9WVK7	hydroxyacyl-coenzyme A dehydrogenase, mitochondrial precursor	http://www.phosphosite.org/proteinAction.do?id=24979313&showAllSites=true	34	TFESLVDFCK*TLGKHPVSCK	4	599.55	61.0798	0.142806	H	25	1665490	1506360	1980330	1708120	1528850	1388150	1358740	1109500	1.16287	-1.08737	-1.28507	1585925	1844225	1585925	1844225	1458500	1234120	1.16287	0.919653	0.77817	0.21769	-0.120839	-0.361842	0.215805	-0.127603	-0.0846826	1.16135	0.915351	0.942992	1.16135	-1.09248	-1.06045
587	1.16159	1.55273	1.90862	Mdh1	MDH1	%103	O88989	malate dehydrogenase, cytoplasmic	http://www.phosphosite.org/proteinAction.do?id=23471&showAllSites=true	36	DLLK*ANVK	2	471.785	39.9523	0.166357	H	3	25347	31402	33357	32648	39058	49472	43641	45740	1.1631	1.56003	1.57502	28374.5	44690.5	28374.5	33002.5	44265	44690.5	1.1631	1.56003	1.57502	0.21798	0.641571	0.655373	0.216095	0.634808	0.932532	1.16159	1.55273	1.90862	1.16159	1.55273	1.90862
507	1.18271	1.17139	2.49296	Eno3	ENO3	54	P15429	beta-enolase	http://www.phosphosite.org/proteinAction.do?id=1457403&showAllSites=true	47	AAVPSGASTGIYEALELRDGDK*SR	3	835.758	59.6758	0.314294	H	2	183121	189221	269472	171476	255071	183135	358002	407990	1.18426	1.17689	2.05723	186171	382996	186171	220474	219103	382996	1.18426	1.17689	2.05723	0.24398	0.234981	1.0407	0.242095	0.228217	1.31786	1.18271	1.17139	2.49296	1.18271	1.17139	2.49296
589	1.1841	1.62157	1.97558	Mpi	MPI	%93	Q68FX1	mannose-6-phosphate isomerase	http://www.phosphosite.org/proteinAction.do?id=11958987&showAllSites=true	46	VKDTFNGK*LPFLFK	3	565.987	69.5152	0.267808	H	2	39185	30473	33475	49115	61325	52161	66362	47200	1.18565	1.62919	1.63028	34829	56781	34829	41295	56743	56781	1.18565	1.62919	1.63028	0.245678	0.704153	0.705119	0.243793	0.69739	0.982278	1.1841	1.62157	1.97558	1.1841	1.62157	1.97558
588	1.18834	1.37023	1.47105	Mettl20	Mettl20	127	NP_942067	methyltransferase-like protein 20	http://www.ncbi.nlm.nih.gov/entrez/query.fcgi?db=protein&cmd=search&term=NP_942067	29	SVLDLGSGCGATAIAAK*MSGASNILANDVDPIAGM	4	848.165	72.7686	0.256899	A	1	1205521	1084005	1463634	1260650	1582416	1569494	1642105	1137226	1.18989	1.37666	1.21393	1144763	1575955	1144763	1362142	1575955	1.38967e+06	1.18989	1.37666	1.21393	0.250828	0.461177	0.279689	0.248943	0.454414	0.556848	1.18834	1.37023	1.47105	1.18834	1.37023	1.47105
612	1.21797	1.44901	-1.27563	Nat13	Nat13	36	NP_001099351	N-alpha-acetyltransferase 50, NatE catalytic subunit	http://www.ncbi.nlm.nih.gov/entrez/query.fcgi?db=protein&cmd=search&term=NP_001099351	19	LNQVIFPVSYNDKFYK*	2	1009.03	68.9232	0.454844	H	42	153415	110144	212402	109024	179162	204533	103369	67129	1.21956	1.45582	-1.54582	131780	191848	131780	160713	191848	85249	1.21956	1.45582	0.646906	0.286361	0.541834	-0.628371	0.284475	0.53507	-0.351212	1.21797	1.44901	0.783925	1.21797	1.44901	-1.27563
483	1.22182	2.70222	2.60792	Car3	CA3	3, 24	P14141	carbonic anhydrase 3	http://www.phosphosite.org/proteinAction.do?id=24978662&showAllSites=true	29	AK*EWGYASHNGPEHWHELYPIAK*GDNQSPIELHTK	5	825.6	58.154	0.231915	H	8	281322	324827	336064	405512	687890	957757	660769	643721	1.22342	2.71492	2.15209	303074	822824	303074	370788	822824	652245	1.22342	2.71492	2.15209	0.290922	1.44091	1.10574	0.289037	1.43415	1.3829	1.22182	2.70222	2.60792	1.22182	2.70222	2.60792
484	1.22182	2.70222	2.60792	Car3	CA3	3, %36	P14141	carbonic anhydrase 3	http://www.phosphosite.org/proteinAction.do?id=24978662&showAllSites=true	29	AK*EWGYASHNGPEHWHELYPIAKGDNQSPIELHTK*	5	825.6	58.154	0.231915	H	1	281322	324827	336064	405512	687890	957757	660769	643721	1.22342	2.71492	2.15209	303074	822824	303074	370788	822824	652245	1.22342	2.71492	2.15209	0.290922	1.44091	1.10574	0.289037	1.43415	1.3829	1.22182	2.70222	2.60792	1.22182	2.70222	2.60792
523	1.22696	1.2296	1.04555	Gapdh; RGD1564688; LOC303448	GAPDH; RGD1564688; LOC100043839	%252; 252; 254	P04797; E9PTN6; Q498M9	glyceraldehyde-3-phosphate dehydrogenase	http://www.phosphosite.org/proteinAction.do?id=23198&showAllSites=true	36; 36; 36	LEKPAK*YDDIK	3	454.582	33.5165	0.312049	H	8	173330	161602	160345	251140	171496	242271	143751	145228	1.22856	1.23538	-1.15902	167466	206884	167466	205742	206884	144490	1.22856	1.23538	0.862799	0.296972	0.30495	-0.212904	0.295086	0.298187	0.0642557	1.22696	1.2296	1.04555	1.22696	1.2296	1.04555
508	1.23456	1.06879	1.52875	Eno3	ENO3	80	P15429	beta-enolase	http://www.phosphosite.org/proteinAction.do?id=1457403&showAllSites=true	47	TLGPALLEK*K	2	556.34	52.2165	0.0656041	H	8	346303	315598	425622	392605	364785	345970	419082	415939	1.23618	1.07381	1.26155	330950	417510	330950	409114	355378	417510	1.23618	1.07381	1.26155	0.305886	0.102737	0.335197	0.304	0.0959732	0.612356	1.23456	1.06879	1.52875	1.23456	1.06879	1.52875
525	1.23794	1.37036	1.56685	Gapdh; RGD1564688; LOC303448	GAPDH; RGD1564688; LOC100043839	257; 257; 259	P04797; E9PTN6; Q498M9	glyceraldehyde-3-phosphate dehydrogenase	http://www.phosphosite.org/proteinAction.do?id=23198&showAllSites=true	36; 36; 36	LEKPAKYDDIK*K	3	497.28	28.1174	0.281218	H	5	183003	241451	227913	298223	234090	350296	238897	309916	1.23956	1.37679	1.29299	212227	292193	212227	263068	292193	274406	1.23956	1.37679	1.29299	0.309828	0.461313	0.370706	0.307942	0.45455	0.647866	1.23794	1.37036	1.56685	1.23794	1.37036	1.56685
642	1.25475	1.29836	2.14656	Tpi1	TPI1	%238	P48500	triosephosphate isomerase	http://www.phosphosite.org/proteinAction.do?id=7223834&showAllSites=true	27	ELASQPDVDGFLVGGASLK*PEFVDIINAKQ	3	1067.22	88.4921	0.487797	H	18	236089	223295	302332	274835	402971	196276	434044	379695	1.25639	1.30446	1.77137	229692	406870	229692	288584	299624	406870	1.25639	1.30446	1.77137	0.329288	0.38345	0.824866	0.327403	0.376686	1.10202	1.25475	1.29836	2.14656	1.25475	1.29836	2.14656
497	1.27561	1.88386	1.56999	Car3	CA3	%64	P14141	carbonic anhydrase 3	http://www.phosphosite.org/proteinAction.do?id=24978662&showAllSites=true	29	TILNNGK*TCR	2	609.817	30.2624	0.217495	H	2	52399	61583	74975	70612	105141	110594	62481	85192	1.27728	1.89271	1.29558	56991	107868	56991	72793.5	107868	73836.5	1.27728	1.89271	1.29558	0.353076	0.920454	0.3736	0.35119	0.913691	0.650759	1.27561	1.88386	1.56999	1.27561	1.88386	1.56999
444	1.28966	-4.06724	-1.22511	Car3	CA3	%212	P14141	carbonic anhydrase 3	http://www.phosphosite.org/proteinAction.do?id=24978662&showAllSites=true	29	LLLK*EPM#TVSSDQMAK	2	924.976	50.7713	0.153879	H	369	2933720	2357940	3788310	3045060	625259	681900	1898290	1666090	1.29135	-4.04821	-1.48459	2645830	3416685	2645830	3416685	653580	1782190	1.29135	0.247022	0.673584	0.368877	-2.01729	-0.570069	0.366991	-2.02405	-0.29291	1.28966	0.245867	0.816254	1.28966	-4.06724	-1.22511
573	1.30031	1.18895	1.43071	Idh1	IDH1	%224	P41562	isocitrate dehydrogenase [NADP] cytoplasmic	http://www.phosphosite.org/proteinAction.do?id=10199972&showAllSites=true	47	FK*DIFQEIYDKQYK	3	636.324	68.2406	0.431257	H	4	81768	109131	162174	86379	128002	100034	110713	114671	1.30201	1.19454	1.18065	95449.5	124276	95449.5	124276	114018	112692	1.30201	1.19454	1.18065	0.380744	0.256452	0.239576	0.378858	0.249688	0.516735	1.30031	1.18895	1.43071	1.30031	1.18895	1.43071
566	1.31994	1.01254	1.02352	Hadh	HADHSC	212	Q9WVK7	hydroxyacyl-coenzyme A dehydrogenase, mitochondrial precursor	http://www.phosphosite.org/proteinAction.do?id=24979313&showAllSites=true	34	TLGKHPVSCK*DTPGFIVNR	3	723.381	41.1639	0.226245	A	4	548256	406343	635715	625943	529745	441366	338643	467630	1.32166	1.0173	-1.18396	477300	630829	477300	630829	485556	403136	1.32166	1.0173	0.84462	0.402354	0.0247414	-0.243626	0.400469	0.0179777	0.0335328	1.31994	1.01254	1.02352	1.31994	1.01254	1.02352
505	1.3209	1.43323	1.69918	Eno3	ENO3	275	P15429	beta-enolase	http://www.phosphosite.org/proteinAction.do?id=1457403&showAllSites=true	47	HISGEK*LGELYK	3	472.589	44.4165	0.22131	H	9	238847	174208	259093	287226	270103	324683	257251	321931	1.32263	1.43997	1.40219	206528	297393	206528	273160	297393	289591	1.32263	1.43997	1.40219	0.40341	0.526037	0.487683	0.401524	0.519273	0.764842	1.3209	1.43323	1.69918	1.3209	1.43323	1.69918
498	1.35321	-1.19811	-1.01273	Dbt	Dbt	295	NP_445764	lipoamide acyltransferase component of branched-chain alpha-keto acid dehydrogenase complex, mitochondrial	http://www.ncbi.nlm.nih.gov/entrez/query.fcgi?db=protein&cmd=search&term=NP_445764	53	LREELK*PVALAR	3	479.624	45.788	0.221661	H	1	87460	107798	114610	149960	94701	69037	75433	83672	1.35498	-1.1925	-1.22723	97629	132285	97629	132285	81869	79552.5	1.35498	0.838573	0.814845	0.438268	-0.253992	-0.295402	0.436382	-0.260756	-0.0182433	1.35321	0.83465	0.987434	1.35321	-1.19811	-1.01273
506	1.38374	1.23153	1.2519	Eno3	ENO3	420	P15429	beta-enolase	http://www.phosphosite.org/proteinAction.do?id=1457403&showAllSites=true	47	IEEALGDK*AVFAGR	2	759.402	54.714	0.188964	H	7	146490	163948	228445	201681	166393	217717	156424	164284	1.38555	1.23732	1.03308	155219	215063	155219	215063	192055	160354	1.38555	1.23732	1.03308	0.470454	0.307214	0.0469552	0.468569	0.300451	0.324114	1.38374	1.23153	1.2519	1.38374	1.23153	1.2519
495	1.39429	1.47102	1.60941	Car3	CA3	57	P14141	carbonic anhydrase 3	http://www.phosphosite.org/proteinAction.do?id=24978662&showAllSites=true	29	HDPSLQPWSVSYDPGSAK*TILNNGK	3	918.456	63.9039	0.193689	H	27	930932	752816	1336330	1014380	1129410	1359050	1242290	993908	1.39612	1.47793	1.32811	841874	1244230	841874	1175355	1244230	1118099	1.39612	1.47793	1.32811	0.48142	0.563577	0.409372	0.479535	0.556813	0.686531	1.39429	1.47102	1.60941	1.39429	1.47102	1.60941
531	1.5377	-8.38204	-1.6564	Hadh	HADHSC	136	Q9WVK7	hydroxyacyl-coenzyme A dehydrogenase, mitochondrial precursor	http://www.phosphosite.org/proteinAction.do?id=24979313&showAllSites=true	34	LDK*FAAEHTIF	2	667.343	64.2284	0.334309	A	14	4250435	3602011	7474314	4616212	455638	485582	1835317	2076746	1.53971	-8.34284	-2.00724	3926223	6045263	3926223	6045263	470610	1.95603e+06	1.53971	0.119863	0.498197	0.622663	-3.06054	-1.00521	0.620777	-3.0673	-0.728053	1.5377	0.119303	0.603718	1.5377	-8.38204	-1.6564
368	1.56686	1.46454	1.49782	Aldh1l1	ALDH1L1	%882	P28037	aldehyde dehydrogenase family 1 member L1	http://www.phosphosite.org/proteinAction.do?id=23177&showAllSites=true	99	QSGFGK*DLGEAALNEYLR	3	670.669	72.1301	0.154242	H	7	115233	92569	168276	157746	145696	160069	114613	142235	1.56891	1.47142	1.23602	103901	163011	103901	163011	152882	128424	1.56891	1.47142	1.23602	0.64976	0.557214	0.305705	0.647874	0.55045	0.582865	1.56686	1.46454	1.49782	1.56686	1.46454	1.49782
509	1.59814	1.44111	1.45799	Fkbp3	FKBP3	200	NP_001100206	peptidyl-prolyl cis-trans isomerase FKBP3	http://www.phosphosite.org/proteinAction.do?id=24984040&showAllSites=true	25	ARLEIEPEWAYGK*K	3	577.974	53.83	0.184418	H	1	40408	52527	70149	78568	75424	59135	49905	61910	1.60023	1.44788	1.20315	46467.5	74358.5	46467.5	74358.5	67279.5	55907.5	1.60023	1.44788	1.20315	0.678276	0.533945	0.26682	0.67639	0.527181	0.543979	1.59814	1.44111	1.45799	1.59814	1.44111	1.45799
521	1.81311	-1.38945	1.31017	Gapdh; RGD1564688	GAPDH; RGD1564688	25; 25	P04797; E9PTN6	glyceraldehyde-3-phosphate dehydrogenase	http://www.phosphosite.org/proteinAction.do?id=23198&showAllSites=true	36; 36	AAFSCDK*VDIVAI	2	725.866	73.2914	0.189065	H	1	385631	325494	702351	588684	222732	291476	387941	380904	1.81548	-1.38295	1.08117	355562	645518	355562	645518	257104	384422	1.81548	0.723091	1.08117	0.860353	-0.467751	0.11259	0.858468	-0.474515	0.389749	1.81311	0.719709	1.31017	1.81311	-1.38945	1.31017
625	2.0015	3.54431	3.34866	Pgm1	PGM1	%16	Q499Q4	phosphoglucomutase-1	http://www.phosphosite.org/proteinAction.do?id=9433332&showAllSites=true	61	TQAYPDQK*PGTSGLR	2	830.918	37.5491	0.168471	H	1	11013	9377	17998	22866	33354	39254	27537	28808	2.00412	3.56096	2.76336	10195	36304	10195	20432	36304	28172.5	2.00412	3.56096	2.76336	1.00297	1.83227	1.46643	1.00108	1.8255	1.74359	2.0015	3.54431	3.34866	2.0015	3.54431	3.34866
390	2.35094	3.44548	3.22161	Car3	CA3	167	P14141	carbonic anhydrase 3	http://www.phosphosite.org/proteinAction.do?id=24978662&showAllSites=true	29	EKGEFQILLDALDKIK*TK	3	711.072	81.4722	0.646082	A	3	61825	165828	320213	215685	378392	409668	359703	245517	2.35401	3.46167	2.65852	113826	394030	113826	267949	394030	302610	2.35401	3.46167	2.65852	1.23512	1.79147	1.41062	1.23324	1.78471	1.68778	2.35094	3.44548	3.22161	2.35094	3.44548	3.22161
644	3.06777	3.47089	5.65085	Tpi1	TPI1	69	P48500	triosephosphate isomerase	http://www.phosphosite.org/proteinAction.do?id=7223834&showAllSites=true	27	IAVAAQNCYK*VTNGAFTGEISPGM#IK	3	933.467	60.4387	0.286841	A	1	58597	69727	237067	157116	217322	230170	286680	311716	3.07178	3.4872	4.66317	64162	299198	64162	197092	223746	299198	3.07178	3.4872	4.66317	1.61907	1.80207	2.22131	1.61719	1.79531	2.49847	3.06777	3.47089	5.65085	3.06777	3.47089	5.65085
G protein or regulator
653	-3.41897	1.20863	-2.44229	Nf1	NF1	2549	P97526	neurofibromin	http://www.phosphosite.org/proteinAction.do?id=23384&showAllSites=true	317	APKRQEMESGITTPPK*MRR	2	1128.09	88.756	0.652979	A	3	2248952	4411035	524951	1425545	5479209	2608091	860894	1389417	-3.41451	1.21431	-2.95959	3.32999e+06	4043650	3.32999e+06	975248	4043650	1.12516e+06	0.292868	1.21431	0.337885	-1.77168	0.280139	-1.56539	-1.77356	0.273375	-1.28824	0.292485	1.20863	0.409451	-3.41897	1.20863	-2.44229
647	-1.54114	-1.48869	-2.63301	Gdi2	GDI2	164	P50399	rab GDP dissociation inhibitor beta	http://www.phosphosite.org/proteinAction.do?id=7109002&showAllSites=true	51	EKDPRTFEGVDPK*K	4	422.722	26.2065	0.272663	H	1	418117	522310	246605	364410	277800	356884	142856	151884	-1.53912	-1.48172	-3.1907	470214	470214	470214	305508	317342	147370	0.649721	0.674889	0.313411	-0.622108	-0.567277	-1.67387	-0.623994	-0.574041	-1.39671	0.648872	0.671733	0.379793	-1.54114	-1.48869	-2.63301
654	-1.46024	-1.24831	-1.14524	Obscn	Obscn	6532	XP_340808	PREDICTED: obscurin, cytoskeletal calmodulin and titin-interacting RhoGEF	http://www.ncbi.nlm.nih.gov/entrez/query.fcgi?db=protein&cmd=search&term=XP_340808	934	RQSPSK*SPSRSPSR	2	799.922	56.786	0.574083	A	3	771981	1192636	475901	871262	670283	910936	420485	995141	-1.45834	-1.24247	-1.38781	982308	982308	982308	673582	790610	707813	0.685713	0.804848	0.720561	-0.544324	-0.313211	-0.472808	-0.546209	-0.319975	-0.195649	0.684817	0.801084	0.87318	-1.46024	-1.24831	-1.14524
650	-1.33574	1.24518	1.38195	LOC684425	LOC684425	115	XP_001072867	PREDICTED: adenylosuccinate synthase like 1-like isoform 2	http://www.ncbi.nlm.nih.gov/entrez/query.fcgi?db=protein&cmd=search&term=XP_001072867	50	AVSFIGNGVVIHLPGLFEEAEK*NEKK	4	717.638	75.5501	0.253883	H	16	1074970	747751	775094	591269	1021660	1258630	1048660	1029980	-1.33399	1.25104	1.1404	911360	1140145	911360	683182	1140145	1039320	0.749628	1.25104	1.1404	-0.415753	0.323124	0.189546	-0.417638	0.31636	0.466705	0.748649	1.24518	1.38195	-1.33574	1.24518	1.38195
652	-1.25959	1.32274	1.47954	LOC684425	LOC684425	119	XP_001072867	PREDICTED: adenylosuccinate synthase like 1-like isoform 2	http://www.ncbi.nlm.nih.gov/entrez/query.fcgi?db=protein&cmd=search&term=XP_001072867	50	AVSFIGNGVVIHLPGLFEEAEKNEKK*	3	956.515	75.29	0.586015	A	2	841897	454454	486075	544459	504454	1218335	694038	888723	-1.25794	1.32895	1.22094	648176	861394	648176	515267	861394	791380	0.79495	1.32895	1.22094	-0.331064	0.41029	0.287987	-0.33295	0.403526	0.565146	0.793912	1.32274	1.47954	-1.25959	1.32274	1.47954
646	-1.01096	1.0146	1.35994	Arl13a	Arl13a	34	NP_001019537	ADP-ribosylation factor-like protein 13A	http://www.ncbi.nlm.nih.gov/entrez/query.fcgi?db=protein&cmd=search&term=NP_001019537	45	VIGLDNSGK*	2	472.756	34.1709	0.138663	H	1	1171430	1378870	1141960	1384000	1172400	1427300	1403210	1458840	-1.00964	1.01937	1.12224	1275150	1431025	1275150	1262980	1299850	1431025	0.990456	1.01937	1.12224	-0.0138352	0.0276782	0.166382	-0.0157207	0.0209145	0.443541	0.989162	1.0146	1.35994	-1.01096	1.0146	1.35994
655	1.21259	-1.2015	-1.4043	Tufm	Tufm	256	NP_001099765	elongation factor Tu, mitochondrial precursor	http://www.ncbi.nlm.nih.gov/entrez/query.fcgi?db=protein&cmd=search&term=NP_001099765	50	DLEK*PFLLPVESVYSIPGR	3	734.4	84.7443	0.21639	H	14	291096	263874	353943	319888	198901	265169	188010	138110	1.21418	-1.19588	-1.70174	277485	336916	277485	336916	232035	163060	1.21418	0.836207	0.587635	0.279977	-0.258067	-0.767007	0.278092	-0.264831	-0.489848	1.21259	0.832296	0.7121	1.21259	-1.2015	-1.4043
645	1.39774	1.10384	-1.11535	Arhgap26	ARHGAP26	219	NP_001100859	rho GTPase-activating protein 26	http://www.phosphosite.org/proteinAction.do?id=6787190&showAllSites=true	86	FYHHGYELAK*DFGDFK	3	672.648	65.8617	0.252904	H	1	3525050	3692050	5953580	4147250	3577230	4426740	2865880	2473840	1.39957	1.10903	-1.35159	3608550	5050415	3608550	5050415	4001985	2669860	1.39957	1.10903	0.739871	0.484983	0.149297	-0.434655	0.483097	0.142533	-0.157496	1.39774	1.10384	0.89658	1.39774	1.10384	-1.11535
660	1.56813	1.30009	1.29625	Tufm	Tufm	361	NP_001099765	elongation factor Tu, mitochondrial precursor	http://www.ncbi.nlm.nih.gov/entrez/query.fcgi?db=protein&cmd=search&term=NP_001099765	50	VEAQVYILSK*EEGGR	3	573.969	55.1028	0.185129	H	3	36945	28392	50861	51730	38667	46676	34440	35450	1.57018	1.3062	1.06968	32668.5	51295.5	32668.5	51295.5	42671.5	34945	1.57018	1.3062	1.06968	0.650932	0.385373	0.0971858	0.649047	0.378609	0.374345	1.56813	1.30009	1.29625	1.56813	1.30009	1.29625
Inhibitor protein
661	-1.09443	1.01696	-1.34041	Ptms	Ptms	15	NP_114181	parathymosin	http://www.ncbi.nlm.nih.gov/entrez/query.fcgi?db=protein&cmd=search&term=NP_114181	12	SVEAAAELSAK*DLK	2	737.393	50.0192	0.333361	H	8	346189	297493	294144	294767	406353	251324	177662	218616	-1.093	1.02174	-1.62432	321841	328838	321841	294456	328838	198139	0.91491	1.02174	0.615643	-0.128299	0.0310311	-0.699835	-0.130184	0.0242674	-0.422676	0.913715	1.01696	0.74604	-1.09443	1.01696	-1.34041
Kinase (non-protein)
681	-1.61161	-1.12799	-1.09077	Ckm	CKM	223	P00564	creatine kinase M-type	http://www.phosphosite.org/proteinAction.do?id=5409702&showAllSites=true	43	GIWHNDNK*SFLVWVNEEDHLR	4	663.325	70.2744	0.410625	H	8	560653	308337	273794	266116	399129	374880	237177	420252	-1.60951	-1.12271	-1.3218	434495	434495	434495	269955	387004	328714	0.621307	0.8907	0.756544	-0.686621	-0.166989	-0.402504	-0.688506	-0.173753	-0.125345	0.620496	0.886534	0.916785	-1.61161	-1.12799	-1.09077
679	-1.48604	1.17352	1.96898	Ckm	CKM	196	P00564	creatine kinase M-type	http://www.phosphosite.org/proteinAction.do?id=5409702&showAllSites=true	43	SM#TEQEQQQLIDDHFLFDK*PVSPLLLASGM#AR	4	930.458	79.9754	0.422429	H	33	348066	190074	235458	127147	236334	398151	543083	331302	-1.48409	1.17903	1.62483	269070	437192	269070	181302	317242	437192	0.673812	1.17903	1.62483	-0.569583	0.237605	0.700287	-0.571468	0.230841	0.977446	0.672932	1.17352	1.96898	-1.48604	1.17352	1.96898
704	-1.36573	-1.09386	-1.16432	Ckm	CKM	365	P00564	creatine kinase M-type	http://www.phosphosite.org/proteinAction.do?id=5409702&showAllSites=true	43	LMVEMEK*K	2	525.272	41.4924	0.227635	H	7	73029	101049	70211	57417	79152	80737	61454	61924	-1.36395	-1.08874	-1.41093	87039	87039	87039	63814	79944.5	61689	0.733166	0.918491	0.708751	-0.447789	-0.122663	-0.496649	-0.449675	-0.129427	-0.21949	0.732208	0.914195	0.858869	-1.36573	-1.09386	-1.16432
706	-1.28563	-1.2852	-1.28888	Ip6k1	Ip6k1	189	NP_445768	inositol hexakisphosphate kinase 1	http://www.ncbi.nlm.nih.gov/entrez/query.fcgi?db=protein&cmd=search&term=NP_445768	49	YNPWSLRCHK*	3	468.228	44.2651	0.189018	H	1	250156	204294	165512	188435	153890	201373	140399	150566	-1.28395	-1.27919	-1.56187	227225	227225	227225	176974	177632	145482	0.778847	0.781743	0.640257	-0.360588	-0.355234	-0.643276	-0.362474	-0.361998	-0.366117	0.77783	0.778086	0.775868	-1.28563	-1.2852	-1.28888
690	-1.25229	-1.03136	-1.20445	Ckm	Ckm	25	NP_036662	creatine kinase M-type	http://www.ncbi.nlm.nih.gov/entrez/query.fcgi?db=protein&cmd=search&term=NP_036662	43	SQEEYPDLSK*HNNHMAK	4	518.239	31.9625	0.229629	H	6	129094	154647	131856	95018	123653	152752	99847	94555	-1.25065	-1.02654	-1.45956	141870	141870	141870	113437	138202	97201	0.799581	0.974145	0.685139	-0.322683	-0.0377909	-0.545532	-0.324569	-0.0445546	-0.268372	0.798537	0.969589	0.830256	-1.25229	-1.03136	-1.20445
700	-1.15947	-1.01569	1.15924	Ckm	CKM	298	P00564	creatine kinase M-type	http://www.phosphosite.org/proteinAction.do?id=5409702&showAllSites=true	43	GGVHVK*LANLSK	3	422.251	42.1495	0.130251	H	4	2150970	1788170	1548500	1853300	1813290	2083220	1747200	2021080	-1.15796	-1.01094	-1.04534	1969570	1969570	1969570	1700900	1948255	1884140	0.86359	0.989178	0.956625	-0.211582	-0.0156982	-0.0639745	-0.213468	-0.0224619	0.213185	0.862462	0.984551	1.15924	-1.15947	-1.01569	1.15924
666	-1.15473	1.24856	1.38258	Ckm	Ckm	107	NP_036662	creatine kinase M-type	http://www.ncbi.nlm.nih.gov/entrez/query.fcgi?db=protein&cmd=search&term=NP_036662	43	HGGFKPTDKHK*TDLNHENLKGGDDLDPNYVLSSR	5	770.182	42.06	0.42201	A	1	856198	878589	568950	935346	763391	1412771	986598	992658	-1.15322	1.25443	1.14092	867394	1088081	867394	752148	1088081	989628	0.867136	1.25443	1.14092	-0.20567	0.327027	0.1902	-0.207556	0.320264	0.467359	0.866003	1.24856	1.38258	-1.15473	1.24856	1.38258
682	-1.06096	1.02788	1.14166	Ckm; Ckmt1	CKM; CKMT1A	242; 276	P00564; P25809	creatine kinase M-type	http://www.phosphosite.org/proteinAction.do?id=5409702&showAllSites=true	43; 47	VISMEK*GGNMK	2	618.31	36.418	0.35791	H	44	2249710	1957190	1482770	2487590	2256800	2087700	1517420	2445950	-1.05958	1.03271	-1.06145	2103450	2172250	2103450	1985180	2172250	1981685	0.943773	1.03271	0.942112	-0.0834877	0.0464326	-0.0860299	-0.0853732	0.0396689	0.191129	0.942541	1.02788	1.14166	-1.06096	1.02788	1.14166
662	-1.06069	-1.11344	1.60452	Ak1	AK1	166	P39069	adenylate kinase isoenzyme 1	http://www.phosphosite.org/proteinAction.do?id=7116431&showAllSites=true	22	ATEPVISFYDK*R	2	734.378	56.1135	0.121207	H	8	227058	269627	246523	222356	231739	216438	341680	315966	-1.0593	-1.10823	1.32407	248342	328823	248342	234440	224088	328823	0.944017	0.902336	1.32407	-0.0831155	-0.148263	0.40498	-0.085001	-0.155026	0.682139	0.942784	0.898116	1.60452	-1.06069	-1.11344	1.60452
712	-1.05121	-1.34588	1.48314	Pip4k2a; Pip4k2b	Pip4k2a; Pip4k2b	395; 405	NP_446378; NP_446002	phosphatidylinositol-5-phosphate 4-kinase type-2 alpha	http://www.ncbi.nlm.nih.gov/entrez/query.fcgi?db=protein&cmd=search&term=NP_446378	46; 47	TVKHGAGAEISTVNPEQYSK*	4	540.275	49.1557	0.46438	H	1	53727	56806	63021	42265	42916	39597	45430	89852	-1.04984	-1.33958	1.22391	55266.5	67641	55266.5	52643	41256.5	67641	0.95253	0.746501	1.22391	-0.0701635	-0.421784	0.291493	-0.072049	-0.428548	0.568652	0.951286	0.743009	1.48314	-1.05121	-1.34588	1.48314
694	-1.01667	1.11731	1.33016	Ckm	CKM	259	P00564	creatine kinase M-type	http://www.phosphosite.org/proteinAction.do?id=5409702&showAllSites=true	43	FCVGLQK*IEEIFKK	3	594.327	78.9829	0.171025	H	36	3222020	2741530	3269610	2603810	2942430	3752010	3412530	3133480	-1.01535	1.12256	1.09767	2981775	3347220	2981775	2936710	3347220	3273005	0.984887	1.12256	1.09767	-0.0219706	0.166792	0.134444	-0.0238561	0.160028	0.411604	0.9836	1.11731	1.33016	-1.01667	1.11731	1.33016
701	1.0096	1.13321	1.37683	Ckm	CKM	307	P00564	creatine kinase M-type	http://www.phosphosite.org/proteinAction.do?id=5409702&showAllSites=true	43	HPK*FEEILTR	2	656.356	49.1685	0.32694	H	17	1056760	1692290	1387270	1391810	1558640	1571240	1372250	1751170	1.01092	1.13853	1.13618	1374525	1564940	1374525	1389540	1564940	1561710	1.01092	1.13853	1.13618	0.0156742	0.187174	0.184193	0.0137887	0.18041	0.461353	1.0096	1.13321	1.37683	1.0096	1.13321	1.37683
699	1.05388	1.0155	1.56403	Ckm	CKM	265	P00564	creatine kinase M-type	http://www.phosphosite.org/proteinAction.do?id=5409702&showAllSites=true	43	FCVGLQKIEEIFK*K	3	594.327	74	0.288047	H	6	597033	554244	731173	483723	574340	600271	853540	632370	1.05526	1.02027	1.29066	575638	742955	575638	607448	587306	742955	1.05526	1.02027	1.29066	0.0775978	0.0289481	0.368112	0.0757123	0.0221844	0.645271	1.05388	1.0155	1.56403	1.05388	1.0155	1.56403
711	1.08977	2.00405	2.34712	Pgk1	PGK1	%75	P16617	phosphoglycerate kinase 1	http://www.phosphosite.org/proteinAction.do?id=2135017&showAllSites=true	45	SVVLM#SHLGRPDGVPM#PDK*YSLEPVAAELK	4	828.177	61.7923	0.307365	H	15	349404	431969	518972	333661	732723	840547	814053	699369	1.0912	2.01347	1.93688	390686	786635	390686	426316	786635	756711	1.0912	2.01347	1.93688	0.125913	1.00968	0.953731	0.124028	1.00292	1.23089	1.08977	2.00405	2.34712	1.08977	2.00405	2.34712
671	1.09089	1.78728	1.79883	Ckm	CKM	172	P00564	creatine kinase M-type	http://www.phosphosite.org/proteinAction.do?id=5409702&showAllSites=true	43	GK*YYPLK	2	455.755	39.4165	0.135406	H	4	46009	51605	48208	58417	80356	94927	72093	72807	1.09231	1.79567	1.48442	48807	87641.5	48807	53312.5	87641.5	72450	1.09231	1.79567	1.48442	0.127386	0.844526	0.569898	0.1255	0.837762	0.847057	1.09089	1.78728	1.79883	1.09089	1.78728	1.79883
713	1.11441	-1.37275	-1.00019	Pygb	PYGB	%290	P53534	glycogen phosphorylase, brain form	http://www.phosphosite.org/proteinAction.do?id=6786349&showAllSites=true	97	VLYPNDNFFEGK*ELR	2	941.97	65.6168	0.275133	A	10	2623541	1768983	2819128	2082325	1504352	1710477	1795009	1829076	1.11586	-1.36633	-1.21204	2196262	2.45073e+06	2196262	2.45073e+06	1.60741e+06	1.81204e+06	1.11586	0.731886	0.825058	0.158159	-0.450308	-0.277433	0.156274	-0.457072	-0.000274157	1.11441	0.728463	0.99981	1.11441	-1.37275	-1.00019
663	1.1451	1.7935	-1.03479	Ckm	Ckm	105	NP_036662	creatine kinase M-type	http://www.ncbi.nlm.nih.gov/entrez/query.fcgi?db=protein&cmd=search&term=NP_036662	43	HGGFKPTDK*HK	3	431.895	20.5138	0.281398	H	6	205096	137022	197063	195207	282123	334349	163148	109681	1.14659	1.80193	-1.25396	171059	308236	171059	196135	308236	136414	1.14659	1.80193	0.79747	0.197353	0.849541	-0.326497	0.195467	0.842778	-0.0493378	1.1451	1.7935	0.96638	1.1451	1.7935	-1.03479
705	1.19015	1.00659	1.10668	Ckm	CKM	41	P00564	creatine kinase M-type	http://www.phosphosite.org/proteinAction.do?id=5409702&showAllSites=true	43	VLTPDLYNK*LR	2	687.393	60.47	0.237018	H	8	828246	792956	958861	973138	803971	835579	616210	864347	1.19171	1.01132	-1.09499	810601	966000	810601	966000	819775	740278	1.19171	1.01132	0.913246	0.25303	0.016236	-0.130924	0.251145	0.00947233	0.146235	1.19015	1.00659	1.10668	1.19015	1.00659	1.10668
669	1.28817	1.33174	1.20233	Ckm	CKM	116	P00564	creatine kinase M-type	http://www.phosphosite.org/proteinAction.do?id=5409702&showAllSites=true	43	TDLNHENLK*GGDDLDPNYVLSSR	3	872.084	55.8063	0.209264	H	13	191709	243364	314419	246761	279793	302332	183897	247772	1.28985	1.33799	-1.00789	217536	291062	217536	280590	291062	215834	1.28985	1.33799	0.992176	0.367206	0.420071	-0.011332	0.365321	0.413308	0.265827	1.28817	1.33174	1.20233	1.28817	1.33174	1.20233
670	1.29671	1.81336	2.0039	Ckm	CKM	156	P00564	creatine kinase M-type	http://www.phosphosite.org/proteinAction.do?id=5409702&showAllSites=true	43	AVEK*LSVEALNSLTGEFKGK	3	721.395	72.3987	0.599778	A	1	451499	182581	535963	287332	466078	689141	520712	527832	1.29841	1.82188	1.65365	317040	577610	317040	411648	577610	524272	1.29841	1.82188	1.65365	0.376745	0.86543	0.725651	0.374859	0.858666	1.00281	1.29671	1.81336	2.0039	1.29671	1.81336	2.0039
Lipid binding protein
718	-2.96008	-1.31702	-2.93863	Fabp3	FABP3	10	P07483	fatty acid-binding protein, heart	http://www.phosphosite.org/proteinAction.do?id=4872&showAllSites=true	15	ADAFVGTWK*LVDSKNFDDYMKSLGVGFATR	4	845.921	88.6902	0.278735	A	4	2390526	1868028	862235	578310	1828780	1419899	619028	576842	-2.95621	-1.31086	-3.56105	2129277	2129277	2129277	720272	1.62434e+06	597935	0.338271	0.76286	0.280816	-1.56375	-0.39051	-1.8323	-1.56563	-0.397274	-1.55514	0.337829	0.759292	0.340295	-2.96008	-1.31702	-2.93863
717	-1.1355	-1.37277	-1.31648	Dbi	DBI	%55	P11030	acyl-CoA-binding protein	http://www.phosphosite.org/proteinAction.do?id=2834300&showAllSites=true	10	AK*WDSWNKLK	3	439.903	49.8269	0.246476	H	16	1125710	1600920	1022900	1381500	882173	1113390	811007	898138	-1.13402	-1.36635	-1.59532	1363315	1363315	1363315	1202200	997782	854572	0.881821	0.731879	0.626834	-0.181442	-0.450323	-0.673844	-0.183328	-0.457087	-0.396685	0.880669	0.728456	0.759602	-1.1355	-1.37277	-1.31648
715	1.20333	1.06319	1.19308	Dbi; RGD1559627	DBI; RGD1559627	%51; 89	P11030; XP_001080098	acyl-CoA-binding protein	http://www.phosphosite.org/proteinAction.do?id=2834300&showAllSites=true	10; 14	QATVGDVNTDRPGLLDLK*GK	3	713.718	53.1502	0.120868	H	8	2091900	1762480	2249620	2394550	2083500	2033710	1888000	1906810	1.20491	1.06819	-1.0157	1927190	2322085	1927190	2322085	2058605	1897405	1.20491	1.06819	0.984545	0.268922	0.0951682	-0.0224712	0.267036	0.0884045	0.254688	1.20333	1.06319	1.19308	1.20333	1.06319	1.19308
Mitochondrial protein
2909	-2.31289	-1.38026	-1.93244	Ndufa5	Ndufa5	581	AP_004902	NADH dehydrogenase subunit 5	http://www.ncbi.nlm.nih.gov/entrez/query.fcgi?db=protein&cmd=search&term=AP_004902	69	KMMSNQK*GLIK	3	440.577	25.3438	0.281969	H	1	1424518	1544662	615778	669654	1090151	1071134	507566	760370	-2.30987	-1.3738	-2.34174	1484590	1484590	1484590	642716	1.08064e+06	633968	0.432925	0.727906	0.427032	-1.20781	-0.458175	-1.22758	-1.2097	-0.464939	-0.950423	0.432359	0.724502	0.517481	-2.31289	-1.38026	-1.93244
1041	-24.7651	-7.94416	-7.07522	Eci1	Eci1	158	NP_059002	enoyl-CoA delta isomerase 1, mitochondrial precursor	http://www.ncbi.nlm.nih.gov/entrez/query.fcgi?db=protein&cmd=search&term=NP_059002	32	IM#ADNPK*YTIGLNESLLGIVAPFWLKDNYVNTIGHR	4	1033.54	91.0588	0.107014	A	3	683624	587442		25696	80376		74125		-24.7328	-7.907	-8.5738	635533	635533	635533	25696	80376	74125	0.0404322	0.12647	0.116634	-4.62835	-2.98313	-3.09993	-4.63024	-2.98989	-2.82278	0.0403794	0.125879	0.141338	-24.7651	-7.94416	-7.07522
722	-9.23996	-1.21277	-1.96181	Acaa2	Acaa2	143	NP_569117	3-ketoacyl-CoA thiolase, mitochondrial	http://www.ncbi.nlm.nih.gov/entrez/query.fcgi?db=protein&cmd=search&term=NP_569117	42	FGLDLK*LEDTLWAGLTDQHVKLPM#GM#TAENLAAK	4	950.986	83.4756	0.760192	A	1	705411	247821	79413	23886	279137	510554	235088	165878	-9.22789	-1.20709	-2.37734	476616	476616	476616	51649.5	394846	200483	0.108367	0.828435	0.420638	-3.206	-0.271539	-1.24935	-3.20789	-0.278303	-0.972188	0.108226	0.82456	0.509732	-9.23996	-1.21277	-1.96181
1623	-8.81668	-7.97587	-5.02407	Ogdh; Ogdhl	Ogdh; Ogdhl	276; 263	NP_001017461; NP_001099532	2-oxoglutarate dehydrogenase, mitochondrial precursor	http://www.ncbi.nlm.nih.gov/entrez/query.fcgi?db=protein&cmd=search&term=NP_001017461	116; 117	KWSSEK*R	2	481.756	21.9796	0.197189	A	1	1134095	1135462	121943	135810	156007	129883	160401	212379	-8.80516	-7.93857	-6.08819	1.13478e+06	1.13478e+06	1.13478e+06	128876	142945	186390	0.11357	0.125967	0.164252	-3.13835	-2.98888	-2.60601	-3.14024	-2.99564	-2.32886	0.113421	0.125378	0.199042	-8.81668	-7.97587	-5.02407
911	-6.08118	-3.17179	-1.99389	Ckmt2	Ckmt2	257	NP_001121124	creatine kinase S-type, mitochondrial precursor	http://www.ncbi.nlm.nih.gov/entrez/query.fcgi?db=protein&cmd=search&term=NP_001121124	47	GIWHNYDK*TFLIWINEEDHTR	4	683.083	75.7969	0.466374	A	2	1621940	817478	195399	206268	349673	423040	581363	428245	-6.07323	-3.15695	-2.4162	1219709	1219709	1219709	200834	386356	504804	0.164657	0.316761	0.413872	-2.60247	-1.65853	-1.27274	-2.60435	-1.6653	-0.995583	0.164442	0.31528	0.501533	-6.08118	-3.17179	-1.99389
893	-3.66686	-1.65322	-1.68572	Atp5b	ATP5B	519	P10719	ATP synthase subunit beta, mitochondrial precursor	http://www.phosphosite.org/proteinAction.do?id=6784146&showAllSites=true	56	GFQQILAGDYDHLPEQAFYM#VGPIEEAVAK*ADKLAEEHGS	4	1108.78	87.92	0.135114	A	4	4107945		1177101	1066409	2257980	2735010	1945186	2076768	-3.66207	-1.64548	-2.04276	4107945	4107945	4107945	1121755	2496495	2010977	0.27307	0.607724	0.489534	-1.87266	-0.718513	-1.03052	-1.87454	-0.725277	-0.753361	0.272713	0.604881	0.59322	-3.66686	-1.65322	-1.68572
1667	-2.85171	-1.8713	-2.58449	Pdhb	PDHB	258	P49432	pyruvate dehydrogenase E1 component subunit beta, mitochondrial precursor	http://www.phosphosite.org/proteinAction.do?id=6785338&showAllSites=true	39	QGTHITVVAHSRPVGHCLEAAAVLSK*EGIECEVINLR	5	819.427	69.4236	0.688984	H	1	99565	115509	27753	47765	31786	83687	17608	51064	-2.84798	-1.86255	-3.1319	107537	107537	107537	37759	57736.5	34336	0.351126	0.536899	0.319295	-1.50994	-0.897278	-1.64704	-1.51183	-0.904041	-1.36988	0.350667	0.534388	0.386923	-2.85171	-1.8713	-2.58449
1412	-2.64188	-2.59152	-2.74626	Idh2	IDH2	%48	P56574	isocitrate dehydrogenase [NADP], mitochondrial precursor	http://www.phosphosite.org/proteinAction.do?id=6784475&showAllSites=true	51	IKVEK*PVVEMDGDEMTR	3	673.336	50.9096	0.193215	H	70	3435410	3446430	1197360	1410950	1426010	1241990	892687	1175210	-2.63843	-2.5794	-3.32794	3440920	3440920	3440920	1304155	1334000	1.03395e+06	0.379013	0.387687	0.300486	-1.39968	-1.36704	-1.73463	-1.40156	-1.3738	-1.45747	0.378518	0.385874	0.364131	-2.64188	-2.59152	-2.74626
1453	-2.62176	-1.11576	-1.16837	Idh2	IDH2	%80	P56574	isocitrate dehydrogenase [NADP], mitochondrial precursor	http://www.phosphosite.org/proteinAction.do?id=6784475&showAllSites=true	51	LILPHVDVQLK*YFDLGLPNRDQTNDQVTIDSALATQK	4	1056.06	78.5633	0.226484	A	275	286863795	219563356	111027058	82388527	221886510	234131499	207485857	150202521	-2.61834	-1.11054	-1.41583	2.53214e+08	2.53214e+08	2.53214e+08	9.67078e+07	2.28009e+08	178844189	0.381922	0.900461	0.706298	-1.38865	-0.151264	-0.501652	-1.39054	-0.158028	-0.224492	0.381423	0.89625	0.855896	-2.62176	-1.11576	-1.16837
1082	-2.41042	-1.06157	-1.15239	Gbas	Gbas	99	NP_001017486	protein NipSnap homolog 2	http://www.ncbi.nlm.nih.gov/entrez/query.fcgi?db=protein&cmd=search&term=NP_001017486	33	IHEDK*QYPCTLVGTWNTWYGEQDQAVHLWR	4	943.946	75.3307	0.326081	H	16	502277	401737	217453	158082	354096	501490	398308	249045	-2.40727	-1.0566	-1.39648	452007	452007	452007	187768	427793	323676	0.415408	0.94643	0.716087	-1.2674	-0.0794322	-0.481792	-1.26928	-0.0861959	-0.204633	0.414866	0.942003	0.867759	-2.41042	-1.06157	-1.15239
824	-2.33206	-1.22325	-1.37422	Aco2	ACO2	%577	Q9ER34	aconitate hydratase, mitochondrial precursor	http://www.phosphosite.org/proteinAction.do?id=1499201&showAllSites=true	85	LQLLEPFDKWDGK*DLEDLQILIK	3	937.844	88.9356	0.348203	H	14	2233973	1351234	775149	764219	1624594	1320077	1228163	924738	-2.32901	-1.21752	-1.66529	1.7926e+06	1.7926e+06	1.7926e+06	769684	1.47234e+06	1.07645e+06	0.429367	0.821339	0.600496	-1.21972	-0.28395	-0.735774	-1.2216	-0.290714	-0.458615	0.428806	0.817498	0.727684	-2.33206	-1.22325	-1.37422
820	-2.21919	-1.33767	-1.42744	Aco2	ACO2	%573	Q9ER34	aconitate hydratase, mitochondrial precursor	http://www.phosphosite.org/proteinAction.do?id=1499201&showAllSites=true	85	LQLLEPFDK*WDGKDLEDLQILIK	3	937.844	88.9356	0.101258	H	10	1722565	1630376	726710	786154	1169009	1349322	1013629	924738	-2.21629	-1.33141	-1.72978	1.67647e+06	1.67647e+06	1.67647e+06	756432	1.25917e+06	969184	0.451205	0.751081	0.578109	-1.14814	-0.412959	-0.790585	-1.15003	-0.419723	-0.513426	0.450616	0.747568	0.700557	-2.21919	-1.33767	-1.42744
1271	-2.08348	-1.20586	1.37146	Hibadh	Hibadh	75	NP_071579	3-hydroxyisobutyrate dehydrogenase, mitochondrial precursor	http://www.ncbi.nlm.nih.gov/entrez/query.fcgi?db=protein&cmd=search&term=NP_071579	35	HGYPLILYDVFPDVCK*EFKEAGEQVASSPADVAEKADR	5	859.422	81.7427	0.618646	H	1	61381	92872	37440	36693	83459	45062	125472	49104	-2.08076	-1.20022	1.13175	77126.5	87288	77126.5	37066.5	64260.5	87288	0.480594	0.833183	1.13175	-1.05711	-0.263294	0.178557	-1.059	-0.270058	0.455716	0.479966	0.829286	1.37146	-2.08348	-1.20586	1.37146
1616	-2.07416	-1.56529	-1.48281	Ndufv1	Ndufv1	104	NP_001006973	NADH dehydrogenase [ubiquinone] flavoprotein 1, mitochondrial precursor	http://www.ncbi.nlm.nih.gov/entrez/query.fcgi?db=protein&cmd=search&term=NP_001006973	51	WSFMNK*PSDGRPK	3	531.261	48.1445	0.425023	H	2	120729	127449	41901	77908	66416	92880	68927	69189	-2.07145	-1.55797	-1.79688	124089	124089	124089	59904.5	79648	69058	0.482754	0.641862	0.55652	-1.05064	-0.639665	-0.845495	-1.05252	-0.646429	-0.568336	0.482124	0.63886	0.674394	-2.07416	-1.56529	-1.48281
1626	-2.0508	-1.42252	-1.07371	Ogdh	Ogdh	561	NP_001017461	2-oxoglutarate dehydrogenase, mitochondrial precursor	http://www.ncbi.nlm.nih.gov/entrez/query.fcgi?db=protein&cmd=search&term=NP_001017461	116	YAELLVSQGVVNQPEYEEEISK*YDKICEEAFTR	3	1326.97	75.2307	0.355406	H	18	249849	149491	98794	96185	107869	174178	161882	145036	-2.04812	-1.41586	-1.30113	199670	199670	199670	97489.5	141024	153459	0.488253	0.706283	0.768563	-1.0343	-0.501682	-0.379764	-1.03618	-0.508446	-0.102605	0.487615	0.702979	0.93135	-2.0508	-1.42252	-1.07371
1576	-2.04936	-3.28854	-4.7254	Mdh2	MDH2	%335	P04636	malate dehydrogenase, mitochondrial precursor	http://www.phosphosite.org/proteinAction.do?id=6784651&showAllSites=true	36	KGEDFVK*NMK	3	413.213	34.3937	0.162911	H	5	132192	153486	66496	73085	46734	40545	22071	27818	-2.04668	-3.27316	-5.72627	142839	142839	142839	69790.5	43639.5	24944.5	0.488596	0.305515	0.174634	-1.03329	-1.71068	-2.5176	-1.03517	-1.71745	-2.24044	0.487957	0.304086	0.211622	-2.04936	-3.28854	-4.7254
1105	-2.04486	-2.78245	-3.41919	Glud1	GLUD1	98	P10860	glutamate dehydrogenase 1, mitochondrial precursor	http://www.phosphosite.org/proteinAction.do?id=23219&showAllSites=true	61	GASIVEDKLVEDLKTRENEEQK*R	5	546.488	54.7759	0.580002	H	1	86810	57691	40943	29815	15389	36788	10652	24223	-2.04219	-2.76944	-4.1434	72250.5	72250.5	72250.5	35379	26088.5	17437.5	0.489671	0.361084	0.241348	-1.03011	-1.46959	-2.05081	-1.032	-1.47636	-1.77366	0.489032	0.359395	0.292467	-2.04486	-2.78245	-3.41919
1632	-1.99753	-2.36133	-1.7915	Ogdh	Ogdh	564	NP_001017461	2-oxoglutarate dehydrogenase, mitochondrial precursor	http://www.ncbi.nlm.nih.gov/entrez/query.fcgi?db=protein&cmd=search&term=NP_001017461	116	YAELLVSQGVVNQPEYEEEISKYDK*ICEEAFTR	3	1326.97	77.8	0.759305	A	4	570482	313386	178809	264251	87077	288992	171325	235809	-1.99492	-2.35028	-2.17095	441934	441934	441934	221530	188034	203567	0.501274	0.425481	0.460628	-0.996329	-1.23283	-1.11833	-0.998214	-1.2396	-0.841168	0.500619	0.423491	0.558191	-1.99753	-2.36133	-1.7915
1796	-1.92761	-1.72283	-1.70429	Uqcrc2	UQCRC2	198	P32551	cytochrome b-c1 complex subunit 2, mitochondrial precursor	http://www.phosphosite.org/proteinAction.do?id=6783528&showAllSites=true	48	MGK*ITSEELHYFVQNHFTSAR	4	635.062	63.8223	0.357953	H	1	161095	105942	73693	65021	71391	84336	81013	48286	-1.92509	-1.71478	-2.06527	133518	133518	133518	69357	77863.5	64649.5	0.519456	0.583166	0.484199	-0.944926	-0.778021	-1.04633	-0.946812	-0.784784	-0.769169	0.518778	0.580439	0.586755	-1.92761	-1.72283	-1.70429
1208	-1.88143	1.06499	2.45809	Hadha	HADHA	440	Q64428	trifunctional enzyme subunit alpha, mitochondrial precursor	http://www.phosphosite.org/proteinAction.do?id=6785471&showAllSites=true	83	GFEK*ADM#VIEAVFEDLAVKHK	4	609.313	89.5986	0.425288	H	1	13247	20954	7954	10248	12795	23800	26891	42484	-1.87897	1.07	2.02845	17100.5	34687.5	17100.5	9101	18297.5	34687.5	0.532207	1.07	2.02845	-0.909942	0.097608	1.02038	-0.911827	0.0908443	1.29754	0.531512	1.06499	2.45809	-1.88143	1.06499	2.45809
916	-1.82948	-1.33983	-1.21094	Coq9	COQ9	160	Q68FT1	ubiquinone biosynthesis protein COQ9, mitochondrial precursor	http://www.phosphosite.org/proteinAction.do?id=12776035&showAllSites=true	35	LNHVLEEEQK*LVQLGQAEKR	4	601.58	57.8306	0.18798	H	10	313212	409242	212194	183219	291805	249943	249474	242852	-1.82709	-1.33356	-1.46743	361227	361227	361227	197706	270874	246163	0.547319	0.749872	0.681463	-0.869545	-0.415284	-0.553292	-0.871431	-0.422048	-0.276133	0.546604	0.746365	0.825802	-1.82948	-1.33983	-1.21094
876	-1.80988	-1.09607	-1.23249	Atp5b	ATP5B	%159	P10719	ATP synthase subunit beta, mitochondrial precursor	http://www.phosphosite.org/proteinAction.do?id=6784146&showAllSites=true	56	IMNVIGEPIDERGPIK*TK	3	684.71	52.6183	0.152475	H	7	285662	230059	136627	148693	247898	224831	166800	178502	-1.80752	-1.09094	-1.49354	257860	257860	257860	142660	236364	172651	0.553245	0.916637	0.669552	-0.85401	-0.125577	-0.578732	-0.855895	-0.132341	-0.301573	0.552522	0.91235	0.811367	-1.80988	-1.09607	-1.23249
1176	-1.79653	-1.88402	-2.01362	Got2	GOT2	52	P00507	aspartate aminotransferase, mitochondrial	http://www.phosphosite.org/proteinAction.do?id=6783189&showAllSites=true	47	SSWWTHVEM#GPPDPILGVTEAFK*R	3	933.458	80.1084	0.495765	H	21	1911570	1287770	1204140	579033	856096	850033	835512	475630	-1.79418	-1.8752	-2.44012	1599670	1599670	1599670	891586	853064	655571	0.557357	0.533275	0.409816	-0.843328	-0.907048	-1.28695	-0.845213	-0.913811	-1.00979	0.556629	0.530781	0.496618	-1.79653	-1.88402	-2.01362
1588	-1.74166	-1.77122	-1.34231	Ndufa12	NDUFA12	53	NP_001100251	NADH dehydrogenase (ubiquinone) 1 alpha subcomplex, 12	http://www.phosphosite.org/proteinAction.do?id=9434979&showAllSites=true	17	LGTLVGEDKYGNKYYEDNK*QFFGR	4	721.604	55.6101	0.244834	H	4	172463	152665	83770	103151	90292	94132	117242	82638	-1.73939	-1.76294	-1.62662	162564	162564	162564	93460.5	92212	99940	0.574915	0.567235	0.614773	-0.798579	-0.817981	-0.701874	-0.800465	-0.824745	-0.424714	0.574164	0.564582	0.744986	-1.74166	-1.77122	-1.34231
1786	-1.73128	1.34681	1.26142	Uqcrb	UQCRB	%96	NP_001121025	cytochrome b-c1 complex subunit 7	http://www.phosphosite.org/proteinAction.do?id=6786384&showAllSites=true	14	HQILPKDQWTKYEEDKFYLEPYLK*EVIR	5	730.984	70.9628	0.295112	A	12	4623895	3027279	2365232	2059919	4373571	5979520	4621860	3342592	-1.72902	1.35314	1.04095	3825587	5.17655e+06	3825587	2.21258e+06	5.17655e+06	3982226	0.578362	1.35314	1.04095	-0.789954	0.436309	0.057894	-0.79184	0.429545	0.335053	0.577607	1.34681	1.26142	-1.73128	1.34681	1.26142
1257	-1.71544	-1.1425	1.11057	Hadha	HADHA	%664	Q64428	trifunctional enzyme subunit alpha, mitochondrial precursor	http://www.phosphosite.org/proteinAction.do?id=6785471&showAllSites=true	83	NLNSEIDNILVNLRLPAK*PEVSSDEDIQYR	4	874.953	87.9397	0.270705	H	3	33343	22629	16557	16114	23471	25750	25443	25853	-1.7132	-1.13716	-1.09116	27986	27986	27986	16335.5	24610.5	25648	0.583703	0.879386	0.916458	-0.776695	-0.185431	-0.125859	-0.77858	-0.192195	0.1513	0.58294	0.875273	1.11057	-1.71544	-1.1425	1.11057
871	-1.71233	-1.36127	-1.62918	Aldoa	ALDOA	294	P05065	fructose-bisphosphate aldolase A	http://www.phosphosite.org/proteinAction.do?id=23143&showAllSites=true	39	CPLLK*PWALTFSYGR	2	925.985	80.8436	0.274852	H	2	105651	71267	56403	47052	62932	67644	39195	50418	-1.7101	-1.3549	-1.97424	88459	88459	88459	51727.5	65288	44806.5	0.584762	0.738059	0.506523	-0.774077	-0.438191	-0.981301	-0.775963	-0.444955	-0.704142	0.583999	0.734607	0.613808	-1.71233	-1.36127	-1.62918
884	-1.70789	-2.10063	-1.54052	Atp5b	ATP5B	%259	P10719	ATP synthase subunit beta, mitochondrial precursor	http://www.phosphosite.org/proteinAction.do?id=6784146&showAllSites=true	56	TREGNDLYHEMIESGVINLK*DATSK	4	716.354	71.1993	0.351392	H	26	472224	515857	361616	217678	269194	203391	248911	280378	-1.70566	-2.0908	-1.86681	494040	494040	494040	289647	236292	264644	0.586282	0.478286	0.535674	-0.770334	-1.06406	-0.900574	-0.772219	-1.07082	-0.623414	0.585516	0.476049	0.649133	-1.70789	-2.10063	-1.54052
1635	-1.70256	-4.24723	-2.7558	Ogdh	Ogdh	582	NP_001017461	2-oxoglutarate dehydrogenase, mitochondrial precursor	http://www.ncbi.nlm.nih.gov/entrez/query.fcgi?db=protein&cmd=search&term=NP_001017461	116	ILHIK*HWLDSPWPGFFTLDGQPR	4	701.368	80.7898	0.924399	A	1	703163	511351	445448	268830	49753	237545	177662	186020	-1.70034	-4.22737	-3.33949	607257	607257	607257	357139	143649	181841	0.588118	0.236554	0.299447	-0.765822	-2.07976	-1.73963	-0.767707	-2.08652	-1.46247	0.58735	0.235447	0.362871	-1.70256	-4.24723	-2.7558
1131	-1.70179	-1.63278	-1.8742	Got2	GOT2	%296, %309	P00507	aspartate aminotransferase, mitochondrial	http://www.phosphosite.org/proteinAction.do?id=6783189&showAllSites=true	47	VGAFTVVCK*DAEEAKRVESQLK*ILIRPLYSNPPLNGAR	5	865.471	90.638	0.26743	H	11	126233	114615	63102	78609	60088	88113	54970	51076	-1.69957	-1.62514	-2.27117	120424	120424	120424	70855.5	74100.5	53023	0.588384	0.61533	0.440303	-0.765171	-0.700568	-1.18343	-0.767057	-0.707331	-0.906274	0.587615	0.612452	0.533562	-1.70179	-1.63278	-1.8742
1138	-1.70179	-1.63278	-1.8742	Got2	GOT2	%302, %309	P00507	aspartate aminotransferase, mitochondrial	http://www.phosphosite.org/proteinAction.do?id=6783189&showAllSites=true	47	VGAFTVVCKDAEEAK*RVESQLK*ILIRPLYSNPPLNGAR	5	865.471	90.638	0.26743	H	4	126233	114615	63102	78609	60088	88113	54970	51076	-1.69957	-1.62514	-2.27117	120424	120424	120424	70855.5	74100.5	53023	0.588384	0.61533	0.440303	-0.765171	-0.700568	-1.18343	-0.767057	-0.707331	-0.906274	0.587615	0.612452	0.533562	-1.70179	-1.63278	-1.8742
1496	-1.68588	1.25752	-1.82029	Ivd	Ivd	260	NP_036724	isovaleryl-CoA dehydrogenase, mitochondrial precursor	http://www.ncbi.nlm.nih.gov/entrez/query.fcgi?db=protein&cmd=search&term=NP_036724	46	GSNTCELVFEDCK*VPAANILSQESK	3	946.781	69.3534	0.210674	H	9	449540	332970	252170	212591	421512	567134	184815	169930	-1.68368	1.26343	-2.20584	391255	494323	391255	232380	494323	177372	0.593936	1.26343	0.453342	-0.75162	0.337345	-1.14133	-0.753506	0.330581	-0.864168	0.59316	1.25752	0.549363	-1.68588	1.25752	-1.82029
763	-1.65738	-1.32936	-1.33277	Acat1	ACAT1	200	P17764	acetyl-CoA acetyltransferase, mitochondrial precursor	http://www.phosphosite.org/proteinAction.do?id=6784575&showAllSites=true	45	K*LSISREEQDKYAIGSYTR	4	572.299	45.766	0.418572	H	4	1225450	711442	605346	564829	804624	659236	422157	777110	-1.65522	-1.32314	-1.61506	968446	968446	968446	585088	731930	599634	0.604151	0.755778	0.619171	-0.727019	-0.403966	-0.691591	-0.728905	-0.41073	-0.414431	0.603362	0.752243	0.750315	-1.65738	-1.32936	-1.33277
1591	-1.64799	-2.08885	-1.50924	Ndufab1	NDUFAB1	%88	NP_001099764	acyl carrier protein, mitochondrial	http://www.phosphosite.org/proteinAction.do?id=6786017&showAllSites=true	18	VLYVLK*LYDKIDPEKLSVNSHFM#K	4	735.15	72.7171	0.645553	H	8	372872	299610	249863	158733	116053	207399	267770	99926	-1.64584	-2.07908	-1.82891	336241	336241	336241	204298	161726	183848	0.607594	0.480982	0.546774	-0.718821	-1.05594	-0.870982	-0.720706	-1.06271	-0.593823	0.6068	0.478733	0.662585	-1.64799	-2.08885	-1.50924
1593	-1.64799	-2.08885	-1.50924	Ndufab1	NDUFAB1	%92	NP_001099764	acyl carrier protein, mitochondrial	http://www.phosphosite.org/proteinAction.do?id=6786017&showAllSites=true	18	VLYVLKLYDK*IDPEKLSVNSHFM#K	4	735.15	72.7171	0.645553	H	1	372872	299610	249863	158733	116053	207399	267770	99926	-1.64584	-2.07908	-1.82891	336241	336241	336241	204298	161726	183848	0.607594	0.480982	0.546774	-0.718821	-1.05594	-0.870982	-0.720706	-1.06271	-0.593823	0.6068	0.478733	0.662585	-1.64799	-2.08885	-1.50924
1009	-1.62802	-1.25802	-1.5857	Dlst	DLST	%278	Q01205	dihydrolipoyllysine-residue succinyltransferase component of 2-oxoglutarate dehydrogenase complex, mitochondrial	http://www.phosphosite.org/proteinAction.do?id=6784905&showAllSites=true	49	HNLK*LGFMSAFVK	3	511.946	70.1602	0.098021	H	22	218677	202897	129166	130121	156674	180010	116996	102395	-1.6259	-1.25214	-1.92156	210787	210787	210787	129644	168342	109696	0.615045	0.798636	0.520409	-0.701236	-0.324391	-0.942282	-0.703122	-0.331154	-0.665122	0.614242	0.7949	0.630635	-1.62802	-1.25802	-1.5857
917	-1.62631	-1.54733	-3.04761	Cox5a	COX5A	111	P11240	cytochrome c oxidase subunit 5A, mitochondrial precursor	http://www.phosphosite.org/proteinAction.do?id=9434315&showAllSites=true	16	DK*AGPHKEIYPYVIQELRPTLNELGISTPEELGLDKV	4	1051.81	84.82	0.197003	H	3	57956	44166	30633	32243	28536	37773	13277	14375	-1.62418	-1.54009	-3.69311	51061	51061	51061	31438	33154.5	13826	0.615695	0.649312	0.270774	-0.699712	-0.623017	-1.88484	-0.701598	-0.629781	-1.60768	0.614891	0.646275	0.328126	-1.62631	-1.54733	-3.04761
1624	-1.61415	-1.11296	-1.42288	Ogdh	Ogdh	336	NP_001017461	2-oxoglutarate dehydrogenase, mitochondrial precursor	http://www.ncbi.nlm.nih.gov/entrez/query.fcgi?db=protein&cmd=search&term=NP_001017461	116	ELEQIFCQFDSK*LEAADEGSGDM#KYHLGM#YHR	5	776.548	74.4271	0.503261	H	3	71217	52778	52145	24773	65909	46025	35384	36528	-1.61204	-1.10775	-1.72426	61997.5	61997.5	61997.5	38459	55967	35956	0.620331	0.90273	0.579959	-0.688889	-0.147634	-0.785978	-0.690774	-0.154397	-0.508818	0.619521	0.898508	0.702798	-1.61415	-1.11296	-1.42288
729	-1.60065	-1.11919	-1.29497	Acaa2	Acaa2	312	NP_569117	3-ketoacyl-CoA thiolase, mitochondrial	http://www.ncbi.nlm.nih.gov/entrez/query.fcgi?db=protein&cmd=search&term=NP_569117	42	AGLSLK*DM#DLIDVNEAFAPQFLAVQK	3	964.5	83.9648	0.281565	H	22	218669	146054	122965	105193	162809	164605	119267	113151	-1.59855	-1.11395	-1.56925	182362	182362	182362	114079	163707	116209	0.625565	0.897706	0.637245	-0.676768	-0.155685	-0.650079	-0.678653	-0.162449	-0.37292	0.624748	0.893507	0.772218	-1.60065	-1.11919	-1.29497
1319	-1.54275	-1.33273	-1.64438	Idh2	IDH2	%263, %272	P56574	isocitrate dehydrogenase [NADP], mitochondrial precursor	http://www.phosphosite.org/proteinAction.do?id=6784475&showAllSites=true	51	FK*DIFQEIFDK*HYK	3	647.996	79.7034	0.478164	H	1	42733	47007	32206	26039	22389	45263	21785	23250	-1.54073	-1.32649	-1.99267	44870	44870	44870	29122.5	33826	22517.5	0.649042	0.753867	0.501839	-0.623617	-0.407619	-0.994705	-0.625502	-0.414382	-0.717545	0.648194	0.750341	0.608131	-1.54275	-1.33273	-1.64438
973	-1.52969	-1.6275	-1.5417	Dguok	Dguok	212	NP_001100072	deoxyguanosine kinase, mitochondrial	http://www.ncbi.nlm.nih.gov/entrez/query.fcgi?db=protein&cmd=search&term=NP_001100072	32	GREEEK*GIELAYLK	3	559.633	52.685	0.0924543	H	8	482209	549668	349715	325734	302457	334547	258314	294010	-1.52769	-1.61989	-1.86825	515938	515938	515938	337724	318502	276162	0.654583	0.617326	0.535261	-0.611352	-0.695897	-0.901684	-0.613238	-0.70266	-0.624525	0.653728	0.614438	0.648633	-1.52969	-1.6275	-1.5417
1067	-1.52669	-1.39744	-1.24559	Fh1	FH	%77	P14408	fumarate hydratase, mitochondrial precursor	http://www.phosphosite.org/proteinAction.do?id=6784234&showAllSites=true	54	STMNFK*IGGATER	2	727.359	48.1159	0.155108	H	12	234940	272666	151435	181488	163393	201554	149705	186589	-1.52469	-1.3909	-1.50941	253803	253803	253803	166462	182474	168147	0.655869	0.718957	0.66251	-0.608521	-0.476022	-0.593986	-0.610406	-0.482786	-0.316827	0.655012	0.715594	0.802834	-1.52669	-1.39744	-1.24559
1141	-1.50554	-1.51304	-1.37639	Got2	GOT2	%309	P00507	aspartate aminotransferase, mitochondrial	http://www.phosphosite.org/proteinAction.do?id=6783189&showAllSites=true	47	RVESQLK*ILIRPLYSNPPLNGAR	4	669.888	66.6765	0.315553	H	37	4042050	2811290	2497600	2060440	1767690	2783110	2139620	1969290	-1.50357	-1.50596	-1.66792	3426670	3426670	3426670	2279020	2275400	2054455	0.665083	0.664027	0.599549	-0.588394	-0.590687	-0.738052	-0.590279	-0.597451	-0.460892	0.664214	0.660921	0.726537	-1.50554	-1.51304	-1.37639
1097	-1.44631	-1.40657	-1.11111	Glud1	GLUD1	%68	P10860	glutamate dehydrogenase 1, mitochondrial precursor	http://www.phosphosite.org/proteinAction.do?id=23219&showAllSites=true	61	SEAATDREDDPNFFK*M#VEGFFDR	3	927.741	81.874	0.453417	H	3	153482	81112	103347	59067	72342	95226	115046	59185	-1.44442	-1.39999	-1.34645	117297	117297	117297	81207	83784	87115.5	0.692319	0.714289	0.742692	-0.53049	-0.485419	-0.429165	-0.532376	-0.492183	-0.152006	0.691415	0.710948	0.899998	-1.44631	-1.40657	-1.11111
913	-1.44468	-1.81764	-1.24376	Ckmt2	Ckmt2	399	NP_001121124	creatine kinase S-type, mitochondrial precursor	http://www.ncbi.nlm.nih.gov/entrez/query.fcgi?db=protein&cmd=search&term=NP_001121124	47	QIVIDGVNYLVDCEK*KLER	3	778.41	75.3184	0.299452	H	1	51849		33943	37930	34728	22591	34401		-1.44279	-1.80914	-1.50719	51849	51849	51849	35936.5	28659.5	34401	0.693099	0.552749	0.663484	-0.528866	-0.855303	-0.591866	-0.530752	-0.862066	-0.314706	0.692194	0.550164	0.804015	-1.44468	-1.81764	-1.24376
1679	-1.44243	1.0736	1.11093	Pdhb	PDHB	52	P49432	pyruvate dehydrogenase E1 component subunit beta, mitochondrial precursor	http://www.phosphosite.org/proteinAction.do?id=6785338&showAllSites=true	39	EAINQGM#DEELERDEK*VFLLGEEVAQYDGAYKVSR	4	1022.99	76.6816	0.277629	H	19	110326	115538	93785	63005	104635	138993	121587	85475	-1.44055	1.07865	-1.0908	112932	121814	112932	78395	121814	103531	0.694179	1.07865	0.916755	-0.526621	0.109226	-0.125392	-0.528506	0.102462	0.151768	0.693272	1.0736	1.11093	-1.44243	1.0736	1.11093
1505	-1.44178	-1.44961	-1.38892	LOC100360056; LOC100361856; LOC100364449; LOC100365295	LOC100360056; LOC100361856; LOC100364449; LOC100365295	7; 7; 7; 7	XP_002728848; XP_002728813; XP_002725704; XP_002725678	PREDICTED: 6.8 kDa mitochondrial proteolipid	http://www.ncbi.nlm.nih.gov/entrez/query.fcgi?db=protein&cmd=search&term=XP_002728848	7; 7; 7; 7	MLQSFIK*K	2	518.797	47.6503	0.221653	H	8	681498	803937	474491	557137	471388	558143	372117	510443	-1.43989	-1.44283	-1.6831	742718	742718	742718	515814	514766	441280	0.694496	0.693084	0.594142	-0.525963	-0.528898	-0.751119	-0.527848	-0.535662	-0.47396	0.693588	0.689842	0.719986	-1.44178	-1.44961	-1.38892
1733	-1.44174	-1.11189	-1.38987	Suclg1	SUCLG1	271	P13086	succinyl-CoA ligase [GDP-forming] subunit alpha, mitochondrial precursor	http://www.phosphosite.org/proteinAction.do?id=20839900&showAllSites=true	36	GEIGGHAEENAAEFLK*EHNSGPK	3	821.723	49.9569	0.49838	H	8	58282	121714	63277	61733	68070	94574	52532	54338	-1.43985	-1.10669	-1.68425	89998	89998	89998	62505	81322	53435	0.694515	0.903598	0.593735	-0.525921	-0.146247	-0.752108	-0.527807	-0.153011	-0.474949	0.693608	0.899371	0.719492	-1.44174	-1.11189	-1.38987
908	-1.43608	1.35964	-1.00917	Ckmt2	Ckmt2	200	NP_001121124	creatine kinase S-type, mitochondrial precursor	http://www.ncbi.nlm.nih.gov/entrez/query.fcgi?db=protein&cmd=search&term=NP_001121124	47	EVENVAITALEGLK*GDLAGR	3	699.711	89.6003	0.335242	H	3	43230	54917	36855	31578	51145	82927	35947	44309	-1.43421	1.36603	-1.22292	49073.5	67036	49073.5	34216.5	67036	40128	0.69725	1.36603	0.817712	-0.520252	0.449992	-0.290335	-0.522137	0.443228	-0.0131757	0.696339	1.35964	0.990909	-1.43608	1.35964	-1.00917
870	-1.41741	1.04137	-1.20817	Aldoa	ALDOA	230	P05065	fructose-bisphosphate aldolase A	http://www.phosphosite.org/proteinAction.do?id=23143&showAllSites=true	39	ALSDHHVYLEGTLLK*PNMVTPGHACTQK	4	790.648	55.2438	0.233101	H	1	512216	576052	401051	367739	573357	565254	432918	310399	-1.41556	1.04626	-1.46407	544134	569306	544134	384395	569306	371658	0.706434	1.04626	0.683028	-0.501372	0.0652411	-0.549984	-0.503258	0.0584774	-0.272825	0.705512	1.04137	0.827697	-1.41741	1.04137	-1.20817
795	-1.41464	-3.48206	-1.89582	Aco2	ACO2	458	Q9ER34	aconitate hydratase, mitochondrial precursor	http://www.phosphosite.org/proteinAction.do?id=1499201&showAllSites=true	85	DVGGIVLANACGPCIGQWDRK*DIK	3	895.448	65.2789	0.408662	H	5	446044	246051	297551	192327	105782	93912	183605	117651	-1.41279	-3.46578	-2.29737	346048	346048	346048	244939	99847	150628	0.707819	0.288536	0.435281	-0.498548	-1.79318	-1.19998	-0.500433	-1.79994	-0.922821	0.706895	0.287186	0.527477	-1.41464	-3.48206	-1.89582
797	-1.41464	-3.48206	-1.89582	Aco2	ACO2	461	Q9ER34	aconitate hydratase, mitochondrial precursor	http://www.phosphosite.org/proteinAction.do?id=1499201&showAllSites=true	85	DVGGIVLANACGPCIGQWDRKDIK*	3	895.448	65.2789	0.408662	H	1	446044	246051	297551	192327	105782	93912	183605	117651	-1.41279	-3.46578	-2.29737	346048	346048	346048	244939	99847	150628	0.707819	0.288536	0.435281	-0.498548	-1.79318	-1.19998	-0.500433	-1.79994	-0.922821	0.706895	0.287186	0.527477	-1.41464	-3.48206	-1.89582
919	-1.40787	-1.10024	-1.72392	Cox5a	COX5A	116	P11240	cytochrome c oxidase subunit 5A, mitochondrial precursor	http://www.phosphosite.org/proteinAction.do?id=9434315&showAllSites=true	16	AGPHK*EIYPYVIQELRPTLNELGISTPEELGLDKV	4	991.029	86.21	0.281759	H	9	115987	100957	87537	66758	92196	105910	62269	41579	-1.40603	-1.09509	-2.08905	108472	108472	108472	77147.5	99053	51924	0.71122	0.913167	0.478686	-0.491631	-0.13105	-1.06285	-0.493517	-0.137814	-0.78569	0.710291	0.908895	0.580074	-1.40787	-1.10024	-1.72392
1614	-1.39174	-2.13561	-1.63024	Ndufs1	NDUFS1	%84	Q66HF1	NADH-ubiquinone oxidoreductase 75 kDa subunit, mitochondrial precursor	http://www.phosphosite.org/proteinAction.do?id=23464&showAllSites=true	79	MCLVEIEK*APK	2	680.354	53.1348	0.0983807	H	9	889100	798488	621140	593023	424578	369348	402627	451615	-1.38992	-2.12562	-1.97554	843794	843794	843794	607082	396963	427121	0.719466	0.47045	0.506191	-0.475001	-1.08789	-0.982246	-0.476886	-1.09465	-0.705087	0.718527	0.46825	0.613406	-1.39174	-2.13561	-1.63024
771	-1.38254	1.26489	1.23769	Acat1	ACAT1	220	P17764	acetyl-CoA acetyltransferase, mitochondrial precursor	http://www.phosphosite.org/proteinAction.do?id=6784575&showAllSites=true	45	SK*EAWDAGKFANEITPITISVK	4	612.576	68.7212	0.387785	H	8	111928	98976	63344	89404	126914	141110	137237	78171	-1.38073	1.27083	1.02136	105452	134012	105452	76374	134012	107704	0.724254	1.27083	1.02136	-0.465433	0.345776	0.0304854	-0.467318	0.339012	0.307645	0.723308	1.26489	1.23769	-1.38254	1.26489	1.23769
754	-1.36891	-1.6476	-1.88	Acadvl	Acadvl	51	NP_037023	very long-chain specific acyl-CoA dehydrogenase, mitochondrial precursor	http://www.ncbi.nlm.nih.gov/entrez/query.fcgi?db=protein&cmd=search&term=NP_037023	71	ASEATQAVLEK*PETLSSDASTR	3	778.387	54.6039	0.184912	H	13	742854	828177	563891	585257	541634	416372	306468	383127	-1.36713	-1.6399	-2.27819	785516	785516	785516	574574	479003	344798	0.731461	0.609794	0.438944	-0.451147	-0.713605	-1.18789	-0.453033	-0.720369	-0.910731	0.730506	0.606942	0.531915	-1.36891	-1.6476	-1.88
1315	-1.36666	-1.10888	-1.32452	Idh2	IDH2	%256	P56574	isocitrate dehydrogenase [NADP], mitochondrial precursor	http://www.phosphosite.org/proteinAction.do?id=6784475&showAllSites=true	51	NTIMK*AYDGR	2	605.798	39.0876	0.209285	H	1	82536	84546	68198	54218	82621	68764	44346	59751	-1.36487	-1.10369	-1.60506	83541	83541	83541	61208	75692.5	52048.5	0.73267	0.906052	0.623029	-0.448764	-0.142334	-0.682628	-0.45065	-0.149098	-0.405469	0.731713	0.901814	0.754991	-1.36666	-1.10888	-1.32452
1642	-1.35925	-1.11778	-1.58225	Oxct1	OXCT1	%455	B2GV06	succinyl-CoA:3-ketoacid-coenzyme A transferase 1, mitochondrial precursor	http://www.phosphosite.org/proteinAction.do?id=6784912&showAllSites=true	56	IMEK*CTLPLTGK	2	716.881	49.6309	0.0969414	H	11	108068	123974	81224	89712	105080	103487	57572	63448	-1.35748	-1.11255	-1.91739	116021	116021	116021	85468	104284	60510	0.73666	0.898833	0.521544	-0.44093	-0.153875	-0.93914	-0.442815	-0.160639	-0.661981	0.735698	0.894629	0.63201	-1.35925	-1.11778	-1.58225
1367	-1.35798	-1.42337	-1.27631	Idh2	IDH2	%384	P56574	isocitrate dehydrogenase [NADP], mitochondrial precursor	http://www.phosphosite.org/proteinAction.do?id=6784475&showAllSites=true	51	GK*LDGNQDLIR	2	635.841	44.1407	0.150439	H	2	2604270	2474220	1673140	2071480	1658730	1925960	1631890	1651670	-1.35621	-1.41672	-1.54664	2539245	2539245	2539245	1872310	1792345	1641780	0.737349	0.705857	0.646562	-0.43958	-0.502551	-0.629139	-0.441466	-0.509315	-0.35198	0.736386	0.702556	0.783508	-1.35798	-1.42337	-1.27631
1681	-1.3516	-1.03628	-1.21626	Pdhx	PDHX	204	Q5BJX2	pyruvate dehydrogenase complex, component X	http://www.phosphosite.org/proteinAction.do?id=6782300&showAllSites=true	41	DLVKDDIK*VSVNDFIIR	3	677.709	74.6152	0.235671	H	2	69016	96618	56102	66605	74292	86294	51128	61252	-1.34983	-1.03143	-1.47387	82817	82817	82817	61353.5	80293	56190	0.740832	0.969523	0.678484	-0.432781	-0.0446527	-0.559614	-0.434667	-0.0514164	-0.282454	0.739865	0.964988	0.822191	-1.3516	-1.03628	-1.21626
941	-1.34959	-1.60544	-1.64209	Cox5b	COX5B	%121	P12075	cytochrome c oxidase subunit 5B, mitochondrial precursor	http://www.phosphosite.org/proteinAction.do?id=6784600&showAllSites=true	14	CPNCGTHYK*LVPYQMVH	3	715.994	53.3291	0.216523	H	8	847267	743910	667362	513186	528984	466791	338601	461028	-1.34783	-1.59793	-1.98989	795588	795588	795588	590274	497888	399814	0.741934	0.62581	0.502539	-0.430638	-0.676203	-0.992692	-0.432523	-0.682966	-0.715532	0.740965	0.622883	0.60898	-1.34959	-1.60544	-1.64209
792	-1.34768	-1.55153	-1.99611	Aco2	ACO2	%144	Q9ER34	aconitate hydratase, mitochondrial precursor	http://www.phosphosite.org/proteinAction.do?id=1499201&showAllSites=true	85	AK*DINQEVYNFLATAGAK	3	665.678	79.384	0.290313	A	6	1282802	1184629	984602	848661	634897	962896	547806	472260	-1.34592	-1.54427	-2.41889	1.23372e+06	1.23372e+06	1.23372e+06	916632	798896	510033	0.742985	0.647553	0.413412	-0.428596	-0.626929	-1.27435	-0.430481	-0.633693	-0.997188	0.742014	0.644524	0.500976	-1.34768	-1.55153	-1.99611
791	-1.32947	-3.31857	-1.59093	Aco2	ACO2	138	Q9ER34	aconitate hydratase, mitochondrial precursor	http://www.phosphosite.org/proteinAction.do?id=1499201&showAllSites=true	85	VAVPSTIHCDHLIEAQLGGEK*DLR	4	675.85	54.5738	0.188011	H	10	998365	1064370	727183	826396	276811	347684	463849	606091	-1.32773	-3.30304	-1.9279	1.03137e+06	1.03137e+06	1.03137e+06	776790	312248	534970	0.753165	0.302751	0.5187	-0.408963	-1.7238	-0.947029	-0.410848	-1.73056	-0.669869	0.752181	0.301335	0.628564	-1.32947	-3.31857	-1.59093
986	-1.30338	-1.81033	-1.40535	Dld	DLD	%122	Q6P6R2	dihydrolipoyl dehydrogenase, mitochondrial precursor	http://www.phosphosite.org/proteinAction.do?id=6783282&showAllSites=true	54	LNLEK*MMEQKR	3	487.923	51.7986	0.148619	H	25	2077480	1682360	1533520	1354940	1001390	1085250	999823	1207940	-1.30168	-1.80186	-1.70301	1879920	1879920	1879920	1444230	1043320	1.10388e+06	0.76824	0.554981	0.587196	-0.380371	-0.84949	-0.768086	-0.382256	-0.856253	-0.490927	0.767237	0.552385	0.711568	-1.30338	-1.81033	-1.40535
841	-1.29831	-1.78325	-1.81214	Acot2	ACOT2	344	O55171	acyl-coenzyme A thioesterase 2, mitochondrial	http://www.phosphosite.org/proteinAction.do?id=6785908&showAllSites=true	50	DGLLDVVEALQSPLVDK*K	3	661.033	90.2314	0.472882	H	6	53301	106853	63810	59707	39833	50399	33054	39877	-1.29662	-1.77491	-2.19597	80077	80077	80077	61758.5	45116	36465.5	0.771239	0.563408	0.45538	-0.37475	-0.827749	-1.13486	-0.376636	-0.834512	-0.857697	0.770232	0.560773	0.551833	-1.29831	-1.78325	-1.81214
853	-1.29673	-1.15999	-1.09674	Ak3	AK3	80	P29411	GTP:AMP phosphotransferase, mitochondrial	http://www.phosphosite.org/proteinAction.do?id=24981074&showAllSites=true	25	LALHELK*NLTQCSWLLDGFPR	3	851.781	82.0357	0.268658	H	7	613614	551882	534059	365914	452452	557019	521771	355177	-1.29503	-1.15456	-1.32904	582748	582748	582748	449986	504736	438474	0.77218	0.86613	0.752425	-0.37299	-0.207345	-0.410381	-0.374876	-0.214108	-0.133222	0.771172	0.862079	0.911793	-1.29673	-1.15999	-1.09674
1515	-1.29326	1.18151	1.32004	Mcee	Mcee	116, 118	NP_001099811	methylmalonyl-CoA epimerase, mitochondrial	http://www.ncbi.nlm.nih.gov/entrez/query.fcgi?db=protein&cmd=search&term=NP_001099811	19	M#ELLHPLGSDSPIAGFLQK*NK*AGGM#HHVCIEVD	4	929.952	57.0698	0.252066	H	1	99607	69471	66941	63968	102324	98382	77124	107056	-1.29157	1.18706	1.08932	84539	100353	84539	65454.5	100353	92090	0.774252	1.18706	1.08932	-0.369125	0.247395	0.123427	-0.37101	0.240631	0.400587	0.773241	1.18151	1.32004	-1.29326	1.18151	1.32004
1377	-1.28631	-1.19268	-1.94112	Idh2	IDH2	413	P56574	isocitrate dehydrogenase [NADP], mitochondrial precursor	http://www.phosphosite.org/proteinAction.do?id=6784475&showAllSites=true	51	VCVQTVESGAMTK*DLAGCIHGLSNVK	3	939.463	64.8685	0.202363	H	24	412266	309051	319201	242298	317460	290168	131809	174839	-1.28463	-1.1871	-2.35226	360658	360658	360658	280750	303814	153324	0.778436	0.842387	0.425122	-0.36135	-0.247445	-1.23405	-0.363235	-0.254209	-0.956891	0.777419	0.838447	0.515166	-1.28631	-1.19268	-1.94112
1712	-1.28027	-1.37439	-1.07142	Sod2	SOD2	202	P07895	superoxide dismutase [Mn], mitochondrial precursor	http://www.phosphosite.org/proteinAction.do?id=6784286&showAllSites=true	25	NVRPDYLK*AIWNVINWENVSQR	3	919.48	88.41	0.405044	H	10	497592	520608	450922	345421	478750	265570	496162	288064	-1.27859	-1.36796	-1.29835	509100	509100	509100	398172	372160	392113	0.782109	0.731016	0.770208	-0.354559	-0.452026	-0.37668	-0.356445	-0.45879	-0.0995204	0.781087	0.727596	0.933343	-1.28027	-1.37439	-1.07142
839	-1.27564	-1.90209	-1.05053	Acot13	Acot13	37	NP_001099581	acyl-coenzyme A thioesterase 13	http://www.ncbi.nlm.nih.gov/entrez/query.fcgi?db=protein&cmd=search&term=NP_001099581	15	VTLVSAAPEK*LICEM#K	3	616.327	58.5728	0.280244	H	8	1730850	1713920	1153600	1550350	1090060	729493	1235960	1469980	-1.27398	-1.8932	-1.27304	1722385	1722385	1722385	1351975	909776	1352970	0.784944	0.528207	0.785521	-0.349339	-0.920824	-0.348278	-0.351225	-0.927587	-0.0711186	0.783918	0.525737	0.9519	-1.27564	-1.90209	-1.05053
898	-1.25203	-1.27581	-1.1138	Atp5j2	Atp5j2	22	XP_001074466	PREDICTED: ATP synthase, H+ transporting, mitochondrial F0 complex, subunit f, isoform 2	http://www.ncbi.nlm.nih.gov/entrez/query.fcgi?db=protein&cmd=search&term=XP_001074466	11	LMEVK*LR	2	465.776	45.4435	0.135881	H	20	843604	695704	589617	641442	561730	650473	521173	619296	-1.25039	-1.26984	-1.34971	769654	769654	769654	615530	606102	570234	0.799748	0.787499	0.740897	-0.322382	-0.344651	-0.432655	-0.324268	-0.351414	-0.155495	0.798704	0.783815	0.897824	-1.25203	-1.27581	-1.1138
752	-1.24804	-1.54375	1.14953	Acadvl	Acadvl	298	NP_037023	very long-chain specific acyl-CoA dehydrogenase, mitochondrial precursor	http://www.ncbi.nlm.nih.gov/entrez/query.fcgi?db=protein&cmd=search&term=NP_037023	71	SFGGVTHGLPEK*K	3	466.917	38.9629	0.341302	H	1	60308	98677	57404	70150	54171	49299	62932	87883	-1.24641	-1.53653	-1.05417	79492.5	79492.5	79492.5	63777	51735	75407.5	0.802302	0.650816	0.948612	-0.317783	-0.619678	-0.0761107	-0.319668	-0.626442	0.201048	0.801254	0.647772	1.14953	-1.24804	-1.54375	1.14953
1040	-1.24745	-1.79722	-1.24098	Echs1	ECHS1	41	P14604	enoyl-CoA hydratase, mitochondrial precursor	http://www.phosphosite.org/proteinAction.do?id=6785526&showAllSites=true	32	ASGANFQYIITEKK*	3	537.951	56.1668	0.299531	H	2	140240	143537	108869	118915	62520	96120	102572	86131	-1.24582	-1.78881	-1.50383	141888	141888	141888	113892	79320	94351.5	0.802687	0.559031	0.664969	-0.317091	-0.839001	-0.58864	-0.318977	-0.845765	-0.311481	0.801638	0.556416	0.805814	-1.24745	-1.79722	-1.24098
1799	-1.23969	-1.50575	1.02714	Uqcrc2	UQCRC2	41	P32551	cytochrome b-c1 complex subunit 2, mitochondrial precursor	http://www.phosphosite.org/proteinAction.do?id=6783528&showAllSites=true	48	LKTSAPGGVPLQPQELEFTK*LPNGLVIASLENYAPLSR	4	1023.31	86.8248	0.362923	H	32	196056	155991	178662	105690	129110	105791	143829	154569	-1.23807	-1.4987	-1.17979	176024	176024	176024	142176	117450	149199	0.80771	0.667243	0.847608	-0.30809	-0.583715	-0.23853	-0.309976	-0.590479	0.038629	0.806655	0.664122	1.02714	-1.23969	-1.50575	1.02714
1746	-1.23583	-1.72284	-1.51919	Uqcrb	UQCRB	45	NP_001121025	cytochrome b-c1 complex subunit 7	http://www.phosphosite.org/proteinAction.do?id=6786384&showAllSites=true	14	DDTMHETEDVK*EAIR	3	610.944	48.4798	0.333842	H	17	363986	588934	344287	427800	269477	286232	251741	265880	-1.23421	-1.71478	-1.84096	476460	476460	476460	386044	277854	258810	0.810233	0.583164	0.543195	-0.303592	-0.778025	-0.880459	-0.305477	-0.784789	-0.6033	0.809175	0.580437	0.658247	-1.23583	-1.72284	-1.51919
1048	-1.22832	N.D.	-2.83252	Eci1	DCI	%71	P23965	enoyl-CoA delta isomerase 1, mitochondrial precursor	http://www.phosphosite.org/proteinAction.do?id=6784264&showAllSites=true	32	LTEFVISLEK*LENDKSIR	3	726.067	72.9283	0.795827	H	1	99940	27964	33261	71004			25014	12249	-1.22672	N.D.	-3.43247	63952	63952	63952	52132.5		18631.5	0.815182		0.291336	-0.294806		-1.77925	-0.296692		-1.50209	0.814117		0.353042	-1.22832	N.D.	-2.83252
1185	-1.22728	-1.37423	-1.35734	Got2	GOT2	%73	P00507	aspartate aminotransferase, mitochondrial	http://www.phosphosite.org/proteinAction.do?id=6783189&showAllSites=true	47	MNLGVGAYRDDNGK*PYVLPSVR	3	821.753	59.8509	0.213511	H	60	2501210	1892860	1907810	1677200	1848760	1363750	1362580	1308860	-1.22568	-1.3678	-1.64483	2197035	2197035	2197035	1792505	1606255	1335720	0.815875	0.731101	0.607965	-0.293581	-0.451857	-0.71794	-0.295466	-0.458621	-0.440781	0.814809	0.727682	0.736736	-1.22728	-1.37423	-1.35734
848	-1.22682	-1.54716	-1.08906	Ak3	AK3	%29, %34	P29411	GTP:AMP phosphotransferase, mitochondrial	http://www.phosphosite.org/proteinAction.do?id=24981074&showAllSites=true	25	ITK*HFELK*HLSSGDLLR	4	520.29	57.7636	0.172541	H	8	257017	280743	192680	246229	165367	183846	218156	189323	-1.22522	-1.53992	-1.31972	268880	268880	268880	219454	174606	203740	0.81618	0.649384	0.757734	-0.293041	-0.622855	-0.400237	-0.294926	-0.629619	-0.123078	0.815114	0.646347	0.918227	-1.22682	-1.54716	-1.08906
1617	-1.22411	-1.66611	-1.33443	Ndufv1	Ndufv1	375	NP_001006973	NADH dehydrogenase [ubiquinone] flavoprotein 1, mitochondrial precursor	http://www.ncbi.nlm.nih.gov/entrez/query.fcgi?db=protein&cmd=search&term=NP_001006973	51	LIEFYK*HESCGQCTPCR	3	742.996	44.6591	0.190433	H	8	594122	517290	393352	515771	323733	346472	300031	387270	-1.22251	-1.65832	-1.61707	555706	555706	555706	454562	335102	343650	0.817989	0.603021	0.618403	-0.289846	-0.729719	-0.69338	-0.291732	-0.736483	-0.416221	0.816921	0.600201	0.749385	-1.22411	-1.66611	-1.33443
1261	-1.22161	-1.17943	1.00686	Hadhb	Hadhb	244	NP_598302	trifunctional enzyme subunit beta, mitochondrial precursor	http://www.ncbi.nlm.nih.gov/entrez/query.fcgi?db=protein&cmd=search&term=NP_598302	51	MEQDK*YALR	2	598.292	37.7016	0.0898673	H	27	2097910	2222850	1690900	1850660	1838260	1842400	1680940	1909070	-1.22002	-1.17391	-1.20355	2160380	2160380	2160380	1770780	1840330	1795005	0.819661	0.851855	0.830875	-0.2869	-0.231321	-0.267297	-0.288786	-0.238084	0.00986198	0.818591	0.84787	1.00686	-1.22161	-1.17943	1.00686
925	-1.21678	-1.18656	-1.03894	Cox5a	COX5A	%145	P11240	cytochrome c oxidase subunit 5A, mitochondrial precursor	http://www.phosphosite.org/proteinAction.do?id=9434315&showAllSites=true	16	AGPHKEIYPYVIQELRPTLNELGISTPEELGLDK*V	4	991.029	85.24	0.26348	H	66	30480185	20906423	22725718	19561260	20648433	22862462	22885975	17929757	-1.21519	-1.18101	-1.25899	25693304	25693304	25693304	21143489	2.17554e+07	20407866	0.822918	0.846736	0.794287	-0.281179	-0.240016	-0.332267	-0.283064	-0.246779	-0.0551079	0.821843	0.842776	0.962522	-1.21678	-1.18656	-1.03894
1547	-1.20946	-1.30807	1.60142	Mdh2	MDH2	%307	P04636	malate dehydrogenase, mitochondrial precursor	http://www.phosphosite.org/proteinAction.do?id=6784651&showAllSites=true	36	NLGIGK*ITPFEEKMIAEAIPELK	3	861.808	83.17	0.234951	A	1	13114683	9377867	10292748	8328716	8303895	8972191	16520730	13203509	-1.20788	-1.30195	1.32151	11246275	1.48621e+07	11246275	9310732	8638043	1.48621e+07	0.827895	0.76808	1.32151	-0.272481	-0.380671	0.402193	-0.274366	-0.387435	0.679352	0.826813	0.764488	1.60142	-1.20946	-1.30807	1.60142
1429	-1.20002	-1.34327	-1.08848	Idh2	IDH2	%67	P56574	isocitrate dehydrogenase [NADP], mitochondrial precursor	http://www.phosphosite.org/proteinAction.do?id=6784475&showAllSites=true	51	IIWQFIK*EK	2	623.863	66.5345	0.321893	H	7	783772	493132	614218	451246	423078	531982	522739	445326	-1.19845	-1.33699	-1.31903	638452	638452	638452	532732	477530	484032	0.834412	0.74795	0.758135	-0.261168	-0.418987	-0.399474	-0.263054	-0.42575	-0.122315	0.833322	0.744451	0.918712	-1.20002	-1.34327	-1.08848
1603	-1.19812	1.23158	1.14808	Ndufb9	NDUFB9	59	NP_001120766	NADH dehydrogenase [ubiquinone] 1 beta subcomplex subunit 9	http://www.phosphosite.org/proteinAction.do?id=6786904&showAllSites=true	22	ARFEEHKNEKDMM#K*ATQLLR	4	634.072	39.0873	0.431587	H	1	48582	25863	34441	27775	42333	49783	26380	44150	-1.19656	1.23737	-1.05551	37222.5	46058	37222.5	31108	46058	35265	0.835731	1.23737	0.947411	-0.258889	0.307277	-0.0779379	-0.260775	0.300513	0.199221	0.83464	1.23158	1.14808	-1.19812	1.23158	1.14808
1171	-1.19677	-1.45192	1.06693	Got2	GOT2	%430	P00507	aspartate aminotransferase, mitochondrial	http://www.phosphosite.org/proteinAction.do?id=6783189&showAllSites=true	47	ISVAGVTSGNVGYLAHAIHQVTK*	3	788.76	70.0003	0.35612	H	14	729660	1054370	934262	558390	653943	580572	814297	756452	-1.19521	-1.44513	-1.13578	892015	892015	892015	746326	617258	785374	0.836674	0.691981	0.88045	-0.257262	-0.531196	-0.183687	-0.259148	-0.537959	0.093472	0.835582	0.688744	1.06693	-1.19677	-1.45192	1.06693
1273	-1.18963	-1.75338	-1.90018	Hmgcl	HMGCL	%48	P97519	hydroxymethylglutaryl-CoA lyase, mitochondrial precursor	http://www.phosphosite.org/proteinAction.do?id=12776703&showAllSites=true	34	DGLQNEK*SIVPTPVK	2	833.954	51.837	0.147669	H	16	440945	398013	345709	360441	217901	262827	201194	163150	-1.18807	-1.74518	-2.30265	419479	419479	419479	353075	240364	182172	0.841699	0.573006	0.434282	-0.248624	-0.803378	-1.2033	-0.250509	-0.810141	-0.926138	0.8406	0.570326	0.526265	-1.18963	-1.75338	-1.90018
1039	-1.18275	-1.55416	-1.3547	Echs1	ECHS1	40	P14604	enoyl-CoA hydratase, mitochondrial precursor	http://www.phosphosite.org/proteinAction.do?id=6785526&showAllSites=true	32	ASGANFQYIITEK*K	2	806.423	56.1503	0.242064	H	5	224274	199866	185904	173169	114167	160022	151294	107071	-1.18121	-1.54689	-1.64163	212070	212070	212070	179536	137094	129182	0.846591	0.646459	0.60915	-0.240263	-0.62937	-0.71513	-0.242149	-0.636134	-0.437971	0.845485	0.643435	0.738172	-1.18275	-1.55416	-1.3547
1084	-1.18154	-1.72831	-1.40047	Glud1	GLUD1	%346	P10860	glutamate dehydrogenase 1, mitochondrial precursor	http://www.phosphosite.org/proteinAction.do?id=23219&showAllSites=true	61	CVGVGESDGSIWNPDGIDPK*ELEDFKLQHGSILGFPK	4	1021.5	77.1836	0.316539	A	9	15294883	9700292	12008001	9174379	6587558	7942601	8592240	6135956	-1.18	-1.72023	-1.6971	1.24976e+07	1.24976e+07	1.24976e+07	10591190	7.26508e+06	7364098	0.847459	0.581319	0.589242	-0.238785	-0.782599	-0.763069	-0.24067	-0.789363	-0.48591	0.846352	0.5786	0.714047	-1.18154	-1.72831	-1.40047
1087	-1.18154	-1.72831	-1.40047	Glud1	GLUD1	%352	P10860	glutamate dehydrogenase 1, mitochondrial precursor	http://www.phosphosite.org/proteinAction.do?id=23219&showAllSites=true	61	CVGVGESDGSIWNPDGIDPKELEDFK*LQHGSILGFPK	4	1021.5	77.1836	0.316539	H	1	15294883	9700292	12008001	9174379	6587558	7942601	8592240	6135956	-1.18	-1.72023	-1.6971	1.24976e+07	1.24976e+07	1.24976e+07	10591190	7.26508e+06	7364098	0.847459	0.581319	0.589242	-0.238785	-0.782599	-0.763069	-0.24067	-0.789363	-0.48591	0.846352	0.5786	0.714047	-1.18154	-1.72831	-1.40047
1088	-1.18154	-1.72831	-1.40047	Glud1	GLUD1	363	P10860	glutamate dehydrogenase 1, mitochondrial precursor	http://www.phosphosite.org/proteinAction.do?id=23219&showAllSites=true	61	CVGVGESDGSIWNPDGIDPKELEDFKLQHGSILGFPK*	4	1021.5	77.1836	0.316539	H	2	15294883	9700292	12008001	9174379	6587558	7942601	8592240	6135956	-1.18	-1.72023	-1.6971	1.24976e+07	1.24976e+07	1.24976e+07	10591190	7.26508e+06	7364098	0.847459	0.581319	0.589242	-0.238785	-0.782599	-0.763069	-0.24067	-0.789363	-0.48591	0.846352	0.5786	0.714047	-1.18154	-1.72831	-1.40047
1161	-1.17436	-1.62382	-1.60692	Got2; LOC680224	GOT2; LOC680224	%404; 306	P00507; XP_001056183	aspartate aminotransferase, mitochondrial	http://www.phosphosite.org/proteinAction.do?id=6783189&showAllSites=true	47; 37	EFSVYMTK*DGR	2	687.822	50.4057	0.118538	H	65	7954900	9410440	7765490	7040940	5412860	5331550	4338140	4579640	-1.17282	-1.61622	-1.94727	8682670	8682670	8682670	7403215	5372205	4458890	0.852643	0.618727	0.513539	-0.229987	-0.692624	-0.961454	-0.231872	-0.699388	-0.684295	0.851529	0.615833	0.62231	-1.17436	-1.62382	-1.60692
724	-1.17208	1.0211	-2.002	Acaa2	Acaa2	171	NP_569117	3-ketoacyl-CoA thiolase, mitochondrial	http://www.ncbi.nlm.nih.gov/entrez/query.fcgi?db=protein&cmd=search&term=NP_569117	42	LPM#GMTAENLAAK*YNISREDCDRYALQSQQR	4	922.688	59.1041	0.325067	H	3	198248	124335	108593	166989	127434	203502	62156	70811	-1.17055	1.02589	-2.42604	161292	165468	161292	137791	165468	66483.5	0.854298	1.02589	0.412195	-0.227189	0.0368818	-1.2786	-0.229074	0.0301181	-1.00144	0.853182	1.0211	0.4995	-1.17208	1.0211	-2.002
1613	-1.16628	-1.59673	-1.52477	Ndufs1	NDUFS1	562	Q66HF1	NADH-ubiquinone oxidoreductase 75 kDa subunit, mitochondrial precursor	http://www.phosphosite.org/proteinAction.do?id=23464&showAllSites=true	79	QDLPK*DCFIVYQGHHGDVGAPIADVILPGAAYTEK	4	959.979	71.5539	0.315954	H	4	501728	359636	393444	346079	257598	284393	285163	181013	-1.16476	-1.58926	-1.84772	430682	430682	430682	369762	270996	233088	0.858549	0.629224	0.541207	-0.220028	-0.668354	-0.885748	-0.221914	-0.675118	-0.608589	0.857427	0.626281	0.655838	-1.16628	-1.59673	-1.52477
1147	-1.16618	-1.63794	-1.77411	Got2; LOC680224	GOT2; LOC680224	%345; 247	P00507; XP_001056183	aspartate aminotransferase, mitochondrial	http://www.phosphosite.org/proteinAction.do?id=6783189&showAllSites=true	47; 37	KQWLQEVK*GMADR	3	544.284	58.0681	0.133021	H	14	299463	324589	244460	291365	195345	187444	131485	158788	-1.16466	-1.63028	-2.14988	312026	312026	312026	267912	191394	145136	0.858622	0.613393	0.465142	-0.219904	-0.705117	-1.10426	-0.22179	-0.711881	-0.827097	0.857501	0.610524	0.563662	-1.16618	-1.63794	-1.77411
863	-1.16523	-1.75253	-2.26718	Aldh6a1	Aldh6a1	55	NP_112319	methylmalonate-semialdehyde dehydrogenase [acylating], mitochondrial precursor	http://www.ncbi.nlm.nih.gov/entrez/query.fcgi?db=protein&cmd=search&term=NP_112319	58	SDK*WIDIHNPATNEVVGR	3	698.352	55.3506	0.135158	H	8	370320	325217	311037	286654	180316	218424	115572	137592	-1.16371	-1.74434	-2.74738	347768	347768	347768	298846	199370	126582	0.859323	0.573284	0.363984	-0.218727	-0.802679	-1.45805	-0.220613	-0.809443	-1.1809	0.858201	0.570602	0.441078	-1.16523	-1.75253	-2.26718
1718	-1.16424	-1.34593	-1.04165	Sod2	SOD2	%68	P07895	superoxide dismutase [Mn], mitochondrial precursor	http://www.phosphosite.org/proteinAction.do?id=6784286&showAllSites=true	25	HHATYVNNLNVTEEK*YHEALAKGDVTTQVALQPALK	5	809.821	59.2531	0.10509	A	30	10623877	9154174	8846501	8163598	7608692	7155122	7989060	7679539	-1.16272	-1.33963	-1.26227	9.88903e+06	9.88903e+06	9.88903e+06	8.50505e+06	7381907	7.8343e+06	0.860049	0.746475	0.792222	-0.217509	-0.421835	-0.336024	-0.219394	-0.428599	-0.0588649	0.858926	0.742983	0.960019	-1.16424	-1.34593	-1.04165
1018	-1.16131	-1.62211	-1.46534	Echs1	ECHS1	%101	P14604	enoyl-CoA hydratase, mitochondrial precursor	http://www.phosphosite.org/proteinAction.do?id=6785526&showAllSites=true	32	AFAAGADIK*EMQNR	2	782.383	48.3647	0.216702	H	135	9952640	9317680	8894500	7720870	5399680	6535900	4594650	6257550	-1.15979	-1.61453	-1.77571	9635160	9635160	9635160	8307685	5967790	5426100	0.862226	0.619376	0.563156	-0.213862	-0.691112	-0.828393	-0.215748	-0.697876	-0.551234	0.8611	0.616479	0.682436	-1.16131	-1.62211	-1.46534
1619	-1.1564	-1.81701	-1.43809	Ndufv1	Ndufv1	81	NP_001006973	NADH dehydrogenase [ubiquinone] flavoprotein 1, mitochondrial precursor	http://www.ncbi.nlm.nih.gov/entrez/query.fcgi?db=protein&cmd=search&term=NP_001006973	51	EILLKGPDWILGEMK*TSGLR	3	766.756	80.1845	0.141071	H	15	282395	231166	238124	206559	136256	147713	148057	146638	-1.15489	-1.80851	-1.74269	256780	256780	256780	222342	141984	147348	0.865882	0.552941	0.573827	-0.207758	-0.854802	-0.801313	-0.209644	-0.861566	-0.524154	0.864751	0.550355	0.695367	-1.1564	-1.81701	-1.43809
1587	-1.1527	-1.27157	-1.35867	Ndufa12	NDUFA12	101	NP_001100251	NADH dehydrogenase (ubiquinone) 1 alpha subcomplex, 12	http://www.phosphosite.org/proteinAction.do?id=9434979&showAllSites=true	17	WLHCMTDDPPTTK*PLTAR	3	728.019	50.219	0.302371	H	2	46941	30404	31085	36102	29745	31367	27612	19365	-1.15119	-1.26563	-1.64644	38672.5	38672.5	38672.5	33593.5	30556	23488.5	0.868666	0.790122	0.60737	-0.203126	-0.339852	-0.719353	-0.205011	-0.346616	-0.442194	0.867532	0.786427	0.736014	-1.1527	-1.27157	-1.35867
1767	-1.15192	1.27644	-1.55119	Uqcrb	UQCRB	%88	NP_001121025	cytochrome b-c1 complex subunit 7	http://www.phosphosite.org/proteinAction.do?id=6786384&showAllSites=true	14	DQWTKYEEDK*FYLEPYLK	3	813.058	73.3853	0.240778	H	80	1101610	781072	914174	722346	1072340	1342090	463771	537794	-1.15042	1.28244	-1.87974	941341	1207215	941341	818260	1207215	500782	0.869249	1.28244	0.531988	-0.202158	0.358893	-0.910533	-0.204044	0.35213	-0.633374	0.868114	1.27644	0.644667	-1.15192	1.27644	-1.55119
1275	-1.14812	-2.11155	-1.20563	Hsdl2	HSDL2	%87	Q4V8F9	hydroxysteroid dehydrogenase-like protein 2	http://www.phosphosite.org/proteinAction.do?id=24622&showAllSites=true	58	ALPCVVDVRDEQQINSAVEK*AVER	3	923.14	68.1959	0.279381	H	3	109340	133454	108810	102937	69173	46351	97071	69114	-1.14662	-2.10168	-1.46099	121397	121397	121397	105874	57762	83092.5	0.872126	0.475811	0.684469	-0.197391	-1.07154	-0.546943	-0.199277	-1.0783	-0.269783	0.870987	0.473585	0.829444	-1.14812	-2.11155	-1.20563
1586	-1.14759	-1.47235	-1.56481	Ndufa10	NDUFA10	%350	Q561S0	NADH dehydrogenase [ubiquinone] 1 alpha subcomplex subunit 10, mitochondrial precursor	http://www.phosphosite.org/proteinAction.do?id=2885500&showAllSites=true	40	KYAPGYNADVGDK*WIWLK	3	722.706	67.488	0.351699	H	1	66020	89578	73033	62731	39886	66291	43927	38129	-1.14609	-1.46546	-1.89624	77799	77799	77799	67882	53088.5	41028	0.87253	0.68238	0.527359	-0.196723	-0.551352	-0.923143	-0.198608	-0.558116	-0.645984	0.871391	0.679189	0.639057	-1.14759	-1.47235	-1.56481
904	-1.13526	-1.74359	-1.85033	Bckdhb	Bckdhb	230	NP_062140	2-oxoisovalerate dehydrogenase subunit beta, mitochondrial precursor	http://www.ncbi.nlm.nih.gov/entrez/query.fcgi?db=protein&cmd=search&term=NP_062140	43	GLLLSCIEDK*NPCIFFEPK	3	774.722	82.1999	0.48382	H	2	86328	53364	63634	59575	26478	54016	33995	28305	-1.13378	-1.73543	-2.24225	69846	69846	69846	61604.5	40247	31150	0.882005	0.576225	0.445981	-0.181142	-0.795296	-1.16495	-0.183027	-0.80206	-0.887786	0.880853	0.57353	0.540443	-1.13526	-1.74359	-1.85033
1605	-1.13422	-1.22853	-1.46638	Ndufs1	NDUFS1	%311	Q66HF1	NADH-ubiquinone oxidoreductase 75 kDa subunit, mitochondrial precursor	http://www.phosphosite.org/proteinAction.do?id=23464&showAllSites=true	79	NEK*GLLTYTSWEDALSR	3	675.669	75.5171	0.152565	H	7	3009800	2423640	2365250	2431460	2279420	2164090	1590640	1467070	-1.13274	-1.22278	-1.77696	2716720	2716720	2716720	2398355	2221755	1528855	0.882813	0.817808	0.562758	-0.179821	-0.290166	-0.829414	-0.181706	-0.29693	-0.552255	0.88166	0.813983	0.681953	-1.13422	-1.22853	-1.46638
1128	-1.13293	-1.3707	-1.23623	Got2; LOC680224	GOT2; LOC680224	%296, %302; 198, 204	P00507; XP_001056183	aspartate aminotransferase, mitochondrial	http://www.phosphosite.org/proteinAction.do?id=6783189&showAllSites=true	47; 37	VGAFTVVCK*DAEEAK*RVESQLK	3	850.107	72.9278	0.317427	A	10	2593492	1678230	2142242	1633206	1770756	1360334	1745748	1105722	-1.13145	-1.36429	-1.49808	2135861	2135861	2135861	1887724	1565545	1425735	0.883823	0.732981	0.667522	-0.17817	-0.448153	-0.583112	-0.180055	-0.454916	-0.305953	0.882669	0.729552	0.808908	-1.13293	-1.3707	-1.23623
956	-1.12979	-1.53923	-1.34006	Cs	CS	%370	Q8VHF5	citrate synthase, mitochondrial precursor	http://www.phosphosite.org/proteinAction.do?id=6784455&showAllSites=true	52	HLPK*DPMFK	2	577.805	41.6905	0.265308	H	13	627241	429075	455204	480988	367256	322233	322195	328287	-1.12831	-1.53203	-1.6239	528158	528158	528158	468096	344744	325241	0.88628	0.65273	0.615802	-0.174165	-0.615442	-0.69946	-0.176051	-0.622206	-0.422301	0.885123	0.649677	0.746233	-1.12979	-1.53923	-1.34006
1159	-1.12976	1.0054	1.04529	Got2; LOC680224	GOT2; LOC680224	%396; 298	P00507; XP_001056183	aspartate aminotransferase, mitochondrial	http://www.phosphosite.org/proteinAction.do?id=6783189&showAllSites=true	47; 37	LTK*EFSVYMTK	2	694.86	55.6864	0.283754	H	11	221204	329442	230926	257111	261888	294331	189839	285141	-1.12829	1.01012	-1.1593	275323	278110	275323	244018	278110	237490	0.886299	1.01012	0.862587	-0.174135	0.0145279	-0.213258	-0.17602	0.00776419	0.0639009	0.885141	1.0054	1.04529	-1.12976	1.0054	1.04529
909	-1.12812	-1.17361	-1.18482	Ckmt2	Ckmt2	230	NP_001121124	creatine kinase S-type, mitochondrial precursor	http://www.ncbi.nlm.nih.gov/entrez/query.fcgi?db=protein&cmd=search&term=NP_001121124	47	LIDDHFLFDK*PVSPLLTCAGM#AR	3	892.117	75.999	0.380907	H	9	544813	477349	575813	331449	404702	470347	294811	417111	-1.12664	-1.16812	-1.43578	511081	511081	511081	453631	437524	355961	0.887591	0.856077	0.696486	-0.172033	-0.224188	-0.521833	-0.173918	-0.230952	-0.244674	0.886432	0.852073	0.844007	-1.12812	-1.17361	-1.18482
750	-1.12368	-1.27194	1.23594	Acadvl	Acadvl	276	NP_037023	very long-chain specific acyl-CoA dehydrogenase, mitochondrial precursor	http://www.ncbi.nlm.nih.gov/entrez/query.fcgi?db=protein&cmd=search&term=NP_037023	71	TPIKDAATGAVK*EKITAFVVER	4	597.339	65.4721	0.312665	H	4	93123	103338	85018	90048	60437	94746	119457	80916	-1.12221	-1.266	1.01991	98230.5	100186	98230.5	87533	77591.5	100186	0.891098	0.789892	1.01991	-0.166344	-0.340272	0.0284452	-0.16823	-0.347036	0.305604	0.889934	0.786198	1.23594	-1.12368	-1.27194	1.23594
751	-1.12368	-1.27194	1.23594	Acadvl	Acadvl	278	NP_037023	very long-chain specific acyl-CoA dehydrogenase, mitochondrial precursor	http://www.ncbi.nlm.nih.gov/entrez/query.fcgi?db=protein&cmd=search&term=NP_037023	71	TPIKDAATGAVKEK*ITAFVVER	4	597.339	65.4721	0.312665	H	4	93123	103338	85018	90048	60437	94746	119457	80916	-1.12221	-1.266	1.01991	98230.5	100186	98230.5	87533	77591.5	100186	0.891098	0.789892	1.01991	-0.166344	-0.340272	0.0284452	-0.16823	-0.347036	0.305604	0.889934	0.786198	1.23594	-1.12368	-1.27194	1.23594
1154	-1.11992	-1.04834	-1.143	Got2	GOT2	387	P00507	aspartate aminotransferase, mitochondrial	http://www.phosphosite.org/proteinAction.do?id=6783189&showAllSites=true	47	EGSSHNWQHITDQIGM#FCFTGLK*PEQVER	4	873.154	68.8636	0.431791	H	43	3092570	1645830	2535570	1700970	1899720	2641420	2103540	1317450	-1.11846	-1.04344	-1.3851	2369200	2369200	2369200	2118270	2270570	1710495	0.894087	0.95837	0.721972	-0.161514	-0.0613455	-0.469986	-0.163399	-0.0681092	-0.192827	0.892919	0.953887	0.87489	-1.11992	-1.04834	-1.143
786	-1.11964	-1.48528	-1.05729	Acat1	ACAT1	%75	P17764	acetyl-CoA acetyltransferase, mitochondrial precursor	http://www.phosphosite.org/proteinAction.do?id=6784575&showAllSites=true	45	LGTIAIQGAIEK*AGIPKEEVKEVYM#GNVIQGGEGQAPTR	4	1028.29	66.3633	0.577654	A	2	520965	416262	590268	247905	272076	361900	265765	465737	-1.11818	-1.47833	-1.28124	468614	468614	468614	419086	316988	365751	0.894312	0.676438	0.780496	-0.16115	-0.56397	-0.357537	-0.163036	-0.570734	-0.0803775	0.893144	0.673274	0.94581	-1.11964	-1.48528	-1.05729
788	-1.11964	-1.48528	-1.05729	Acat1	ACAT1	84	P17764	acetyl-CoA acetyltransferase, mitochondrial precursor	http://www.phosphosite.org/proteinAction.do?id=6784575&showAllSites=true	45	LGTIAIQGAIEKAGIPKEEVK*EVYM#GNVIQGGEGQAPTR	4	1028.29	66.3633	0.577654	A	2	520965	416262	590268	247905	272076	361900	265765	465737	-1.11818	-1.47833	-1.28124	468614	468614	468614	419086	316988	365751	0.894312	0.676438	0.780496	-0.16115	-0.56397	-0.357537	-0.163036	-0.570734	-0.0803775	0.893144	0.673274	0.94581	-1.11964	-1.48528	-1.05729
1609	-1.11638	-1.38149	-1.32089	Ndufs1	NDUFS1	539	Q66HF1	NADH-ubiquinone oxidoreductase 75 kDa subunit, mitochondrial precursor	http://www.phosphosite.org/proteinAction.do?id=23464&showAllSites=true	79	K*NPPKLLFLLGADGGCITR	3	704.726	72.4378	0.214117	H	5	376941	313793	324733	294805	289198	213142	226075	205455	-1.11492	-1.37503	-1.60066	345367	345367	345367	309769	251170	215765	0.896927	0.727255	0.624741	-0.156937	-0.459466	-0.678669	-0.158823	-0.46623	-0.40151	0.895756	0.723854	0.757065	-1.11638	-1.38149	-1.32089
1611	-1.11638	-1.38149	-1.32089	Ndufs1	NDUFS1	543	Q66HF1	NADH-ubiquinone oxidoreductase 75 kDa subunit, mitochondrial precursor	http://www.phosphosite.org/proteinAction.do?id=23464&showAllSites=true	79	KNPPK*LLFLLGADGGCITR	3	704.726	72.4378	0.214117	H	6	376941	313793	324733	294805	289198	213142	226075	205455	-1.11492	-1.37503	-1.60066	345367	345367	345367	309769	251170	215765	0.896927	0.727255	0.624741	-0.156937	-0.459466	-0.678669	-0.158823	-0.46623	-0.40151	0.895756	0.723854	0.757065	-1.11638	-1.38149	-1.32089
1301	-1.11582	-1.40806	-1.31689	Idh2	IDH2	%180	P56574	isocitrate dehydrogenase [NADP], mitochondrial precursor	http://www.phosphosite.org/proteinAction.do?id=6784475&showAllSites=true	51	HAHGDQYK*ATDFVVDR	3	634.303	40.7187	0.263034	H	64	18229600	12511900	15176900	12409800	11693100	10242000	10318200	8945610	-1.11436	-1.40148	-1.59582	15370750	15370750	15370750	13793350	10967550	9631905	0.897377	0.713534	0.626639	-0.156215	-0.486946	-0.674294	-0.1581	-0.49371	-0.397135	0.896204	0.710196	0.759365	-1.11582	-1.40806	-1.31689
873	-1.11268	1.18948	-1.12973	Aldoa	ALDOA	342	P05065	fructose-bisphosphate aldolase A	http://www.phosphosite.org/proteinAction.do?id=23143&showAllSites=true	39	ALANSLACQGK*YTPSGQSGAAASESLFISNHAY	3	1138.54	65.6463	0.41839	H	1	49430	31814	43809	29303	42361	54731	38451	20894	-1.11123	1.19507	-1.36901	40622	48546	40622	36556	48546	29672.5	0.899906	1.19507	0.730454	-0.152153	0.257091	-0.453135	-0.154039	0.250327	-0.175976	0.898731	1.18948	0.885169	-1.11268	1.18948	-1.12973
1516	-1.11147	N.D.	-1.50899	Mcee	Mcee	97	NP_001099811	methylmalonyl-CoA epimerase, mitochondrial	http://www.ncbi.nlm.nih.gov/entrez/query.fcgi?db=protein&cmd=search&term=NP_001099811	19	VNLGNTK*M#ELLHPLGSDSPIAGFLQK	3	946.5	78.0368	0.408124	H	1	24411		16407	27576			17202	9497	-1.11002	N.D.	-1.82861	24411	24411	24411	21991.5		13349.5	0.900885		0.546864	-0.150585		-0.870746	-0.152471		-0.593586	0.899708		0.662693	-1.11147	N.D.	-1.50899
972	-1.10981	-1.21013	1.2286	D2hgdh	D2HGDH	115	P84850	D-2-hydroxyglutarate dehydrogenase, mitochondrial	http://www.phosphosite.org/proteinAction.do?id=7931910&showAllSites=true	59	GCSK*VLLRPQTSEEVSQILR	3	781.421	59.5097	0.217671	H	8	405612	411137	393907	342992	333874	344225	350306	477759	-1.10836	-1.20447	1.01385	408374	414032	408374	368450	339050	414032	0.902234	0.830242	1.01385	-0.148426	-0.268397	0.0198512	-0.150311	-0.275161	0.29701	0.901056	0.826358	1.2286	-1.10981	-1.21013	1.2286
741	-1.10862	-1.26942	-1.70143	Acadl	ACADL	%81	P15650	long-chain specific acyl-CoA dehydrogenase, mitochondrial precursor	http://www.phosphosite.org/proteinAction.do?id=24978036&showAllSites=true	48	KFFQEEVIPYHEEWEK*AGEVSR	4	695.59	59.7282	0.207229	H	27	1640140	1665900	1590690	1395330	1349060	1267550	684256	919218	-1.10717	-1.26348	-2.0618	1653020	1653020	1653020	1493010	1308305	801737	0.903201	0.791464	0.485013	-0.14688	-0.337405	-1.0439	-0.148766	-0.344169	-0.766744	0.902022	0.787762	0.587742	-1.10862	-1.26942	-1.70143
1761	-1.10354	1.55388	1.011	Uqcrb	UQCRB	83	NP_001121025	cytochrome b-c1 complex subunit 7	http://www.phosphosite.org/proteinAction.do?id=6786384&showAllSites=true	14	HQILPKDQWTK*YEEDKFYLEPYLK	4	789.154	64.1	0.341584	H	34	263905	286039	309762	189236	389191	469370	177299	281515	-1.1021	1.56118	-1.19862	274972	429280	274972	249499	429280	229407	0.907361	1.56118	0.834292	-0.140251	0.642636	-0.261375	-0.142136	0.635872	0.0157839	0.906176	1.55388	1.011	-1.10354	1.55388	1.011
777	-1.09794	1.04121	1.11884	Acat1	ACAT1	%227	P17764	acetyl-CoA acetyltransferase, mitochondrial precursor	http://www.phosphosite.org/proteinAction.do?id=6784575&showAllSites=true	45	SKEAWDAGK*FANEITPITISVK	3	816.432	68.6985	0.297534	H	32	16943200	11053100	14767900	10764300	14815000	14471900	12410800	13437600	-1.09651	1.0461	-1.0831	13998150	14643450	13998150	12766100	14643450	12924200	0.911985	1.0461	0.923279	-0.132918	0.0650193	-0.115161	-0.134804	0.0582556	0.161998	0.910794	1.04121	1.11884	-1.09794	1.04121	1.11884
1430	-1.09444	1.28071	1.22439	Idh2	IDH2	%69	P56574	isocitrate dehydrogenase [NADP], mitochondrial precursor	http://www.phosphosite.org/proteinAction.do?id=6784475&showAllSites=true	51	EK*LILPHVDVQLK	3	525.315	60.8831	0.156866	H	8	313231	349230	313031	293056	473478	378928	300221	369121	-1.09301	1.28673	1.01039	331230	426203	331230	303044	426203	334671	0.914902	1.28673	1.01039	-0.128311	0.363705	0.014908	-0.130196	0.356942	0.292067	0.913707	1.28071	1.22439	-1.09444	1.28071	1.22439
1491	-1.09095	-1.35129	-1.42366	Idh3a	Idh3a	214	NP_446090	isocitrate dehydrogenase [NAD] subunit alpha, mitochondrial precursor	http://www.ncbi.nlm.nih.gov/entrez/query.fcgi?db=protein&cmd=search&term=NP_446090	40	MSDGLFLQK*CR	2	698.839	53.9285	0.402121	H	10	101835	90578	92670	83933	73342	69719	39909	71622	-1.08952	-1.34497	-1.7252	96206.5	96206.5	96206.5	88301.5	71530.5	55765.5	0.917833	0.74351	0.579644	-0.123696	-0.427576	-0.786762	-0.125582	-0.43434	-0.509602	0.916634	0.740032	0.702416	-1.09095	-1.35129	-1.42366
842	-1.08952	-1.29657	1.12155	Acsf3	Acsf3	181	XP_001079424	PREDICTED: acyl-coenzyme A synthetase ACSM2, mitochondrial-like	http://www.ncbi.nlm.nih.gov/entrez/query.fcgi?db=protein&cmd=search&term=XP_001079424	65	LGVPLLPLTPAVYHGAAEK*PIEQPIQER	3	1026.9	72.1472	0.487962	H	15	508398	247561	423579	271177	285139	300644	419657	279995	-1.08809	-1.29051	-1.08048	377980	377980	377980	347378	292892	349826	0.919039	0.774887	0.925516	-0.121802	-0.367942	-0.11167	-0.123687	-0.374705	0.165489	0.917839	0.771263	1.12155	-1.08952	-1.29657	1.12155
949	-1.0874	-1.83836	-1.46574	Cs	CS	%321	Q8VHF5	citrate synthase, mitochondrial precursor	http://www.phosphosite.org/proteinAction.do?id=6784455&showAllSites=true	52	EVGK*DVSDEKLRDYIWNTLNSGR	4	684.845	71.7136	0.425512	H	17	2172540	1520470	1781040	1619570	793710	1224590	1352380	726793	-1.08598	-1.82976	-1.77619	1846505	1846505	1846505	1700305	1009150	1.03959e+06	0.920823	0.546519	0.563002	-0.119004	-0.871657	-0.828787	-0.120889	-0.87842	-0.551628	0.919621	0.543963	0.68225	-1.0874	-1.83836	-1.46574
901	-1.08396	-1.61421	-1.73871	Bcat2	BCAT2	%142	O35854	branched-chain-amino-acid aminotransferase, mitochondrial precursor	http://www.phosphosite.org/proteinAction.do?id=2321310&showAllSites=true	44	RLCLPDFDK*QELLECIR	3	749.713	75.1421	0.344919	H	14	364805	473016	389972	383965	197142	324325	217844	179797	-1.08254	-1.60666	-2.10698	418910	418910	418910	386968	260734	198820	0.92375	0.622409	0.474613	-0.114426	-0.684066	-1.07518	-0.116311	-0.69083	-0.798016	0.922543	0.619497	0.575139	-1.08396	-1.61421	-1.73871
1742	-1.08256	1.34401	-1.02263	Txnrd2	Txnrd2	195	NP_072106	thioredoxin reductase 2, mitochondrial precursor	http://www.ncbi.nlm.nih.gov/entrez/query.fcgi?db=protein&cmd=search&term=NP_072106	56	HIVIATGGRPK*YPTQVK	3	636.367	37.5336	0.314909	H	6	113589	103874	78176	122965	125651	167996	86191	89291	-1.08115	1.35033	-1.23923	108732	146824	108732	100570	146824	87741	0.924944	1.35033	0.806951	-0.112563	0.433313	-0.309447	-0.114448	0.426549	-0.0322877	0.923736	1.34401	0.977868	-1.08256	1.34401	-1.02263
1294	-1.08193	1.31782	1.1436	Idh2	IDH2	%133	P56574	isocitrate dehydrogenase [NADP], mitochondrial precursor	http://www.phosphosite.org/proteinAction.do?id=6784475&showAllSites=true	51	KMWK*SPNGTIR	3	453.912	36.2024	0.188493	H	2	521575	485665	515521	416663	577924	755672	527972	422575	-1.08052	1.32401	-1.05964	503620	666798	503620	466092	666798	475274	0.925483	1.32401	0.943715	-0.111721	0.404914	-0.0835776	-0.113606	0.39815	0.193582	0.924275	1.31782	1.1436	-1.08193	1.31782	1.1436
1288	-1.08158	1.30793	1.1593	Idh2	IDH2	%106	P56574	isocitrate dehydrogenase [NADP], mitochondrial precursor	http://www.phosphosite.org/proteinAction.do?id=6784475&showAllSites=true	51	YFDLGLPNRDQTNDQVTIDSALATQK*YSVAVK	3	1204.94	71.8777	0.499398	H	69	8468360	4048360	6568930	5018800	8419610	8028350	6486220	5488120	-1.08017	1.31408	-1.0453	6258360	8223980	6258360	5793865	8223980	5987170	0.92578	1.31408	0.956668	-0.111259	0.394052	-0.0639104	-0.113144	0.387288	0.213249	0.924571	1.30793	1.1593	-1.08158	1.30793	1.1593
1646	-1.0814	-1.29651	-1.25671	Pcca	PCCA	%159	P14882	propionyl-CoA carboxylase alpha chain, mitochondrial	http://www.phosphosite.org/proteinAction.do?id=7218021&showAllSites=true	82	TGAQAVHPGYGFLSENK*EFAK	3	765.046	54.6256	0.233819	H	8	195691	273218	203318	230862	184104	179267	138921	168987	-1.07999	-1.29044	-1.52289	234454	234454	234454	217090	181686	153954	0.925937	0.774929	0.656648	-0.111015	-0.367865	-0.606809	-0.1129	-0.374628	-0.329649	0.924727	0.771304	0.79573	-1.0814	-1.29651	-1.25671
1064	-1.07947	-1.30755	-1.1665	Fh1	FH	%63	P14408	fumarate hydratase, mitochondrial precursor	http://www.phosphosite.org/proteinAction.do?id=6784234&showAllSites=true	54	IEYDTFGELKVPTDK*YYGAQTVR	3	912.457	63.919	0.260994	H	19	2591660	1784110	2191890	1867040	1629220	1733060	1535290	1560260	-1.07806	-1.30143	-1.41357	2187885	2187885	2187885	2029465	1681140	1547775	0.927592	0.768386	0.70743	-0.108437	-0.380097	-0.499341	-0.110323	-0.386861	-0.222182	0.926381	0.764792	0.857268	-1.07947	-1.30755	-1.1665
745	-1.07917	-1.22696	-1.40911	Acads	Acads	53	NP_071957	short-chain specific acyl-CoA dehydrogenase, mitochondrial	http://www.ncbi.nlm.nih.gov/entrez/query.fcgi?db=protein&cmd=search&term=NP_071957	45	DFAEK*ELVPIAAQLDKEHLFPTSQVK	4	749.65	76.4853	0.486183	H	5	286971	241169	329249	160784	163510	268960	115353	193940	-1.07776	-1.22122	-1.70757	264070	264070	264070	245016	216235	154646	0.927847	0.818855	0.585627	-0.108042	-0.28832	-0.771946	-0.109927	-0.295084	-0.494787	0.926635	0.815025	0.709666	-1.07917	-1.22696	-1.40911
720	-1.07745	1.15206	-1.26496	Acaa2	Acaa2	137	NP_569117	3-ketoacyl-CoA thiolase, mitochondrial	http://www.ncbi.nlm.nih.gov/entrez/query.fcgi?db=protein&cmd=search&term=NP_569117	42	FGTK*FGLDLK	2	584.324	61.7575	0.13248	H	10	2625220	2750870	2732110	2264080	2848950	3373750	1893830	1613330	-1.07604	1.15748	-1.53289	2688045	3111350	2688045	2498095	3111350	1753580	0.929335	1.15748	0.652363	-0.105729	0.210983	-0.616254	-0.107614	0.20422	-0.339095	0.928121	1.15206	0.790537	-1.07745	1.15206	-1.26496
1508	-1.07618	-1.20858	-1.43101	Macrod1	Macrod1	215	NP_647553	MACRO domain-containing protein 1	http://www.ncbi.nlm.nih.gov/entrez/query.fcgi?db=protein&cmd=search&term=NP_647553	27	EWLEQHKDK*VDR	3	542.274	33.128	0.352118	H	1	73866	71600	67443	67902	75518	45409	42732	41153	-1.07478	-1.20292	-1.73411	72733	72733	72733	67672.5	60463.5	41942.5	0.930424	0.831308	0.576664	-0.10404	-0.266546	-0.794197	-0.105926	-0.273309	-0.517038	0.929208	0.827419	0.698805	-1.07618	-1.20858	-1.43101
783	-1.07542	-1.08708	-1.15952	Acat1	ACAT1	263	P17764	acetyl-CoA acetyltransferase, mitochondrial precursor	http://www.phosphosite.org/proteinAction.do?id=6784575&showAllSites=true	45	GKPDVVVKEDEEYKRVDFSKVPK*	5	547.495	45.0605	0.159413	H	2	536570	427858	453735	444229	422396	468944	339901	346472	-1.07402	-1.082	-1.40511	482214	482214	482214	448982	445670	343186	0.931085	0.924216	0.711689	-0.103016	-0.113698	-0.490681	-0.104901	-0.120461	-0.213522	0.929868	0.919893	0.86243	-1.07542	-1.08708	-1.15952
1202	-1.07497	1.17007	-1.02195	Hadha	HADHA	%326	Q64428	trifunctional enzyme subunit alpha, mitochondrial precursor	http://www.phosphosite.org/proteinAction.do?id=6785471&showAllSites=true	83	TGLEQGNDAGYLAESEK*FGELALTK	3	895.108	75.192	0.176985	H	7	142654	119399	137322	106774	145614	162446	103788	107818	-1.07357	1.17556	-1.2384	131026	154030	131026	122048	154030	105803	0.931476	1.17556	0.807493	-0.10241	0.233353	-0.308478	-0.104295	0.226589	-0.0313189	0.930259	1.17007	0.978525	-1.07497	1.17007	-1.02195
1682	-1.07344	-1.7067	-1.32916	Pdhx	PDHX	329	Q5BJX2	pyruvate dehydrogenase complex, component X	http://www.phosphosite.org/proteinAction.do?id=6782300&showAllSites=true	41	FRPVLK*LTEDEEGNPQVR	3	723.715	53.9054	0.325513	H	1	71162	94006	86555	67514	44998	52233	39471	63074	-1.07204	-1.69872	-1.61069	82584	82584	82584	77034.5	48615.5	51272.5	0.932802	0.588679	0.620853	-0.100358	-0.764446	-0.687677	-0.102243	-0.77121	-0.410518	0.931583	0.585926	0.752353	-1.07344	-1.7067	-1.32916
1106	-1.07053	-1.07524	-1.04033	Got2	GOT2	%107	P00507	aspartate aminotransferase, mitochondrial	http://www.phosphosite.org/proteinAction.do?id=6783189&showAllSites=true	47	NLDKEYLPIGGLADFCK*ASAELALGENSEVLK	3	1169.6	84.4837	0.330794	H	14	860412	554654	602278	721292	506478	815758	590075	532384	-1.06913	-1.07021	-1.26068	707533	707533	707533	661785	661118	561230	0.935342	0.934399	0.79322	-0.0964348	-0.0978896	-0.334207	-0.0983204	-0.104653	-0.0570474	0.93412	0.930028	0.961229	-1.07053	-1.07524	-1.04033
1622	-1.07033	1.10361	-1.22349	Nfs1	Nfs1	159	NP_445914	cysteine desulfurase, mitochondrial	http://www.ncbi.nlm.nih.gov/entrez/query.fcgi?db=protein&cmd=search&term=NP_445914	51	HLVTTQTEHK*CVLDSCR	3	709.342	33.3159	0.374718	H	3	55987	40083	39356	50519	52333	54189	23814	40983	-1.06893	1.1088	-1.48263	48035	53261	48035	44937.5	53261	32398.5	0.935516	1.1088	0.674477	-0.0961661	0.148994	-0.568159	-0.0980516	0.14223	-0.291	0.934294	1.10361	0.817335	-1.07033	1.10361	-1.22349
1387	-1.06902	-1.2126	-1.31689	Idh2	IDH2	%442	P56574	isocitrate dehydrogenase [NADP], mitochondrial precursor	http://www.phosphosite.org/proteinAction.do?id=6784475&showAllSites=true	51	LNEHFLNTTDFLDTIK*SNLDR	3	850.094	83.7601	0.228044	H	29	6825480	6317370	7147730	5162660	5161410	5728080	4556990	3678830	-1.06762	-1.20693	-1.59582	6571425	6571425	6571425	6155195	5444745	4117910	0.936661	0.828549	0.626639	-0.0944017	-0.271342	-0.674294	-0.0962872	-0.278105	-0.397135	0.935437	0.824673	0.759365	-1.06902	-1.2126	-1.31689
1500	-1.05229	-1.10738	-1.28333	Ivd	Ivd	56	NP_036724	isovaleryl-CoA dehydrogenase, mitochondrial precursor	http://www.ncbi.nlm.nih.gov/entrez/query.fcgi?db=protein&cmd=search&term=NP_036724	46	HTISK*FVQENLAPK	3	551.97	47.9033	0.0941681	H	17	803218	867259	847695	741852	777885	737705	504150	570011	-1.05091	-1.1022	-1.55515	835238	835238	835238	794774	757795	537080	0.951553	0.90728	0.643027	-0.0716444	-0.140381	-0.63705	-0.0735299	-0.147144	-0.359891	0.95031	0.903036	0.779224	-1.05229	-1.10738	-1.28333
1618	-1.04974	1.15012	-1.00312	Ndufv1	Ndufv1	64	NP_001006973	NADH dehydrogenase [ubiquinone] flavoprotein 1, mitochondrial precursor	http://www.ncbi.nlm.nih.gov/entrez/query.fcgi?db=protein&cmd=search&term=NP_001006973	51	RGDWYK*TK	2	548.283	28.7634	0.298676	H	6	114769	120225	110158	113994	136103	135439	76245	117073	-1.04837	1.15553	-1.21558	117497	135771	117497	112076	135771	96659	0.953863	1.15553	0.822651	-0.0681465	0.208551	-0.281648	-0.0700321	0.201788	-0.00448873	0.952617	1.15012	0.996893	-1.04974	1.15012	-1.00312
1589	-1.04792	-1.0704	-1.01505	Ndufa8	Ndufa8	78	NP_001041327	NADH dehydrogenase [ubiquinone] 1 alpha subcomplex subunit 8	http://www.ncbi.nlm.nih.gov/entrez/query.fcgi?db=protein&cmd=search&term=NP_001041327	22	EGK*LVNGCALNFFR	4	417.465	45.3137	0.221391	H	1	444901	408458	372574	442828	343636	457347	292577	401183	-1.04655	-1.06539	-1.23005	426680	426680	426680	407701	400492	346880	0.95552	0.938624	0.812976	-0.0656413	-0.0913812	-0.298716	-0.0675268	-0.0981449	-0.0215569	0.954272	0.934234	0.985169	-1.04792	-1.0704	-1.01505
1793	-1.04741	-1.22304	-1.90928	Uqcrc1	UQCRC1	85	Q68FY0	cytochrome b-c1 complex subunit 1, mitochondrial precursor	http://www.phosphosite.org/proteinAction.do?id=6783804&showAllSites=true	53	YETEK*NNGAGYFLEHLAFK	3	758.367	71.0429	0.352248	H	5	372587	365665	407153	298607	312390	294065	199279	119803	-1.04604	-1.21732	-2.31367	369126	369126	369126	352880	303228	159541	0.955988	0.821474	0.432213	-0.0649357	-0.283713	-1.21019	-0.0668212	-0.290476	-0.933027	0.954739	0.817632	0.523758	-1.04741	-1.22304	-1.90928
1255	-1.04412	-1.04252	-1.05612	Hadha	HADHA	%540	Q64428	trifunctional enzyme subunit alpha, mitochondrial precursor	http://www.phosphosite.org/proteinAction.do?id=6785471&showAllSites=true	83	VIIVVK*DGPGFYTTR	3	569.654	61.5764	0.622271	A	1	383075	642465	440472	543020	421522	566815	224365	576956	-1.04275	-1.03764	-1.27981	512770	512770	512770	491746	494168	400660	0.958999	0.963724	0.781365	-0.0603985	-0.0533088	-0.355932	-0.062284	-0.0600725	-0.0787724	0.957747	0.959216	0.946863	-1.04412	-1.04252	-1.05612
743	-1.03823	-1.06722	-1.04899	Acadl	ACADL	%92	P15650	long-chain specific acyl-CoA dehydrogenase, mitochondrial precursor	http://www.phosphosite.org/proteinAction.do?id=24978036&showAllSites=true	48	ELWEK*AGK	2	501.766	41.838	0.391664	H	6	355759	201443	259743	277645	256414	268146	230545	207793	-1.03687	-1.06223	-1.27117	278601	278601	278601	268694	262280	219169	0.96444	0.941418	0.786677	-0.0522363	-0.0870926	-0.346157	-0.0541218	-0.0938563	-0.0689975	0.963181	0.937015	0.9533	-1.03823	-1.06722	-1.04899
966	-1.03235	-1.05809	-1.11625	Cs	CS	%382	Q8VHF5	citrate synthase, mitochondrial precursor	http://www.phosphosite.org/proteinAction.do?id=6784455&showAllSites=true	52	LVAQLYK*IVPNILLEQGK	3	694.417	84.9148	0.141959	H	16	708749	579440	676134	573321	587368	635820	492443	459879	-1.031	-1.05314	-1.35268	644094	644094	644094	624728	611594	476161	0.969931	0.949541	0.739272	-0.0440453	-0.0746981	-0.435823	-0.0459308	-0.0814618	-0.158664	0.968665	0.9451	0.895854	-1.03235	-1.05809	-1.11625
1054	-1.0304	-1.20233	-1.13837	Ethe1	ETHE1	%172	NP_001099704	protein ETHE1, mitochondrial	http://www.phosphosite.org/proteinAction.do?id=9509443&showAllSites=true	28	TDFQQGCAK*TLYHSVHEK	4	548.511	42.0244	0.149741	H	16	933765	754958	855864	785177	704471	706674	676768	547405	-1.02906	-1.1967	-1.37948	844362	844362	844362	820520	705572	612086	0.971764	0.835628	0.72491	-0.0413214	-0.259066	-0.464125	-0.0432069	-0.26583	-0.186966	0.970495	0.83172	0.878451	-1.0304	-1.20233	-1.13837
1637	-1.02528	-1.06956	-1.00675	Ogdh	Ogdh	970	NP_001017461	2-oxoglutarate dehydrogenase, mitochondrial precursor	http://www.ncbi.nlm.nih.gov/entrez/query.fcgi?db=protein&cmd=search&term=NP_001017461	116	EAQKYPNAELAWCQEEHKNQGYYDYVK*PR	4	914.927	52.16	0.47088	H	8	41144	66373	63116	41887	64651	36346	29393	58737	-1.02394	-1.06456	-1.21998	53758.5	53758.5	53758.5	52501.5	50498.5	44065	0.976618	0.939358	0.819684	-0.0341342	-0.0902523	-0.28686	-0.0360197	-0.0970161	-0.00970046	0.975342	0.934965	0.993299	-1.02528	-1.06956	-1.00675
1052	-1.01954	-1.14581	-1.06168	Etfb	ETFB	%59	Q68FU3	electron transfer flavoprotein subunit beta	http://www.phosphosite.org/proteinAction.do?id=24979355&showAllSites=true	28	KLVK*EIIAVSCGPPQCQETIR	3	823.438	54.397	0.45234	H	1	75039	82013	52454	101789	89212	48498	62677	59395	-1.01821	-1.14045	-1.28655	78526	78526	78526	77121.5	68855	61036	0.982114	0.876843	0.777271	-0.0260373	-0.189609	-0.36351	-0.0279228	-0.196373	-0.0863508	0.980831	0.872742	0.941902	-1.01954	-1.14581	-1.06168
1199	-1.01949	1.0062	1.29766	Hadha	HADHA	%129	Q64428	trifunctional enzyme subunit alpha, mitochondrial precursor	http://www.phosphosite.org/proteinAction.do?id=6785471&showAllSites=true	83	MFEK*LEK	2	483.752	42.5109	0.0671888	H	4	169704	179879	166315	177034	168306	185096	195789	178562	-1.01816	1.01092	1.07085	174792	187176	174792	171674	176701	187176	0.982167	1.01092	1.07085	-0.0259593	0.0156752	0.0987566	-0.0278448	0.00891147	0.375916	0.980885	1.0062	1.29766	-1.01949	1.0062	1.29766
967	-1.01791	1.18462	1.08762	Cs	CS	%43	Q8VHF5	citrate synthase, mitochondrial precursor	http://www.phosphosite.org/proteinAction.do?id=6784455&showAllSites=true	52	ASASSTNLKDILSNLIPK*EQAR	3	800.103	74.8531	0.303305	H	8	145412	157704	150964	147208	160271	200494	165200	106853	-1.01658	1.19019	-1.11418	151558	180382	151558	149086	180382	136026	0.983689	1.19019	0.897521	-0.0237252	0.251189	-0.155982	-0.0256107	0.244426	0.121177	0.982405	1.18462	1.08762	-1.01791	1.18462	1.08762
827	-1.00578	-1.78731	-1.26942	Aco2	ACO2	%605	Q9ER34	aconitate hydratase, mitochondrial precursor	http://www.phosphosite.org/proteinAction.do?id=1499201&showAllSites=true	85	CTTDHISAAGPWLK*FR	3	634.649	61.0204	0.236642	H	2	599790	427836	542736	480320	319098	258561	370635	297394	-1.00447	-1.77895	-1.5383	513813	513813	513813	511528	288830	334014	0.995553	0.56213	0.65007	-0.00643018	-0.831025	-0.621333	-0.00831568	-0.837789	-0.344173	0.994253	0.5595	0.787759	-1.00578	-1.78731	-1.26942
719	-1.00238	1.17299	-1.09927	Abce1	Abce1	431	NP_001101916	ATP-binding cassette sub-family E member 1	http://www.ncbi.nlm.nih.gov/entrez/query.fcgi?db=protein&cmd=search&term=NP_001101916	67	QLLHEK*IR	3	360.217	32.6726	0.216891	H	3	33495	33848	28477	38794	36191	43173	22328	28226	-1.00107	1.1785	-1.3321	33671.5	39682	33671.5	33635.5	39682	25277	0.998931	1.1785	0.750694	-0.00154329	0.236957	-0.413703	-0.00342879	0.230193	-0.136544	0.997626	1.17299	0.909696	-1.00238	1.17299	-1.09927
1047	-1.00117	-1.08064	1.13809	Eci1	DCI	%229	P23965	enoyl-CoA delta isomerase 1, mitochondrial precursor	http://www.phosphosite.org/proteinAction.do?id=6784264&showAllSites=true	32	SVM#AK*WFTIPDHSR	3	578.287	57.7642	0.176373	H	16	1647470	1351530	1312670	1686740	1259020	1529230	1490430	1326140	1.00014	-1.07559	-1.06477	1499500	1499705	1499500	1499705	1394125	1408285	1.00014	0.929727	0.93917	0.000197221	-0.105122	-0.0905422	-0.00168828	-0.111885	0.186617	0.99883	0.925378	1.13809	-1.00117	-1.08064	1.13809
867	1.00158	1.25354	1.24716	Aldoa; Aldoc	ALDOA; ALDOC	200; 200	P05065; P09117	fructose-bisphosphate aldolase A	http://www.phosphosite.org/proteinAction.do?id=23143&showAllSites=true	39; 39	YASICQQNGIVPIVEPEILPDGDHDLK*R	3	1073.54	67.979	0.211263	H	14	596587	572941	648338	524567	626451	846486	630324	573322	1.00289	1.25943	1.02917	584764	736468	584764	586452	736468	601823	1.00289	1.25943	1.02917	0.00415976	0.332769	0.0414847	0.00227426	0.326006	0.318644	1.00158	1.25354	1.24716	1.00158	1.25354	1.24716
975	1.01204	1.04709	-1.0625	Dlat	DLAT	%451	P08461	dihydrolipoyllysine-residue acetyltransferase component of pyruvate dehydrogenase complex, mitochondrial	http://www.phosphosite.org/proteinAction.do?id=6785071&showAllSites=true	67	ELNK*MLEGK	2	552.292	41.0309	0.0984587	H	4	132400	120338	123113	133003	123686	142197	94751	101543	1.01337	1.05201	-1.28755	126369	132942	126369	128058	132942	98147	1.01337	1.05201	0.77667	0.0191548	0.0731489	-0.364627	0.0172693	0.0663852	-0.0874673	1.01204	1.04709	0.941174	1.01204	1.04709	-1.0625
1665	1.01276	-1.0528	-1.18254	Pdha1	PDHA1	%77	P26284	pyruvate dehydrogenase E1 component subunit alpha, somatic form, mitochondrial precursor	http://www.phosphosite.org/proteinAction.do?id=3695&showAllSites=true	43	RMELK*ADQLYK	3	479.59	43.6334	0.0850017	H	15	574442	610808	564856	637093	599542	531557	399190	427918	1.01409	-1.04787	-1.43301	592625	600974	592625	600974	565550	413554	1.01409	0.954313	0.697834	0.0201843	-0.0674662	-0.519044	0.0182988	-0.0742299	-0.241885	1.01276	0.949849	0.84564	1.01276	-1.0528	-1.18254
1296	1.01318	-1.15169	-1.1766	Idh2	IDH2	%155	P56574	isocitrate dehydrogenase [NADP], mitochondrial precursor	http://www.phosphosite.org/proteinAction.do?id=6784475&showAllSites=true	51	NILGGTVFREPIICK*NIPR	3	747.084	66.1041	0.260334	H	15	5008690	4030680	5429340	3741190	3827320	4058360	3117240	3222580	1.01451	-1.1463	-1.42581	4519685	4585265	4519685	4585265	3942840	3169910	1.01451	0.872371	0.701356	0.0207829	-0.196987	-0.51178	0.0188974	-0.203751	-0.234621	1.01318	0.86829	0.849908	1.01318	-1.15169	-1.1766
811	1.01329	-1.1395	-1.18579	Aco2	ACO2	%50	Q9ER34	aconitate hydratase, mitochondrial precursor	http://www.phosphosite.org/proteinAction.do?id=1499201&showAllSites=true	85	YDLLEK*NINIVR	2	766.428	64.9365	0.130688	H	91	5857760	5163040	6107600	5074280	5121610	4595460	3913970	3755650	1.01462	-1.13417	-1.43694	5510400	5590940	5510400	5590940	4858535	3834810	1.01462	0.881703	0.695922	0.0209338	-0.181636	-0.523002	0.0190483	-0.188399	-0.245843	1.01329	0.877579	0.843323	1.01329	-1.1395	-1.18579
1684	1.01742	1.0306	-1.33725	Pdhx	PDHX	364	Q5BJX2	pyruvate dehydrogenase complex, component X	http://www.phosphosite.org/proteinAction.do?id=6782300&showAllSites=true	41	M#VDDELATK*FLETFK	3	615.638	84.3384	0.422375	H	22	310606	288890	339661	271073	217674	403067	215944	154003	1.01875	1.03544	-1.62049	299748	310370	299748	305367	310370	184974	1.01875	1.03544	0.617097	0.026794	0.0502413	-0.696432	0.0249085	0.0434776	-0.419272	1.01742	1.0306	0.747802	1.01742	1.0306	-1.33725
1003	1.03259	-1.07426	-1.18124	Dld	DLD	72	Q6P6R2	dihydrolipoyl dehydrogenase, mitochondrial precursor	http://www.phosphosite.org/proteinAction.do?id=6783282&showAllSites=true	54	TVCIEK*NETLGGTCLNVGCIPSK	3	864.754	59.1639	0.200011	H	10	94254	76872	88220	88714	68705	91340	52986	66563	1.03394	-1.06924	-1.43143	85563	88467	85563	88467	80022.5	59774.5	1.03394	0.935247	0.698602	0.0481523	-0.0965814	-0.517457	0.0462668	-0.103345	-0.240298	1.03259	0.930872	0.846571	1.03259	-1.07426	-1.18124
872	1.03548	1.67597	1.17572	Aldoa	ALDOA	%330	P05065	fructose-bisphosphate aldolase A	http://www.phosphosite.org/proteinAction.do?id=23143&showAllSites=true	39	AAQEEYIK*R	2	575.299	30.385	0.489703	H	5	52966	109077	78926	89086	126803	146052	70997	86220	1.03684	1.68384	-1.0307	81021.5	136428	81021.5	84006	136428	78608.5	1.03684	1.68384	0.970218	0.0521876	0.751758	-0.0436195	0.0503021	0.744994	0.23354	1.03548	1.67597	1.17572	1.03548	1.67597	1.17572
894	1.03605	1.22758	-1.34964	Atp5b	ATP5B	%522	P10719	ATP synthase subunit beta, mitochondrial precursor	http://www.phosphosite.org/proteinAction.do?id=6784146&showAllSites=true	56	ADK*LAEEHGS	2	549.757	25.7271	0.179461	H	10	1223620	1346820	1194880	1471720	1634080	1536170	686105	885544	1.03741	1.23335	-1.63551	1285220	1585125	1285220	1333300	1585125	785824	1.03741	1.23335	0.611432	0.0529861	0.302581	-0.709736	0.0511006	0.295818	-0.432577	1.03605	1.22758	0.740937	1.03605	1.22758	-1.34964
1792	1.03675	-1.19656	-1.01794	Uqcrc1	UQCRC1	%447	Q68FY0	cytochrome b-c1 complex subunit 1, mitochondrial precursor	http://www.phosphosite.org/proteinAction.do?id=6783804&showAllSites=true	53	EVCSK*YFYDQCPAVAGYGPIEQLSDYNR	3	1124.5	72.2516	0.199389	H	1	160061	130807	172262	129690	133722	110507	102039	133760	1.03811	-1.19096	-1.23354	145434	150976	145434	150976	122114	117900	1.03811	0.839656	0.810674	0.0539546	-0.25213	-0.302807	0.0520691	-0.258894	-0.0256478	1.03675	0.835728	0.982379	1.03675	-1.19656	-1.01794
855	1.03782	-1.06319	-1.10894	Aldh2	ALDH2	%75	P11884	aldehyde dehydrogenase, mitochondrial precursor	http://www.phosphosite.org/proteinAction.do?id=11958830&showAllSites=true	56	KTFPTVNPSTGEVICQVAEGNK*EDVDKAVK	4	826.42	55.9289	0.277019	A	1	1006692	964515	1006146	1042291	1113822	748940	674250	792619	1.03918	-1.05822	-1.34382	985604	1.02422e+06	985604	1.02422e+06	931381	733434	1.03918	0.944985	0.744148	0.0554442	-0.0816359	-0.426339	0.0535587	-0.0883996	-0.14918	1.03782	0.940566	0.901763	1.03782	-1.06319	-1.10894
859	1.03782	-1.06319	-1.10894	Aldh2	ALDH2	83	P11884	aldehyde dehydrogenase, mitochondrial precursor	http://www.phosphosite.org/proteinAction.do?id=11958830&showAllSites=true	56	KTFPTVNPSTGEVICQVAEGNKEDVDKAVK*	4	826.42	55.9289	0.277019	A	1	1006692	964515	1006146	1042291	1113822	748940	674250	792619	1.03918	-1.05822	-1.34382	985604	1.02422e+06	985604	1.02422e+06	931381	733434	1.03918	0.944985	0.744148	0.0554442	-0.0816359	-0.426339	0.0535587	-0.0883996	-0.14918	1.03782	0.940566	0.901763	1.03782	-1.06319	-1.10894
988	1.03965	-1.12678	-1.07687	Dld	DLD	%132, %143	Q6P6R2	dihydrolipoyl dehydrogenase, mitochondrial precursor	http://www.phosphosite.org/proteinAction.do?id=6783282&showAllSites=true	54	SAVK*ALTGGIAHLFK*QNK	3	656.374	72.0459	0.471454	H	7	359060	179516	277602	283063	179733	300492	245939	166777	1.04101	-1.12151	-1.30496	269288	280332	269288	280332	240112	206358	1.04101	0.891657	0.76631	0.0579891	-0.165439	-0.384001	0.0561036	-0.172203	-0.106841	1.03965	0.887486	0.928619	1.03965	-1.12678	-1.07687
818	1.04186	-1.15094	-1.83982	Aco2	ACO2	%523	Q9ER34	aconitate hydratase, mitochondrial precursor	http://www.phosphosite.org/proteinAction.do?id=1499201&showAllSites=true	85	FK*LEAPDADELPRSDFDPGQDTYQHPPKDSSGQR	5	777.965	55.0073	0.347818	H	7	169933	132234	118849	196377	135907	127865	66870	68661	1.04322	-1.14556	-2.2295	151084	157613	151084	157613	131886	67765.5	1.04322	0.872935	0.44853	0.0610404	-0.196055	-1.15672	0.0591549	-0.202818	-0.879564	1.04186	0.868852	0.543532	1.04186	-1.15094	-1.83982
1706	1.0425	-1.23732	-1.57597	Sdha	SDHA	639	Q920L2	succinate dehydrogenase [ubiquinone] flavoprotein subunit, mitochondrial precursor	http://www.phosphosite.org/proteinAction.do?id=1499200&showAllSites=true	72	VTLDYRPVIDK*TLNEADCATVPPAIR	3	990.518	71.6158	0.317096	H	7	366116	232005	263352	361006	203694	281979	183480	129709	1.04387	-1.23153	-1.90978	299060	312179	299060	312179	242836	156594	1.04387	0.811998	0.523621	0.0619361	-0.300452	-0.933404	0.0600506	-0.307216	-0.656245	1.0425	0.8082	0.634528	1.0425	-1.23732	-1.57597
1661	1.0529	1.35305	1.29449	Pdha1	PDHA1	344	P26284	pyruvate dehydrogenase E1 component subunit alpha, somatic form, mitochondrial precursor	http://www.phosphosite.org/proteinAction.do?id=3695&showAllSites=true	43	K*EIEDAAQFATADPEPPLEELGYHIYSSDPPFEVR	3	1334.97	81.0835	0.3923	H	4	22825	14651	25235	14275	30031	20914	23729	16304	1.05427	1.3594	1.06823	18738	25472.5	18738	19755	25472.5	20016.5	1.05427	1.3594	1.06823	0.0762509	0.442974	0.0952228	0.0743654	0.43621	0.372382	1.0529	1.35305	1.29449	1.0529	1.35305	1.29449
1807	1.0532	1.13887	1.07639	Uqcrh	UQCRHL	%83	Q5M9I5	cytochrome b-c1 complex subunit 6, mitochondrial	http://www.phosphosite.org/proteinAction.do?id=6783299&showAllSites=true	10	DHCVAHK*LFK	3	432.889	35.2932	0.242456	H	2	192638	272358	214585	275788	277667	254392	234789	178245	1.05457	1.14422	-1.12581	232498	266030	232498	245186	266030	206517	1.05457	1.14422	0.888253	0.0766612	0.194368	-0.170958	0.0747757	0.187604	0.106201	1.0532	1.13887	1.07639	1.0532	1.13887	1.07639
1740	1.05633	-1.07622	1.088	Suclg1	SUCLG1	%57	P13086	succinyl-CoA ligase [GDP-forming] subunit alpha, mitochondrial precursor	http://www.phosphosite.org/proteinAction.do?id=20839900&showAllSites=true	36	NIYIDKNTK*VICQGFTGK	3	714.374	52.1601	0.227084	H	11	421219	434395	525155	379838	423853	374903	338251	429950	1.05771	-1.07118	-1.11379	427807	452496	427807	452496	399378	384100	1.05771	0.933547	0.897836	0.0809465	-0.0992052	-0.155476	0.079061	-0.105969	0.121683	1.05633	0.929181	1.088	1.05633	-1.07622	1.088
1641	1.05642	1.31503	1.03245	Oxct1	OXCT1	%41	B2GV06	succinyl-CoA:3-ketoacid-coenzyme A transferase 1, mitochondrial precursor	http://www.phosphosite.org/proteinAction.do?id=6784912&showAllSites=true	56	TK*FYTDPVEAVK	2	720.375	51.7313	0.315944	H	5	64379	65886	70739	67055	66829	105279	52351	58634	1.0578	1.32121	-1.17372	65132.5	86054	65132.5	68897	86054	55492.5	1.0578	1.32121	0.851994	0.0810636	0.401865	-0.231085	0.0791781	0.395101	0.0460744	1.05642	1.31503	1.03245	1.05642	1.31503	1.03245
1038	1.05643	-1.50754	1.0024	Echs1	ECHS1	115	P14604	enoyl-CoA hydratase, mitochondrial precursor	http://www.phosphosite.org/proteinAction.do?id=6785526&showAllSites=true	32	TFQDCYSGK*FLSHWDHITR	4	610.784	63.1453	0.381488	H	7	1085820	847802	1298580	746826	656207	632452	729692	869796	1.05781	-1.50049	-1.2089	966811	1022703	966811	1022703	644330	799744	1.05781	0.666448	0.827198	0.0810814	-0.585435	-0.273696	0.0791959	-0.592199	0.0034636	1.05643	0.663331	1.0024	1.05643	-1.50754	1.0024
851	1.05752	1.00029	1.16665	Ak3	AK3	%34	P29411	GTP:AMP phosphotransferase, mitochondrial	http://www.phosphosite.org/proteinAction.do?id=24981074&showAllSites=true	25	HFELK*HLSSGDLLR	3	565.306	54.3231	0.309161	H	20	10109300	9339340	10432600	10161700	10747100	8798540	11408600	7315360	1.05891	1.00499	-1.0387	9724320	10297150	9724320	10297150	9772820	9361980	1.05891	1.00499	0.962739	0.0825758	0.00717755	-0.0547837	0.0806903	0.000413847	0.222376	1.05752	1.00029	1.16665	1.05752	1.00029	1.16665
943	1.06013	1.01426	-1.11173	Cox5b	COX5B	%74	P12075	cytochrome c oxidase subunit 5B, mitochondrial precursor	http://www.phosphosite.org/proteinAction.do?id=6784600&showAllSites=true	14	AASGTK*EDPNLVPSVSNKR	3	671.352	37.548	0.366897	H	1	25498	43363	39022	34075	28298	41873	26508	24606	1.06152	1.01902	-1.3472	34430.5	36548.5	34430.5	36548.5	35085.5	25557	1.06152	1.01902	0.742278	0.0861251	0.0271878	-0.429969	0.0842396	0.0204241	-0.152809	1.06013	1.01426	0.899497	1.06013	1.01426	-1.11173
1001	1.06123	-1.12994	-1.09011	Dld	DLD	%505	Q6P6R2	dihydrolipoyl dehydrogenase, mitochondrial precursor	http://www.phosphosite.org/proteinAction.do?id=6783282&showAllSites=true	54	EANLAASFGK*PINF	2	760.891	76.1615	0.242429	H	7	329898	312250	344805	337556	236548	334426	207724	278381	1.06262	-1.12465	-1.32101	321074	341180	321074	341180	285487	243052	1.06262	0.889163	0.756998	0.0876293	-0.169481	-0.401638	0.0857438	-0.176244	-0.124479	1.06123	0.885004	0.917335	1.06123	-1.12994	-1.09011
1640	1.06285	1.61565	1.08932	Oxct1	OXCT1	274	B2GV06	succinyl-CoA:3-ketoacid-coenzyme A transferase 1, mitochondrial precursor	http://www.phosphosite.org/proteinAction.do?id=6784912&showAllSites=true	56	LIKGEK*YEK	3	383.889	24.484	0.228966	H	8	330372	442371	416932	405452	525634	728718	308486	386147	1.06424	1.62325	-1.11245	386372	627176	386372	411192	627176	347316	1.06424	1.62325	0.898919	0.0898235	0.698882	-0.153738	0.087938	0.692118	0.123421	1.06285	1.61565	1.08932	1.06285	1.61565	1.08932
1114	1.07021	-1.05584	-1.21485	Got2	GOT2	%159	P00507	aspartate aminotransferase, mitochondrial	http://www.phosphosite.org/proteinAction.do?id=6783189&showAllSites=true	47	DVFLPK*PSWGNHTPIFR	3	685.027	69.0138	0.29095	H	6	11056300	7283250	11058600	8594320	7412780	10038400	6285900	6171630	1.07161	-1.05091	-1.47217	9169775	9826460	9169775	9826460	8725590	6228765	1.07161	0.95156	0.679271	0.0997854	-0.0716336	-0.55794	0.0978999	-0.0783974	-0.280781	1.07021	0.947109	0.823145	1.07021	-1.05584	-1.21485
1608	1.07372	-1.32337	-1.162	Ndufs1	NDUFS1	464	Q66HF1	NADH-ubiquinone oxidoreductase 75 kDa subunit, mitochondrial precursor	http://www.phosphosite.org/proteinAction.do?id=23464&showAllSites=true	79	ILQDIASGNHEFSK*VLNAAK	3	733.059	61.2173	0.134658	H	9	1394310	1687780	1683800	1629830	1162240	1177670	1043270	1145530	1.07512	-1.31718	-1.40812	1541045	1656815	1541045	1656815	1169955	1094400	1.07512	0.759196	0.710167	0.104504	-0.397456	-0.493769	0.102618	-0.40422	-0.21661	1.07372	0.755645	0.860585	1.07372	-1.32337	-1.162
1000	1.07716	1.05699	1.26235	Dld	DLD	%420	Q6P6R2	dihydrolipoyl dehydrogenase, mitochondrial precursor	http://www.phosphosite.org/proteinAction.do?id=6783282&showAllSites=true	54	VGK*FPFAANSR	2	618.33	51.8221	0.149396	H	8	1809620	1532470	1697370	1907300	1587120	1962050	1577140	1904360	1.07857	1.06196	1.04171	1671045	1802335	1671045	1802335	1774585	1740750	1.07857	1.06196	1.04171	0.109117	0.0867311	0.0589584	0.107231	0.0799674	0.336118	1.07716	1.05699	1.26235	1.07716	1.05699	1.26235
1095	1.08321	-1.22715	-1.06026	Glud1	GLUD1	%503	P10860	glutamate dehydrogenase 1, mitochondrial precursor	http://www.phosphosite.org/proteinAction.do?id=23219&showAllSites=true	61	ISGASEK*DIVHSGLAYTM#ER	3	741.363	53.7228	0.122264	H	27	1902680	2262800	2159700	2358290	1807120	1603270	1667140	1574910	1.08463	-1.22141	-1.28483	2082740	2258995	2082740	2258995	1705195	1621025	1.08463	0.818727	0.778314	0.117198	-0.288546	-0.361576	0.115313	-0.29531	-0.0844172	1.08321	0.814897	0.943165	1.08321	-1.22715	-1.06026
1662	1.08414	-1.16101	1.02331	Pdha1	PDHA1	39	P26284	pyruvate dehydrogenase E1 component subunit alpha, somatic form, mitochondrial precursor	http://www.phosphosite.org/proteinAction.do?id=3695&showAllSites=true	43	FANDATFEIK*K	2	663.34	48.3741	0.177917	H	8	1670290	1494890	1819600	1616380	1208510	1530520	1168290	1504550	1.08556	-1.15558	-1.1842	1582590	1717990	1582590	1717990	1369515	1336420	1.08556	0.865363	0.844451	0.118434	-0.208622	-0.243914	0.116549	-0.215386	0.0332452	1.08414	0.861316	1.02331	1.08414	-1.16101	1.02331
834	1.08525	-1.00978	-1.35912	Aco2	ACO2	%723	Q9ER34	aconitate hydratase, mitochondrial precursor	http://www.phosphosite.org/proteinAction.do?id=1499201&showAllSites=true	85	QGLLPLTFADPSDYNKIHPVDK*LTIQGLK	4	816.697	75.8534	0.313758	H	10	155406	98970	151352	125070	153736	99360	87110	67339	1.08667	-1.00506	-1.64699	127188	138211	127188	138211	126548	77224.5	1.08667	0.994968	0.607168	0.11991	-0.00727785	-0.719832	0.118024	-0.0140416	-0.442673	1.08525	0.990314	0.73577	1.08525	-1.00978	-1.35912
1694	1.08607	-2.00264	-1.08643	Sdha	SDHA	%530	Q920L2	succinate dehydrogenase [ubiquinone] flavoprotein subunit, mitochondrial precursor	http://www.phosphosite.org/proteinAction.do?id=1499200&showAllSites=true	72	VGSVLQEGCEK*VSQLYGDLQHLK	3	877.115	85.7464	0.131751	H	9	3674920	3048550	3761890	3549830	1641110	1731970	2762960	2343930	1.08749	-1.99327	-1.31655	3361735	3655860	3361735	3655860	1686540	2553445	1.08749	0.501687	0.759562	0.121005	-0.995139	-0.396761	0.119119	-1.0019	-0.119602	1.08607	0.499341	0.920442	1.08607	-2.00264	-1.08643
816	1.08857	1.06274	-1.07381	Aco2	ACO2	%521	Q9ER34	aconitate hydratase, mitochondrial precursor	http://www.phosphosite.org/proteinAction.do?id=1499201&showAllSites=true	85	K*FKLEAPDADELPRSDFDPGQDTYQHPPKDSSGQR	5	803.584	51.9206	0.292443	H	1	24995	16429	18262	26890	18597	25633	16595	15239	1.09	1.06774	-1.30125	20712	22576	20712	22576	22115	15917	1.09	1.06774	0.768492	0.124323	0.0945584	-0.379898	0.122438	0.0877947	-0.102739	1.08857	1.06274	0.931263	1.08857	1.06274	-1.07381
1639	1.08922	-1.00574	-1.03352	Oxct1	OXCT1	%185	B2GV06	succinyl-CoA:3-ketoacid-coenzyme A transferase 1, mitochondrial precursor	http://www.phosphosite.org/proteinAction.do?id=6784912&showAllSites=true	56	DGSVAIASK*PR	2	571.812	35.4577	0.171135	H	1	92367	76198	88830	95014	84689	83702	75439	59152	1.09064	-1.00103	-1.25242	84282.5	91922	84282.5	91922	84195.5	67295.5	1.09064	0.998968	0.798452	0.125177	-0.00148998	-0.324723	0.123292	-0.00825368	-0.0475639	1.08922	0.994295	0.967569	1.08922	-1.00574	-1.03352
1538	1.08933	1.07422	1.02869	Mdh2	MDH2	281	P04636	malate dehydrogenase, mitochondrial precursor	http://www.phosphosite.org/proteinAction.do?id=6784651&showAllSites=true	36	EGVIECSFVQSK*ETECTYFSTPLLLGKK	3	1098.21	75.4079	0.388514	H	1	97079	99201	136183	77910	108297	103542	106197	60423	1.09075	1.07927	-1.17801	98140	107046	98140	107046	105920	83310	1.09075	1.07927	0.848889	0.125324	0.110055	-0.236352	0.123439	0.103291	0.0408076	1.08933	1.07422	1.02869	1.08933	1.07422	1.02869
991	1.08943	1.267	1.29924	Dld	DLD	155	Q6P6R2	dihydrolipoyl dehydrogenase, mitochondrial precursor	http://www.phosphosite.org/proteinAction.do?id=6783282&showAllSites=true	54	VVHVNGFGK*ITGK	3	466.601	44.1965	0.400496	H	1	38328	68613	49218	67439	67795	68336	47778	66879	1.09085	1.27295	1.07215	53470.5	68065.5	53470.5	58328.5	68065.5	57328.5	1.09085	1.27295	1.07215	0.125458	0.348181	0.100509	0.123572	0.341417	0.377669	1.08943	1.267	1.29924	1.08943	1.267	1.29924
830	1.09187	-1.12208	1.34619	Aco2	ACO2	628	Q9ER34	aconitate hydratase, mitochondrial precursor	http://www.phosphosite.org/proteinAction.do?id=1499201&showAllSites=true	85	GHLDNISNNLLIGAINIENGK*ANSVR	3	930.162	72.9435	0.160078	H	17	598056	476432	566408	608328	452799	509286	564733	628908	1.0933	-1.11683	1.11089	537244	596820	537244	587368	481042	596820	1.0933	0.895389	1.11089	0.128687	-0.159413	0.15172	0.126802	-0.166177	0.428879	1.09187	0.891201	1.34619	1.09187	-1.12208	1.34619
725	1.09352	-1.13339	-1.05735	Acaa2	Acaa2	25	NP_569117	3-ketoacyl-CoA thiolase, mitochondrial	http://www.ncbi.nlm.nih.gov/entrez/query.fcgi?db=protein&cmd=search&term=NP_569117	42	RTPFGAYGGLLK*DFTATDLTEFAAR	3	920.805	85.4641	0.440422	H	8	1646060	864277	1283630	1465060	938162	1287130	1079720	879485	1.09495	-1.12809	-1.2813	1.25517e+06	1374345	1.25517e+06	1374345	1112646	979602	1.09495	0.886452	0.780455	0.130863	-0.173886	-0.357613	0.128978	-0.18065	-0.0804535	1.09352	0.882305	0.94576	1.09352	-1.13339	-1.05735
840	1.09469	-1.47753	-1.50395	Acot13	Acot13	43	NP_001099581	acyl-coenzyme A thioesterase 13	http://www.ncbi.nlm.nih.gov/entrez/query.fcgi?db=protein&cmd=search&term=NP_001099581	15	VTLVSAAPEKLICEMK*VEEQHTNK	4	699.862	66.3028	0.281296	A	2	2039529	2145989	2680776	1907068	1139996	1706104	1177988	1118604	1.09612	-1.47062	-1.82249	2092759	2293922	2092759	2293922	1423050	1148296	1.09612	0.679988	0.5487	0.13241	-0.55642	-0.865912	0.130525	-0.563184	-0.588752	1.09469	0.676807	0.664918	1.09469	-1.47753	-1.50395
944	1.09628	1.0206	1.00527	Cs	CS	%103	Q8VHF5	citrate synthase, mitochondrial precursor	http://www.phosphosite.org/proteinAction.do?id=6784455&showAllSites=true	52	GYSIPECQK*LLPK	2	787.916	55.9317	0.107704	H	8	500479	517628	601352	516238	501087	542880	441805	402780	1.09771	1.0254	-1.20545	509054	558795	509054	558795	521984	422292	1.09771	1.0254	0.829564	0.134502	0.0361869	-0.269575	0.132616	0.0294232	0.00758456	1.09628	1.0206	1.00527	1.09628	1.0206	1.00527
1113	1.09755	-1.06296	1.06196	Got2	GOT2	%150	P00507	aspartate aminotransferase, mitochondrial	http://www.phosphosite.org/proteinAction.do?id=6783189&showAllSites=true	47	FFK*FSR	2	437.235	50.3594	0.139046	H	4	2686430	2482240	2602230	3078050	2682850	2202520	2133780	2395770	1.09898	-1.05799	-1.1411	2584335	2840140	2584335	2840140	2442685	2264775	1.09898	0.945189	0.876347	0.136169	-0.0813253	-0.190425	0.134283	-0.088089	0.0867339	1.09755	0.940768	1.06196	1.09755	-1.06296	1.06196
1121	1.09845	-1.36469	-1.23693	Got2; LOC680224	GOT2; LOC680224	%296; 198	P00507; XP_001056183	aspartate aminotransferase, mitochondrial	http://www.phosphosite.org/proteinAction.do?id=6783189&showAllSites=true	47; 37	VGAFTVVCK*DAEEAK	2	833.411	52.2546	0.159981	H	42	2866100	3597260	3801980	3306980	2642040	2116360	2198100	2113920	1.09989	-1.35831	-1.49892	3231680	3554480	3231680	3554480	2379200	2156010	1.09989	0.736212	0.667148	0.137354	-0.441808	-0.58392	0.135469	-0.448572	-0.306761	1.09845	0.732768	0.808455	1.09845	-1.36469	-1.23693
1363	1.10137	-1.24232	-1.26247	Idh2	IDH2	%282	P56574	isocitrate dehydrogenase [NADP], mitochondrial precursor	http://www.phosphosite.org/proteinAction.do?id=6784475&showAllSites=true	51	TDFDKNK*IWYEHR	3	598.625	44.2128	0.257378	H	34	7255410	5021150	6896170	6642590	4987230	4941200	4209030	3815580	1.10281	-1.23651	-1.52986	6138280	6769380	6138280	6769380	4964215	4012305	1.10281	0.808731	0.653653	0.141189	-0.306269	-0.613403	0.139304	-0.313033	-0.336244	1.10137	0.804948	0.792101	1.10137	-1.24232	-1.26247
1270	1.10477	1.51348	-1.35936	Hibadh	Hibadh	59	NP_071579	3-hydroxyisobutyrate dehydrogenase, mitochondrial precursor	http://www.ncbi.nlm.nih.gov/entrez/query.fcgi?db=protein&cmd=search&term=NP_071579	35	NLIK*HGYPLILYDVFPDVCKEFK	4	713.378	80.7604	0.342953	H	1	20614	29587	34500	21033	29541	46794	14702	15773	1.10621	1.52059	-1.64728	25100.5	38167.5	25100.5	27766.5	38167.5	15237.5	1.10621	1.52059	0.60706	0.145629	0.604629	-0.72009	0.143744	0.597865	-0.442931	1.10477	1.51348	0.735639	1.10477	1.51348	-1.35936
1272	1.11231	1.27799	1.18306	Hibch	Hibch	73	NP_001013130	3-hydroxyisobutyryl-CoA hydrolase, mitochondrial	http://www.ncbi.nlm.nih.gov/entrez/query.fcgi?db=protein&cmd=search&term=NP_001013130	35	K*WERDPDTFLIIIK	3	606.005	68.6747	0.478468	H	1	78011	46012	81566	56567	52684	106561	51193	69888	1.11377	1.284	-1.0243	62011.5	79622.5	62011.5	69066.5	79622.5	60540.5	1.11377	1.284	0.976279	0.15545	0.36064	-0.0346352	0.153565	0.353877	0.242524	1.11231	1.27799	1.18306	1.11231	1.27799	1.18306
1265	1.11339	-1.22336	1.3683	Hadhb	Hadhb	349	NP_598302	trifunctional enzyme subunit beta, mitochondrial precursor	http://www.ncbi.nlm.nih.gov/entrez/query.fcgi?db=protein&cmd=search&term=NP_598302	51	DFIYVSQDPK*DQLLLGPTYATPK	3	884.458	75.6996	0.288158	H	8	483629	358164	470154	468318	275234	416099	490022	460478	1.11485	-1.21764	1.12914	420896	475250	420896	469236	345666	475250	1.11485	0.821262	1.12914	0.156848	-0.284085	0.175221	0.154963	-0.290848	0.45238	1.11339	0.817421	1.3683	1.11339	-1.22336	1.3683
1660	1.11548	-1.41159	-1.25889	Pdha1	PDHA1	%336	P26284	pyruvate dehydrogenase E1 component subunit alpha, somatic form, mitochondrial precursor	http://www.phosphosite.org/proteinAction.do?id=3695&showAllSites=true	43	M#VNSNLASVEELK*EIDVEVRK	3	820.76	65.3013	0.23318	H	9	436147	484388	598857	429327	307555	347634	326774	276645	1.11694	-1.40499	-1.52553	460268	514092	460268	514092	327594	301710	1.11694	0.711748	0.655509	0.159554	-0.490561	-0.609312	0.157668	-0.497325	-0.332153	1.11548	0.708419	0.79435	1.11548	-1.41159	-1.25889
1072	1.11656	1.14429	1.10459	Fh1	FH	%91	P14408	fumarate hydratase, mitochondrial precursor	http://www.phosphosite.org/proteinAction.do?id=6784234&showAllSites=true	54	M#PIPVIK*AFGILKR	3	547.669	71.1897	0.173714	H	29	582355	573382	704329	587814	582751	745963	524264	529213	1.11803	1.14967	-1.09707	577868	664357	577868	646072	664357	526738	1.11803	1.14967	0.91152	0.160953	0.201217	-0.133654	0.159067	0.194454	0.143505	1.11656	1.14429	1.10459	1.11656	1.14429	1.10459
1316	1.11758	1.07906	-1.26066	Idh2	IDH2	%263	P56574	isocitrate dehydrogenase [NADP], mitochondrial precursor	http://www.phosphosite.org/proteinAction.do?id=6784475&showAllSites=true	51	FK*DIFQEIFDK	2	736.377	83.8829	0.492284	H	4	977510	472697	882339	740505	807527	764685	422560	526727	1.11904	1.08413	-1.52768	725104	811422	725104	811422	786106	474644	1.11904	1.08413	0.654587	0.162265	0.116537	-0.611343	0.16038	0.109773	-0.334183	1.11758	1.07906	0.793233	1.11758	1.07906	-1.26066
1314	1.12004	1.15797	1.21654	Idh2	IDH2	243	P56574	isocitrate dehydrogenase [NADP], mitochondrial precursor	http://www.phosphosite.org/proteinAction.do?id=6784475&showAllSites=true	51	K*WPLYLSTK	2	589.334	59.9834	0.329723	H	5	272183	293391	278333	355959	252292	405703	290316	277468	1.1215	1.16341	1.00391	282787	328998	282787	317146	328998	283892	1.1215	1.16341	1.00391	0.165431	0.218361	0.0056264	0.163546	0.211597	0.282786	1.12004	1.15797	1.21654	1.12004	1.15797	1.21654
1749	1.12209	1.06992	-1.18784	Uqcrb	UQCRB	%78	NP_001121025	cytochrome b-c1 complex subunit 7	http://www.phosphosite.org/proteinAction.do?id=6786384&showAllSites=true	14	HQILPK*DQWTKYEEDKFYLEPYLK	4	789.154	65.7886	0.478387	H	25	780314	791208	1181490	584207	775060	914244	611882	479881	1.12356	1.07495	-1.43944	785761	882848	785761	882848	844652	545882	1.12356	1.07495	0.694717	0.168075	0.104267	-0.525503	0.16619	0.0975028	-0.248344	1.12209	1.06992	0.841862	1.12209	1.06992	-1.18784
1741	1.12234	1.39797	1.11294	Tst	TST	%14	P24329	thiosulfate sulfurtransferase	http://www.phosphosite.org/proteinAction.do?id=15238439&showAllSites=true	33	ALVSTK*WLAESIR	2	758.43	69.4257	0.104207	H	4	201886	208231	247426	213465	298010	278014	199519	177137	1.1238	1.40454	-1.08884	205058	288012	205058	230446	288012	188328	1.1238	1.40454	0.918411	0.16839	0.490093	-0.122788	0.166505	0.48333	0.154371	1.12234	1.39797	1.11294	1.12234	1.39797	1.11294
1743	1.12662	-1.07736	-1.27219	Txnrd2	Txnrd2	217	NP_072106	thioredoxin reductase 2, mitochondrial precursor	http://www.ncbi.nlm.nih.gov/entrez/query.fcgi?db=protein&cmd=search&term=NP_072106	56	GALEHGITSDDIFWLK*ESPGK	3	781.394	68.3332	0.244611	H	7	141561	116448	170700	120357	136754	103854	92874	74485	1.12809	-1.07232	-1.54165	129004	145528	129004	145528	120304	83679.5	1.12809	0.932557	0.648656	0.17388	-0.100737	-0.624475	0.171995	-0.1075	-0.347316	1.12662	0.928195	0.786045	1.12662	-1.07736	-1.27219
1606	1.12726	-1.05624	1.16144	Ndufs1	NDUFS1	450	Q66HF1	NADH-ubiquinone oxidoreductase 75 kDa subunit, mitochondrial precursor	http://www.phosphosite.org/proteinAction.do?id=23464&showAllSites=true	79	YDHLGDSPK*ILQDIASGNHEFSK	4	654.07	61.0573	0.314332	H	3	122435	77906	112453	113678	80062	110503	93370	98644	1.12873	-1.0513	-1.04337	100170	113066	100170	113066	95282.5	96007	1.12873	0.951203	0.958436	0.174701	-0.0721745	-0.0612462	0.172816	-0.0789382	0.215913	1.12726	0.946754	1.16144	1.12726	-1.05624	1.16144
1585	1.12784	-1.20585	1.19812	Ndufa10	NDUFA10	243	Q561S0	NADH dehydrogenase [ubiquinone] 1 alpha subcomplex subunit 10, mitochondrial precursor	http://www.phosphosite.org/proteinAction.do?id=2885500&showAllSites=true	40	VTSAYLQDIEDAYKK*TFLPK	3	791.418	78.1263	0.222421	A	7	3604116	2624505	3933520	3100554	2268368	2921238	3231671	2926604	1.12931	-1.20021	-1.01142	3.11431e+06	3517037	3.11431e+06	3517037	2594803	3.07914e+06	1.12931	0.833187	0.988706	0.175448	-0.263288	-0.0163865	0.173562	-0.270051	0.260773	1.12784	0.82929	1.19812	1.12784	-1.20585	1.19812
858	1.13833	-1.51709	-1.04365	Aldh2	ALDH2	%80	P11884	aldehyde dehydrogenase, mitochondrial precursor	http://www.phosphosite.org/proteinAction.do?id=11958830&showAllSites=true	56	TFPTVNPSTGEVICQVAEGNKEDVDK*AVK	3	1058.86	61.5385	0.155712	H	2	123004	153442	172250	142849	98741	84337	104724	113862	1.13982	-1.50999	-1.2647	138223	157550	138223	157550	91539	109293	1.13982	0.662256	0.790701	0.188807	-0.594539	-0.338797	0.186922	-0.601303	-0.0616375	1.13833	0.659158	0.958176	1.13833	-1.51709	-1.04365
1099	1.14082	-1.39037	-1.16598	Glud1	GLUD1	%84	P10860	glutamate dehydrogenase 1, mitochondrial precursor	http://www.phosphosite.org/proteinAction.do?id=23219&showAllSites=true	61	GASIVEDK*LVEDLKTR	3	605.667	63.8962	0.273266	H	22	907351	634620	1050880	710527	493569	620681	555880	535437	1.14231	-1.38386	-1.41295	770986	880704	770986	880704	557125	545658	1.14231	0.722614	0.707742	0.191953	-0.468703	-0.498705	0.190067	-0.475466	-0.221546	1.14082	0.719234	0.857646	1.14082	-1.39037	-1.16598
1711	1.14426	-1.00211	1.22348	Sod2	SOD2	%130	P07895	superoxide dismutase [Mn], mitochondrial precursor	http://www.phosphosite.org/proteinAction.do?id=6784286&showAllSites=true	25	DFGSFEK*FKEK	3	468.566	51.3374	0.259174	H	9	3812640	2928370	3537010	4186540	3322380	3436060	2779330	4026610	1.14576	1.00259	1.00963	3370505	3861775	3370505	3861775	3379220	3402970	1.14576	1.00259	1.00963	0.196299	0.00372551	0.0138297	0.194414	-0.00303819	0.290989	1.14426	0.997896	1.22348	1.14426	-1.00211	1.22348
744	1.14571	1.00147	-1.06014	Acads	Acads	308	NP_071957	short-chain specific acyl-CoA dehydrogenase, mitochondrial	http://www.ncbi.nlm.nih.gov/entrez/query.fcgi?db=protein&cmd=search&term=NP_071957	45	HAFGAPLTK*LQNIQFK	3	619.012	64.9441	0.333571	H	8	577846	408756	699403	432436	446318	546379	308121	459851	1.14721	1.00618	-1.28468	493301	565920	493301	565920	496348	383986	1.14721	1.00618	0.778401	0.198129	0.00888522	-0.361415	0.196243	0.00212152	-0.0842553	1.14571	1.00147	0.943271	1.14571	1.00147	-1.06014
1110	1.14919	-1.26543	-1.09045	Got2	GOT2	%122	P00507	aspartate aminotransferase, mitochondrial	http://www.phosphosite.org/proteinAction.do?id=6783189&showAllSites=true	47	ASAELALGENSEVLK*SGR	2	936.987	52.8455	0.283577	H	10	214581	322220	291678	326016	207988	218211	202226	204005	1.15069	-1.25951	-1.32142	268400	308847	268400	308847	213100	203116	1.15069	0.793961	0.756763	0.202505	-0.33286	-0.402087	0.200619	-0.339624	-0.124928	1.14919	0.790247	0.91705	1.14919	-1.26543	-1.09045
1602	1.15246	-1.2732	-1.22556	Ndufb9	NDUFB9	55	NP_001120766	NADH dehydrogenase [ubiquinone] 1 beta subcomplex subunit 9	http://www.phosphosite.org/proteinAction.do?id=6786904&showAllSites=true	22	ARFEEHKNEK*DMMK	4	459.47	25.7392	0.223754	H	1	147451	122679	143377	168344	114774	98389	76555	105333	1.15397	-1.26725	-1.48514	135065	155860	135065	155860	106582	90944	1.15397	0.789113	0.673335	0.206601	-0.341697	-0.570604	0.204716	-0.348461	-0.293444	1.15246	0.785422	0.815952	1.15246	-1.2732	-1.22556
1083	1.15542	-1.235	-1.53795	Gcsh	GCSH	53	Q5I0P2	glycine cleavage system H protein, mitochondrial precursor	http://www.phosphosite.org/proteinAction.do?id=7648203&showAllSites=true	18	KFTEK*HEWVTAK	3	515.94	34.3682	0.232388	H	3	117473	118674	159050	114156	84890	107220	69863	56846	1.15693	-1.22923	-1.8637	118074	136603	118074	136603	96055	63354.5	1.15693	0.813519	0.536568	0.210304	-0.297753	-0.898166	0.208418	-0.304516	-0.621007	1.15542	0.809714	0.650217	1.15542	-1.235	-1.53795
1396	1.15774	-1.03306	1.15855	Idh2	IDH2	%45	P56574	isocitrate dehydrogenase [NADP], mitochondrial precursor	http://www.phosphosite.org/proteinAction.do?id=6784475&showAllSites=true	51	IK*VEKPVVEM#DGDEMTR	3	678.668	46.3502	0.161064	H	126	1857250	1577490	1972500	2009220	1626470	1713980	1828890	1454900	1.15925	-1.02823	-1.04597	1717370	1990860	1717370	1990860	1670225	1641895	1.15925	0.972548	0.956052	0.213191	-0.0401584	-0.064839	0.211305	-0.0469221	0.21232	1.15774	0.967999	1.15855	1.15774	-1.03306	1.15855
1599	1.15892	-1.0249	1.19864	Ndufb9	NDUFB9	%121	NP_001120766	NADH dehydrogenase [ubiquinone] 1 beta subcomplex subunit 9	http://www.phosphosite.org/proteinAction.do?id=6786904&showAllSites=true	22	AVYPDYFSK*R	2	644.322	52.0908	0.182553	H	8	212627	185262	221981	239743	178075	211972	222184	171381	1.16043	-1.02011	-1.01099	198944	230862	198944	230862	195024	196782	1.16043	0.980291	0.989133	0.214665	-0.028718	-0.0157641	0.212779	-0.0354817	0.261395	1.15892	0.975706	1.19864	1.15892	-1.0249	1.19864
1539	1.15936	1.42023	1.64433	Mdh2	MDH2	%296	P04636	malate dehydrogenase, mitochondrial precursor	http://www.phosphosite.org/proteinAction.do?id=6784651&showAllSites=true	36	ETECTYFSTPLLLGK*K	2	964.987	68.7677	0.213883	H	3	188261	195639	256531	189130	285811	261976	296908	224014	1.16088	1.4269	1.35692	191950	273894	191950	222830	273894	260461	1.16088	1.4269	1.35692	0.215216	0.512884	0.440337	0.213331	0.506121	0.717496	1.15936	1.42023	1.64433	1.15936	1.42023	1.64433
997	1.16159	-1.144	-1.00047	Dld	DLD	%334	Q6P6R2	dihydrolipoyl dehydrogenase, mitochondrial precursor	http://www.phosphosite.org/proteinAction.do?id=6783282&showAllSites=true	54	RPFTQNLGLEELGIELDPK*GRIPVNTR	4	776.927	71.6985	0.376836	H	24	1380140	900463	1417690	1234910	799077	1203830	1191170	689927	1.16311	-1.13865	-1.21238	1.1403e+06	1326300	1.1403e+06	1326300	1.00145e+06	940548	1.16311	0.878236	0.824824	0.217992	-0.18732	-0.277841	0.216106	-0.194084	-0.000681865	1.16159	0.874128	0.999527	1.16159	-1.144	-1.00047
1663	1.16389	-1.12266	-1.49879	Pdha1	PDHA1	63	P26284	pyruvate dehydrogenase E1 component subunit alpha, somatic form, mitochondrial precursor	http://www.phosphosite.org/proteinAction.do?id=3695&showAllSites=true	43	EDGLK*YYR	2	543.267	39.813	0.23773	H	1	99303	139435	145194	133035	111270	102383	60216	71230	1.16542	-1.11741	-1.81624	119369	139114	119369	139114	106826	65723	1.16542	0.894927	0.550587	0.220845	-0.160159	-0.860958	0.218959	-0.166922	-0.583799	1.16389	0.890741	0.667205	1.16389	-1.12266	-1.49879
1260	1.16482	-1.12557	1.40723	Hadha	HADHA	%728	Q64428	trifunctional enzyme subunit alpha, mitochondrial precursor	http://www.phosphosite.org/proteinAction.do?id=6785471&showAllSites=true	83	FVDLYGAQK*VVDRLR	3	607.672	66.3555	0.256196	H	15	1768850	1267560	2091530	1449960	1267330	1443000	1687500	1838590	1.16634	-1.12031	1.16127	1518205	1770745	1518205	1770745	1355165	1763045	1.16634	0.89261	1.16127	0.22199	-0.163898	0.215703	0.220104	-0.170662	0.492862	1.16482	0.888435	1.40723	1.16482	-1.12557	1.40723
862	1.16541	-1.14943	1.02897	Aldh6a1	Aldh6a1	47	NP_112319	methylmalonate-semialdehyde dehydrogenase [acylating], mitochondrial precursor	http://www.ncbi.nlm.nih.gov/entrez/query.fcgi?db=protein&cmd=search&term=NP_112319	58	LFIDGK*FVESK	2	662.861	56.4887	0.112787	H	2	518434	441849	550106	570480	420289	419083	395130	420269	1.16693	-1.14405	-1.17768	480142	560293	480142	560293	419686	407700	1.16693	0.874088	0.849124	0.222722	-0.194149	-0.235953	0.220836	-0.200913	0.0412058	1.16541	0.87	1.02897	1.16541	-1.14943	1.02897
748	1.16652	-1.03488	1.27038	Acadvl	Acadvl	239	NP_037023	very long-chain specific acyl-CoA dehydrogenase, mitochondrial precursor	http://www.ncbi.nlm.nih.gov/entrez/query.fcgi?db=protein&cmd=search&term=NP_037023	71	SSAVPSPCGK*YYTLNGSK	2	979.47	48.3973	0.261857	H	9	468796	476705	654438	449949	466301	451624	418157	573044	1.16804	-1.03004	1.04833	472750	552194	472750	552194	458962	495600	1.16804	0.970835	1.04833	0.224095	-0.0427027	0.0680987	0.222209	-0.0494664	0.345258	1.16652	0.966294	1.27038	1.16652	-1.03488	1.27038
865	1.16875	2.22243	1.71087	Aldoa	ALDOA	153	P05065	fructose-bisphosphate aldolase A	http://www.phosphosite.org/proteinAction.do?id=23143&showAllSites=true	39	CVLK*IGEHTPSSLAIM#ENANVLAR	3	894.463	60.0983	0.294048	H	2	70779	76427	85368	86904	130175	198518	85968	121863	1.17028	2.23288	1.41184	73603	164346	73603	86136	164346	103916	1.17028	2.23288	1.41184	0.226852	1.1589	0.497574	0.224966	1.15214	0.774734	1.16875	2.22243	1.71087	1.16875	2.22243	1.71087
1013	1.17344	1.03048	-1.02273	Dlst	DLST	%308	Q01205	dihydrolipoyllysine-residue succinyltransferase component of 2-oxoglutarate dehydrogenase complex, mitochondrial	http://www.phosphosite.org/proteinAction.do?id=6784905&showAllSites=true	49	ASAFALQEQPVVNAVIDDATK*EVVYR	3	959.166	87.5183	0.27766	H	16	136834	93801	108893	162098	115205	123576	101750	84344	1.17498	1.03532	-1.23935	115318	135496	115318	135496	119390	93047	1.17498	1.03532	0.806877	0.232633	0.0500766	-0.30958	0.230748	0.0433129	-0.0324207	1.17344	1.03048	0.977778	1.17344	1.03048	-1.02273
746	1.17386	-1.29502	-1.19405	Acadvl	Acadvl	127	NP_037023	very long-chain specific acyl-CoA dehydrogenase, mitochondrial precursor	http://www.ncbi.nlm.nih.gov/entrez/query.fcgi?db=protein&cmd=search&term=NP_037023	71	FFEEVNDPAKNDSLEK*VEEDTLQGLK	3	1012.83	71.4212	0.250919	H	12	335114	258138	333837	363470	198092	262162	241373	168628	1.1754	-1.28897	-1.44695	296626	348654	296626	348654	230127	205000	1.1754	0.775815	0.691108	0.233149	-0.366215	-0.533018	0.231263	-0.372979	-0.255858	1.17386	0.772187	0.837489	1.17386	-1.29502	-1.19405
1005	1.1783	1.59658	1.71449	Dlst	DLST	%268	Q01205	dihydrolipoyllysine-residue succinyltransferase component of 2-oxoglutarate dehydrogenase complex, mitochondrial	http://www.phosphosite.org/proteinAction.do?id=6784905&showAllSites=true	49	HK*DAFLK	2	450.75	29.4061	0.313745	H	8	230107	264650	300970	282767	308781	484849	302872	397122	1.17985	1.60408	1.41482	247378	396815	247378	291868	396815	349997	1.17985	1.60408	1.41482	0.238598	0.681746	0.500622	0.236713	0.674983	0.777782	1.1783	1.59658	1.71449	1.1783	1.59658	1.71449
992	1.17905	1.21042	1.18417	Dld	DLD	%267	Q6P6R2	dihydrolipoyl dehydrogenase, mitochondrial precursor	http://www.phosphosite.org/proteinAction.do?id=6783282&showAllSites=true	54	ILQK*QGFK	2	502.3	36.6254	0.219659	H	8	537376	520301	528421	720263	543234	743018	497186	536367	1.18059	1.21611	-1.02334	528838	643126	528838	624342	643126	516776	1.18059	1.21611	0.977192	0.239509	0.282274	-0.0332867	0.237624	0.275511	0.243872	1.17905	1.21042	1.18417	1.17905	1.21042	1.18417
1698	1.18392	-1.10425	-1.36711	Sdha	SDHA	%542	Q920L2	succinate dehydrogenase [ubiquinone] flavoprotein subunit, mitochondrial precursor	http://www.phosphosite.org/proteinAction.do?id=1499200&showAllSites=true	72	VSQLYGDLQHLK*TFDR	3	654.674	66.2035	0.351309	H	7	1049420	866074	1417420	853335	751031	991778	509232	646998	1.18547	-1.09908	-1.65667	957747	1.13538e+06	957747	1.13538e+06	871404	578115	1.18547	0.909848	0.60362	0.245456	-0.136302	-0.728288	0.24357	-0.143066	-0.451129	1.18392	0.905593	0.73147	1.18392	-1.10425	-1.36711
1495	1.18588	1.04147	1.08872	Ivd	Ivd	153	NP_036724	isovaleryl-CoA dehydrogenase, mitochondrial precursor	http://www.ncbi.nlm.nih.gov/entrez/query.fcgi?db=protein&cmd=search&term=NP_036724	46	NGNEAQKEKYLPK*	3	520.939	29.5219	0.322719	H	1	62293	99129	95817	95860	83191	85715	57833	87193	1.18743	1.04636	-1.11306	80711	95838.5	80711	95838.5	84453	72513	1.18743	1.04636	0.898428	0.24784	0.0653834	-0.154526	0.245955	0.0586197	0.122634	1.18588	1.04147	1.08872	1.18588	1.04147	1.08872
1277	1.18611	-1.44556	-2.02969	Hspe1	Hspe1	86	NP_037098	10 kDa heat shock protein, mitochondrial	http://www.ncbi.nlm.nih.gov/entrez/query.fcgi?db=protein&cmd=search&term=NP_037098	11	VVLDDK*DYFLFRDGDILGK	3	757.395	73.9586	0.320276	A	13	1653135	1865715	2562824	1616365	1233860	1211820	671060	759603	1.18766	-1.4388	-2.45959	1759425	2.08959e+06	1759425	2.08959e+06	1222840	715332	1.18766	0.695023	0.406571	0.248119	-0.524868	-1.29842	0.246233	-0.531632	-1.02126	1.18611	0.691772	0.492686	1.18611	-1.44556	-2.02969
1328	1.19022	-1.06809	-1.35497	Idh2	IDH2	%272	P56574	isocitrate dehydrogenase [NADP], mitochondrial precursor	http://www.phosphosite.org/proteinAction.do?id=6784475&showAllSites=true	51	FKDIFQEIFDK*HYK	4	475.746	71.4967	0.202133	H	62	3640850	4343600	4848820	4666880	3223940	4286620	2778890	2083860	1.19178	-1.0631	-1.64196	3992225	4757850	3992225	4757850	3755280	2431375	1.19178	0.940648	0.609028	0.253117	-0.0882726	-0.715421	0.251231	-0.0950363	-0.438261	1.19022	0.936249	0.738023	1.19022	-1.06809	-1.35497
1709	1.19128	1.1551	1.08298	Sdhb	SDHB	57	P21913	succinate dehydrogenase [ubiquinone] iron-sulfur subunit, mitochondrial precursor	http://www.phosphosite.org/proteinAction.do?id=10199859&showAllSites=true	32	WDPDKAGDK*PR	3	442.886	30.4026	0.228973	H	8	211396	165457	243037	206489	238003	199344	141130	195659	1.19284	1.16052	-1.11896	188426	224763	188426	224763	218674	168394	1.19284	1.16052	0.893688	0.254403	0.214777	-0.162157	0.252517	0.208013	0.115002	1.19128	1.1551	1.08298	1.19128	1.1551	1.08298
1062	1.19358	-1.04848	1.25591	Fh1	FH	%289	P14408	fumarate hydratase, mitochondrial precursor	http://www.phosphosite.org/proteinAction.do?id=6784234&showAllSites=true	54	IGFAEK*VAAK	2	538.311	44.6843	0.246473	H	8	1334000	1334700	1316800	1872670	1187520	1369750	1190150	1575680	1.19514	-1.04357	1.0364	1334350	1594735	1334350	1594735	1278635	1382915	1.19514	0.958246	1.0364	0.25718	-0.0615326	0.0515753	0.255294	-0.0682963	0.328735	1.19358	0.953764	1.25591	1.19358	-1.04848	1.25591
1645	1.19853	1.16482	1.02867	Oxct1	OXCT1	480	B2GV06	succinyl-CoA:3-ketoacid-coenzyme A transferase 1, mitochondrial precursor	http://www.phosphosite.org/proteinAction.do?id=6784912&showAllSites=true	56	GVFDVDK*K	2	475.253	42.1017	0.128433	H	8	176915	194064	219165	226046	215089	219064	143157	171756	1.2001	1.17029	-1.17804	185490	222606	185490	222606	217076	157456	1.2001	1.17029	0.84887	0.263152	0.226866	-0.236384	0.261266	0.220102	0.040775	1.19853	1.16482	1.02867	1.19853	1.16482	1.02867
1137	1.20103	-1.18255	1.27761	Got2; LOC680224	GOT2; LOC680224	%302; 204	P00507; XP_001056183	aspartate aminotransferase, mitochondrial	http://www.phosphosite.org/proteinAction.do?id=6783189&showAllSites=true	47; 37	VGAFTVVCKDAEEAK*RVESQLK	4	627.33	64.7729	0.481736	H	40	5376630	4168420	7694550	3784380	3319300	4790200	5302350	4761010	1.20261	-1.17702	1.0543	4772525	5739465	4772525	5739465	4054750	5031680	1.20261	0.849603	1.0543	0.266164	-0.23514	0.0762874	0.264278	-0.241903	0.353447	1.20103	0.845629	1.27761	1.20103	-1.18255	1.27761
1700	1.2012	1.43359	1.51825	Sdha	SDHA	%590	Q920L2	succinate dehydrogenase [ubiquinone] flavoprotein subunit, mitochondrial precursor	http://www.phosphosite.org/proteinAction.do?id=1499200&showAllSites=true	72	GAHAREDYK*VR	3	448.565	22.0308	0.280614	H	6	123601	87894	147769	106611	179250	125371	158778	106200	1.20277	1.44032	1.25288	105748	152310	105748	127190	152310	132489	1.20277	1.44032	1.25288	0.266362	0.526392	0.325249	0.264476	0.519628	0.602408	1.2012	1.43359	1.51825	1.2012	1.43359	1.51825
1554	1.20546	1.07207	1.05205	Mdh2	MDH2	%314	P04636	malate dehydrogenase, mitochondrial precursor	http://www.phosphosite.org/proteinAction.do?id=6784651&showAllSites=true	36	ITPFEEK*M#IAEAIPELK	3	673.024	72.6877	0.339356	H	104	4930440	4204870	5476850	5549840	3739290	6100440	4576650	3354320	1.20704	1.07711	-1.15185	4567655	5513345	4567655	5513345	4919865	3965485	1.20704	1.07711	0.868166	0.271474	0.107165	-0.203956	0.269589	0.100401	0.0732029	1.20546	1.07207	1.05205	1.20546	1.07207	1.05205
753	1.20575	-1.2778	1.02762	Acadvl	Acadvl	316	NP_037023	very long-chain specific acyl-CoA dehydrogenase, mitochondrial precursor	http://www.ncbi.nlm.nih.gov/entrez/query.fcgi?db=protein&cmd=search&term=NP_037023	71	ASNTSEVYFDGVK*VPAENVLGEVGDGFK	3	990.817	80.7083	0.305429	H	7	325322	209760	365029	280991	211377	209345	265619	188135	1.20733	-1.27182	-1.17923	267541	323010	267541	323010	210361	226877	1.20733	0.786276	0.848008	0.271819	-0.346893	-0.23785	0.269933	-0.353656	0.0393096	1.20575	0.782598	1.02762	1.20575	-1.2778	1.02762
1075	1.20701	1.54757	1.4637	Gbas	Gbas	70	NP_001017486	protein NipSnap homolog 2	http://www.ncbi.nlm.nih.gov/entrez/query.fcgi?db=protein&cmd=search&term=NP_001017486	33	KETSSLYK*LQFHNVKPECLDAYNK	4	739.373	52.2261	0.349615	H	3	26691	24352	37167	24523	49492	29872	28395	33258	1.20859	1.55485	1.20786	25521.5	39682	25521.5	30845	39682	30826.5	1.20859	1.55485	1.20786	0.273324	0.636772	0.272458	0.271438	0.630008	0.549617	1.20701	1.54757	1.4637	1.20701	1.54757	1.4637
1791	1.20715	1.45913	1.39835	Uqcrc1	UQCRC1	%138	Q68FY0	cytochrome b-c1 complex subunit 1, mitochondrial precursor	http://www.phosphosite.org/proteinAction.do?id=6783804&showAllSites=true	53	ALSK*DLPK	2	457.271	36.3563	0.302271	H	2	135678	100098	112038	172951	162486	183159	123330	148741	1.20873	1.46599	1.15394	117888	172822	117888	142494	172822	136036	1.20873	1.46599	1.15394	0.273489	0.551874	0.206566	0.271604	0.54511	0.483726	1.20715	1.45913	1.39835	1.20715	1.45913	1.39835
888	1.20851	1.23783	1.19661	Atp5b	ATP5B	%426	P10719	ATP synthase subunit beta, mitochondrial precursor	http://www.phosphosite.org/proteinAction.do?id=6784146&showAllSites=true	56	GVQK*ILQDYK	2	617.346	49.3855	0.265354	H	8	95068	122594	156406	106985	125137	145557	102749	112183	1.21009	1.24364	-1.0127	108831	135347	108831	131696	135347	107466	1.21009	1.24364	0.987458	0.275116	0.314573	-0.0182093	0.273231	0.30781	0.25895	1.20851	1.23783	1.19661	1.20851	1.23783	1.19661
1648	1.21188	1.50464	1.64636	Pccb	PCCB	%103	P07633	propionyl-CoA carboxylase beta chain, mitochondrial precursor	http://www.phosphosite.org/proteinAction.do?id=23484&showAllSites=true	59	CADFGM#AAEKNK*FPGDSVVTGR	3	805.707	49.3246	0.258284	H	1	31286	21623	36297	27906	42056	37927	41804	30078	1.21346	1.51171	1.3586	26454.5	39991.5	26454.5	32101.5	39991.5	35941	1.21346	1.51171	1.3586	0.279128	0.59618	0.442117	0.277242	0.589417	0.719277	1.21188	1.50464	1.64636	1.21188	1.50464	1.64636
1625	1.21213	-1.02707	-1.00831	Ogdh	Ogdh	401	NP_001017461	2-oxoglutarate dehydrogenase, mitochondrial precursor	http://www.ncbi.nlm.nih.gov/entrez/query.fcgi?db=protein&cmd=search&term=NP_001017461	116	TKAEQFYCGDTEGK*K	3	601.946	31.3888	0.313789	H	1	43581	45684	46896	61446	53348	33973	39656	33400	1.21371	-1.02226	-1.22187	44632.5	54171	44632.5	54171	43660.5	36528	1.21371	0.978222	0.818417	0.279426	-0.031766	-0.289092	0.277541	-0.0385297	-0.0119326	1.21213	0.973647	0.991763	1.21213	-1.02707	-1.00831
836	1.21472	1.03085	-1.0597	Aco2	ACO2	%736	Q9ER34	aconitate hydratase, mitochondrial precursor	http://www.phosphosite.org/proteinAction.do?id=1499201&showAllSites=true	85	DFAPGK*PLNCIIKHPNGTQETILLNHTFNETQIEWFR	5	885.048	74.9736	0.266667	H	4	273177	360297	443283	327216	268349	387734	293160	200142	1.21631	1.03569	-1.28415	316737	385250	316737	385250	328042	246651	1.21631	1.03569	0.778725	0.282508	0.0505929	-0.360814	0.280622	0.0438292	-0.0836551	1.21472	1.03085	0.943664	1.21472	1.03085	-1.0597
837	1.21472	1.03085	-1.0597	Aco2	ACO2	743	Q9ER34	aconitate hydratase, mitochondrial precursor	http://www.phosphosite.org/proteinAction.do?id=1499201&showAllSites=true	85	DFAPGKPLNCIIK*HPNGTQETILLNHTFNETQIEWFR	5	885.048	74.9736	0.266667	H	4	273177	360297	443283	327216	268349	387734	293160	200142	1.21631	1.03569	-1.28415	316737	385250	316737	385250	328042	246651	1.21631	1.03569	0.778725	0.282508	0.0505929	-0.360814	0.280622	0.0438292	-0.0836551	1.21472	1.03085	0.943664	1.21472	1.03085	-1.0597
815	1.21702	1.82408	1.08013	Aco2	ACO2	%517	Q9ER34	aconitate hydratase, mitochondrial precursor	http://www.phosphosite.org/proteinAction.do?id=1499201&showAllSites=true	85	FNPETDFLTGK*DGK	2	805.889	58.7987	0.13612	H	8	2124570	1893800	2684090	2212760	3952890	3411390	1745970	1835750	1.21862	1.83265	-1.12191	2009185	3682140	2009185	2448425	3682140	1790860	1.21862	1.83265	0.891337	0.285244	0.873934	-0.165958	0.283358	0.86717	0.111201	1.21702	1.82408	1.08013	1.21702	1.82408	1.08013
1519	1.22209	-1.16159	1.11965	Mdh2	MDH2	%165	P04636	malate dehydrogenase, mitochondrial precursor	http://www.phosphosite.org/proteinAction.do?id=6784651&showAllSites=true	36	HGVYNPNK*IFGVTTLDIVR	3	729.064	69.9008	0.163601	H	20	2483780	2491000	3156980	2930580	1902550	2400320	2240140	2356310	1.22368	-1.15615	-1.08231	2487390	3043780	2487390	3043780	2151435	2298225	1.22368	0.864937	0.92395	0.291231	-0.209333	-0.114113	0.289346	-0.216097	0.163047	1.22209	0.860891	1.11965	1.22209	-1.16159	1.11965
903	1.224	-1.22923	-1.08014	Bcat2	BCAT2	%378	O35854	branched-chain-amino-acid aminotransferase, mitochondrial precursor	http://www.phosphosite.org/proteinAction.do?id=2321310&showAllSites=true	44	ELK*AIQYGTSAHDWM#LRV	3	726.033	63.2505	0.262552	H	1	177986	122247	201970	165995	103586	141806	115021	114354	1.2256	-1.22348	-1.30892	150116	183982	150116	183982	122696	114688	1.2256	0.817339	0.76399	0.293486	-0.290994	-0.388374	0.2916	-0.297758	-0.111215	1.224	0.813516	0.925808	1.224	-1.22923	-1.08014
891	1.22724	-1.00029	-1.07393	Atp5b	ATP5B	480	P10719	ATP synthase subunit beta, mitochondrial precursor	http://www.phosphosite.org/proteinAction.do?id=6784146&showAllSites=true	56	FLSQPFQVAEVFTGHM#GK*LVPLKETIK	4	776.423	74.0011	0.278188	H	17	238210	249425	352882	246346	202286	287500	224204	150497	1.22885	1.00441	-1.3014	243818	299614	243818	299614	244893	187350	1.22885	1.00441	0.768405	0.297303	0.00634986	-0.380062	0.295418	-0.000413847	-0.102903	1.22724	0.999713	0.931158	1.22724	-1.00029	-1.07393
764	1.22752	-1.14656	-1.18875	Acat1	ACAT1	210	P17764	acetyl-CoA acetyltransferase, mitochondrial precursor	http://www.phosphosite.org/proteinAction.do?id=6784575&showAllSites=true	45	EEQDK*YAIGSYTR	2	801.376	44.549	0.114378	H	28	754568	673984	806930	948941	655165	596636	497657	494022	1.22913	-1.1412	-1.44054	714276	877936	714276	877936	625900	495840	1.22913	0.876273	0.694185	0.297633	-0.190548	-0.526608	0.295748	-0.197312	-0.249449	1.22752	0.872174	0.841218	1.22752	-1.14656	-1.18875
1644	1.22918	1.0015	-1.08501	Oxct1	OXCT1	473	B2GV06	succinyl-CoA:3-ketoacid-coenzyme A transferase 1, mitochondrial precursor	http://www.phosphosite.org/proteinAction.do?id=6784912&showAllSites=true	56	IITEK*GVFDVDKK	3	511.956	47.6	0.133267	H	7	646699	756318	782045	944769	686824	724902	498212	568867	1.23079	1.00621	-1.31482	701508	863407	701508	863407	705863	533540	1.23079	1.00621	0.76056	0.29958	0.00892762	-0.394866	0.297695	0.00216391	-0.117706	1.22918	1.0015	0.921652	1.22918	1.0015	-1.08501
1268	1.22932	1.86874	1.49414	Hadhb	Hadhb	73	NP_598302	trifunctional enzyme subunit beta, mitochondrial precursor	http://www.ncbi.nlm.nih.gov/entrez/query.fcgi?db=protein&cmd=search&term=NP_598302	51	IPFLLSGTSYK*DLM#PHDLAR	3	778.072	69.9539	0.0750028	H	16	370337	341052	448036	427629	632405	703241	460867	416268	1.23092	1.87752	1.23299	355694	667823	355694	437832	667823	438568	1.23092	1.87752	1.23299	0.29974	0.908827	0.30216	0.297855	0.902063	0.579319	1.22932	1.86874	1.49414	1.22932	1.86874	1.49414
782	1.2331	-1.10124	1.12551	Acat1	ACAT1	%254	P17764	acetyl-CoA acetyltransferase, mitochondrial precursor	http://www.phosphosite.org/proteinAction.do?id=6784575&showAllSites=true	45	GKPDVVVKEDEEYK*R	4	458.99	31.2791	0.209911	H	8	222534	195036	270335	245242	164731	216234	165134	222700	1.23471	-1.09608	-1.07667	208785	257788	208785	257788	190482	193917	1.23471	0.912338	0.928788	0.30417	-0.13236	-0.106579	0.302284	-0.139123	0.17058	1.2331	0.908071	1.12551	1.2331	-1.10124	1.12551
779	1.23466	-1.04052	-1.01161	Acat1	ACAT1	%248	P17764	acetyl-CoA acetyltransferase, mitochondrial precursor	http://www.phosphosite.org/proteinAction.do?id=6784575&showAllSites=true	45	GKPDVVVK*EDEEYKR	3	611.651	31.2713	0.23314	H	11	497065	390556	639124	458221	407289	449777	405957	318111	1.23628	-1.03565	-1.22588	443810	548672	443810	548672	428533	362034	1.23628	0.965577	0.81574	0.306001	-0.0505375	-0.293819	0.304116	-0.0573012	-0.0166594	1.23466	0.96106	0.988519	1.23466	-1.04052	-1.01161
1668	1.23474	1.26197	1.18201	Pdhb	PDHB	%336	P49432	pyruvate dehydrogenase E1 component subunit beta, mitochondrial precursor	http://www.phosphosite.org/proteinAction.do?id=6785338&showAllSites=true	39	VTGADVPM#PYAK*ILEDNSIPQVK	3	848.44	69.5829	0.461486	H	3	83972	62593	94780	86427	74617	111213	94806	48155	1.23636	1.2679	-1.02521	73282.5	92915	73282.5	90603.5	92915	71480.5	1.23636	1.2679	0.97541	0.306098	0.342443	-0.035919	0.304213	0.335679	0.24124	1.23474	1.26197	1.18201	1.23474	1.26197	1.18201
758	1.23714	1.12935	-1.07893	Acat1	ACAT1	%171	P17764	acetyl-CoA acetyltransferase, mitochondrial precursor	http://www.phosphosite.org/proteinAction.do?id=6784575&showAllSites=true	45	GATPYGGVK*LEDLIVKDGLTDVYNK	3	903.144	76.1236	0.206275	H	17	1274310	949892	1339810	1415440	1249740	1273960	728660	972506	1.23876	1.13465	-1.30746	1112101	1377625	1112101	1377625	1261850	850583	1.23876	1.13465	0.764843	0.308895	0.182253	-0.386764	0.30701	0.175489	-0.109605	1.23714	1.12935	0.926842	1.23714	1.12935	-1.07893
1720	1.24115	-1.35195	-1.10554	Sod2	SOD2	75	P07895	superoxide dismutase [Mn], mitochondrial precursor	http://www.phosphosite.org/proteinAction.do?id=6784286&showAllSites=true	25	HHATYVNNLNVTEEKYHEALAK*	4	656.578	47.0511	0.214884	H	13	5332300	4607170	6233390	6119130	3299600	4086920	3145920	4273230	1.24277	-1.34562	-1.3397	4969735	6176260	4969735	6176260	3693260	3709575	1.24277	0.74315	0.746433	0.313565	-0.428274	-0.421915	0.311679	-0.435038	-0.144756	1.24115	0.739674	0.904532	1.24115	-1.35195	-1.10554
1523	1.24523	-1.17417	1.01478	Mdh2	MDH2	%185	P04636	malate dehydrogenase, mitochondrial precursor	http://www.phosphosite.org/proteinAction.do?id=6784651&showAllSites=true	36	ANTFVAELK*GLDPAR	3	548.63	73.4086	0.300374	H	47	3921170	2924520	3884350	4651270	2306740	3550880	2838650	2894030	1.24686	-1.16868	-1.19415	3422845	4267810	3422845	4267810	2928810	2866340	1.24686	0.855665	0.837414	0.3183	-0.224881	-0.255986	0.316414	-0.231645	0.021173	1.24523	0.851663	1.01478	1.24523	-1.17417	1.01478
1298	1.24866	-1.02684	1.42895	Idh2	IDH2	%166	P56574	isocitrate dehydrogenase [NADP], mitochondrial precursor	http://www.phosphosite.org/proteinAction.do?id=6784475&showAllSites=true	51	LVPGWTK*PITIGR	2	740.438	63.7481	0.335207	H	9	3017600	2162930	3863150	2614050	1933690	3135140	3182760	2926080	1.2503	-1.02204	1.17919	2590265	3238600	2590265	3238600	2534415	3054420	1.2503	0.978438	1.17919	0.322271	-0.0314469	0.237799	0.320385	-0.0382106	0.514958	1.24866	0.973862	1.42895	1.24866	-1.02684	1.42895
1598	1.24972	-1.7948	-1.39644	Ndufb9	NDUFB9	112	NP_001120766	NADH dehydrogenase [ubiquinone] 1 beta subcomplex subunit 9	http://www.phosphosite.org/proteinAction.do?id=6786904&showAllSites=true	22	YECYKVPEWCLDYWHPSEK*AVYPDYFSKR	5	772.354	69.0664	0.731611	A	4	867002	671172	1460278	464525	433512	427532	461599	447369	1.25136	-1.78641	-1.69222	769087	962402	769087	962402	430522	454484	1.25136	0.559783	0.59094	0.323492	-0.83706	-0.758917	0.321607	-0.843824	-0.481758	1.24972	0.557165	0.716104	1.24972	-1.7948	-1.39644
1008	1.25002	1.43156	1.5488	Dlst	DLST	%273	Q01205	dihydrolipoyllysine-residue succinyltransferase component of 2-oxoglutarate dehydrogenase complex, mitochondrial	http://www.phosphosite.org/proteinAction.do?id=6784905&showAllSites=true	49	HKDAFLK*K	3	343.534	23.7766	0.25594	H	16	3569460	4052570	5562220	3977940	4578490	6384170	3989330	5752350	1.25166	1.43829	1.2781	3811015	5481330	3811015	4770080	5481330	4870840	1.25166	1.43829	1.2781	0.323838	0.524351	0.353995	0.321953	0.517587	0.631155	1.25002	1.43156	1.5488	1.25002	1.43156	1.5488
1096	1.25262	-1.17315	-1.18092	Glud1	GLUD1	%545	P10860	glutamate dehydrogenase 1, mitochondrial precursor	http://www.phosphosite.org/proteinAction.do?id=23219&showAllSites=true	61	TAAYVNAIEK*VFK	2	748.411	73.421	0.442192	H	6	141344	86612	118005	167911	67091	128133	56802	102491	1.25426	-1.16766	-1.43105	113978	142958	113978	142958	97612	79646.5	1.25426	0.856411	0.698788	0.326836	-0.223625	-0.517073	0.32495	-0.230389	-0.239913	1.25262	0.852405	0.846796	1.25262	-1.17315	-1.18092
1345	1.25696	-1.17315	-1.04001	Idh2	IDH2	%280	P56574	isocitrate dehydrogenase [NADP], mitochondrial precursor	http://www.phosphosite.org/proteinAction.do?id=6784475&showAllSites=true	51	FKDIFQEIFDKHYKTDFDK*NK	5	550.479	65.9732	0.399687	H	48	4638980	3568320	6624560	3705160	3440540	3588290	3736640	2775590	1.2586	-1.16766	-1.26029	4103650	5164860	4103650	5164860	3514415	3256115	1.2586	0.856412	0.793468	0.331822	-0.223623	-0.333756	0.329936	-0.230387	-0.0565968	1.25696	0.852406	0.96153	1.25696	-1.17315	-1.04001
1688	1.25942	-1.07846	-1.23852	Sdha	SDHA	%472	Q920L2	succinate dehydrogenase [ubiquinone] flavoprotein subunit, mitochondrial precursor	http://www.phosphosite.org/proteinAction.do?id=1499200&showAllSites=true	72	ACALSIAESCRPGDK*VPPIK	3	737.713	51.3756	0.344937	H	22	371499	361629	349513	575011	366317	316670	284672	203805	1.26107	-1.07341	-1.50084	366564	462262	366564	462262	341494	244238	1.26107	0.931607	0.666292	0.334646	-0.102207	-0.585774	0.33276	-0.108971	-0.308615	1.25942	0.927249	0.807416	1.25942	-1.07846	-1.23852
860	1.26404	1.2879	1.17678	Aldh4a1	Aldh4a1	92	NP_001128170	delta-1-pyrroline-5-carboxylate dehydrogenase, mitochondrial	http://www.ncbi.nlm.nih.gov/entrez/query.fcgi?db=protein&cmd=search&term=NP_001128170	62	VAK*FCYADK	2	572.279	38.7943	0.162761	H	8	173592	191053	204206	257323	217565	254270	186443	167661	1.26569	1.29396	-1.02977	182322	235918	182322	230764	235918	177052	1.26569	1.29396	0.971092	0.339929	0.37179	-0.0423195	0.338043	0.365026	0.23484	1.26404	1.2879	1.17678	1.26404	1.2879	1.17678
1090	1.26887	1.10458	1.24295	Glud1	GLUD1	%457	P10860	glutamate dehydrogenase 1, mitochondrial precursor	http://www.phosphosite.org/proteinAction.do?id=23219&showAllSites=true	61	LTFK*YER	2	499.769	44.5949	0.21682	H	8	182617	237659	226054	307920	240654	225756	197912	233165	1.27053	1.10977	1.0257	210138	266987	210138	266987	233205	215538	1.27053	1.10977	1.0257	0.345432	0.150262	0.0366085	0.343547	0.143498	0.313768	1.26887	1.10458	1.24295	1.26887	1.10458	1.24295
864	1.26906	-1.04875	1.01496	Aldh9a1	ALDH9A1	49	Q9JLJ3	4-trimethylaminobutyraldehyde dehydrogenase	http://www.phosphosite.org/proteinAction.do?id=11959916&showAllSites=true	54	CSGEK*EVNLAVENAK	2	845.409	43.2505	0.298725	H	2	64753	42168	75606	60261	47288	55142	43092	46461	1.27072	-1.04384	-1.19394	53460.5	67933.5	53460.5	67933.5	51215	44776.5	1.27072	0.957997	0.837562	0.34565	-0.0619069	-0.255732	0.343764	-0.0686706	0.0214277	1.26906	0.953516	1.01496	1.26906	-1.04875	1.01496
1374	1.27084	1.20347	1.3679	Idh2	IDH2	%400	P56574	isocitrate dehydrogenase [NADP], mitochondrial precursor	http://www.phosphosite.org/proteinAction.do?id=6784475&showAllSites=true	51	FAQTLEK*VCVQTVESGAM#TK	3	762.377	55.7622	0.30277	H	43	1176060	1043190	1370960	1453030	1433480	1249880	984397	1520720	1.2725	1.20913	1.12881	1109625	1411995	1109625	1411995	1341680	1.25256e+06	1.2725	1.20913	1.12881	0.347663	0.273968	0.174806	0.345777	0.267205	0.451965	1.27084	1.20347	1.3679	1.27084	1.20347	1.3679
1006	1.27369	-1.01427	1.13074	Dlst	DLST	%268, %273	Q01205	dihydrolipoyllysine-residue succinyltransferase component of 2-oxoglutarate dehydrogenase complex, mitochondrial	http://www.phosphosite.org/proteinAction.do?id=6784905&showAllSites=true	49	HK*DAFLK*K	2	535.803	32.2313	0.0992743	H	7	485633	422027	580054	577536	424568	474524	393743	453196	1.27536	-1.00953	-1.07169	453830	578795	453830	578795	449546	423470	1.27536	0.99056	0.933102	0.3509	-0.0136832	-0.0998939	0.349015	-0.0204469	0.177265	1.27369	0.985927	1.13074	1.27369	-1.01427	1.13074
1737	1.27806	-1.02901	1.27073	Suclg1	SUCLG1	%54	P13086	succinyl-CoA ligase [GDP-forming] subunit alpha, mitochondrial precursor	http://www.phosphosite.org/proteinAction.do?id=20839900&showAllSites=true	36	KNIYIDK*NTK	3	426.907	29.0901	0.174078	H	11	69926	89557	92417	111679	77306	78409	75037	92201	1.27974	-1.0242	1.04863	79741.5	102048	79741.5	102048	77857.5	83619	1.27974	0.976374	1.04863	0.355845	-0.0344947	0.0685	0.35396	-0.0412584	0.345659	1.27806	0.971807	1.27073	1.27806	-1.02901	1.27073
861	1.28063	1.27656	1.18568	Aldh6a1	Aldh6a1	117	NP_112319	methylmalonate-semialdehyde dehydrogenase [acylating], mitochondrial precursor	http://www.ncbi.nlm.nih.gov/entrez/query.fcgi?db=protein&cmd=search&term=NP_112319	58	YQQLIKENLK*EIAR	3	596.672	52.5573	0.244954	H	6	94304	101318	118062	132786	137298	113598	79126	112279	1.28231	1.28256	-1.02203	97811	125448	97811	125424	125448	95702.5	1.28231	1.28256	0.978443	0.358745	0.359021	-0.0314401	0.356859	0.352257	0.245719	1.28063	1.27656	1.18568	1.28063	1.27656	1.18568
1731	1.28499	-1.07295	1.09172	Sucla2	SCS-beta	%440	NP_001101857	succinyl-CoA ligase [ADP-forming] subunit beta, mitochondrial	http://www.phosphosite.org/proteinAction.do?id=6787877&showAllSites=true	50	ILACDDLDEAAK*M#VVK	3	616.974	60.9331	0.125559	H	41	461758	475485	631824	574100	451132	426496	384700	459666	1.28667	-1.06793	-1.11	468622	602962	468622	602962	438814	422183	1.28667	0.936393	0.900904	0.363644	-0.0948136	-0.150555	0.361758	-0.101577	0.126605	1.28499	0.932013	1.09172	1.28499	-1.07295	1.09172
905	1.2851	1.14104	1.26183	Bckdhb	Bckdhb	239	NP_062140	2-oxoisovalerate dehydrogenase subunit beta, mitochondrial precursor	http://www.ncbi.nlm.nih.gov/entrez/query.fcgi?db=protein&cmd=search&term=NP_062140	43	GLLLSCIEDKNPCIFFEPK*ILYR	3	956.499	82.9171	0.268529	A	10	2270770	2225241	3116278	2669117	2481382	2672868	2785264	1896328	1.28678	1.14641	1.04128	2.24801e+06	2.8927e+06	2.24801e+06	2.8927e+06	2577125	2340796	1.28678	1.14641	1.04128	0.36377	0.197117	0.0583536	0.361884	0.190353	0.335513	1.2851	1.14104	1.26183	1.2851	1.14104	1.26183
974	1.28888	1.00589	-1.39672	Dlat	DLAT	160	P08461	dihydrolipoyllysine-residue acetyltransferase component of pyruvate dehydrogenase complex, mitochondrial	http://www.phosphosite.org/proteinAction.do?id=6785071&showAllSites=true	67	DVPVGSIICITVEK*PQDIEAFK	3	834.105	81.3394	0.32484	H	1	113635	71183	125746	112774	99998	86782	53634	55561	1.29057	1.01062	-1.69255	92409	119260	92409	119260	93390	54597.5	1.29057	1.01062	0.590824	0.368005	0.0152347	-0.759198	0.366119	0.00847101	-0.482039	1.28888	1.00589	0.715965	1.28888	1.00589	-1.39672
1494	1.29152	1.32349	1.04866	Idh3a	Idh3a	58	NP_446090	isocitrate dehydrogenase [NAD] subunit alpha, mitochondrial precursor	http://www.ncbi.nlm.nih.gov/entrez/query.fcgi?db=protein&cmd=search&term=NP_446090	40	IFDAAK*APIQWEER	2	858.441	61.7066	0.485779	H	2	124555	60864	125731	114054	101245	145309	75988	84468	1.29321	1.32971	-1.15558	92709.5	123277	92709.5	119892	123277	80228	1.29321	1.32971	0.86537	0.370952	0.411115	-0.208611	0.369067	0.404351	0.0685479	1.29152	1.32349	1.04866	1.29152	1.32349	1.04866
1049	1.2978	-1.13937	1.07286	Etfb	ETFB	114	Q68FU3	electron transfer flavoprotein subunit beta	http://www.phosphosite.org/proteinAction.do?id=24979355&showAllSites=true	28	LAEK*EKVDLLFLGK	3	548.99	65.011	0.217444	H	8	2861390	2098740	3378350	3067340	2027510	2346330	2286940	2104450	1.2995	-1.13404	-1.12951	2480065	3222845	2480065	3222845	2186920	2195695	1.2995	0.881799	0.885338	0.377957	-0.181477	-0.1757	0.376071	-0.188241	0.101459	1.2978	0.877675	1.07286	1.2978	-1.13937	1.07286
1120	1.29815	-15.5353	-2.14414	Got2	GOT2	256	P00507	aspartate aminotransferase, mitochondrial	http://www.phosphosite.org/proteinAction.do?id=6783189&showAllSites=true	47	QGFASGDGDK*DAWAVR	2	861.398	51.2205	1.41421	H	4	142224	114271	141678	191727		8294	57675	41042	1.29985	-15.4627	-2.59829	128248	166702	128248	166702	8294	49358.5	1.29985	0.0646718	0.384869	0.378345	-3.95072	-1.37756	0.37646	-3.95748	-1.1004	1.29815	0.0643693	0.466387	1.29815	-15.5353	-2.14414
1231	1.30516	1.24759	1.16982	Hadha	HADHA	%505	Q64428	trifunctional enzyme subunit alpha, mitochondrial precursor	http://www.phosphosite.org/proteinAction.do?id=6785471&showAllSites=true	83	VIGM#HYFSPVDK*M#QLLEIITTDKTSK	4	767.898	73.6843	0.190466	A	140	96147475	73323159	122842944	98632572	94241717	118181019	92359919	71238469	1.30687	1.25345	-1.03589	84735317	110737758	84735317	110737758	106211368	81799194	1.30687	1.25345	0.965349	0.386112	0.325903	-0.0508768	0.384226	0.319139	0.226282	1.30516	1.24759	1.16982	1.30516	1.24759	1.16982
1247	1.30516	1.24759	1.16982	Hadha	HADHA	516	Q64428	trifunctional enzyme subunit alpha, mitochondrial precursor	http://www.phosphosite.org/proteinAction.do?id=6785471&showAllSites=true	83	VIGM#HYFSPVDKM#QLLEIITTDK*TSK	4	767.898	73.6843	0.190466	A	7	96147475	73323159	122842944	98632572	94241717	118181019	92359919	71238469	1.30687	1.25345	-1.03589	84735317	110737758	84735317	110737758	106211368	81799194	1.30687	1.25345	0.965349	0.386112	0.325903	-0.0508768	0.384226	0.319139	0.226282	1.30516	1.24759	1.16982	1.30516	1.24759	1.16982
1251	1.30516	1.24759	1.16982	Hadha	HADHA	%519	Q64428	trifunctional enzyme subunit alpha, mitochondrial precursor	http://www.phosphosite.org/proteinAction.do?id=6785471&showAllSites=true	83	VIGM#HYFSPVDKM#QLLEIITTDKTSK*	4	767.898	73.6843	0.190466	A	15	96147475	73323159	122842944	98632572	94241717	118181019	92359919	71238469	1.30687	1.25345	-1.03589	84735317	110737758	84735317	110737758	106211368	81799194	1.30687	1.25345	0.965349	0.386112	0.325903	-0.0508768	0.384226	0.319139	0.226282	1.30516	1.24759	1.16982	1.30516	1.24759	1.16982
1708	1.3056	1.16144	-1.05536	Sdhb	SDHB	53	P21913	succinate dehydrogenase [ubiquinone] iron-sulfur subunit, mitochondrial precursor	http://www.phosphosite.org/proteinAction.do?id=10199859&showAllSites=true	32	WDPDK*AGDKPR	3	442.886	30.4026	0.26226	H	3	134990	102987	126708	184402	147234	130460	92989	93091	1.30731	1.16689	-1.2789	118988	155555	118988	155555	138847	93040	1.30731	1.16689	0.781924	0.386603	0.222674	-0.354899	0.384717	0.21591	-0.0777399	1.3056	1.16144	0.947541	1.3056	1.16144	-1.05536
1506	1.30717	-1.47949	1.10869	LOC691083	LOC691083	116	NP_001138334	hypothetical protein LOC691083	http://www.ncbi.nlm.nih.gov/entrez/query.fcgi?db=protein&cmd=search&term=NP_001138334	22	YHTPIGFPQVPLAALAVEK*VGR	3	802.449	80.2002	0.425794	A	3	688689	471383	914520	603874	437797	349989	370901	690456	1.30888	-1.47257	-1.09301	580036	759197	580036	759197	393893	530678	1.30888	0.679084	0.914906	0.388332	-0.558339	-0.128304	0.386446	-0.565102	0.148855	1.30717	0.675907	1.10869	1.30717	-1.47949	1.10869
1705	1.31188	1.08458	1.03373	Sdha	SDHA	%600	Q920L2	succinate dehydrogenase [ubiquinone] flavoprotein subunit, mitochondrial precursor	http://www.phosphosite.org/proteinAction.do?id=1499200&showAllSites=true	72	VRIDEYDYSK*PIEGQQK	3	704.02	45.6633	0.135094	H	22	924797	794017	1159990	1097830	1025930	847015	708795	757442	1.31359	1.08967	-1.17226	859407	1128910	859407	1128910	936472	733118	1.31359	1.08967	0.853052	0.393517	0.123895	-0.229295	0.391632	0.117131	0.0478641	1.31188	1.08458	1.03373	1.31188	1.08458	1.03373
1671	1.31821	1.21263	1.22219	Pdhb	PDHB	%354	P49432	pyruvate dehydrogenase E1 component subunit beta, mitochondrial precursor	http://www.phosphosite.org/proteinAction.do?id=6785338&showAllSites=true	39	DIIFAIK*K	2	495.305	59.706	0.0958017	H	8	250344	251484	332570	329808	310933	300457	235920	270206	1.31993	1.21833	1.00856	250914	331189	250914	331189	305695	253063	1.31993	1.21833	1.00856	0.400462	0.2849	0.0123036	0.398576	0.278136	0.289463	1.31821	1.21263	1.22219	1.31821	1.21263	1.22219
953	1.32248	1.0422	-1.36982	Cs	CS	%327	Q8VHF5	citrate synthase, mitochondrial precursor	http://www.phosphosite.org/proteinAction.do?id=6784455&showAllSites=true	52	EVGKDVSDEK*LR	3	472.916	30.1182	0.0304532	H	32	1002860	960580	1287520	1312490	1029230	1026680	586244	596583	1.32421	1.0471	-1.65996	981720	1300005	981720	1300005	1027955	591414	1.32421	1.0471	0.602426	0.405134	0.0663936	-0.731144	0.403248	0.0596299	-0.453985	1.32248	1.0422	0.730023	1.32248	1.0422	-1.36982
1050	1.32675	-1.23501	-1.05025	Etfb	ETFB	%116	Q68FU3	electron transfer flavoprotein subunit beta	http://www.phosphosite.org/proteinAction.do?id=24979355&showAllSites=true	28	LAEKEK*VDLLFLGK	2	822.982	65.0036	0.269819	H	10	376506	255857	499101	340984	211379	303058	214199	282668	1.32849	-1.22923	-1.2727	316182	420042	316182	420042	257218	248434	1.32849	0.813515	0.785731	0.409782	-0.297759	-0.347893	0.407897	-0.304522	-0.070734	1.32675	0.80971	0.952153	1.32675	-1.23501	-1.05025
1207	1.33398	-2.21364	-1.44276	Hadha	HADHA	%436	Q64428	trifunctional enzyme subunit alpha, mitochondrial precursor	http://www.phosphosite.org/proteinAction.do?id=6785471&showAllSites=true	83	SNLIGQLDYK*GFEK	3	551.954	63.4027	0.141489	H	11	92981	100664	142267	116389	43219	44670	54402	56357	1.33572	-2.20329	-1.74835	96822.5	129328	96822.5	129328	43944.5	55379.5	1.33572	0.453867	0.571969	0.41762	-1.13966	-0.80599	0.415735	-1.14642	-0.528831	1.33398	0.451744	0.693116	1.33398	-2.21364	-1.44276
1574	1.33971	-1.31636	1.14607	Mdh2	MDH2	328, %329	P04636	malate dehydrogenase, mitochondrial precursor	http://www.phosphosite.org/proteinAction.do?id=6784651&showAllSites=true	36	ASIK*K*GEDFVK	2	653.356	44.5722	0.244719	H	5	89781	121588	117239	166304	81413	79912	89315	110588	1.34146	-1.31021	-1.05736	105684	141772	105684	141772	80662.5	99951.5	1.34146	0.763239	0.945754	0.423804	-0.389794	-0.0804637	0.421918	-0.396557	0.196696	1.33971	0.759669	1.14607	1.33971	-1.31636	1.14607
1534	1.34235	-1.01394	-1.04808	Mdh2	MDH2	%215	P04636	malate dehydrogenase, mitochondrial precursor	http://www.phosphosite.org/proteinAction.do?id=6784651&showAllSites=true	36	TIIPLISQCTPK*VDFPQDQLATLTGR	3	985.527	81.3101	0.269787	H	30	2069210	1470560	2832730	1925090	1731220	1776280	1499840	1287240	1.3441	-1.0092	-1.27006	1769885	2378910	1769885	2378910	1753750	1393540	1.3441	0.990884	0.787362	0.426645	-0.0132125	-0.344901	0.42476	-0.0199762	-0.067742	1.34235	0.986249	0.95413	1.34235	-1.01394	-1.04808
963	1.34622	1.00089	1.54627	Cs	CS	%375	Q8VHF5	citrate synthase, mitochondrial precursor	http://www.phosphosite.org/proteinAction.do?id=6784455&showAllSites=true	52	HLPKDPM#FK*LVAQLYK	3	662.701	59.5242	0.293201	H	29	344234	372255	466403	499410	354222	366273	362349	551894	1.34798	1.00559	1.276	358244	482906	358244	482906	360248	457122	1.34798	1.00559	1.276	0.430799	0.00804386	0.351633	0.428914	0.00128016	0.628792	1.34622	1.00089	1.54627	1.34622	1.00089	1.54627
784	1.35532	1.48017	-1.21828	Acat1	ACAT1	%332	P17764	acetyl-CoA acetyltransferase, mitochondrial precursor	http://www.phosphosite.org/proteinAction.do?id=6784575&showAllSites=true	45	IAAFADAAVDPIDFPLAPAYAVPK*VLK	3	942.521	89.082	0.280394	H	5	35706	23890	34055	46822	39021	49606	21923	18445	1.35709	1.48713	-1.47632	29798	44313.5	29798	40438.5	44313.5	20184	1.35709	1.48713	0.677361	0.440514	0.572531	-0.562003	0.438628	0.565767	-0.284844	1.35532	1.48017	0.82083	1.35532	1.48017	-1.21828
912	1.35845	1.28577	1.06879	Ckmt2	Ckmt2	344	NP_001121124	creatine kinase S-type, mitochondrial precursor	http://www.ncbi.nlm.nih.gov/entrez/query.fcgi?db=protein&cmd=search&term=NP_001121124	47	FSK*ILENLR	2	581.335	56.3836	0.245865	H	4	157235	160280	229052	202839	178434	231735	115678	164364	1.36022	1.29181	-1.13381	158758	215946	158758	215946	205084	140021	1.36022	1.29181	0.88198	0.443843	0.369394	-0.181182	0.441957	0.36263	0.0959777	1.35845	1.28577	1.06879	1.35845	1.28577	1.06879
1530	1.35976	1.46164	1.46903	Mdh2	MDH2	203	P04636	malate dehydrogenase, mitochondrial precursor	http://www.phosphosite.org/proteinAction.do?id=6784651&showAllSites=true	36	VNVPVIGGHAGK*TIIPLISQCTPK	3	847.812	67.7236	0.114853	H	8	215582	221191	299630	295051	294658	346749	258692	270791	1.36153	1.46851	1.21226	218386	320704	218386	297340	320704	264742	1.36153	1.46851	1.21226	0.445232	0.554356	0.277701	0.443347	0.547593	0.55486	1.35976	1.46164	1.46903	1.35976	1.46164	1.46903
1338	1.36285	1.0175	-1.07745	Idh2	IDH2	%275	P56574	isocitrate dehydrogenase [NADP], mitochondrial precursor	http://www.phosphosite.org/proteinAction.do?id=6784475&showAllSites=true	51	FKDIFQEIFDKHYK*TDFDKNK	4	687.847	64.83	0.260974	A	17	9403048	7193785	11373905	11274660	6917813	10048765	6584969	6126419	1.36463	1.02228	-1.30567	8.29842e+06	1.13243e+07	8.29842e+06	1.13243e+07	8483289	6355694	1.36463	1.02228	0.765892	0.448512	0.0317876	-0.384786	0.446626	0.0250239	-0.107627	1.36285	1.0175	0.928113	1.36285	1.0175	-1.07745
874	1.36594	1.16378	1.25368	Atp5b	ATP5B	%133	P10719	ATP synthase subunit beta, mitochondrial precursor	http://www.phosphosite.org/proteinAction.do?id=6784146&showAllSites=true	56	VLDSGAPIK*IPVGPETLGR	2	981.057	65.7224	0.433156	H	10	219874	124695	307811	163465	185909	216977	201169	155306	1.36773	1.16925	1.03455	172284	235638	172284	235638	201443	178238	1.36773	1.16925	1.03455	0.451779	0.225579	0.049008	0.449894	0.218815	0.326167	1.36594	1.16378	1.25368	1.36594	1.16378	1.25368
1058	1.36676	1.10214	1.28802	Fh1	FH	%112	P14408	fumarate hydratase, mitochondrial precursor	http://www.phosphosite.org/proteinAction.do?id=6784234&showAllSites=true	54	AAAEVNQEYGLDPK*IASAIM#K	3	759.719	60.9779	0.242507	H	39	903319	638867	1065640	1044910	816837	890860	792295	846889	1.36854	1.10732	1.0629	771093	1055275	771093	1055275	853848	819592	1.36854	1.10732	1.0629	0.452642	0.147075	0.088001	0.450757	0.140312	0.36516	1.36676	1.10214	1.28802	1.36676	1.10214	1.28802
1212	1.37269	1.44865	-1.21006	Hadha	HADHA	%460	Q64428	trifunctional enzyme subunit alpha, mitochondrial precursor	http://www.phosphosite.org/proteinAction.do?id=6785471&showAllSites=true	83	VLK*EVESVTPEHCIFASNTSALPINQIAAVSQRPEK	4	1002.02	66.8857	0.448538	H	16	77777	88310	138362	89922	82532	159201	50748	62517	1.37448	1.45546	-1.46636	83043.5	120866	83043.5	114142	120866	56632.5	1.37448	1.45546	0.681962	0.458891	0.541475	-0.552237	0.457005	0.534712	-0.275078	1.37269	1.44865	0.826406	1.37269	1.44865	-1.21006
990	1.37616	1.1061	1.28923	Dld	DLD	%143	Q6P6R2	dihydrolipoyl dehydrogenase, mitochondrial precursor	http://www.phosphosite.org/proteinAction.do?id=6783282&showAllSites=true	54	ALTGGIAHLFK*QNK	3	513.96	55.5425	0.140878	H	3	1516600	1470670	2036480	2079860	1825230	1494530	1537690	1640430	1.37796	1.1113	1.06389	1493635	2058170	1493635	2058170	1659880	1589060	1.37796	1.1113	1.06389	0.462535	0.152251	0.089346	0.460649	0.145488	0.366505	1.37616	1.1061	1.28923	1.37616	1.1061	1.28923
1540	1.37878	1.04791	-1.02912	Mdh2	MDH2	%301	P04636	malate dehydrogenase, mitochondrial precursor	http://www.phosphosite.org/proteinAction.do?id=6784651&showAllSites=true	36	GLEK*NLGIGK	2	535.814	44.338	0.114739	H	41	3955520	4543450	5614540	6119010	4111020	4837000	3248100	3566900	1.38058	1.05284	-1.2471	4249485	5866775	4249485	5866775	4474010	3407500	1.38058	1.05284	0.801862	0.46528	0.0742805	-0.318574	0.463394	0.0675168	-0.0414151	1.37878	1.04791	0.971701	1.37878	1.04791	-1.02912
761	1.3819	1.16461	1.20166	Acat1	ACAT1	%187	P17764	acetyl-CoA acetyltransferase, mitochondrial precursor	http://www.phosphosite.org/proteinAction.do?id=6784575&showAllSites=true	45	GATPYGGVKLEDLIVKDGLTDVYNK*IHM#GNCAENTAK	5	810.805	77.3825	0.294136	H	16	440200	289612	609941	399907	392971	460971	419230	304471	1.38371	1.17008	-1.00844	364906	504924	364906	504924	426971	361850	1.38371	1.17008	0.991627	0.468541	0.226613	-0.0121311	0.466656	0.21985	0.265028	1.3819	1.16461	1.20166	1.3819	1.16461	1.20166
794	1.3882	2.03021	1.72143	Aco2	ACO2	%228	Q9ER34	aconitate hydratase, mitochondrial precursor	http://www.phosphosite.org/proteinAction.do?id=1499201&showAllSites=true	85	CPK*VIGVK	2	471.776	33.4536	0.329802	H	2	53723	35504	48579	75448	98795	83206	48596	78155	1.39002	2.03975	1.42055	44613.5	91000.5	44613.5	62013.5	91000.5	63375.5	1.39002	2.03975	1.42055	0.475102	1.02839	0.506445	0.473216	1.02163	0.783604	1.3882	2.03021	1.72143	1.3882	2.03021	1.72143
1355	1.39005	-2.13487	-1.3188	Idh2	IDH2	%280, %282	P56574	isocitrate dehydrogenase [NADP], mitochondrial precursor	http://www.phosphosite.org/proteinAction.do?id=6784475&showAllSites=true	51	TDFDK*NK*IWYEHR	3	612.629	53.4213	0.421926	H	1	38085	45729	71790	44868	25606	13838	24776	27669	1.39187	-2.12489	-1.59813	41907	58329	41907	58329	19722	26222.5	1.39187	0.470614	0.625731	0.477022	-1.08739	-0.676386	0.475137	-1.09415	-0.399227	1.39005	0.468412	0.758265	1.39005	-2.13487	-1.3188
1687	1.39209	-1.07065	-1.59122	Sdha	SDHA	%415	Q920L2	succinate dehydrogenase [ubiquinone] flavoprotein subunit, mitochondrial precursor	http://www.phosphosite.org/proteinAction.do?id=1499200&showAllSites=true	72	GQVLK*HVNGQDQIVPGLYACGEAACASVHGANR	4	880.431	55.4745	0.241136	H	1	39615	39563	59669	50698	30816	43485	19089	21973	1.39391	-1.06564	-1.92825	39589	55183.5	39589	55183.5	37150.5	20531	1.39391	0.938405	0.518604	0.479137	-0.091718	-0.947296	0.477252	-0.0984817	-0.670137	1.39209	0.934015	0.628447	1.39209	-1.07065	-1.59122
1312	1.40163	1.10417	1.25538	Idh2	IDH2	%193	P56574	isocitrate dehydrogenase [NADP], mitochondrial precursor	http://www.phosphosite.org/proteinAction.do?id=6784475&showAllSites=true	51	AGM#FK*LVFTPK	2	648.855	60.8684	0.216223	H	11	241819	329110	406719	394561	343468	289898	299236	292220	1.40347	1.10936	1.03595	285464	400640	285464	400640	316683	295728	1.40347	1.10936	1.03595	0.488995	0.149728	0.0509595	0.48711	0.142964	0.328119	1.40163	1.10417	1.25538	1.40163	1.10417	1.25538
1725	1.40653	1.01938	-1.22949	Sucla2	SCS-beta	207	NP_001101857	succinyl-CoA ligase [ADP-forming] subunit beta, mitochondrial	http://www.phosphosite.org/proteinAction.do?id=6787877&showAllSites=true	50	SFQGPVLIGSSQGGVNIEDVAAENPEAIVK*EPVDIIEGVKK	4	1069.57	84.3144	0.419076	A	10	1145700	747549	1728262	938127	736497	1202509	741368	529347	1.40837	1.02417	-1.48991	946624	1.33319e+06	946624	1.33319e+06	969503	635358	1.40837	1.02417	0.671182	0.494023	0.0344531	-0.575224	0.492138	0.0276894	-0.298064	1.40653	1.01938	0.813343	1.40653	1.01938	-1.22949
1790	1.40735	1.02725	1.15933	Uqcrc1	UQCRC1	%111	Q68FY0	cytochrome b-c1 complex subunit 1, mitochondrial precursor	http://www.phosphosite.org/proteinAction.do?id=6783804&showAllSites=true	53	NRPGNALEK*EVESIGAHLNAYSTR	4	667.841	71.3753	0.252358	H	17	2042490	1818950	2590510	2851000	1883680	2101620	2176710	1517500	1.40919	1.03208	-1.04527	1930720	2720755	1930720	2720755	1992650	1847105	1.40919	1.03208	0.956692	0.494868	0.0455494	-0.0638731	0.492983	0.0387857	0.213286	1.40735	1.02725	1.15933	1.40735	1.02725	1.15933
939	1.40892	-1.12394	-1.07449	Cox5a	COX5A	%83	P11240	cytochrome c oxidase subunit 5A, mitochondrial precursor	http://www.phosphosite.org/proteinAction.do?id=9434315&showAllSites=true	16	GM#NTLVGYDLVPEPK*IIDAALR	3	815.102	80.7008	0.272997	H	20	716747	484802	900618	794479	529974	544101	493871	428925	1.41076	-1.11868	-1.30207	600774	847548	600774	847548	537038	461398	1.41076	0.893909	0.768005	0.496472	-0.161801	-0.380812	0.494587	-0.168564	-0.103653	1.40892	0.889728	0.930674	1.40892	-1.12394	-1.07449
1078	1.42287	1.3873	1.333	Gbas	Gbas	86	NP_001017486	protein NipSnap homolog 2	http://www.ncbi.nlm.nih.gov/entrez/query.fcgi?db=protein&cmd=search&term=NP_001017486	33	LQFHNVKPECLDAYNK*ICQEVLPK	4	747.13	63.2579	0.410495	H	17	945226	855521	1655140	910444	1142860	1367050	1073880	906963	1.42473	1.39382	1.10001	900374	1282792	900374	1282792	1254955	990422	1.42473	1.39382	1.10001	0.510692	0.47904	0.137519	0.508806	0.472276	0.414678	1.42287	1.3873	1.333	1.42287	1.3873	1.333
1601	1.44142	-1.105	1.19302	Ndufb9	NDUFB9	138	NP_001120766	NADH dehydrogenase [ubiquinone] 1 beta subcomplex subunit 9	http://www.phosphosite.org/proteinAction.do?id=6786904&showAllSites=true	22	M#ESWDREVK*QLEEETSPDGIM#TEALPPARK	4	887.424	65.8103	0.306757	H	2	91002	88893	143631	116013	81610	81956	107761	69345	1.44331	-1.09983	-1.01575	89947.5	129822	89947.5	129822	81783	88553	1.44331	0.90923	0.984497	0.52938	-0.137282	-0.022542	0.527494	-0.144046	0.254617	1.44142	0.904978	1.19302	1.44142	-1.105	1.19302
1579	1.44295	-1.11917	1.04441	Mdh2	MDH2	%91	P04636	malate dehydrogenase, mitochondrial precursor	http://www.phosphosite.org/proteinAction.do?id=6784651&showAllSites=true	36	GYLGPEQLPDCLK*GCDVVVIPAGVPR	3	951.154	74.1307	0.197497	H	20	2005200	1593830	2792010	2408000	1492040	1738870	1767520	1334340	1.44484	-1.11394	-1.16028	1799515	2600005	1799515	2600005	1615455	1550930	1.44484	0.897717	0.86186	0.530906	-0.155668	-0.214475	0.529021	-0.162431	0.0626847	1.44295	0.893518	1.04441	1.44295	-1.11917	1.04441
1636	1.44647	-1.21895	-2.20027	Ogdh	Ogdh	697	NP_001017461	2-oxoglutarate dehydrogenase, mitochondrial precursor	http://www.ncbi.nlm.nih.gov/entrez/query.fcgi?db=protein&cmd=search&term=NP_001017461	116	HHVLHDQNVDK*R	3	513.931	21.12	0.602728	A	1	176968	204190	205674	346381	139843	174319	41014	101940	1.44836	-1.21325	-2.6663	190579	276028	190579	276028	157081	71477	1.44836	0.82423	0.375052	0.534423	-0.27888	-1.41484	0.532537	-0.285644	-1.13768	1.44647	0.820375	0.45449	1.44647	-1.21895	-2.20027
1572	1.4472	1.22497	1.37576	Mdh2	MDH2	%324	P04636	malate dehydrogenase, mitochondrial precursor	http://www.phosphosite.org/proteinAction.do?id=6784651&showAllSites=true	36	M#IAEAIPELK*ASIK	2	786.439	63.3723	0.156288	H	18	310019	248316	412377	396702	333486	353672	329822	304056	1.44909	1.23073	1.1353	279168	404540	279168	404540	343579	316939	1.44909	1.23073	1.1353	0.53515	0.299511	0.183074	0.533264	0.292747	0.460233	1.4472	1.22497	1.37576	1.4472	1.22497	1.37576
733	1.45124	-1.05887	1.08263	Acad9	ACAD9	%45	B1WC61	acyl-CoA dehydrogenase family member 9, mitochondrial	http://www.phosphosite.org/proteinAction.do?id=25654200&showAllSites=true	69	SFAK*ELFLGHIQQK	3	563.31	62.421	0.305666	A	8	11685067	7569905	17013857	10966266	8097694	10172165	9594648	7607765	1.45314	-1.05392	-1.11932	9627486	1.39901e+07	9627486	1.39901e+07	9.13493e+06	8.60121e+06	1.45314	0.948839	0.893401	0.539171	-0.0757655	-0.16262	0.537286	-0.0825292	0.114539	1.45124	0.944401	1.08263	1.45124	-1.05887	1.08263
847	1.45652	1.49549	1.30593	Ak3	AK3	%29	P29411	GTP:AMP phosphotransferase, mitochondrial	http://www.phosphosite.org/proteinAction.do?id=24981074&showAllSites=true	25	ITK*HFELK	3	353.206	38.6528	0.207668	H	3	57560	65291	97436	81733	86254	98332	56476	75917	1.45843	1.50252	1.07767	61425.5	92293	61425.5	89584.5	92293	66196.5	1.45843	1.50252	1.07767	0.544411	0.587384	0.107917	0.542526	0.58062	0.385076	1.45652	1.49549	1.30593	1.45652	1.49549	1.30593
978	1.45711	-1.23394	-1.04238	Dld	DLD	%104	Q6P6R2	dihydrolipoyl dehydrogenase, mitochondrial precursor	http://www.phosphosite.org/proteinAction.do?id=6783282&showAllSites=true	54	ALLNNSHYYHLAHGK*DFASR	4	589.795	44.2747	0.277522	H	26	12211700	10864100	13530500	20137400	7862960	10925900	8424290	9843940	1.45901	-1.22816	-1.26317	11537900	16833950	11537900	16833950	9394430	9134115	1.45901	0.814224	0.791662	0.544993	-0.296503	-0.337044	0.543108	-0.303267	-0.0598846	1.45711	0.810415	0.959341	1.45711	-1.23394	-1.04238
1045	1.45745	1.50958	1.36738	Eci1	DCI	%222	P23965	enoyl-CoA delta isomerase 1, mitochondrial precursor	http://www.phosphosite.org/proteinAction.do?id=6784264&showAllSites=true	32	VGLVDEVVPEDQVHSK*AR	3	673.688	48.9767	0.13903	H	3	72226	82178	109158	116172	111469	122712	78549	95677	1.45935	1.51668	1.12838	77202	117090	77202	112665	117090	87113	1.45935	1.51668	1.12838	0.545329	0.600914	0.17425	0.543444	0.59415	0.451409	1.45745	1.50958	1.36738	1.45745	1.50958	1.36738
1805	1.45897	1.35816	1.06869	Uqcrh	UQCRHL	%40	Q5M9I5	cytochrome b-c1 complex subunit 6, mitochondrial	http://www.phosphosite.org/proteinAction.do?id=6783299&showAllSites=true	10	EHCEQLEK*CVK	2	751.342	27.7736	0.362036	H	9	140487	137343	180536	225341	141030	238082	125084	119933	1.46088	1.36455	-1.13392	138915	202938	138915	202938	189556	122508	1.46088	1.36455	0.881895	0.54684	0.448422	-0.181321	0.544955	0.441658	0.0958387	1.45897	1.35816	1.06869	1.45897	1.35816	1.06869
1002	1.47258	-1.0628	1.37686	Dld	DLD	%66	Q6P6R2	dihydrolipoyl dehydrogenase, mitochondrial precursor	http://www.phosphosite.org/proteinAction.do?id=6783282&showAllSites=true	54	AAQLGFK*TVCIEKNETLGGTCLNVGCIPSK	3	1103.22	64.3454	0.802676	A	1	747847	208492	1105240	304885	302633	601425	579728	506871	1.4745	-1.05783	1.13621	478170	705062	478170	705062	452029	543300	1.4745	0.945332	1.13621	0.560229	-0.0811068	0.184226	0.558344	-0.0878705	0.461385	1.47258	0.940911	1.37686	1.47258	-1.0628	1.37686
999	1.47538	1.01823	-1.19714	Dld	DLD	%410	Q6P6R2	dihydrolipoyl dehydrogenase, mitochondrial precursor	http://www.phosphosite.org/proteinAction.do?id=6783282&showAllSites=true	54	SEEQLK*EEGVEFK	2	797.386	47.4382	0.181689	H	5	382274	392007	612395	531456	446933	345169	281579	252148	1.47731	1.02302	-1.45071	387140	571926	387140	571926	396051	266864	1.47731	1.02302	0.68932	0.56297	0.032829	-0.536755	0.561084	0.0260653	-0.259596	1.47538	1.01823	0.835322	1.47538	1.01823	-1.19714
1669	1.49505	1.08165	-1.03637	Pdhb	PDHB	347	P49432	pyruvate dehydrogenase E1 component subunit beta, mitochondrial precursor	http://www.phosphosite.org/proteinAction.do?id=6785338&showAllSites=true	39	ILEDNSIPQVK*DIIFAIK	3	700.065	86.6076	0.155457	A	6	252046	205929	323776	361813	221493	276202	191176	173490	1.497	1.08673	-1.25588	228988	342794	228988	342794	248848	182333	1.497	1.08673	0.796257	0.582075	0.119993	-0.328693	0.58019	0.113229	-0.0515339	1.49505	1.08165	0.96491	1.49505	1.08165	-1.03637
1503	1.49907	1.38451	1.10916	Kat3	Kat3	116	NP_001015037	kynurenine--oxoglutarate transaminase 3	http://www.ncbi.nlm.nih.gov/entrez/query.fcgi?db=protein&cmd=search&term=NP_001015037	51	ALSCLYGK*IYQK	2	743.392	56.0308	0.122717	H	16	516300	438967	710490	723391	606743	722048	445538	428816	1.50103	1.39102	-1.09254	477634	716940	477634	716940	664396	437177	1.50103	1.39102	0.915298	0.585949	0.476138	-0.127687	0.584064	0.469375	0.149473	1.49907	1.38451	1.10916	1.49907	1.38451	1.10916
1063	1.50074	1.06122	-1.13226	Fh1	FH	%58	P14408	fumarate hydratase, mitochondrial precursor	http://www.phosphosite.org/proteinAction.do?id=6784234&showAllSites=true	54	IEYDTFGELK*VPTDKYYGAQTVR	3	912.457	62.5	0.75927	H	4		79678	132080	107385	130563	39343	63961	52181	1.5027	1.0662	-1.37208	79678	119732	79678	119732	84953	58071	1.5027	1.0662	0.728821	0.587561	0.0924835	-0.456364	0.585676	0.0857198	-0.179204	1.50074	1.06122	0.88319	1.50074	1.06122	-1.13226
1583	1.51596	-1.29053	1.14803	Ndufa10	NDUFA10	%242	Q561S0	NADH dehydrogenase [ubiquinone] 1 alpha subcomplex subunit 10, mitochondrial precursor	http://www.phosphosite.org/proteinAction.do?id=2885500&showAllSites=true	40	VTSAYLQDIEDAYK*K	2	893.449	63.7999	0.23855	H	2	79371	65617	127902	92182	46918	65958	76210	61147	1.51795	-1.28449	-1.05556	72494	110042	72494	110042	56438	68678.5	1.51795	0.77852	0.947368	0.602121	-0.361195	-0.0780031	0.600235	-0.367958	0.199156	1.51596	0.774878	1.14803	1.51596	-1.29053	1.14803
1089	1.52037	-1.25455	-1.10484	Glud1	GLUD1	%415	P10860	glutamate dehydrogenase 1, mitochondrial precursor	http://www.phosphosite.org/proteinAction.do?id=23219&showAllSites=true	61	IIAEGANGPTTPEADK*IFLER	2	1142.59	62.7277	0.404027	H	1	50803	49164	97832	54354	35260	44798	40987	33679	1.52236	-1.24868	-1.33886	49983.5	76093	49983.5	76093	40029	37333	1.52236	0.800844	0.746906	0.606312	-0.320406	-0.421	0.604426	-0.32717	-0.143841	1.52037	0.797099	0.905106	1.52037	-1.25455	-1.10484
1193	1.53376	1.22998	1.16048	Got2	GOT2	82	P00507	aspartate aminotransferase, mitochondrial	http://www.phosphosite.org/proteinAction.do?id=6783189&showAllSites=true	47	K*AEAQIAGKNLDKEYLPIGGLADFCK	4	723.63	64.6148	0.256026	A	3	13269099	10837407	21862124	15159760	13045626	16744152	12062694	11022748	1.53576	1.23576	-1.04423	12053253	18510942	12053253	18510942	14894889	11542721	1.53576	1.23576	0.957644	0.618956	0.305395	-0.0624392	0.61707	0.298631	0.21472	1.53376	1.22998	1.16048	1.53376	1.22998	1.16048
1197	1.53376	1.22998	1.16048	Got2	GOT2	%90	P00507	aspartate aminotransferase, mitochondrial	http://www.phosphosite.org/proteinAction.do?id=6783189&showAllSites=true	47	KAEAQIAGK*NLDKEYLPIGGLADFCK	4	723.63	64.6148	0.256026	A	12	13269099	10837407	21862124	15159760	13045626	16744152	12062694	11022748	1.53576	1.23576	-1.04423	12053253	18510942	12053253	18510942	14894889	11542721	1.53576	1.23576	0.957644	0.618956	0.305395	-0.0624392	0.61707	0.298631	0.21472	1.53376	1.22998	1.16048	1.53376	1.22998	1.16048
1198	1.53376	1.22998	1.16048	Got2	GOT2	%94	P00507	aspartate aminotransferase, mitochondrial	http://www.phosphosite.org/proteinAction.do?id=6783189&showAllSites=true	47	KAEAQIAGKNLDK*EYLPIGGLADFCK	4	723.63	64.6148	0.256026	A	1	13269099	10837407	21862124	15159760	13045626	16744152	12062694	11022748	1.53576	1.23576	-1.04423	12053253	18510942	12053253	18510942	14894889	11542721	1.53576	1.23576	0.957644	0.618956	0.305395	-0.0624392	0.61707	0.298631	0.21472	1.53376	1.22998	1.16048	1.53376	1.22998	1.16048
1204	1.53589	2.19635	2.46707	Hadha	HADHA	%406	Q64428	trifunctional enzyme subunit alpha, mitochondrial precursor	http://www.phosphosite.org/proteinAction.do?id=6785471&showAllSites=true	83	GQQQVFK*GLNDKVK	3	544.302	40.8	0.1509	H	1	43814	54281	68973	81887	107571	108892	108222	91486	1.5379	2.20667	2.03586	49047.5	108232	49047.5	75430	108232	99854	1.5379	2.20667	2.03586	0.620959	1.14187	1.02564	0.619073	1.13511	1.3028	1.53589	2.19635	2.46707	1.53589	2.19635	2.46707
1485	1.54727	1.42124	1.26081	Idh3B	IDH3B	105	Q68FX0	isocitrate dehydrogenase [NAD] subunit beta, mitochondrial precursor	http://www.phosphosite.org/proteinAction.do?id=6784967&showAllSites=true	42	AAAVPVEFKEHHLSEVQNM#ASEEKLEQVLSSM#K*ENK	5	829.01	56.9063	0.445496	A	7	2639915	1375125	3011160	3209333	2632936	3100208	2088696		1.5493	1.42792	1.04044	2007520	3.11025e+06	2007520	3.11025e+06	2866572	2088696	1.5493	1.42792	1.04044	0.631615	0.513912	0.0571882	0.629729	0.507148	0.334347	1.54727	1.42124	1.26081	1.54727	1.42124	1.26081
1489	1.54727	1.42124	1.48357	Idh3B	IDH3B	%96	Q68FX0	isocitrate dehydrogenase [NAD] subunit beta, mitochondrial precursor	http://www.phosphosite.org/proteinAction.do?id=6784967&showAllSites=true	42	AAAVPVEFKEHHLSEVQNM#ASEEK*LEQVLSSM#KENK	5	829.01	56.9063	0.445496	A	7	2639915	1375125	3011160	3209333	2632936	3100208	2088696	2826770	1.5493	1.42792	1.22426	2007520	3.11025e+06	2007520	3.11025e+06	2866572	2457733	1.5493	1.42792	1.22426	0.631615	0.513912	0.291914	0.629729	0.507148	0.569073	1.54727	1.42124	1.48357	1.54727	1.42124	1.48357
737	1.54932	1.31708	-1.00009	Acadl	ACADL	%279	P15650	long-chain specific acyl-CoA dehydrogenase, mitochondrial precursor	http://www.phosphosite.org/proteinAction.do?id=24978036&showAllSites=true	48	LPASALLGEENK*GFYYLMQELPQER	3	980.16	88.1226	1.00973	A	6	95689	573442	555681	482374	375238	510203	173701	378428	1.55135	1.32327	-1.21191	334566	519028	334566	519028	442720	276064	1.55135	1.32327	0.825143	0.633522	0.404107	-0.277283	0.631637	0.397344	-0.000124086	1.54932	1.31708	0.999914	1.54932	1.31708	-1.00009
971	1.57634	1.435	1.74909	Cs	CS	%76	Q8VHF5	citrate synthase, mitochondrial precursor	http://www.phosphosite.org/proteinAction.do?id=6784455&showAllSites=true	52	GM#K*GLVYETSVLDPDEGIRFR	3	814.077	64.4816	0.295231	H	5	139338	91209	179796	184099	143343	189047	146878	185887	1.5784	1.44175	1.44337	115274	181948	115274	181948	166195	166382	1.5784	1.44175	1.44337	0.658461	0.527816	0.529443	0.656576	0.521052	0.806602	1.57634	1.435	1.74909	1.57634	1.435	1.74909
1501	1.59224	1.41346	1.00897	Ivd	Ivd	76	NP_036724	isovaleryl-CoA dehydrogenase, mitochondrial precursor	http://www.ncbi.nlm.nih.gov/entrez/query.fcgi?db=protein&cmd=search&term=NP_036724	46	AQEIDQSNDFK*NLR	2	860.418	46.7616	0.22143	H	9	387225	315554	533136	587322	420876	577140	271397	313746	1.59432	1.4201	-1.20104	351390	560229	351390	560229	499008	292572	1.59432	1.4201	0.832613	0.672946	0.505992	-0.264282	0.67106	0.499228	0.0128774	1.59224	1.41346	1.00897	1.59224	1.41346	1.00897
1209	1.61717	-1.82623	1.27498	Hadha	HADHA	457	Q64428	trifunctional enzyme subunit alpha, mitochondrial precursor	http://www.phosphosite.org/proteinAction.do?id=6785471&showAllSites=true	83	HK*VLKEVESVTPEHCI	3	649.672	44.16	0.29054	H	1	76768	50601	106801	99446	33859	36213	57702	76307	1.61929	-1.81769	1.05213	63684.5	103124	63684.5	103124	35036	67004.5	1.61929	0.55015	1.05213	0.695359	-0.862104	0.0733157	0.693473	-0.868868	0.350475	1.61717	0.547576	1.27498	1.61717	-1.82623	1.27498
1647	1.61888	-1.18974	1.02489	Pcca	PCCA	567	P14882	propionyl-CoA carboxylase alpha chain, mitochondrial	http://www.phosphosite.org/proteinAction.do?id=7218021&showAllSites=true	82	VPVIRPDVAK*WELSVK	3	626.7	63.296	0.421827	H	2	80449	43483	125372	75522	48132	56525	51288	53528	1.621	-1.18417	-1.18238	61966	100447	61966	100447	52328.5	52408	1.621	0.844471	0.845754	0.696886	-0.24388	-0.24169	0.695	-0.250644	0.0354694	1.61888	0.840521	1.02489	1.61888	-1.18974	1.02489
726	1.66628	1.46305	1.46613	Acaa2	Acaa2	305	NP_569117	3-ketoacyl-CoA thiolase, mitochondrial	http://www.ncbi.nlm.nih.gov/entrez/query.fcgi?db=protein&cmd=search&term=NP_569117	42	VVGYFVSGCDPAIM#GIGPVPAITGALK*K	3	959.175	78.7177	0.29324	H	2		31271	62993	41356	48781	43151		37834	1.66846	1.46992	1.20987	31271	52174.5	31271	52174.5	45966	37834	1.66846	1.46992	1.20987	0.73852	0.555742	0.274858	0.736634	0.548978	0.552017	1.66628	1.46305	1.46613	1.66628	1.46305	1.46613
1200	1.68869	-1.15435	1.98741	Hadha	HADHA	289	Q64428	trifunctional enzyme subunit alpha, mitochondrial precursor	http://www.phosphosite.org/proteinAction.do?id=6785471&showAllSites=true	83	KTVEEK*VK	2	501.795	22.852	0.14093	H	3	110468	127262	180960	221018	95687	111223	207467	182419	1.6909	-1.14895	1.64004	118865	200989	118865	200989	103455	194943	1.6909	0.870357	1.64004	0.757793	-0.200321	0.713728	0.755907	-0.207084	0.990888	1.68869	0.866286	1.98741	1.68869	-1.15435	1.98741
1118	1.68941	1.09309	1.07465	Got2	GOT2	%185	P00507	aspartate aminotransferase, mitochondrial	http://www.phosphosite.org/proteinAction.do?id=6783189&showAllSites=true	47	YYDPK*TCGFDFSGALEDISK	3	785.688	76.46	0.399743	H	11	64931	44169	105881	78675	55499	64317	62050	34702	1.69162	1.09822	-1.12763	54550	92278	54550	92278	59908	48376	1.69162	1.09822	0.886819	0.758408	0.135169	-0.173288	0.756522	0.128406	0.103872	1.68941	1.09309	1.07465	1.68941	1.09309	1.07465
907	1.69786	1.21323	1.07069	Ckmt2	Ckmt2	149	NP_001121124	creatine kinase S-type, mitochondrial precursor	http://www.ncbi.nlm.nih.gov/entrez/query.fcgi?db=protein&cmd=search&term=NP_001121124	47	VM#KHPTDLDASK*ITHGQFDER	4	621.555	40.3124	0.339427	H	1	11553	13487	21689	20881	18701	11821	13717	8407	1.70008	1.21893	-1.1318	12520	21285	12520	21285	15261	11062	1.70008	1.21893	0.883546	0.765603	0.285615	-0.178622	0.763717	0.278851	0.0985369	1.69786	1.21323	1.07069	1.69786	1.21323	1.07069
879	1.7256	1.78753	1.79655	Atp5b	ATP5B	%161	P10719	ATP synthase subunit beta, mitochondrial precursor	http://www.phosphosite.org/proteinAction.do?id=6784146&showAllSites=true	56	IM#NVIGEPIDERGPIKTK*	3	690.042	47.4692	0.1362	H	4	151860	157371	241425	292883	263458	291899	210018	248428	1.72786	1.79593	1.48254	154616	277678	154616	267154	277678	229223	1.72786	1.79593	1.48254	0.788987	0.844731	0.568067	0.787101	0.837967	0.845226	1.7256	1.78753	1.79655	1.7256	1.78753	1.79655
1596	1.79255	1.15672	1.21438	Ndufab1	NDUFAB1	97	NP_001099764	acyl carrier protein, mitochondrial	http://www.phosphosite.org/proteinAction.do?id=6786017&showAllSites=true	18	LYDKIDPEK*LSVNSHFM#K	4	556.284	51.4134	0.320556	H	14	251243	158392	310736	424514	208788	267273	225714	184790	1.79489	1.16216	1.00212	204818	367625	204818	367625	238030	205252	1.79489	1.16216	1.00212	0.843896	0.216807	0.00305729	0.84201	0.210044	0.280217	1.79255	1.15672	1.21438	1.79255	1.15672	1.21438
845	1.80308	-1.18958	1.20622	Ak3	AK3	165	P29411	GTP:AMP phosphotransferase, mitochondrial	http://www.phosphosite.org/proteinAction.do?id=24981074&showAllSites=true	25	TVGIDDLTGEPLIQREDDK*PETVIKR	4	745.646	58.7539	0.162511	H	1	74138	93389	164915	137545	75688	65802	80447	86308	1.80544	-1.18402	-1.00463	83763.5	151230	83763.5	151230	70745	83377.5	1.80544	0.84458	0.995392	0.852351	-0.243694	-0.00666361	0.850465	-0.250457	0.270496	1.80308	0.84063	1.20622	1.80308	-1.18958	1.20622
846	1.80308	-1.18958	1.20622	Ak3	AK3	171	P29411	GTP:AMP phosphotransferase, mitochondrial	http://www.phosphosite.org/proteinAction.do?id=24981074&showAllSites=true	25	TVGIDDLTGEPLIQREDDKPETVIK*R	4	745.646	58.7539	0.162511	H	3	74138	93389	164915	137545	75688	65802	80447	86308	1.80544	-1.18402	-1.00463	83763.5	151230	83763.5	151230	70745	83377.5	1.80544	0.84458	0.995392	0.852351	-0.243694	-0.00666361	0.850465	-0.250457	0.270496	1.80308	0.84063	1.20622	1.80308	-1.18958	1.20622
787	1.86727	1.3006	1.56181	Acat1	ACAT1	%80	P17764	acetyl-CoA acetyltransferase, mitochondrial precursor	http://www.phosphosite.org/proteinAction.do?id=6784575&showAllSites=true	45	AGIPK*EEVKEVYM#GNVIQGGEGQAPTR	3	972.49	52.9363	0.26829	H	3	31278	22180	41684	58267	41553	28301	29550	39348	1.86971	1.30671	1.28882	26729	49975.5	26729	49975.5	34927	34449	1.86971	1.30671	1.28882	0.902815	0.385937	0.366056	0.90093	0.379173	0.643215	1.86727	1.3006	1.56181	1.86727	1.3006	1.56181
734	1.90271	-1.90568	-1.12094	Acadl	ACADL	%151	P15650	long-chain specific acyl-CoA dehydrogenase, mitochondrial precursor	http://www.phosphosite.org/proteinAction.do?id=24978036&showAllSites=true	48	IANYGTK*EQIEQFIPQM#TAGK	3	809.074	64.7726	0.484753	H	1	49269	24115	89396	50415	15526	23163		27012	1.9052	-1.89677	-1.35836	36692	69905.5	36692	69905.5	19344.5	27012	1.9052	0.527213	0.736182	0.92994	-0.923542	-0.441865	0.928055	-0.930306	-0.164706	1.90271	0.524747	0.89211	1.90271	-1.90568	-1.12094
935	1.96271	-1.21619	-1.73367	Cox5a	COX5A	58	P11240	cytochrome c oxidase subunit 5A, mitochondrial precursor	http://www.phosphosite.org/proteinAction.do?id=9434315&showAllSites=true	16	WVTYFNK*PDIDAWELR	2	1048.02	79.2383	0.41148	H	1	37747	35521	92944	51048	28899	31628	22316	12559	1.96528	-1.2105	-2.10087	36634	71996	36634	71996	30263.5	17437.5	1.96528	0.826104	0.475992	0.974734	-0.275604	-1.07099	0.972848	-0.282368	-0.793831	1.96271	0.82224	0.57681	1.96271	-1.21619	-1.73367
1655	1.97724	1.54621	1.93174	Pdha1	PDHA1	%321	P26284	pyruvate dehydrogenase E1 component subunit alpha, somatic form, mitochondrial precursor	http://www.phosphosite.org/proteinAction.do?id=3695&showAllSites=true	43	SKSDPIM#LLK*DR	3	487.597	50.2412	0.0442178	H	58	866409	826737	1728470	1623660	1301880	1328390	1341810	1357230	1.97982	1.55348	1.5941	846573	1676065	846573	1676065	1315135	1349520	1.97982	1.55348	1.5941	0.985372	0.635505	0.67274	0.983486	0.628741	0.949899	1.97724	1.54621	1.93174	1.97724	1.54621	1.93174
1514	2.04474	-1.86722	1.95247	Macrod1	Macrod1	81	NP_647553	MACRO domain-containing protein 1	http://www.ncbi.nlm.nih.gov/entrez/query.fcgi?db=protein&cmd=search&term=NP_647553	27	RGDITK*LEVDAIVNAANNSLLGGGGVDGCIHR	4	834.18	79.3151	0.439821	H	29	390801	324698	686616	778307	180732	204258	755670	397144	2.04741	-1.85849	1.6112	357750	732462	357750	732462	192495	576407	2.04741	0.538072	1.6112	1.0338	-0.894129	0.688138	1.03192	-0.900892	0.965297	2.04474	0.535555	1.95247	2.04474	-1.86722	1.95247
1735	2.06255	1.68369	1.47225	Suclg1	SUCLG1	48	P13086	succinyl-CoA ligase [GDP-forming] subunit alpha, mitochondrial precursor	http://www.phosphosite.org/proteinAction.do?id=20839900&showAllSites=true	36	K*NIYIDKNTKVICQGFTGK	4	568.056	45.6642	0.922566	A	1	819268	172370	1261142	786832	826554	850899	547981	656784	2.06524	1.6916	1.21492	495819	1023987	495819	1023987	838726	602382	2.06524	1.6916	1.21492	1.04631	0.758387	0.280866	1.04443	0.751623	0.558026	2.06255	1.68369	1.47225	2.06255	1.68369	1.47225
1582	2.28002	1.06934	1.32158	Ndufa10	NDUFA10	228	Q561S0	NADH dehydrogenase [ubiquinone] 1 alpha subcomplex subunit 10, mitochondrial precursor	http://www.phosphosite.org/proteinAction.do?id=2885500&showAllSites=true	40	KGDPHEM#K*VTSAYLQDIEDAYKK	4	681.835	56.3677	0.301461	H	6	69760	90459	207083	158698	67913	104221	68743	105990	2.28301	1.07437	1.09059	80109.5	182890	80109.5	182890	86067	87366.5	2.28301	1.07437	1.09059	1.19093	0.103487	0.125107	1.18905	0.0967231	0.402266	2.28002	1.06934	1.32158	2.28002	1.06934	1.32158
1043	4.03162	2.47878	3.57251	Eci1	DCI	206	P23965	enoyl-CoA delta isomerase 1, mitochondrial precursor	http://www.phosphosite.org/proteinAction.do?id=6784264&showAllSites=true	32	ALQLGTLFPPAEALK*VGLVDEVVPEDQVHSK	3	1114.6	91.4665	1.03655	A	2	510117	1996409	8214133	1904431	833511	5408819	4825486	2563975	4.03689	2.49043	2.94809	1253263	5059282	1253263	5059282	3121165	3.69473e+06	4.03689	2.49043	2.94809	2.01324	1.3164	1.55978	2.01136	1.30963	1.83694	4.03162	2.47878	3.57251	4.03162	2.47878	3.57251
1313	4.22059	-3.57625	1.27078	Idh2	IDH2	%199	P56574	isocitrate dehydrogenase [NADP], mitochondrial precursor	http://www.phosphosite.org/proteinAction.do?id=6784475&showAllSites=true	51	LVFTPK*DGSGAKEWEV	2	902.959	63.4676	1.41421	H	1	31201	24833	145176	91630	7871		38359	20402	4.22611	-3.55952	1.04867	28017	118403	28017	118403	7871	29380.5	4.22611	0.280937	1.04867	2.07933	-1.83168	0.0685565	2.07745	-1.83845	0.345716	4.22059	0.279623	1.27078	4.22059	-3.57625	1.27078
Motor or contractile protein
22	-1.05504	1.01568	1.02391	Mybpc1	Mybpc1	292	XP_001076591	PREDICTED: myosin binding protein C, slow type	http://www.ncbi.nlm.nih.gov/entrez/query.fcgi?db=protein&cmd=search&term=XP_001076591	132	ILDPAYQIDK*GGR	2	744.396	49.7505	0.118013	H	7	109695	105590	93635	110685	117419	102269	94859	87045	-1.05367	1.02045	-1.18351	107642	109844	107642	102160	109844	90952	0.949068	1.02045	0.844945	-0.0754174	0.0292083	-0.243071	-0.0773029	0.0224446	0.0340887	0.947828	1.01568	1.02391	-1.05504	1.01568	1.02391
44	1.08811	1.48718	-1.08153	Tpm3	Tpm3	100	NP_775134	tropomyosin alpha-3 chain isoform 2	http://www.ncbi.nlm.nih.gov/entrez/query.fcgi?db=protein&cmd=search&term=NP_775134	29	ALK*DEEKM#ELQEIQLK	3	668.35	55.1	0.184521	A	6	131441	101100	117168	136192	162166	185290	93482	83949	1.08953	1.49417	-1.3106	116270	173728	116270	126680	173728	88715.5	1.08953	1.49417	0.76301	0.123704	0.579345	-0.390227	0.121818	0.572581	-0.113068	1.08811	1.48718	0.92462	1.08811	1.48718	-1.08153
33	-1.85377	1.21145	1.29333	Mybpc1	Mybpc1	513	XP_001076591	PREDICTED: myosin binding protein C, slow type	http://www.ncbi.nlm.nih.gov/entrez/query.fcgi?db=protein&cmd=search&term=XP_001076591	132	IHK*LVIANALIEDEGEYVFTPDAYNVPLSAK	3	1157.94	80.7684	0.298145	H	12	120361	78448	49191	58195	105552	136427	96816	115367	-1.85135	1.21714	1.06727	99404.5	120990	99404.5	53693	120990	106092	0.540147	1.21714	1.06727	-0.888577	0.283499	0.093926	-0.890463	0.276735	0.371085	0.539441	1.21145	1.29333	-1.85377	1.21145	1.29333
45	-1.01367	-1.06249	1.11149	Tpm3	Tpm3	104	NP_775134	tropomyosin alpha-3 chain isoform 2	http://www.ncbi.nlm.nih.gov/entrez/query.fcgi?db=protein&cmd=search&term=NP_775134	29	ALKDEEK*M#ELQEIQLK	3	668.35	53.6434	0.218776	H	6	838382	729496	790732	758032	628644	853950	830276	607807	-1.01234	-1.05752	-1.09026	783939	783939	783939	774382	741297	719042	0.987809	0.945605	0.917216	-0.017696	-0.0806897	-0.124666	-0.0195815	-0.0874534	0.152493	0.986519	0.941183	1.11149	-1.01367	-1.06249	1.11149
66	1.0996	1.28404	-1.03086	Tpm4	Tpm4	113	NP_036810	tropomyosin alpha-4 chain	http://www.ncbi.nlm.nih.gov/entrez/query.fcgi?db=protein&cmd=search&term=NP_036810	29	AMKDEEKM#EIQEMQLK*EAK	4	592.537	44.848	0.24169	H	5	47771	33826	51892	37949	55353	49913	31008	34311	1.10103	1.29007	-1.24921	40798.5	52633	40798.5	44920.5	52633	32659.5	1.10103	1.29007	0.800507	0.138858	0.367452	-0.321013	0.136972	0.360688	-0.0438542	1.0996	1.28404	0.97006	1.0996	1.28404	-1.03086
36	1.15441	1.07164	-1.02398	Mybpc1	Mybpc1	890	XP_001076591	PREDICTED: myosin binding protein C, slow type	http://www.ncbi.nlm.nih.gov/entrez/query.fcgi?db=protein&cmd=search&term=XP_001076591	132	DGAEIDK*NQINIR	2	764.392	46.3948	0.460612	H	8	66161	67709	78718	76025	69267	74868	71511	36373	1.15592	1.07668	-1.24087	66935	77371.5	66935	77371.5	72067.5	53942	1.15592	1.07668	0.805886	0.209041	0.106588	-0.311352	0.207156	0.0998243	-0.0341926	1.15441	1.07164	0.976578	1.15441	1.07164	-1.02398
21	1.35106	1.37261	-1.05282	Mybpc1	Mybpc1	1128	XP_001076591	PREDICTED: myosin binding protein C, slow type	http://www.ncbi.nlm.nih.gov/entrez/query.fcgi?db=protein&cmd=search&term=XP_001076591	132	KPSPYDGGTYCCK*AVNDLGTVEIECK	3	1001.79	56.2626	0.291492	A	1	256989	335691	346040	455751	390850	426489	280150	184399	1.35282	1.37906	-1.27582	296340	408670	296340	400896	408670	232274	1.35282	1.37906	0.783811	0.435973	0.463681	-0.351423	0.434087	0.456917	-0.0742634	1.35106	1.37261	0.949827	1.35106	1.37261	-1.05282
26	1.39017	1.46332	1.40344	Mybpc1	Mybpc1	479	XP_001076591	PREDICTED: myosin binding protein C, slow type	http://www.ncbi.nlm.nih.gov/entrez/query.fcgi?db=protein&cmd=search&term=XP_001076591	132	EVCLK*CEISENVPGKWTK	3	740.366	60.286	0.127014	H	41	1849700	1544830	2505660	2219500	2704510	2286130	1942200	1989140	1.39199	1.4702	1.15814	1697265	2495320	1697265	2362580	2495320	1965670	1.39199	1.4702	1.15814	0.477151	0.556013	0.211809	0.475266	0.549249	0.488969	1.39017	1.46332	1.40344	1.39017	1.46332	1.40344
55	2.01836	2.22533	2.33859	Tpm4	Tpm4	100	NP_036810	tropomyosin alpha-4 chain: Summary: binds actin filaments; important for calcium-dependent regulation of striated muscle contraction; may be important for stabilizing actin filaments in the cytoskeleton [RGD, Feb 2006].	http://www.ncbi.nlm.nih.gov/entrez/query.fcgi?db=protein&cmd=search&term=NP_036810	29	AM#K*DEEKMEIQEM#QLK	3	685.653	45.7364	0.190512	H	20	37020	28230	61911	69959	73058	72827	55054	70868	2.021	2.23579	1.92984	32625	72942.5	32625	65935	72942.5	62961	2.021	2.23579	1.92984	1.01507	1.16078	0.948481	1.01318	1.15402	1.22564	2.01836	2.22533	2.33859	2.01836	2.22533	2.33859
49	-2.11595	-1.36524	-1.56416	Tpm3	Tpm3	177	NP_775134	tropomyosin alpha-3 chain isoform 2	http://www.ncbi.nlm.nih.gov/entrez/query.fcgi?db=protein&cmd=search&term=NP_775134	29	CREMDEQIRLMDQNLKCLSAAEEK*YSQK	5	703.933	75.6	0.229994	A	1	6789493	5969250	3388357	2649309	4210396	5178963	3912958	2818259	-2.11319	-1.35885	-1.89546	6.37937e+06	6.37937e+06	6.37937e+06	3018833	4.69468e+06	3.36561e+06	0.473218	0.735916	0.527577	-1.07942	-0.442388	-0.922547	-1.08131	-0.449151	-0.645388	0.4726	0.732474	0.639321	-2.11595	-1.36524	-1.56416
50	-1.27841	-1.31811	-1.90778	Tpm3	Tpm3	184	NP_775134	tropomyosin alpha-3 chain isoform 2	http://www.ncbi.nlm.nih.gov/entrez/query.fcgi?db=protein&cmd=search&term=NP_775134	29	YSQKEDK*YEEEIKILTDKLK	4	636.338	63.6954	0.683881	H	1	91161	97711	109735	38198	71582	72381	35990	45707	-1.27674	-1.31195	-2.31186	94436	94436	94436	73966.5	71981.5	40848.5	0.783245	0.762225	0.432552	-0.352465	-0.391711	-1.20905	-0.35435	-0.398474	-0.931895	0.782222	0.75866	0.52417	-1.27841	-1.31811	-1.90778
46	-1.07793	1.99353	1.34664	Tpm3; Tpm4	Tpm3; Tpm4	116; 116	NP_775134; NP_036810	tropomyosin alpha-3 chain isoform 2	http://www.ncbi.nlm.nih.gov/entrez/query.fcgi?db=protein&cmd=search&term=NP_775134	29; 29	EAK*HIAEEADRKYEEVAR	4	547.276	37.8935	0.327235	H	7	100216	101219	91910	95206	248404	155049	132228	91620	-1.07652	2.00289	1.11127	100718	201726	100718	93558	201726	111924	0.928915	2.00289	1.11127	-0.106381	1.00209	0.152205	-0.108267	0.995323	0.429364	0.927702	1.99353	1.34664	-1.07793	1.99353	1.34664
48	-1.07413	1.29106	-1.12823	Tpm3	Tpm3	162	NP_476556	tropomyosin alpha-3 chain isoform 1	http://www.ncbi.nlm.nih.gov/entrez/query.fcgi?db=protein&cmd=search&term=NP_476556	29	CSELEEELK*NVTNNLK	3	654.654	74.5215	0.251532	H	4	165749	115692	151277	111084	194461	170603	105709	100144	-1.07272	1.29712	-1.36719	140720	182532	140720	131180	182532	102926	0.932206	1.29712	0.731425	-0.101279	0.375317	-0.451218	-0.103165	0.368553	-0.174059	0.930989	1.29106	0.886346	-1.07413	1.29106	-1.12823
23	-1.3363	1.43379	1.25111	Mybpc1	Mybpc1	306	XP_001076591	PREDICTED: myosin binding protein C, slow type	http://www.ncbi.nlm.nih.gov/entrez/query.fcgi?db=protein&cmd=search&term=XP_001076591	132	FVVELADPK*LEVK	2	764.935	66.4687	0.3187	H	8	392045	247843	248357	231119	393183	528592	389723	270920	-1.33456	1.44053	1.03244	319944	460888	319944	239738	460888	330322	0.749312	1.44053	1.03244	-0.416361	0.526595	0.0460515	-0.418246	0.519832	0.323211	0.748334	1.43379	1.25111	-1.3363	1.43379	1.25111
59	-1.38782	1.06161	1.05173	Tpm4	Tpm4	104	NP_036810	tropomyosin alpha-4 chain	http://www.ncbi.nlm.nih.gov/entrez/query.fcgi?db=protein&cmd=search&term=NP_036810	29	AMKDEEK*M#EIQEMQLK	3	680.321	48.0645	0.321851	H	19	428930	434023	240460	382157	467699	452724	353210	395747	-1.38601	1.0666	-1.15221	431476	460212	431476	311308	460212	374478	0.721496	1.0666	0.8679	-0.470937	0.093015	-0.204399	-0.472823	0.0862513	0.0727601	0.720554	1.06161	1.05173	-1.38782	1.06161	1.05173
47	-1.38575	1.04647	-1.16755	Tpm3; Tpm4	Tpm3; Tpm4	125; 125	NP_775134; NP_036810	tropomyosin alpha-3 chain isoform 2	http://www.ncbi.nlm.nih.gov/entrez/query.fcgi?db=protein&cmd=search&term=NP_775134	29; 29	HIAEEADRK*YEEVAR	3	619.975	39.6493	0.11854	H	6	447984	444010	328693	315838	508219	429610	314087	316367	-1.38394	1.05138	-1.41484	445997	468914	445997	322266	468914	315227	0.722573	1.05138	0.706792	-0.468784	0.0722909	-0.500643	-0.47067	0.0655272	-0.223484	0.72163	1.04647	0.856495	-1.38575	1.04647	-1.16755
2156	-8.00486	-8.14303	-5.13692	Myl1	Myl1	12	NP_064489	myosin light chain 1/3, skeletal muscle isoform isoform 3f	http://www.ncbi.nlm.nih.gov/entrez/query.fcgi?db=protein&cmd=search&term=NP_064489	17	SFSADQIAEFK*EAFLLFDRTGECK	3	951.125	86.7647	0.313613	A	1	3805563	2985495	461093	388383	387900	449991	666433	424508	-7.99441	-8.10494	-6.22495	3395529	3395529	3395529	424738	418946	545470	0.125087	0.123382	0.160644	-2.99899	-3.0188	-2.63806	-3.00088	-3.02557	-2.3609	0.124924	0.122804	0.194669	-8.00486	-8.14303	-5.13692
246	-4.53136	-1.24345	-2.30457	Acta1; Actc1	ACTA1; ACTC1	%70; %70	P68136; P68035	actin, alpha skeletal muscle	http://www.phosphosite.org/proteinAction.do?id=23141&showAllSites=true	42; 42	GILTLK*YPIEHGIITNWDDMEKIWHHTFYNELR	5	825.82	91.2517	0.276202	A	9	5133180	4170781	827197	1228728	4369001	3148546	1557462	1774069	-4.52544	-1.23763	-2.7927	4.65198e+06	4.65198e+06	4.65198e+06	1.02796e+06	3.75877e+06	1.66577e+06	0.220973	0.807994	0.358077	-2.17806	-0.307583	-1.48166	-2.17994	-0.314347	-1.2045	0.220684	0.804215	0.43392	-4.53136	-1.24345	-2.30457
2163	-3.36601	-2.86254	-7.07619	Myl3	MYL3	38	P16409	myosin light chain 3	http://www.phosphosite.org/proteinAction.do?id=15392&showAllSites=true	22	AAPAPAAAPAAAPEPERPK*EAEFDASK	3	901.452	41.7854	0.39068	H	6	209874	173599	43468	70606	59135	75457	28537	16183	-3.36162	-2.84915	-8.57498	191736	191736	191736	57037	67296	22360	0.297476	0.350982	0.116618	-1.74915	-1.51053	-3.10013	-1.75104	-1.5173	-2.82297	0.297087	0.34934	0.141319	-3.36601	-2.86254	-7.07619
2164	-3.36601	-2.86254	-7.07619	Myl3	MYL3	46	P16409	myosin light chain 3	http://www.phosphosite.org/proteinAction.do?id=15392&showAllSites=true	22	AAPAPAAAPAAAPEPERPKEAEFDASK*	3	901.452	41.7854	0.39068	H	3	209874	173599	43468	70606	59135	75457	28537	16183	-3.36162	-2.84915	-8.57498	191736	191736	191736	57037	67296	22360	0.297476	0.350982	0.116618	-1.74915	-1.51053	-3.10013	-1.75104	-1.5173	-2.82297	0.297087	0.34934	0.141319	-3.36601	-2.86254	-7.07619
1899	-3.35876	-2.01659	-3.58029	Myh2; Myh6; Myh7; Myh8	MYH2; MYH6; MYH7; MYH8	416; 413; 413; 416	XP_001077478; P02563; P02564; P04462	myosin heavy chain IIa	http://www.phosphosite.org/proteinAction.do?id=2402200&showAllSites=true	223; 224; 223; 223	VKVGNEYVTK*	2	589.824	38.1228	0.250722	H	8	678671	655012	188093	209502	273331	391132	127672	179726	-3.35438	-2.00716	-4.33862	666842	666842	666842	198798	332232	153699	0.298118	0.498217	0.230488	-1.74604	-1.00516	-2.11724	-1.74793	-1.01192	-1.84008	0.297729	0.495886	0.279307	-3.35876	-2.01659	-3.58029
2159	-3.10022	-2.2541	-6.37211	Myl2	MRLC2V	71	P08733	myosin regulatory light chain 2, ventricular/cardiac muscle isoform	http://www.phosphosite.org/proteinAction.do?id=2398&showAllSites=true	19	VNVKNEEIDEM#IK*	2	809.903	42.2392	0.205906	H	2	39124	35113	10243	13734	17736	15353	4503	5111	-3.09618	-2.24356	-7.72176	37118.5	37118.5	37118.5	11988.5	16544.5	4807	0.322979	0.445721	0.129504	-1.63049	-1.16579	-2.94893	-1.63237	-1.17255	-2.67177	0.322557	0.443636	0.156934	-3.10022	-2.2541	-6.37211
1864	-3.01041	-3.42575	-16.3047	Myh2; Myh6	MYH2; MYH6	1463; 1458	XP_001077478; P02563	myosin heavy chain IIa	http://www.phosphosite.org/proteinAction.do?id=2402200&showAllSites=true	223; 224	NFDKILAEWK*	2	653.346	71.1	0.585684	A	1	945468	856063	358147	241069	336817	191533	64470	26709	-3.00648	-3.40973	-19.7582	900766	900766	900766	299608	264175	45589.5	0.332615	0.293278	0.050612	-1.58808	-1.76966	-4.30438	-1.58996	-1.77642	-4.02722	0.33218	0.291907	0.0613319	-3.01041	-3.42575	-16.3047
2027	-2.66444	-1.72167	-2.7797	Myh6; Myh7	MYH6; MYH7	848; 847	P02563; P02564	myosin-6	http://www.phosphosite.org/proteinAction.do?id=15386&showAllSites=true	224; 223	SAETEK*EMANM#KEEFGR	3	682.303	36.37	0.734816	H	2	53254	49467	14644	23959	32490	27454	7325	23170	-2.66096	-1.71362	-3.36845	51360.5	51360.5	51360.5	19301.5	29972	15247.5	0.375804	0.583561	0.296872	-1.41195	-0.777044	-1.75209	-1.41383	-0.783808	-1.47493	0.375314	0.580832	0.359752	-2.66444	-1.72167	-2.7797
308	-2.64882	-2.16223	-3.63368	Tnnc1	Tnnc1	17	NP_001029277	troponin C, slow skeletal and cardiac muscles	http://www.ncbi.nlm.nih.gov/entrez/query.fcgi?db=protein&cmd=search&term=NP_001029277	18	AAVEQLTEEQK*NEFK	2	903.449	48.357	0.305292	H	5	197132	168872	74867	63490	66677	103390	34244	48876	-2.64536	-2.15212	-4.40332	183002	183002	183002	69178.5	85033.5	41560	0.37802	0.464659	0.227101	-1.40346	-1.10576	-2.13859	-1.40535	-1.11252	-1.86143	0.377527	0.462486	0.275203	-2.64882	-2.16223	-3.63368
313	-2.62179	-1.69569	-2.17864	Tnnc1	Tnnc1	6, 17	NP_001029277	troponin C, slow skeletal and cardiac muscles	http://www.ncbi.nlm.nih.gov/entrez/query.fcgi?db=protein&cmd=search&term=NP_001029277	18	M#DDIYK*AAVEQLTEEQK*NEFK	3	877.083	76.3262	0.252712	H	1	49326	34370	18114	13851	28625	20965		15851	-2.61836	-1.68776	-2.64009	41848	41848	41848	15982.5	24795	15851	0.381918	0.592501	0.378776	-1.38867	-0.755109	-1.40058	-1.39055	-0.761873	-1.12343	0.381419	0.58973	0.459003	-2.62179	-1.69569	-2.17864
1901	-2.56275	-1.89991	-2.50794	Myh2; Myh6; Myh7; Myh8	MYH2; MYH6; MYH7; MYH8	505; 502; 502; 505	XP_001077478; P02563; P02564; P04462	myosin heavy chain IIa	http://www.phosphosite.org/proteinAction.do?id=2402200&showAllSites=true	223; 224; 223; 223	LQQFFNHHMFVLEQEEYK*K	4	635.062	58.4735	0.342625	H	9	160627	162464	60743	65494	89249	81606	40277	66033	-2.5594	-1.89102	-3.03914	161546	161546	161546	63118.5	85427.5	53155	0.390717	0.528814	0.32904	-1.35581	-0.919168	-1.60366	-1.35769	-0.925932	-1.3265	0.390206	0.52634	0.398733	-2.56275	-1.89991	-2.50794
2104	-2.5454	-2.70196	-3.02295	Myh7	MYH7	1668	P02564	myosin-7	http://www.phosphosite.org/proteinAction.do?id=15389&showAllSites=true	223	SLQSLLKDTQIQLDDAVRANDDLK*ENIAIVERR	4	956.264	85.8204	0.498552	A	1	834780	399618	169905	315682	218854	240146	181139	155831	-2.54207	-2.68932	-3.66323	617199	617199	617199	242794	229500	168485	0.39338	0.371841	0.272983	-1.34601	-1.42724	-1.87312	-1.34789	-1.43401	-1.59596	0.392866	0.370102	0.330803	-2.5454	-2.70196	-3.02295
2161	-2.51955	1.2548	1.19977	Myl3	MYL3	176	P16409	myosin light chain 3	http://www.phosphosite.org/proteinAction.do?id=15392&showAllSites=true	22	HVLATLGERLTEDEVEK*LM#AGQEDSNGCINYEAFVK	4	1031.75	73.9529	0.574736	H	6	636893	856838	417442	176190	600960	1282188	991560	487339	-2.51626	1.2607	-1.01003	746866	941574	746866	296816	941574	739450	0.397416	1.2607	0.990071	-1.33128	0.334226	-0.0143968	-1.33317	0.327462	0.262762	0.396897	1.2548	1.19977	-2.51955	1.2548	1.19977
218	-2.47904	-2.1286	-2.42168	Acta1; Actc1; Actg2	ACTA1; ACTC1; ACTG2	115; 115; 114	P68136; P68035; P63269	actin, alpha skeletal muscle	http://www.phosphosite.org/proteinAction.do?id=23141&showAllSites=true	42; 42; 42	VAPEEHPTLLTEAPLNPK*	2	999.531	57.8317	0.193291	H	1	146245	148507	55841	63212	60054	79069	44222	56218	-2.4758	-2.11864	-2.93461	147376	147376	147376	59526.5	69561.5	50220	0.403909	0.472	0.340761	-1.3079	-1.08314	-1.55317	-1.30978	-1.0899	-1.27601	0.403382	0.469793	0.412936	-2.47904	-2.1286	-2.42168
2064	-2.29588	-1.66169	-1.29549	Myh7	MYH7	1225	P02564	myosin-7	http://www.phosphosite.org/proteinAction.do?id=15389&showAllSites=true	223	QKLEKEKSEFK*LELDDVTSNMEQIIK	4	791.915	76.5192	0.137088	A	9	4745566	4294060	2062846	1879624	2567379	2898212	3158155	2599984	-2.29288	-1.65392	-1.56989	4519813	4519813	4519813	1971235	2.7328e+06	2.87907e+06	0.436132	0.604626	0.636989	-1.19716	-0.725886	-0.65066	-1.19905	-0.732649	-0.373501	0.435562	0.601798	0.771907	-2.29588	-1.66169	-1.29549
2232	-2.20055	-1.39523	-1.84549	Ttn	Titin	1461	Q9Z1B6	PREDICTED: titin	http://www.phosphosite.org/proteinAction.do?id=20633&showAllSites=true	3893	LYK*PVFVLKPASFK	3	560.336	64.8	0.382323	H	3	193964	163699	76759	85987	99801	157751	58347	101583	-2.19768	-1.3887	-2.23637	178832	178832	178832	81373	128776	79965	0.455026	0.720097	0.447153	-1.13598	-0.473737	-1.16116	-1.13786	-0.480501	-0.884001	0.454432	0.716729	0.541863	-2.20055	-1.39523	-1.84549
2233	-2.17786	1.17158	-1.74582	Ttn	Titin	1467	Q9Z1B6	PREDICTED: titin	http://www.phosphosite.org/proteinAction.do?id=20633&showAllSites=true	3893	LYKPVFVLK*PASFK	3	560.336	63.4191	0.170625	H	8	221875	194901	96770	94850	215697	274886	102571	94431	-2.17501	1.17709	-2.11559	208388	245292	208388	95810	245292	98501	0.459767	1.17709	0.472681	-1.12102	0.235225	-1.08106	-1.12291	0.228461	-0.803903	0.459167	1.17158	0.572798	-2.17786	1.17158	-1.74582
1893	-2.16748	-3.0452	-9.00698	Myh2; Myh6; Myh7; Myh8	MYH2; MYH6; MYH7; MYH8	273; 270; 270; 273	XP_001077478; P02563; P02564; P04462	myosin heavy chain IIa	http://www.phosphosite.org/proteinAction.do?id=2402200&showAllSites=true	223; 224; 223; 223	LASADIETYLLEK*	2	754.398	77.9053	0.440228	A	6	2861844	1772686	1103436	1037576	744703	784361	146218	278395	-2.16464	-3.03096	-10.9147	2317265	2317265	2317265	1070506	764532	212306	0.46197	0.329929	0.0916194	-1.11413	-1.59977	-3.4482	-1.11602	-1.60654	-3.17104	0.461366	0.328385	0.111025	-2.16748	-3.0452	-9.00698
2035	-2.15219	-1.75527	-1.31784	Myh6; Myh7	MYH6; MYH7	872; 871	P02563; P02564	myosin-6	http://www.phosphosite.org/proteinAction.do?id=15386&showAllSites=true	224; 223	RK*ELEEKMVSLLQEKNDLQLQVQAEQDNLADAEER	5	837.226	74.0746	0.163019	H	1	178814	145237	84072	66693	88456	97028	111296	91620	-2.14938	-1.74706	-1.59697	162026	162026	162026	75382.5	92742	101458	0.465251	0.572391	0.626185	-1.10392	-0.804926	-0.675338	-1.1058	-0.81169	-0.398179	0.464643	0.569714	0.758815	-2.15219	-1.75527	-1.31784
2173	-2.0926	-1.89208	-1.70132	Tnnt1	Tnnt1	166	NP_599215	troponin T, slow skeletal muscle	http://www.ncbi.nlm.nih.gov/entrez/query.fcgi?db=protein&cmd=search&term=NP_599215	27	VLSNM#GAHFGGYLVK*	2	825.919	56.346	0.363278	A	1	1745112	1585181	796159	797382	841224	927168	600198	1015140	-2.08987	-1.88323	-2.06167	1.66515e+06	1.66515e+06	1.66515e+06	796770	884196	807669	0.478499	0.531002	0.485044	-1.06341	-0.913211	-1.04381	-1.0653	-0.919975	-0.766654	0.477874	0.528518	0.587779	-2.0926	-1.89208	-1.70132
2168	-2.02195	-1.65858	-2.57388	Myl6l	MYL6	98	Q64119	myosin light polypeptide 6	http://www.phosphosite.org/proteinAction.do?id=7218024&showAllSites=true	17	VFDK*EGNGTVMGAEIR	2	882.933	52.7523	0.227083	A	8	1879172	1816810	886941	943379	1299188	939688	634534	550440	-2.01931	-1.65082	-3.11904	1847991	1847991	1847991	915160	1119438	592487	0.495219	0.605759	0.320611	-1.01386	-0.723183	-1.6411	-1.01575	-0.729947	-1.36394	0.494572	0.602926	0.388519	-2.02195	-1.65858	-2.57388
2165	-1.97232	-1.54326	-3.78384	Myl3	MYL3	48	P16409	myosin light chain 3	http://www.phosphosite.org/proteinAction.do?id=15392&showAllSites=true	22	IK*IEFTPEQIEEFKEAFQLFDRTPK	4	782.16	87.2	0.350118	H	2	254702	217179	141701	97864	115575	191630	57536	45376	-1.96974	-1.53605	-4.58529	235940	235940	235940	119782	153602	51456	0.507681	0.651022	0.218089	-0.978006	-0.619221	-2.19701	-0.979891	-0.625985	-1.91985	0.507018	0.647977	0.264282	-1.97232	-1.54326	-3.78384
1914	-1.96216	-1.95361	-2.88509	Myh2	MYH2	786	XP_001077478	myosin heavy chain IIa	http://www.phosphosite.org/proteinAction.do?id=2402200&showAllSites=true	223	AGLLGLLEEM#RDDK*LAQLITR	3	805.109	82.5008	0.256119	A	1	1446852	1381014	719113	723970	702159	752150	477666	331181	-1.9596	-1.94447	-3.49617	1413933	1413933	1413933	721542	727154	404424	0.510308	0.514278	0.286027	-0.970559	-0.95938	-1.80578	-0.972445	-0.966144	-1.52862	0.509642	0.511872	0.34661	-1.96216	-1.95361	-2.88509
2017	-1.86766	1.02416	-1.45364	Myh6; Myh7	MYH6; MYH7	434; 434	P02563; P02564	myosin-6	http://www.phosphosite.org/proteinAction.do?id=15386&showAllSites=true	224; 223	SVYEK*M#FNWM#VTR	2	882.908	58.696	0.128427	A	21	3788150	3722006	2196034	1830388	3828804	3898926	2168349	2095068	-1.86522	1.02897	-1.76153	3755078	3863865	3755078	2013211	3863865	2.13171e+06	0.53613	1.02897	0.567687	-0.899344	0.0412018	-0.816833	-0.90123	0.0344381	-0.539673	0.53543	1.02416	0.687927	-1.86766	1.02416	-1.45364
224	-1.8538	-2.7904	-4.13559	Acta1; Actc1; Actg2	ACTA1; ACTC1; ACTG2	286; 286; 285	P68136; P68035; P63269	actin, alpha skeletal muscle	http://www.phosphosite.org/proteinAction.do?id=23141&showAllSites=true	42; 42; 42	FRCPETLFQPSFIGM#ESAGIHETTYNSIM#K*	3	1189.22	68.4555	0.352801	A	1	861759	595630	491785	295406	246812	277930	134403	156404	-1.85138	-2.77734	-5.01153	728694	728694	728694	393596	262371	145404	0.540138	0.360056	0.19954	-0.8886	-1.47371	-2.32525	-0.890486	-1.48047	-2.04809	0.539432	0.358372	0.241804	-1.8538	-2.7904	-4.13559
2052	-1.84813	-1.30134	1.0109	Myh7	MYH7	1060	P02564	myosin-7	http://www.phosphosite.org/proteinAction.do?id=15389&showAllSites=true	223	KLEGDLK*LTQESIM#DLENDKQQLDER	4	787.394	63.8457	0.142234	H	9	288569	278386	169034	138140	223855	213862	215634	257327	-1.84571	-1.29525	-1.19874	283478	283478	283478	153587	218858	236480	0.541796	0.772049	0.834213	-0.884178	-0.373236	-0.261513	-0.886064	-0.38	0.0156462	0.541088	0.768438	1.0109	-1.84813	-1.30134	1.0109
1879	-1.73783	-1.52054	-2.35704	Myh2; Myh6; Myh7; Myh7b; Myh8	MYH2; MYH6; MYH7; MYH7B; MYH8	1777; 1772; 1771; 1778; 1778	XP_001077478; P02563; P02564; NP_001101264; P04462	myosin heavy chain IIa	http://www.phosphosite.org/proteinAction.do?id=2402200&showAllSites=true	223; 224; 223; 222; 223	AITDAAM#M#AEELKK*EQDTSAHLER	4	691.33	45.6626	0.152266	H	21	237385	256497	130535	154032	174381	151953	77147	95764	-1.73556	-1.51342	-2.85628	246941	246941	246941	142284	163167	86455.5	0.576184	0.660753	0.350106	-0.795398	-0.597817	-1.51414	-0.797284	-0.604581	-1.23698	0.575432	0.657662	0.424261	-1.73783	-1.52054	-2.35704
2180	-1.73427	-1.529	-1.38539	Tnnt1	Tnnt1	99	NP_599215	troponin T, slow skeletal muscle	http://www.ncbi.nlm.nih.gov/entrez/query.fcgi?db=protein&cmd=search&term=NP_599215	27	KKEEEELIALK*DRIER	4	511.038	54.4192	0.422667	H	3	206486	111461	86993	96579	126015	82906	99563	89824	-1.732	-1.52185	-1.67882	158974	158974	158974	91786	104460	94693.5	0.577367	0.657094	0.595656	-0.79244	-0.605829	-0.747449	-0.794326	-0.612592	-0.47029	0.576613	0.65402	0.72182	-1.73427	-1.529	-1.38539
1868	-1.73382	-1.71359	-2.26975	Myh2; Myh8	MYH2; MYH8	1585; 1586	XP_001077478; P04462	myosin heavy chain IIa	http://www.phosphosite.org/proteinAction.do?id=2402200&showAllSites=true	223; 223	IAEK*DEEIDQLKR	3	543.621	40.5739	0.184412	H	3	693362	574980	393117	339369	348445	395199	200500	260631	-1.73156	-1.70558	-2.7505	634171	634171	634171	366243	371822	230566	0.577515	0.586312	0.36357	-0.792071	-0.77026	-1.4597	-0.793956	-0.777023	-1.18254	0.57676	0.58357	0.440576	-1.73382	-1.71359	-2.26975
2109	-1.69647	-2.19491	-1.59621	Myh7	MYH7	351	P02564	myosin-7	http://www.phosphosite.org/proteinAction.do?id=15389&showAllSites=true	223	NSIYK*LTGAIMHFGNM#K	3	661.666	71.5927	0.40053	H	1	71581	57562	37524	38700	26228	32886	42837	23928	-1.69426	-2.18464	-1.93429	64571.5	64571.5	64571.5	38112	29557	33382.5	0.590229	0.457741	0.516985	-0.760652	-1.1274	-0.951806	-0.762538	-1.13416	-0.674646	0.589459	0.4556	0.626486	-1.69647	-2.19491	-1.59621
337	-1.68742	-1.82438	-1.03652	Tpm1	TPM1	59	P04692	tropomyosin alpha-1 chain isoform a	http://www.phosphosite.org/proteinAction.do?id=13783&showAllSites=true	33	LKGTEDELDK*YSEALKDAQEKLELAEK	4	784.654	70.4805	0.456753	A	1	3358274	2769176	1993594	1642412	1142288	2232138	2665185	2213111	-1.68521	-1.81585	-1.25606	3063725	3063725	3063725	1818003	1687213	2439148	0.593396	0.550706	0.796138	-0.752932	-0.860645	-0.32891	-0.754818	-0.867408	-0.0517503	0.592621	0.548131	0.964765	-1.68742	-1.82438	-1.03652
1812	-1.62819	1.16789	1.07594	Myh10; Myh11; Myh14; Myh2; Myh6; Myh7; Myh7b; Myh8; Myh9	MYH10; MYH11; MYH14; MYH2; MYH6; MYH7; MYH7B; MYH8; MYH9	244; 107; 268; 249; 246; 246; 249; 249; 237	Q9JLT0; Q63862; Q9EPH4; XP_001077478; P02563; P02564; NP_001101264; P04462; Q62812	myosin-10	http://www.phosphosite.org/proteinAction.do?id=23428&showAllSites=true	229; 152; 229; 223; 224; 223; 222; 223; 226	FGK*FIR	2	405.237	46.0466	0.155976	H	7	200139	197862	126142	118621	207750	259257	168442	184937	-1.62607	1.17338	-1.12627	199000	233504	199000	122382	233504	176690	0.614981	1.17338	0.887885	-0.701387	0.230672	-0.171556	-0.703272	0.223908	0.105603	0.614178	1.16789	1.07594	-1.62819	1.16789	1.07594
2040	-1.61488	1.16016	-1.42146	Myh6; Myh7	MYH6; MYH7	885; 884	P02563; P02564	myosin-6	http://www.phosphosite.org/proteinAction.do?id=15386&showAllSites=true	224; 223	M#VSLLQEK*NDLQLQVQAEQDNLADAEERCDQLIK	4	1011.5	78.4083	0.593462	A	9	430333	664296	371814	306911	370243	905668	268928	366547	-1.61277	1.16561	-1.72254	547314	637956	547314	339362	637956	317738	0.62005	1.16561	0.580539	-0.689543	0.221086	-0.784535	-0.691428	0.214322	-0.507375	0.61924	1.16016	0.703501	-1.61488	1.16016	-1.42146
1874	-1.58469	-1.60472	-2.32222	Myh2; Myh6; Myh7; Myh7b; Myh8	MYH2; MYH6; MYH7; MYH7B; MYH8	1776; 1771; 1770; 1777; 1777	XP_001077478; P02563; P02564; NP_001101264; P04462	myosin heavy chain IIa	http://www.phosphosite.org/proteinAction.do?id=2402200&showAllSites=true	223; 224; 223; 222; 223	AITDAAM#MAEELK*KEQDTSAHLER	4	687.331	59.486	0.0736865	A	24	5759203	5520779	3600278	3527142	3715140	3347164	1950893	2057516	-1.58262	-1.59721	-2.81408	5639991	5639991	5639991	3563710	3531152	2.0042e+06	0.631864	0.626092	0.355356	-0.662313	-0.675554	-1.49266	-0.664198	-0.682318	-1.2155	0.631039	0.623163	0.430623	-1.58469	-1.60472	-2.32222
353	-1.55899	-1.11277	-1.70078	Tpm2	Tpm2	59	NP_001019516	tropomyosin beta chain	http://www.ncbi.nlm.nih.gov/entrez/query.fcgi?db=protein&cmd=search&term=NP_001019516	33	GTEDEVEK*YSESVKDAQEKLEQAEKK	4	760.621	60.9401	0.38297	H	7	140214	117947	60455	105357	130850	102238	70193	55066	-1.55695	-1.10757	-2.06102	129080	129080	129080	82906	116544	62629.5	0.642281	0.902878	0.485197	-0.638723	-0.147396	-1.04336	-0.640608	-0.15416	-0.766198	0.641442	0.898655	0.587965	-1.55899	-1.11277	-1.70078
311	-1.54524	1.69151	-3.48398	Tnnc1	Tnnc1	6	NP_001029277	troponin C, slow skeletal and cardiac muscles	http://www.ncbi.nlm.nih.gov/entrez/query.fcgi?db=protein&cmd=search&term=NP_001029277	18	M#DDIYK*AAVEQLTEEQKNEFK	3	863.079	70.577	0.265356	A	10	2193720	1500547	1365027	1028837	3162213	3116033	431759	443265	-1.54322	1.69946	-4.2219	1.84713e+06	3139123	1.84713e+06	1196932	3139123	437512	0.647994	1.69946	0.23686	-0.625947	0.765073	-2.07789	-0.627832	0.75831	-1.80073	0.647148	1.69151	0.287028	-1.54524	1.69151	-3.48398
2060	-1.53921	-1.03462	-1.50081	Myh7	MYH7	1221	P02564	myosin-7	http://www.phosphosite.org/proteinAction.do?id=15389&showAllSites=true	223	EK*SEFKLELDDVTSNMEQIIK	3	846.76	80.63	0.328696	A	7	825388	586112	541478	376753	526051	844629	362936	413173	-1.53719	-1.02978	-1.81869	705750	705750	705750	459116	685340	388054	0.650536	0.97108	0.549847	-0.6203	-0.0423373	-0.862898	-0.622186	-0.049101	-0.585739	0.649686	0.966538	0.666308	-1.53921	-1.03462	-1.50081
2174	-1.53464	1.19069	-1.34742	Tnnt1	Tnnt1	205	NP_599215	troponin T, slow skeletal muscle	http://www.ncbi.nlm.nih.gov/entrez/query.fcgi?db=protein&cmd=search&term=NP_599215	27	EK*AQELSEWIHQLESEKFDLM#EK	4	727.104	78.2689	0.368145	A	3	580874	460768	428283	251360	588754	657346	334578	303365	-1.53263	1.19628	-1.63281	520821	623050	520821	339822	623050	318972	0.652473	1.19628	0.61244	-0.61601	0.25856	-0.70736	-0.617896	0.251797	-0.430201	0.651621	1.19069	0.742158	-1.53464	1.19069	-1.34742
1972	-1.51704	-1.31822	1.21927	Myh6; Myh7	MYH6; MYH7	1446; 1445	P02563; P02564	myosin-6	http://www.phosphosite.org/proteinAction.do?id=15386&showAllSites=true	224; 223	LQNEIEDLMVDVERSNAAAAALDKK*	3	929.139	81.6669	0.244549	A	10	1348165	985229	872762	667375	798966	979461	1376875	970894	-1.51506	-1.31205	1.00616	1166697	1.17388e+06	1166697	770068	889214	1.17388e+06	0.660042	0.762163	1.00616	-0.599371	-0.391828	0.00886054	-0.601257	-0.398592	0.28602	0.659179	0.758598	1.21927	-1.51704	-1.31822	1.21927
2167	-1.50207	-1.63737	-3.22753	Myl3	MYL3	60	P16409	myosin light chain 3	http://www.phosphosite.org/proteinAction.do?id=15392&showAllSites=true	22	IKIEFTPEQIEEFK*EAFQLFDRTPK	4	782.16	87.6715	0.175821	H	7	872308	683743	518861	518433	418048	536753	203248	194603	-1.50011	-1.62971	-3.91114	778026	778026	778026	518647	477400	198926	0.66662	0.613605	0.25568	-0.585064	-0.704617	-1.96759	-0.58695	-0.711381	-1.69043	0.665749	0.610735	0.309835	-1.50207	-1.63737	-3.22753
1917	-1.44745	-1.52827	-1.94866	Myh2; Myh8	MYH2; MYH8	866; 867	XP_001077478; P04462	myosin heavy chain IIa	http://www.phosphosite.org/proteinAction.do?id=2402200&showAllSites=true	223; 223	SAETEKEMATMKEEFQKTK*DELAK	4	711.846	59.2999	0.37575	H	1	69280	55031	38423	47572	37756	43967	19328	33315	-1.44556	-1.52113	-2.3614	62155.5	62155.5	62155.5	42997.5	40861.5	26321.5	0.691773	0.657408	0.423478	-0.531629	-0.60514	-1.23964	-0.533515	-0.611904	-0.962481	0.69087	0.654333	0.513174	-1.44745	-1.52827	-1.94866
318	-1.44312	1.04571	-2.23871	Tpm1	TPM1	118	P04692	tropomyosin alpha-1 chain isoform a	http://www.phosphosite.org/proteinAction.do?id=13783&showAllSites=true	33	LEEAEK*AADESER	2	759.85	30.3371	0.325255	H	22	85877	81546	67411	48755	108177	67722	32138	29576	-1.44124	1.05063	-2.71289	83711.5	87949.5	83711.5	58083	87949.5	30857	0.693847	1.05063	0.368611	-0.52731	0.0712495	-1.43983	-0.529195	0.0644858	-1.16267	0.692941	1.04571	0.446685	-1.44312	1.04571	-2.23871
1863	-1.43718	-1.47223	-2.19579	Myh2; Myh6	MYH2; MYH6	1457; 1452	XP_001077478; P02563	myosin heavy chain IIa	http://www.phosphosite.org/proteinAction.do?id=2402200&showAllSites=true	223; 224	NFDK*ILAEWK	2	653.346	70.1903	0.31017	H	8	1878630	1202800	1203570	943313	970186	1132680	682318	475735	-1.4353	-1.46535	-2.66087	1540715	1540715	1540715	1.07344e+06	1051433	579026	0.696716	0.682432	0.375817	-0.521356	-0.551243	-1.4119	-0.523242	-0.558007	-1.13474	0.695806	0.67924	0.455417	-1.43718	-1.47223	-2.19579
2103	-1.38361	-1.49443	-5.20737	Myh7	MYH7	1651	P02564	myosin-7	http://www.phosphosite.org/proteinAction.do?id=15389&showAllSites=true	223	SLQSLLK*DTQIQLDDAVRANDDLKENIAIVERR	5	765.213	83.9251	0.407495	A	3	1102623	609335	676079	562854	719627	431318	130804	140491	-1.3818	-1.48744	-6.31032	855979	855979	855979	619466	575472	135648	0.723694	0.672297	0.158471	-0.466549	-0.572828	-2.65771	-0.468435	-0.579592	-2.38055	0.722748	0.669153	0.192036	-1.38361	-1.49443	-5.20737
1984	-1.37419	1.08134	-1.35169	Myh6; Myh7	MYH6; MYH7	1484; 1483	P02563; P02564	myosin-6	http://www.phosphosite.org/proteinAction.do?id=15386&showAllSites=true	224; 223	SLSTELFK*LKNAYEESLEHLETFKR	5	611.721	83.7348	0.0542458	H	1	139066	150160	103924	106822	153814	160408	88957	87617	-1.37239	1.08642	-1.63799	144613	157111	144613	105373	157111	88287	0.728655	1.08642	0.610505	-0.456692	0.119587	-0.711924	-0.458578	0.112823	-0.434765	0.727703	1.08134	0.739814	-1.37419	1.08134	-1.35169
2102	-1.334	1.18832	-2.05713	Myh7	MYH7	1641	P02564	myosin-7	http://www.phosphosite.org/proteinAction.do?id=15389&showAllSites=true	223	MAAEAQK*QVK	2	573.303	24.9238	0.142656	H	2	225833	227889	163102	177465	243528	298171	90741	91269	-1.33225	1.1939	-2.49284	226861	270850	226861	170284	270850	91005	0.750607	1.1939	0.401149	-0.41387	0.255683	-1.31779	-0.415755	0.248919	-1.04063	0.749627	1.18832	0.486115	-1.334	1.18832	-2.05713
2269	-1.31126	1.29787	1.2208	Ttn	Titin	31268	Q9Z1B6	PREDICTED: titin	http://www.phosphosite.org/proteinAction.do?id=20633&showAllSites=true	3893	CSK*TLYR	2	485.245	30.6351	0.284433	H	6	58038	61682	36517	54904	77016	79095	50936	69673	-1.30955	1.30397	1.00743	59860	78055.5	59860	45710.5	78055.5	60304.5	0.763623	1.30397	1.00743	-0.389067	0.382908	0.0106734	-0.390952	0.376144	0.287833	0.762626	1.29787	1.2208	-1.31126	1.29787	1.2208
2175	-1.30035	1.02578	-1.57599	Tnnt1	Tnnt1	226	NP_599215	troponin T, slow skeletal muscle	http://www.ncbi.nlm.nih.gov/entrez/query.fcgi?db=protein&cmd=search&term=NP_599215	27	AQELSEWIHQLESEKFDLM#EK*LK	4	723.114	81.1766	0.230255	H	6	169610	187047	138133	136504	153921	213650	108579	78173	-1.29865	1.0306	-1.90979	178328	183786	178328	137318	183786	93376	0.770031	1.0306	0.523618	-0.377011	0.0434857	-0.933414	-0.378897	0.036722	-0.656254	0.769025	1.02578	0.634524	-1.30035	1.02578	-1.57599
2178	-1.30035	1.02578	-1.57599	Tnnt1	Tnnt1	228	NP_599215	troponin T, slow skeletal muscle	http://www.ncbi.nlm.nih.gov/entrez/query.fcgi?db=protein&cmd=search&term=NP_599215	27	AQELSEWIHQLESEKFDLM#EKLK*	4	723.114	81.1766	0.230255	H	3	169610	187047	138133	136504	153921	213650	108579	78173	-1.29865	1.0306	-1.90979	178328	183786	178328	137318	183786	93376	0.770031	1.0306	0.523618	-0.377011	0.0434857	-0.933414	-0.378897	0.036722	-0.656254	0.769025	1.02578	0.634524	-1.30035	1.02578	-1.57599
2278	-1.2891	1.07452	-1.39963	Ttn	Titin	4928	Q9Z1B6	PREDICTED: titin	http://www.phosphosite.org/proteinAction.do?id=20633&showAllSites=true	3893	AELIQVTAGDPATLEYTVSGTPELK*PK	3	957.506	69.5237	0.336282	H	1	63430	42146	50753	31253	60707	53270	35227	27020	-1.28742	1.07957	-1.69608	52788	56988.5	52788	41003	56988.5	31123.5	0.776749	1.07957	0.589594	-0.364481	0.110461	-0.762206	-0.366366	0.103697	-0.485046	0.775734	1.07452	0.714474	-1.2891	1.07452	-1.39963
233	-1.28885	-1.4136	-1.57669	Acta1; Actb; Actc1; Actg1; Actg2	ACTA1; ACTB; ACTC1; ACTG1; ACTG2	%52; %50; %52; %50; %51	P68136; P60711; P68035; P63259; P63269	actin, alpha skeletal muscle	http://www.phosphosite.org/proteinAction.do?id=23141&showAllSites=true	42; 42; 42; 42; 42	HQGVMVGMGQK*DSYVGDEAQSKR	4	638.052	41.0674	0.188816	H	90	940899	1053790	878290	671388	676999	740702	516703	527284	-1.28716	-1.40699	-1.91065	997344	997344	997344	774839	708850	521994	0.776902	0.710738	0.523383	-0.364195	-0.492611	-0.93406	-0.366081	-0.499374	-0.656901	0.775887	0.707414	0.634239	-1.28885	-1.4136	-1.57669
1991	-1.28857	-1.01464	-1.47475	Myh6; Myh7	MYH6; MYH7	1570; 1569	P02563; P02564	myosin-6	http://www.phosphosite.org/proteinAction.do?id=15386&showAllSites=true	224; 223	AQLEFNQIK*AEIER	2	865.957	68.8274	0.314504	H	2	501110	318777	386016	251095	427933	383918	261404	197374	-1.28688	-1.0099	-1.78711	409944	409944	409944	318556	405926	229389	0.777072	0.990199	0.559562	-0.36388	-0.0142101	-0.837629	-0.365766	-0.0209738	-0.56047	0.776057	0.985567	0.678081	-1.28857	-1.01464	-1.47475
1928	-1.26841	-1.5109	-1.97787	Myh2; Myh6; Myh8	MYH2; MYH6; MYH8	958; 953; 959	XP_001077478; P02563; P04462	myosin heavy chain IIa	http://www.phosphosite.org/proteinAction.do?id=2402200&showAllSites=true	223; 224; 223	KLEDECSELKK*DIDDLELTLAKVEK	5	601.515	84.06	0.284993	A	1	519996	782469	498960	529233	461484	404614	296025	247395	-1.26675	-1.50383	-2.39679	651232	651232	651232	514096	433049	271710	0.789421	0.664968	0.417224	-0.341134	-0.588642	-1.26111	-0.343019	-0.595406	-0.983946	0.78839	0.661858	0.505595	-1.26841	-1.5109	-1.97787
2277	-1.26548	1.37255	1.12122	Ttn	Titin	34878	Q9Z1B6	PREDICTED: titin	http://www.phosphosite.org/proteinAction.do?id=20633&showAllSites=true	3893	NASVSDSGK*YTVK	2	699.349	31.772	0.155528	H	8	91929	100574	67783	84534	137937	127525	91707	86406	-1.26383	1.379	-1.08079	96251.5	132731	96251.5	76158.5	132731	89056.5	0.791245	1.379	0.925248	-0.337804	0.463624	-0.112088	-0.339689	0.456861	0.165071	0.790211	1.37255	1.12122	-1.26548	1.37255	1.12122
2263	-1.25424	-1.34706	-1.26549	Ttn	Titin	30720	Q9Z1B6	PREDICTED: titin	http://www.phosphosite.org/proteinAction.do?id=20633&showAllSites=true	3893	GSESTGPVTCRDEYAPPK*AELDAR	3	883.413	44.8156	0.346679	H	3	31643	29663	30460	18483	28467	17258	20698	19279	-1.2526	-1.34075	-1.53353	30653	30653	30653	24471.5	22862.5	19988.5	0.798339	0.745849	0.65209	-0.324926	-0.423045	-0.616858	-0.326811	-0.429809	-0.339699	0.797297	0.74236	0.790206	-1.25424	-1.34706	-1.26549
258	-1.25194	-1.87008	-3.3817	Actn2	ACTN2	432	XP_001061664	actinin alpha 2	http://www.phosphosite.org/proteinAction.do?id=6787854&showAllSites=true	107	LEHLAEK*FR	3	395.552	41.1343	0.295008	H	4	1214652	1039858	964844	838318	479285	731952	226259	323895	-1.25031	-1.86133	-4.09796	1127255	1127255	1127255	901581	605618	275077	0.799802	0.537251	0.244024	-0.322285	-0.896333	-2.03491	-0.32417	-0.903096	-1.75775	0.798758	0.534738	0.29571	-1.25194	-1.87008	-3.3817
2067	-1.23971	1.24243	1.08922	Myh7	MYH7	1279	P02564	myosin-7	http://www.phosphosite.org/proteinAction.do?id=15389&showAllSites=true	223	AK*LQTENGELSR	2	694.362	32.6253	0.163223	H	8	80900	64158	58885	58278	82535	98537	60095	70289	-1.23809	1.24827	-1.11254	72529	90536	72529	58581.5	90536	65192	0.807698	1.24827	0.89884	-0.308113	0.319934	-0.153863	-0.309998	0.31317	0.123296	0.806643	1.24243	1.08922	-1.23971	1.24243	1.08922
276	-1.23319	-1.42717	1.09975	Myh1	Myh1	1451	NP_001128630	myosin, heavy polypeptide 1, skeletal muscle, adult	http://www.ncbi.nlm.nih.gov/entrez/query.fcgi?db=protein&cmd=search&term=NP_001128630	223	LQNEVEDLM#IDVERTNAACAALDK*K	3	968.807	66.287	0.561438	H	6	91629	39551	64966	41548	43544	48804	44802	74248	-1.23158	-1.4205	-1.10189	65590	65590	65590	53257	46174	59525	0.811968	0.703979	0.907532	-0.300505	-0.506395	-0.13998	-0.30239	-0.513159	0.137179	0.810908	0.700687	1.09975	-1.23319	-1.42717	1.09975
278	-1.23319	-1.42717	1.09975	Myh1	Myh1	1452	NP_001128630	myosin, heavy polypeptide 1, skeletal muscle, adult	http://www.ncbi.nlm.nih.gov/entrez/query.fcgi?db=protein&cmd=search&term=NP_001128630	223	LQNEVEDLM#IDVERTNAACAALDKK*	3	968.807	66.287	0.561438	H	1	91629	39551	64966	41548	43544	48804	44802	74248	-1.23158	-1.4205	-1.10189	65590	65590	65590	53257	46174	59525	0.811968	0.703979	0.907532	-0.300505	-0.506395	-0.13998	-0.30239	-0.513159	0.137179	0.810908	0.700687	1.09975	-1.23319	-1.42717	1.09975
1998	-1.21612	-1.22922	-1.94869	Myh6; Myh7	MYH6; MYH7	1580; 1579	P02563; P02564	myosin-6	http://www.phosphosite.org/proteinAction.do?id=15386&showAllSites=true	224; 223	LAEK*DEEMEQAKR	3	540.263	28.0763	0.112795	A	41	7216908	7335501	5629462	6352469	5472841	6421515	3063720	3098804	-1.21453	-1.22347	-2.36144	7.2762e+06	7.2762e+06	7.2762e+06	5.99097e+06	5947178	3081262	0.823364	0.817346	0.423471	-0.280398	-0.290981	-1.23966	-0.282283	-0.297745	-0.962506	0.822289	0.813523	0.513165	-1.21612	-1.22922	-1.94869
262	-1.21507	-1.3337	-1.28965	Des	desmin	338	P48675	desmin	http://www.phosphosite.org/proteinAction.do?id=13784&showAllSites=true	53	HQIQSYTCEIDALK*GTNDSLM#R	3	880.079	57.471	0.40284	H	2	46517	41775	41734	31025	42729	23783	27467	29029	-1.21349	-1.32746	-1.5628	44146	44146	44146	36379.5	33256	28248	0.824072	0.753319	0.639877	-0.279157	-0.408668	-0.644134	-0.281043	-0.415432	-0.366975	0.822996	0.749795	0.775407	-1.21507	-1.3337	-1.28965
1904	-1.20559	1.32015	-1.0714	Myh2; Myh6; Myh7	MYH2; MYH6; MYH7	601; 598; 598	XP_001077478; P02563; P02564	myosin heavy chain IIa	http://www.phosphosite.org/proteinAction.do?id=2402200&showAllSites=true	223; 224; 223	NK*DPLNETVVGLYQK	2	880.465	59.1275	0.168731	H	8	150793	118646	113694	110089	168006	189365	105851	101677	-1.20402	1.32635	-1.29833	134720	178686	134720	111892	178686	103764	0.830552	1.32635	0.770223	-0.267858	0.407464	-0.376653	-0.269744	0.4007	-0.0994935	0.829467	1.32015	0.933361	-1.20559	1.32015	-1.0714
1982	-1.20064	1.05569	-1.54296	Myh6; Myh7	MYH6; MYH7	1460; 1459	P02563; P02564	myosin-6	http://www.phosphosite.org/proteinAction.do?id=15386&showAllSites=true	224; 223	QK*YEESQSELESSQKEAR	3	733.345	31.4611	0.325157	H	22	478264	763852	456728	579167	682102	635347	291350	372966	-1.19908	1.06065	-1.86977	621058	658724	621058	517948	658724	332158	0.833976	1.06065	0.534826	-0.261922	0.0849472	-0.902858	-0.263808	0.0781835	-0.625699	0.832887	1.05569	0.648106	-1.20064	1.05569	-1.54296
2133	-1.19205	1.06655	-1.43573	Myh7	MYH7	633	P02564	myosin-7	http://www.phosphosite.org/proteinAction.do?id=15389&showAllSites=true	223	LLSNLFANYAGADAPVDK*GK	3	702.7	67.9337	0.144656	H	11	194736	179991	154381	160384	180236	221309	104926	110456	-1.1905	1.07157	-1.73983	187364	200772	187364	157382	200772	107691	0.839985	1.07157	0.57477	-0.251565	0.0997217	-0.798942	-0.25345	0.092958	-0.521783	0.838888	1.06655	0.69651	-1.19205	1.06655	-1.43573
2134	-1.19205	1.06655	-1.43573	Myh7	MYH7	635	P02564	myosin-7	http://www.phosphosite.org/proteinAction.do?id=15389&showAllSites=true	223	LLSNLFANYAGADAPVDKGK*	3	702.7	67.9337	0.144656	H	1	194736	179991	154381	160384	180236	221309	104926	110456	-1.1905	1.07157	-1.73983	187364	200772	187364	157382	200772	107691	0.839985	1.07157	0.57477	-0.251565	0.0997217	-0.798942	-0.25345	0.092958	-0.521783	0.838888	1.06655	0.69651	-1.19205	1.06655	-1.43573
314	-1.18764	-1.14472	-1.18862	Tpm1	TPM1	%112	P04692	tropomyosin alpha-1 chain isoform a	http://www.phosphosite.org/proteinAction.do?id=13783&showAllSites=true	33	LATALQK*LEEAEKAADESER	3	748.717	68.5457	0.408943	H	9	1609880	1261240	1271470	1149200	1174940	1344980	1284860	708459	-1.18608	-1.13937	-1.44037	1435560	1435560	1435560	1210335	1259960	996660	0.84311	0.877678	0.694265	-0.246207	-0.188236	-0.526441	-0.248093	-0.194999	-0.249282	0.842009	0.873573	0.841315	-1.18764	-1.14472	-1.18862
1933	-1.1869	-1.00827	-1.49759	Myh2; Myh6; Myh7; Myh8	MYH2; MYH6; MYH7; MYH8	972; 967; 966; 973	XP_001077478; P02563; P02564; P04462	myosin heavy chain IIa	http://www.phosphosite.org/proteinAction.do?id=2402200&showAllSites=true	223; 224; 223; 223	DIDDLELTLAKVEK*EK	3	634.342	72.3547	0.292677	H	16	3268720	2147760	2719730	1849800	2553560	2843760	1607510	1377130	-1.18535	-1.00355	-1.81479	2708240	2708240	2708240	2284765	2698660	1492320	0.843635	0.996463	0.551029	-0.24531	-0.00511237	-0.859799	-0.247195	-0.0118761	-0.582639	0.842533	0.991802	0.667741	-1.1869	-1.00827	-1.49759
2028	-1.1818	-1.45092	-1.67381	Myh6; Myh7	MYH6; MYH7	854; 853	P02563; P02564	myosin-6	http://www.phosphosite.org/proteinAction.do?id=15386&showAllSites=true	224; 223	SAETEKEMANMK*EEFGR	3	676.972	53.9282	0.361037	H	23	892608	731473	512376	863669	537460	587142	345380	455315	-1.18025	-1.44414	-2.02834	812040	812040	812040	688022	562301	400348	0.847276	0.692454	0.493014	-0.239096	-0.530209	-1.0203	-0.240981	-0.536973	-0.74314	0.846169	0.689216	0.597438	-1.1818	-1.45092	-1.67381
1929	-1.18022	-1.03469	-1.34144	Myh2; Myh6; Myh7; Myh8	MYH2; MYH6; MYH7; MYH8	969; 964; 963; 970	XP_001077478; P02563; P02564; P04462	myosin heavy chain IIa	http://www.phosphosite.org/proteinAction.do?id=2402200&showAllSites=true	223; 224; 223; 223	DIDDLELTLAK*VEKEK	2	951.009	72.3386	0.350941	H	5	168261	101355	114251	114493	107612	154188	81406	84454	-1.17868	-1.02985	-1.62556	134808	134808	134808	114372	130900	82930	0.848407	0.971011	0.615171	-0.237172	-0.042441	-0.70094	-0.239058	-0.0492047	-0.423781	0.847299	0.966469	0.745468	-1.18022	-1.03469	-1.34144
1985	-1.17358	-1.24646	-1.72575	Myh6; Myh7	MYH6; MYH7	1500; 1499	P02563; P02564	myosin-6	http://www.phosphosite.org/proteinAction.do?id=15386&showAllSites=true	224; 223	LKNAYEESLEHLETFK*R	3	717.036	59.4271	0.381841	H	35	860787	1024270	779461	828880	696991	822441	329006	572383	-1.17205	-1.24063	-2.09128	942528	942528	942528	804170	759716	450694	0.853205	0.80604	0.478176	-0.229035	-0.311076	-1.06439	-0.23092	-0.31784	-0.787227	0.852091	0.80227	0.579457	-1.17358	-1.24646	-1.72575
220	-1.173	1.0731	-1.26494	Acta1; Actb; Actbl2; Actc1; Actg1; Actg2	ACTA1; ACTB; ACTBL2; ACTC1; ACTG1; ACTG2	%193; %191; %192; %193; %191; %192	P68136; P60711; NP_001099879; P68035; P63259; P63269	actin, alpha skeletal muscle	http://www.phosphosite.org/proteinAction.do?id=23141&showAllSites=true	42; 42; 42; 42; 42; 42	DLTDYLM#K*ILTER	2	834.929	89.4176	0.190008	A	16	1109800	846905	879123	791172	1028963	1080654	626704	649798	-1.17147	1.07815	-1.53286	978352	1.05481e+06	978352	835148	1.05481e+06	638251	0.853626	1.07815	0.652373	-0.228323	0.108555	-0.61623	-0.230209	0.101791	-0.339071	0.852511	1.0731	0.79055	-1.173	1.0731	-1.26494
252	-1.16953	-1.48819	-2.24662	Actn1; Actn2; Actn4	ACTN1; ACTN2; ACTN4	376; 410; 395	Q9Z1P2; XP_001061664; Q9QXQ0	alpha-actinin-1	http://www.phosphosite.org/proteinAction.do?id=3912&showAllSites=true	103; 107; 105	LEQAEK*GYEEWLLNEIR	3	721.364	78.3649	0.601691	A	1	590396	399817	419147	428634	192042	476465	208330	155389	-1.16801	-1.48123	-2.72247	495106	495106	495106	423890	334254	181860	0.85616	0.675114	0.367314	-0.224047	-0.566796	-1.44491	-0.225933	-0.57356	-1.16776	0.855042	0.671957	0.445113	-1.16953	-1.48819	-2.24662
259	-1.16477	1.00378	1.01435	Actn2	ACTN2	640	XP_001061664	actinin alpha 2	http://www.phosphosite.org/proteinAction.do?id=6787854&showAllSites=true	107	NKWDK*VK	3	320.515	26.6218	0.0952792	H	1	74187	67531	56811	65019	73417	69505	58744	59882	-1.16324	1.0085	-1.19466	70859	71461	70859	60915	71461	59313	0.859665	1.0085	0.837057	-0.218154	0.012205	-0.256603	-0.220039	0.00544129	0.0205565	0.858542	1.00378	1.01435	-1.16477	1.00378	1.01435
1829	-1.16344	2.22158	1.26551	Myh2; Myh7b; Myh8	MYH2; MYH7B; MYH8	1115; 1116; 1116	XP_001077478; NP_001101264; P04462	myosin heavy chain IIa	http://www.phosphosite.org/proteinAction.do?id=2402200&showAllSites=true	223; 222; 223	IK*ELQAR	2	450.269	30.3209	0.342981	H	1	31457	30054	32889	20050	67406	69888	30925	33312	-1.16192	2.23202	1.04432	30755.5	68647	30755.5	26469.5	68647	32118.5	0.860643	2.23202	1.04432	-0.216513	1.15835	0.0625601	-0.218399	1.15159	0.339719	0.859519	2.22158	1.26551	-1.16344	2.22158	1.26551
2036	-1.15128	-1.2014	-1.98491	Myh6; Myh7	MYH6; MYH7	877; 876	P02563; P02564	myosin-6	http://www.phosphosite.org/proteinAction.do?id=15386&showAllSites=true	224; 223	ELEEK*MVSLLQEK	3	539.952	71.576	0.343613	H	5	198236	136555	166396	124783	105975	174001	77293	61894	-1.14978	-1.19578	-2.40533	167396	167396	167396	145590	139988	69593.5	0.869734	0.836271	0.415743	-0.201354	-0.257958	-1.26624	-0.20324	-0.264721	-0.989077	0.868598	0.83236	0.5038	-1.15128	-1.2014	-1.98491
2244	-1.15108	1.09389	-1.6703	Ttn	Titin	17173	Q9Z1B6	PREDICTED: titin	http://www.phosphosite.org/proteinAction.do?id=20633&showAllSites=true	3893	EDK*GTYTITASNR	2	749.363	34.9472	0.484531	H	1	19130	13980	9467	19335	20745	15644	7969	8389	-1.14957	1.09903	-2.02409	16555	18194.5	16555	14401	18194.5	8179	0.869888	1.09903	0.49405	-0.201098	0.136235	-1.01727	-0.202984	0.129472	-0.740111	0.868752	1.09389	0.598693	-1.15108	1.09389	-1.6703
1969	-1.1494	1.14452	-1.09225	Myh6; Myh7	MYH6; MYH7	1445; 1444	P02563; P02564	myosin-6	http://www.phosphosite.org/proteinAction.do?id=15386&showAllSites=true	224; 223	SNAAAAALDK*K	2	551.299	31.9627	0.181062	H	30	1441290	1114120	1089060	1137100	1377330	1561120	1020000	910663	-1.1479	1.14989	-1.32359	1277705	1469225	1277705	1113080	1469225	965332	0.871156	1.14989	0.75552	-0.198997	0.201501	-0.404458	-0.200883	0.194737	-0.127299	0.870018	1.14452	0.915544	-1.1494	1.14452	-1.09225
2231	-1.14913	-1.01864	-1.01629	Ttn	Titin	14457	Q9Z1B6	PREDICTED: titin	http://www.phosphosite.org/proteinAction.do?id=20633&showAllSites=true	3893	SVTFWCK*VNR	2	669.835	56.5951	0.137363	H	1	575489	476399	494395	422181	512057	525436	468540	385579	-1.14763	-1.01387	-1.23155	525944	525944	525944	458288	518746	427060	0.871363	0.986315	0.811987	-0.198655	-0.0198795	-0.300472	-0.20054	-0.0266432	-0.0233129	0.870225	0.981702	0.983971	-1.14913	-1.01864	-1.01629
2279	-1.14669	-1.05698	-1.25594	Ttn	Titin	5125	Q9Z1B6	PREDICTED: titin	http://www.phosphosite.org/proteinAction.do?id=20633&showAllSites=true	3893	WFKGDK*ELVSGGSCYITK	3	706.351	54.1061	0.261985	H	4	96097	120638	77098	112158	98807	107207	79739	62666	-1.14519	-1.05204	-1.52196	108368	108368	108368	94628	103007	71202.5	0.873214	0.950534	0.657047	-0.195593	-0.0731898	-0.605932	-0.197479	-0.0799535	-0.328773	0.872073	0.946088	0.796213	-1.14669	-1.05698	-1.25594
1951	-1.1462	-1.2289	-1.53617	Myh6; Myh7	MYH6; MYH7	1017; 1016	P02563; P02564	myosin-6	http://www.phosphosite.org/proteinAction.do?id=15386&showAllSites=true	224; 223	ALQEAHQQALDDLQAEEDK*VNTLTK	3	950.809	65.7444	0.191732	H	23	5025210	5888300	5413240	4120680	4262570	4659850	3088090	2774520	-1.1447	-1.22316	-1.86154	5456755	5456755	5456755	4766960	4461210	2931305	0.873589	0.817557	0.537188	-0.194974	-0.290608	-0.8965	-0.196859	-0.297372	-0.619341	0.872448	0.813733	0.650968	-1.1462	-1.2289	-1.53617
2288	-1.142	1.08879	1.31475	Ttn	Titin	9392	Q9Z1B6	PREDICTED: titin	http://www.phosphosite.org/proteinAction.do?id=20633&showAllSites=true	3893	ILIHQKGDESK*LEIR	4	456.011	40.6355	0.295029	H	8	120078	78911	71804	102670	108069	109607	85427	130466	-1.14051	1.09391	1.08495	99494.5	108838	99494.5	87237	108838	107946	0.876802	1.09391	1.08495	-0.189677	0.129494	0.117628	-0.191562	0.12273	0.394787	0.875657	1.08879	1.31475	-1.142	1.08879	1.31475
1915	-1.14093	-1.31996	-2.09314	Myh2; Myh8	MYH2; MYH8	859; 860	XP_001077478; P04462	myosin heavy chain IIa	http://www.phosphosite.org/proteinAction.do?id=2402200&showAllSites=true	223; 223	SAETEKEMATMK*EEFQK	3	686.984	54.1901	0.285289	H	4	118877	81860	70316	105855	85523	67270	33622	45518	-1.13944	-1.31378	-2.53648	100368	100368	100368	88085.5	76396.5	39570	0.877621	0.76116	0.394247	-0.18833	-0.393728	-1.34283	-0.190216	-0.400492	-1.06567	0.876475	0.7576	0.477751	-1.14093	-1.31996	-2.09314
2000	-1.14007	1.08487	-1.68847	Myh6; Myh7	MYH6; MYH7	1588; 1587	P02563; P02564	myosin-6	http://www.phosphosite.org/proteinAction.do?id=15386&showAllSites=true	224; 223	KLAEKDEEMEQAK*R	3	582.961	24.67	0.0750067	A	2	683345	759891	619474	648103	767114	805964	340552	364808	-1.13858	1.08997	-2.0461	721618	786539	721618	633788	786539	352680	0.878288	1.08997	0.488735	-0.187234	0.124283	-1.03288	-0.189119	0.117519	-0.755716	0.877141	1.08487	0.592252	-1.14007	1.08487	-1.68847
2049	-1.1388	1.59789	-1.2352	Myh7	MYH7	1022	P02564	myosin-7	http://www.phosphosite.org/proteinAction.do?id=15389&showAllSites=true	223	ALQEAHQQALDDLQAEEDKVNTLTK*AK	4	763.141	58.2798	0.190277	H	3	109927	122863	89013	115671	195427	178293	88224	67299	-1.13731	1.6054	-1.49682	116395	186860	116395	102342	186860	77761.5	0.879265	1.6054	0.668083	-0.185631	0.682929	-0.581901	-0.187516	0.676165	-0.304742	0.878116	1.59789	0.809587	-1.1388	1.59789	-1.2352
2051	-1.1388	1.59789	-1.2352	Myh7	MYH7	1024	P02564	myosin-7	http://www.phosphosite.org/proteinAction.do?id=15389&showAllSites=true	223	ALQEAHQQALDDLQAEEDKVNTLTKAK*	4	763.141	58.2798	0.190277	H	1	109927	122863	89013	115671	195427	178293	88224	67299	-1.13731	1.6054	-1.49682	116395	186860	116395	102342	186860	77761.5	0.879265	1.6054	0.668083	-0.185631	0.682929	-0.581901	-0.187516	0.676165	-0.304742	0.878116	1.59789	0.809587	-1.1388	1.59789	-1.2352
1891	-1.13867	1.06983	1.18533	Myh2	MYH2	1865	XP_001077478	myosin heavy chain IIa	http://www.phosphosite.org/proteinAction.do?id=2402200&showAllSites=true	223	ELTYQTEEDRK*NILR	3	650.669	45.8607	0.28713	H	7	355881	510598	383513	378436	423007	508334	337734	509813	-1.13719	1.07486	-1.02234	433240	465670	433240	380974	465670	423774	0.879362	1.07486	0.978151	-0.18547	0.104145	-0.0318714	-0.187356	0.097381	0.245288	0.878214	1.06983	1.18533	-1.13867	1.06983	1.18533
2083	-1.13254	-1.08598	-1.6475	Myh7	MYH7	1528	P02564	myosin-7	http://www.phosphosite.org/proteinAction.do?id=15389&showAllSites=true	223	SIHELEK*IR	3	389.556	38.2108	0.22375	H	23	4665510	3863150	4285070	3255360	3634950	4255390	1798010	2473890	-1.13106	-1.0809	-1.99646	4264330	4264330	4264330	3770215	3945170	2135950	0.884128	0.925156	0.500888	-0.177672	-0.112232	-0.997441	-0.179558	-0.118995	-0.720282	0.882974	0.920829	0.606979	-1.13254	-1.08598	-1.6475
1905	-1.13171	-1.13706	-1.05188	Myh2; Myh6; Myh7; Myh7b; Myh8	MYH2; MYH6; MYH7; MYH7B; MYH8	663; 658; 657; 664; 664	XP_001077478; P02563; P02564; NP_001101264; P04462	myosin heavy chain IIa	http://www.phosphosite.org/proteinAction.do?id=2402200&showAllSites=true	223; 224; 223; 222; 223	ENLNK*LMTNLR	2	694.372	58.6643	0.140448	H	16	490114	502986	482964	395702	399830	477669	409817	369286	-1.13024	-1.13174	-1.27467	496550	496550	496550	439333	438750	389552	0.884771	0.883596	0.784516	-0.176624	-0.178542	-0.350125	-0.17851	-0.185305	-0.0729657	0.883615	0.879463	0.950682	-1.13171	-1.13706	-1.05188
2059	-1.13082	-1.00595	1.04282	Myh7	MYH7	1106	P02564	myosin-7	http://www.phosphosite.org/proteinAction.do?id=15389&showAllSites=true	223	IEDEQALGSQLQK*K	2	814.928	43.0207	0.32695	H	6	111707	69755	73504	87175	83190	98046	86309	69848	-1.12934	-1.00125	-1.16205	90731	90731	90731	80339.5	90618	78078.5	0.885469	0.998755	0.860549	-0.175486	-0.00179791	-0.21667	-0.177372	-0.00856161	0.060489	0.884313	0.994083	1.04282	-1.13082	-1.00595	1.04282
1963	-1.12995	1.09541	1.47467	Myh6	MYH6	1044	P02563	myosin-6	http://www.phosphosite.org/proteinAction.do?id=15386&showAllSites=true	224	VKLEQQVDDLEGSLEQEKK*VR	4	628.837	56.57	0.150514	H	6	72103	79824	73316	61314	80876	86328	82603	102280	-1.12848	1.10055	1.21692	75963.5	92441.5	75963.5	67315	83602	92441.5	0.886149	1.10055	1.21692	-0.174378	0.138231	0.283234	-0.176264	0.131467	0.560394	0.884992	1.09541	1.47467	-1.12995	1.09541	1.47467
2065	-1.12331	1.3657	1.12743	Myh7	MYH7	1247	P02564	myosin-7	http://www.phosphosite.org/proteinAction.do?id=15389&showAllSites=true	223	ANLEK*MCR	2	532.255	31.8208	0.255156	H	7	242953	243780	185319	248551	347479	320377	185570	267273	-1.12184	1.37212	-1.07484	243366	333928	243366	216935	333928	226422	0.891392	1.37212	0.930373	-0.165868	0.456406	-0.10412	-0.167753	0.449643	0.17304	0.890228	1.3657	1.12743	-1.12331	1.3657	1.12743
2245	-1.12097	-1.04479	-1.45299	Ttn	Titin	1800	Q9Z1B6	PREDICTED: titin	http://www.phosphosite.org/proteinAction.do?id=20633&showAllSites=true	3893	YGTDHTSATLIVK*DEK	3	607.307	39.8687	0.240414	H	1	46403	46513	40763	42234	41232	48119	21900	30871	-1.11951	-1.0399	-1.76074	46458	46458	46458	41498.5	44675.5	26385.5	0.893248	0.961632	0.567943	-0.162868	-0.0564432	-0.816182	-0.164753	-0.0632069	-0.539023	0.892081	0.957134	0.688237	-1.12097	-1.04479	-1.45299
285	-1.1197	1.16493	1.20154	Myom1	myomesin 1	1415	XP_001054913	myomesin-1	http://www.phosphosite.org/proteinAction.do?id=9435027&showAllSites=true	186	DAGFYEVILK*DDRGKDK	4	503.509	55.924	0.392509	H	3	129066	72987	78696	101993	102335	134148	99752	100589	-1.11824	1.1704	-1.00855	101026	118242	101026	90344.5	118242	100170	0.894265	1.1704	0.991527	-0.161225	0.227003	-0.0122761	-0.163111	0.220239	0.264883	0.893097	1.16493	1.20154	-1.1197	1.16493	1.20154
286	-1.1197	1.16493	1.20154	Myom1	myomesin 1	1420	XP_001054913	myomesin-1	http://www.phosphosite.org/proteinAction.do?id=9435027&showAllSites=true	186	DAGFYEVILKDDRGK*DK	4	503.509	55.924	0.392509	H	1	129066	72987	78696	101993	102335	134148	99752	100589	-1.11824	1.1704	-1.00855	101026	118242	101026	90344.5	118242	100170	0.894265	1.1704	0.991527	-0.161225	0.227003	-0.0122761	-0.163111	0.220239	0.264883	0.893097	1.16493	1.20154	-1.1197	1.16493	1.20154
287	-1.1197	1.16493	1.20154	Myom1	myomesin 1	1422	XP_001054913	myomesin-1	http://www.phosphosite.org/proteinAction.do?id=9435027&showAllSites=true	186	DAGFYEVILKDDRGKDK*	4	503.509	55.924	0.392509	H	1	129066	72987	78696	101993	102335	134148	99752	100589	-1.11824	1.1704	-1.00855	101026	118242	101026	90344.5	118242	100170	0.894265	1.1704	0.991527	-0.161225	0.227003	-0.0122761	-0.163111	0.220239	0.264883	0.893097	1.16493	1.20154	-1.1197	1.16493	1.20154
2240	-1.11852	1.16609	-1.14238	Ttn	Titin	15823	Q9Z1B6	PREDICTED: titin	http://www.phosphosite.org/proteinAction.do?id=20633&showAllSites=true	3893	WTVPEKDGGSPITNYIVEK*R	3	777.737	60.2	0.322339	H	3	58358	38675	53332	33533	63890	49791	35482	34611	-1.11706	1.17157	-1.38435	48516.5	56840.5	48516.5	43432.5	56840.5	35046.5	0.895211	1.17157	0.722362	-0.1597	0.228444	-0.469205	-0.161586	0.22168	-0.192046	0.894042	1.16609	0.875363	-1.11852	1.16609	-1.14238
309	-1.118	1.99374	1.3547	Tnnc1	Tnnc1	43	NP_001029277	troponin C, slow skeletal and cardiac muscles	http://www.ncbi.nlm.nih.gov/entrez/query.fcgi?db=protein&cmd=search&term=NP_001029277	18	ELGK*VMR	2	437.744	34.0714	0.391948	H	4	40019	63663	44435	48425	75063	132623	53465	62443	-1.11654	2.00311	1.11792	51841	103843	51841	46430	103843	57954	0.895623	2.00311	1.11792	-0.159036	1.00224	0.160815	-0.160922	0.995475	0.437974	0.894453	1.99374	1.3547	-1.118	1.99374	1.3547
1959	-1.11635	-1.18942	-1.37115	Myh6	MYH6	1043	P02563	myosin-6	http://www.phosphosite.org/proteinAction.do?id=15386&showAllSites=true	224	VKLEQQVDDLEGSLEQEK*K	3	753.057	60.1138	0.278204	H	18	2911740	1954460	2313130	2051580	1832350	2278110	1360860	1567820	-1.1149	-1.18386	-1.66157	2433100	2433100	2433100	2182355	2055230	1464340	0.896944	0.844696	0.601841	-0.15691	-0.243496	-0.732545	-0.158795	-0.250259	-0.455386	0.895773	0.840745	0.729315	-1.11635	-1.18942	-1.37115
2004	-1.11398	1.07562	-1.29949	Myh6; Myh7	MYH6; MYH7	1871; 1870	P02563; P02564	myosin-6	http://www.phosphosite.org/proteinAction.do?id=15386&showAllSites=true	224; 223	LQDLVDK*LQLK	2	677.901	65.6776	0.372356	H	9	1584290	1335410	1640070	984331	1162240	1993000	981809	872283	-1.11252	1.08067	-1.57473	1459850	1577620	1459850	1.3122e+06	1577620	927046	0.89886	1.08067	0.635028	-0.153832	0.11193	-0.655107	-0.155717	0.105166	-0.377948	0.897686	1.07562	0.769531	-1.11398	1.07562	-1.29949
347	-1.11063	-1.22508	-2.11998	Tpm2	Tpm2	226	NP_001019516	tropomyosin beta chain	http://www.ncbi.nlm.nih.gov/entrez/query.fcgi?db=protein&cmd=search&term=NP_001019516	33	EDKYEEEIK*LLEEK	3	612.975	57.4097	0.314756	H	1	66998	63238	67677	49740	57697	49111	19706	30989	-1.10917	-1.21935	-2.56901	65118	65118	65118	58708.5	53404	25347.5	0.901571	0.820111	0.389255	-0.149487	-0.286109	-1.36121	-0.151372	-0.292872	-1.08405	0.900393	0.816275	0.471702	-1.11063	-1.22508	-2.11998
348	-1.10317	-1.08193	-1.49713	Tpm2	Tpm2	29	NP_001019516	tropomyosin beta chain	http://www.ncbi.nlm.nih.gov/entrez/query.fcgi?db=protein&cmd=search&term=NP_001019516	33	LDKENAIDRAEQAEADK*K	3	696.019	38.8497	0.204705	A	10	876141	1172708	973835	885834	984545	918053	542831	586488	-1.10173	-1.07687	-1.81423	1.02442e+06	1.02442e+06	1.02442e+06	929834	951299	564660	0.907665	0.928618	0.551197	-0.139768	-0.106843	-0.859361	-0.141653	-0.113607	-0.582201	0.90648	0.924275	0.667944	-1.10317	-1.08193	-1.49713
2068	-1.10276	-1.40065	-1.28538	Myh7	MYH7	1294	P02564	myosin-7	http://www.phosphosite.org/proteinAction.do?id=15389&showAllSites=true	223	QLDEK*EALISQLTR	2	843.457	73.4522	0.287267	H	17	2374140	1572470	1921770	1661750	1134990	1695940	1249610	1284120	-1.10132	-1.3941	-1.55763	1973305	1973305	1973305	1791760	1415465	1266865	0.908	0.717307	0.642002	-0.139237	-0.479338	-0.639351	-0.141122	-0.486102	-0.362192	0.906814	0.713952	0.777982	-1.10276	-1.40065	-1.28538
1813	-1.09579	-1.20584	-1.15569	Myh13; Myh2; Myh8	MYH13; MYH2; MYH8	111; 1876; 1877	Q9Z2B7; XP_001077478; P04462	PREDICTED: myosin, heavy chain 13, skeletal muscle	http://www.phosphosite.org/proteinAction.do?id=2402100&showAllSites=true	20; 223; 223	LQDLVDK*LQAK	2	656.877	57.0033	0.321676	H	2	235802	235079	198959	231323	240787	151547	161114	175115	-1.09435	-1.2002	-1.40048	235440	235440	235440	215141	196167	168114	0.913781	0.833191	0.714042	-0.13008	-0.26328	-0.485918	-0.131966	-0.270044	-0.208759	0.912587	0.829294	0.865281	-1.09579	-1.20584	-1.15569
2239	-1.0911	1.27343	1.44903	Ttn	Titin	15810	Q9Z1B6	PREDICTED: titin	http://www.phosphosite.org/proteinAction.do?id=20633&showAllSites=true	3893	WTVPEK*DGGSPITNYIVEKR	3	777.737	61.6992	0.21309	H	2	145043	160567	145146	135315	198574	192428	155187	210250	-1.08967	1.27941	1.19576	152805	195501	152805	140230	195501	182718	0.917709	1.27941	1.19576	-0.123892	0.355484	0.257931	-0.125777	0.348721	0.53509	0.91651	1.27343	1.44903	-1.0911	1.27343	1.44903
2264	-1.08417	-1.06117	1.02466	Ttn	Titin	30758	Q9Z1B6	PREDICTED: titin	http://www.phosphosite.org/proteinAction.do?id=20633&showAllSites=true	3893	IIWTK*GDKELDLCEK	3	630.661	52.7369	0.127217	H	1	2766660	2696260	2497580	2547800	2798870	2373320	2517400	2101870	-1.08276	-1.05621	-1.18264	2731460	2731460	2731460	2522690	2586095	2309635	0.923568	0.946781	0.845568	-0.114709	-0.078897	-0.242007	-0.116595	-0.0856607	0.0351518	0.922362	0.942353	1.02466	-1.08417	-1.06117	1.02466
2267	-1.08417	-1.06117	1.02466	Ttn	Titin	30761	Q9Z1B6	PREDICTED: titin	http://www.phosphosite.org/proteinAction.do?id=20633&showAllSites=true	3893	IIWTKGDK*ELDLCEK	3	630.661	52.7369	0.127217	H	23	2766660	2696260	2497580	2547800	2798870	2373320	2517400	2101870	-1.08276	-1.05621	-1.18264	2731460	2731460	2731460	2522690	2586095	2309635	0.923568	0.946781	0.845568	-0.114709	-0.078897	-0.242007	-0.116595	-0.0856607	0.0351518	0.922362	0.942353	1.02466	-1.08417	-1.06117	1.02466
1913	-1.08371	-1.08355	-1.3431	Myh2; Myh6; Myh7; Myh7b; Myh8	MYH2; MYH6; MYH7; MYH7B; MYH8	768; 763; 762; 769; 769	XP_001077478; P02563; P02564; NP_001101264; P04462	myosin heavy chain IIa	http://www.phosphosite.org/proteinAction.do?id=2402200&showAllSites=true	223; 224; 223; 222; 223	FGHTK*VFFK	3	384.878	44.8292	0.247415	H	8	223873	252212	258420	181463	236791	204647	148632	143879	-1.0823	-1.07849	-1.62758	238042	238042	238042	219942	220719	146256	0.923959	0.927225	0.614409	-0.114099	-0.109008	-0.702728	-0.115985	-0.115772	-0.425569	0.922752	0.922888	0.744545	-1.08371	-1.08355	-1.3431
2283	-1.07056	1.29388	1.12017	Ttn	Titin	7412	Q9Z1B6	PREDICTED: titin	http://www.phosphosite.org/proteinAction.do?id=20633&showAllSites=true	3893	NFDTSLHIFNLEAPDIGEYHCK*ATNEVGSDTCACTVK	4	1064.73	69.0593	0.465271	H	4	55706	37347	46938	40096	40584	80381	54013	32003	-1.06916	1.29996	-1.08181	46526.5	60482.5	46526.5	43517	60482.5	43008	0.935316	1.29996	0.924376	-0.0964736	0.378465	-0.113448	-0.0983591	0.371701	0.163712	0.934095	1.29388	1.12017	-1.07056	1.29388	1.12017
2034	-1.06939	1.28499	1.1241	Myh6; Myh7	MYH6; MYH7	866; 865	P02563; P02564	myosin-6	http://www.phosphosite.org/proteinAction.do?id=15386&showAllSites=true	224; 223	VKDALEK*SEAR	3	429.902	26.5124	0.159587	H	24	2378110	2194420	1945920	2335490	2881100	3022150	1881470	2360110	-1.068	1.29102	-1.07803	2286265	2951625	2286265	2140705	2951625	2120790	0.936333	1.29102	0.927622	-0.0949066	0.368517	-0.108391	-0.0967921	0.361753	0.168768	0.93511	1.28499	1.1241	-1.06939	1.28499	1.1241
273	-1.05618	-1.14859	-1.18331	Myh1; Myh4	Myh1; Myh4	1361; 1358	NP_001128630; NP_062198	myosin, heavy polypeptide 1, skeletal muscle, adult	http://www.ncbi.nlm.nih.gov/entrez/query.fcgi?db=protein&cmd=search&term=NP_001128630	223; 223	HDCDLLREQYEEEQEAK*AELQR	4	708.578	58.4731	0.346375	H	1	46769	61360	46208	56303	42427	52156	46938	28469	-1.0548	-1.14322	-1.43394	54064.5	54064.5	54064.5	51255.5	47291.5	37703.5	0.948044	0.874724	0.69738	-0.0769748	-0.193101	-0.519983	-0.0788603	-0.199864	-0.242824	0.946805	0.870632	0.84509	-1.05618	-1.14859	-1.18331
2081	-1.05576	1.2463	-1.62327	Myh7	MYH7	1521	P02564	myosin-7	http://www.phosphosite.org/proteinAction.do?id=15389&showAllSites=true	223	NLQEEISDLTEQLGSTGK*SIHELEK	3	947.477	82.0584	0.430696	H	3	53982	101261	87048	60188	91235	103154	29379	49541	-1.05438	1.25216	-1.96709	77621.5	97194.5	77621.5	73618	97194.5	39460	0.948423	1.25216	0.508364	-0.0763978	0.324418	-0.976065	-0.0782833	0.317655	-0.698906	0.947184	1.2463	0.616039	-1.05576	1.2463	-1.62327
2079	-1.05543	-1.09634	1.09944	Myh7	MYH7	1354	P02564	myosin-7	http://www.phosphosite.org/proteinAction.do?id=15389&showAllSites=true	223	HDCDLLREQYEEETEAK*AELQR	4	701.825	56.7784	0.207557	H	26	2185550	1675880	2100530	1562870	1720850	1817800	1726770	1776600	-1.05406	-1.09122	-1.1022	1930715	1930715	1930715	1831700	1769325	1751685	0.948716	0.916409	0.907273	-0.075952	-0.125936	-0.140392	-0.0778375	-0.1327	0.136767	0.947477	0.912123	1.09944	-1.05543	-1.09634	1.09944
320	-1.05373	-1.08522	1.15425	Tpm1	TPM1	136	P04692	tropomyosin alpha-1 chain isoform a	http://www.phosphosite.org/proteinAction.do?id=13783&showAllSites=true	33	AQK*DEEKMEIQEIQLK	3	668.01	49.7502	0.103251	H	26	421729	415155	368595	426656	407956	366835	426258	370876	-1.05235	-1.08014	-1.04987	418442	418442	418442	397626	387396	398567	0.950252	0.925805	0.952502	-0.0736174	-0.11122	-0.0702054	-0.0755029	-0.117984	0.206954	0.949011	0.921474	1.15425	-1.05373	-1.08522	1.15425
2093	-1.05365	1.17024	-1.45326	Myh7	MYH7	1537	P02564	myosin-7	http://www.phosphosite.org/proteinAction.do?id=15389&showAllSites=true	223	QLEAEK*LELQSALEEAEASLEHEEGKILR	4	834.431	88.4322	0.317878	H	17	1405200	889428	1152170	1028460	1535610	1162270	672396	630576	-1.05228	1.17574	-1.76107	1147314	1348940	1147314	1090315	1348940	651486	0.95032	1.17574	0.567836	-0.0735153	0.233566	-0.816454	-0.0754008	0.226802	-0.539295	0.949078	1.17024	0.688107	-1.05365	1.17024	-1.45326
2131	-1.0531	1.34863	1.15291	Myh7	MYH7	615	P02564	myosin-7	http://www.phosphosite.org/proteinAction.do?id=15389&showAllSites=true	223	SSLK*LLSNLFANYAGADAPVDKGK	3	841.115	78.3777	0.438659	A	6	1061797	559046	867518	673604	985208	1210977	955070	586994	-1.05173	1.35496	-1.05109	810422	1.09809e+06	810422	770561	1.09809e+06	771032	0.950815	1.35496	0.951396	-0.0727633	0.438255	-0.0718817	-0.0746488	0.431492	0.205278	0.949573	1.34863	1.15291	-1.0531	1.34863	1.15291
2222	-1.04244	-1.1871	-1.20776	Ttn	Titin	13467	Q9Z1B6	PREDICTED: titin	http://www.phosphosite.org/proteinAction.do?id=20633&showAllSites=true	3893	LHDKTGVEK*DEIILK	3	594	41.7	0.221105	H	8	449333	327828	388692	357801	319786	337960	267871	263131	-1.04108	-1.18155	-1.46357	388580	388580	388580	373246	328873	265501	0.960538	0.846345	0.683259	-0.0580848	-0.240683	-0.549496	-0.0599703	-0.247447	-0.272337	0.959284	0.842386	0.827977	-1.04244	-1.1871	-1.20776
2003	-1.0419	1.22212	1.03891	Myh6; Myh7	MYH6; MYH7	1832; 1831	P02563; P02564	myosin-6	http://www.phosphosite.org/proteinAction.do?id=15386&showAllSites=true	224; 223	VRELENELEAEQK*R	3	595.643	39.609	0.0501618	H	24	1672890	1694850	1610270	1626250	2015370	2119740	1494830	1392420	-1.04054	1.22786	-1.16642	1683870	2067555	1683870	1618260	2067555	1443625	0.961036	1.22786	0.857326	-0.0573373	0.296145	-0.222085	-0.0592228	0.289381	0.0550745	0.959781	1.22212	1.03891	-1.0419	1.22212	1.03891
2056	-1.03944	-1.03369	-1.48626	Myh7	MYH7	1073	P02564	myosin-7	http://www.phosphosite.org/proteinAction.do?id=15389&showAllSites=true	223	LTQESIM#DLENDK*QQLDER	3	788.373	60.8381	0.215526	H	32	624628	630744	531401	677914	588027	632134	401623	295397	-1.03809	-1.02886	-1.80106	627686	627686	627686	604658	610080	348510	0.963312	0.971952	0.55523	-0.0539249	-0.0410434	-0.848843	-0.0558104	-0.0478071	-0.571684	0.962054	0.967406	0.672831	-1.03944	-1.03369	-1.48626
2013	-1.03854	1.12779	1.31218	Myh6; Myh7	MYH6; MYH7	278; 278	P02563; P02564	myosin-6	http://www.phosphosite.org/proteinAction.do?id=15386&showAllSites=true	224; 223	VIFQLK*AER	2	573.337	52.9742	0.15998	H	5	214632	212362	182557	229128	224434	259389	225810	236551	-1.03719	1.13309	1.08283	213497	241912	213497	205842	241912	231180	0.964147	1.13309	1.08283	-0.0526749	0.180264	0.114804	-0.0545604	0.1735	0.391963	0.962888	1.12779	1.31218	-1.03854	1.12779	1.31218
2285	-1.03068	1.3291	1.17525	Ttn	Titin	7502	Q9Z1B6	PREDICTED: titin	http://www.phosphosite.org/proteinAction.do?id=20633&showAllSites=true	3893	ISFVDNIATLQLGSPEASHSGK*YVCQIK	3	1035.53	68.9463	0.801453	A	1	403276	193358	300949	278681	594508	202202	125358	453279	-1.02934	1.33534	-1.0311	298317	398355	298317	289815	398355	289318	0.9715	1.33534	0.969836	-0.0417139	0.417208	-0.0441876	-0.0435994	0.410445	0.232972	0.970231	1.3291	1.17525	-1.03068	1.3291	1.17525
2259	-1.02737	1.20015	-1.19947	Ttn	Titin	25933	Q9Z1B6	PREDICTED: titin	http://www.phosphosite.org/proteinAction.do?id=20633&showAllSites=true	3893	GTEK*WSVVAESK	2	681.849	47.0271	0.173251	H	4	130862	146813	118738	151892	162514	172304	92478	98558	-1.02603	1.20579	-1.45352	138838	167409	138838	135315	167409	95518	0.974629	1.20579	0.687984	-0.0370755	0.26998	-0.539553	-0.038961	0.263216	-0.262394	0.973356	1.20015	0.833704	-1.02737	1.20015	-1.19947
2158	-1.02345	-1.12485	-1.15282	Myl2	MRLC2V	165	P08733	myosin regulatory light chain 2, ventricular/cardiac muscle isoform	http://www.phosphosite.org/proteinAction.do?id=2398&showAllSites=true	19	NLVHIITHGEEK*D	2	773.897	44.9824	0.156565	H	8	3758270	4306460	3508380	4381900	3638560	3564710	2602280	3170620	-1.02211	-1.11959	-1.397	4032365	4032365	4032365	3945140	3601635	2886450	0.978369	0.893182	0.715821	-0.0315497	-0.162974	-0.48233	-0.0334352	-0.169738	-0.205171	0.977091	0.889004	0.867436	-1.02345	-1.12485	-1.15282
1842	-1.01802	-1.01018	-1.33156	Myh2	MYH2	1322	XP_001077478	myosin heavy chain IIa	http://www.phosphosite.org/proteinAction.do?id=2402200&showAllSites=true	223	GKQAFTQQIEELK*R	3	573.313	51.6489	0.258847	H	17	354771	310739	347114	307471	270375	391524	193745	218696	-1.01669	-1.00546	-1.61359	332755	332755	332755	327292	330950	206220	0.983584	0.994574	0.619737	-0.0238798	-0.00784925	-0.690273	-0.0257653	-0.014613	-0.413113	0.982299	0.989922	0.751001	-1.01802	-1.01018	-1.33156
2087	-1.01447	1.00929	-1.19579	Myh7	MYH7	1531	P02564	myosin-7	http://www.phosphosite.org/proteinAction.do?id=15389&showAllSites=true	223	SIHELEKIRK*	3	432.254	31.594	0.391201	H	6	3724270	3778060	3554570	3850440	3293940	4313670	1872590	3304750	-1.01314	1.01403	-1.44907	3751165	3803805	3751165	3702505	3803805	2588670	0.987028	1.01403	0.690098	-0.018837	0.0201046	-0.535128	-0.0207225	0.0133409	-0.257968	0.985739	1.00929	0.836265	-1.01447	1.00929	-1.19579
2046	1.00094	1.40315	-1.08897	Myh6; Myh7	MYH6; MYH7	997; 996	P02563; P02564	myosin-6	http://www.phosphosite.org/proteinAction.do?id=15386&showAllSites=true	224; 223	EK*KALQEAHQQALDDLQAEEDKVNTLTK	5	647.935	58.657	0.238264	H	3	1311344	943503	1187006	1072915	1385034	1793724	710415	998295	1.00225	1.40974	-1.31962	1.12742e+06	1589379	1.12742e+06	1.12996e+06	1589379	854355	1.00225	1.40974	0.757794	0.0032428	0.495434	-0.400122	0.00135729	0.48867	-0.122963	1.00094	1.40315	0.9183	1.00094	1.40315	-1.08897
2048	1.00094	1.40315	-1.08897	Myh6; Myh7	MYH6; MYH7	998; 997	P02563; P02564	myosin-6	http://www.phosphosite.org/proteinAction.do?id=15386&showAllSites=true	224; 223	EKK*ALQEAHQQALDDLQAEEDKVNTLTK	5	647.935	58.657	0.238264	A	3	1311344	943503	1187006	1072915	1385034	1793724	710415	998295	1.00225	1.40974	-1.31962	1.12742e+06	1589379	1.12742e+06	1.12996e+06	1589379	854355	1.00225	1.40974	0.757794	0.0032428	0.495434	-0.400122	0.00135729	0.48867	-0.122963	1.00094	1.40315	0.9183	1.00094	1.40315	-1.08897
2130	1.01077	1.12454	1.03136	Myh7	MYH7	48	P02564	myosin-7	http://www.phosphosite.org/proteinAction.do?id=15389&showAllSites=true	223	DVFVPDDKEEFVK*AK	3	603.309	50.3978	0.374267	H	9	346086	215101	265851	302120	319901	314139	175610	302011	1.01209	1.12982	-1.17496	280594	317020	280594	283986	317020	238810	1.01209	1.12982	0.851091	0.0173357	0.176092	-0.232615	0.0154502	0.169329	0.0445439	1.01077	1.12454	1.03136	1.01077	1.12454	1.03136
2171	1.01172	-1.01487	-1.24063	Mylpf	MYLPF	166	P04466	myosin regulatory light chain 2, skeletal muscle isoform	http://www.phosphosite.org/proteinAction.do?id=10200135&showAllSites=true	19	NICYVITHGDAK*DQE	2	902.912	48.9435	0.23561	H	7	518629	437613	445978	522735	552185	394471	343173	292876	1.01304	-1.01013	-1.50341	478121	484356	478121	484356	473328	318024	1.01304	0.989975	0.665155	0.0186935	-0.0145355	-0.588238	0.016808	-0.0212992	-0.311079	1.01172	0.985345	0.806039	1.01172	-1.01487	-1.24063
1976	1.01412	1.02644	-1.46009	Myh6	MYH6	1452	P02563	myosin-6	http://www.phosphosite.org/proteinAction.do?id=15386&showAllSites=true	224	NFDK*ILAEWKQKYEESQSELESSQKEAR	4	861.424	73.21	0.606263	A	1	243079	607878	326664	537441	315421	562139	338005	142939	1.01545	1.03126	-1.76935	425478	438780	425478	432052	438780	240472	1.01545	1.03126	0.56518	0.0221204	0.0444115	-0.823217	0.0202349	0.0376478	-0.546058	1.01412	1.02644	0.684889	1.01412	1.02644	-1.46009
1977	1.01412	1.02644	-1.46009	Myh6	MYH6	1458	P02563	myosin-6	http://www.phosphosite.org/proteinAction.do?id=15386&showAllSites=true	224	NFDKILAEWK*QKYEESQSELESSQKEAR	4	861.424	73.21	0.606263	A	1	243079	607878	326664	537441	315421	562139	338005	142939	1.01545	1.03126	-1.76935	425478	438780	425478	432052	438780	240472	1.01545	1.03126	0.56518	0.0221204	0.0444115	-0.823217	0.0202349	0.0376478	-0.546058	1.01412	1.02644	0.684889	1.01412	1.02644	-1.46009
1957	1.01581	1.2589	-1.29643	Myh6	MYH6	1027	P02563	myosin-6	http://www.phosphosite.org/proteinAction.do?id=15386&showAllSites=true	224	VK*LEQQVDDLEGSLEQEKK	3	753.057	60.75	0.354004	H	8	625728	510643	545982	609870	851760	585541	452197	271134	1.01714	1.26482	-1.57102	568186	718650	568186	577926	718650	361666	1.01714	1.26482	0.636527	0.0245228	0.338928	-0.651706	0.0226373	0.332165	-0.374547	1.01581	1.2589	0.771348	1.01581	1.2589	-1.29643
2071	1.01751	1.01103	1.01611	Myh7	MYH7	1305	P02564	myosin-7	http://www.phosphosite.org/proteinAction.do?id=15389&showAllSites=true	223	GK*LTYTQQLEDLKR	3	578.984	51.9909	0.0730039	H	1	2824030	2816170	2724900	3021540	2729590	2999610	2349790	2379550	1.01884	1.01578	-1.1926	2820100	2873220	2820100	2873220	2864600	2364670	1.01884	1.01578	0.838506	0.0269221	0.0225874	-0.254107	0.0250366	0.0158237	0.0230518	1.01751	1.01103	1.01611	1.01751	1.01103	1.01611
2073	1.01751	1.01103	1.01611	Myh7	MYH7	1316	P02564	myosin-7	http://www.phosphosite.org/proteinAction.do?id=15389&showAllSites=true	223	GKLTYTQQLEDLK*R	3	578.984	51.9909	0.0730039	H	28	2824030	2816170	2724900	3021540	2729590	2999610	2349790	2379550	1.01884	1.01578	-1.1926	2820100	2873220	2820100	2873220	2864600	2364670	1.01884	1.01578	0.838506	0.0269221	0.0225874	-0.254107	0.0250366	0.0158237	0.0230518	1.01751	1.01103	1.01611	1.01751	1.01103	1.01611
2275	1.01946	1.01862	1.05615	Ttn	Titin	34379	Q9Z1B6	PREDICTED: titin	http://www.phosphosite.org/proteinAction.do?id=20633&showAllSites=true	3893	AVSPTETK*PTEK	2	665.348	26.721	0.543302	A	1	267101	322430	329338	272453	185774	417557	240158	273648	1.0208	1.02341	-1.14738	294766	301666	294766	300896	301666	256903	1.0208	1.02341	0.87155	0.0296949	0.033382	-0.198344	0.0278093	0.0266183	0.0788153	1.01946	1.01862	1.05615	1.01946	1.01862	1.05615
326	1.02719	1.54544	-1.12516	Tpm1	TPM1	%213	P04692	tropomyosin alpha-1 chain isoform a	http://www.phosphosite.org/proteinAction.do?id=13783&showAllSites=true	33	SLEAQAEK*YSQKEDKYEEEIK	3	863.085	47.2853	0.528479	A	8	428490	580732	424661	613354	785431	781587	231791	508390	1.02853	1.5527	-1.36348	504611	783509	504611	519008	783509	370090	1.02853	1.5527	0.733417	0.0405837	0.634778	-0.447294	0.0386982	0.628014	-0.170134	1.02719	1.54544	0.88876	1.02719	1.54544	-1.12516
2248	1.03225	1.13836	1.49531	Ttn	Titin	20086	Q9Z1B6	PREDICTED: titin	http://www.phosphosite.org/proteinAction.do?id=20633&showAllSites=true	3893	IGTGPPTESK*PVIAK	2	768.935	40.9331	0.146194	H	1	69741	56673	69414	61247	71708	72873	83592	72397	1.0336	1.14371	1.23395	63207	77994.5	63207	65330.5	72290.5	77994.5	1.0336	1.14371	1.23395	0.0476723	0.193722	0.303288	0.0457868	0.186958	0.580447	1.03225	1.13836	1.49531	1.03225	1.13836	1.49531
345	1.03422	1.02016	1.18432	Tpm2	Tpm2	161	NP_001019516	tropomyosin beta chain	http://www.ncbi.nlm.nih.gov/entrez/query.fcgi?db=protein&cmd=search&term=NP_001019516	33	HIAEDSDRK*YEEVAR	4	465.728	33.2165	0.196366	H	27	3215760	2908300	2730650	3611230	3264070	3012840	2716690	3268450	1.03557	1.02496	-1.02321	3062030	3170940	3062030	3170940	3138455	2992570	1.03557	1.02496	0.977316	0.0504222	0.0355661	-0.0331034	0.0485367	0.0288024	0.244056	1.03422	1.02016	1.18432	1.03422	1.02016	1.18432
2274	1.03531	2.63659	1.78085	Ttn	Titin	34288	Q9Z1B6	PREDICTED: titin	http://www.phosphosite.org/proteinAction.do?id=20633&showAllSites=true	3893	HQVTTAK*YK	2	559.304	22.14	0.12505	A	2	267625	237380	262187	261331	663962	673784	403884	338261	1.03666	2.64898	1.46958	252502	668873	252502	261759	668873	371072	1.03666	2.64898	1.46958	0.0519415	1.40543	0.555403	0.050056	1.39867	0.832563	1.03531	2.63659	1.78085	1.03531	2.63659	1.78085
2172	1.04023	-1.25527	-2.53728	Mylpf	MYLPF	47	P04466	myosin regulatory light chain 2, skeletal muscle isoform	http://www.phosphosite.org/proteinAction.do?id=10200135&showAllSites=true	19	EAFTVIDQNRDGIIDK*EDLR	3	797.071	59.4278	0.116179	A	7	1663567	1961357	1873820	1901855	1459451	1441891	571620	607337	1.04159	-1.2494	-3.07469	1812462	1.88784e+06	1812462	1.88784e+06	1450671	589478	1.04159	0.800387	0.325236	0.0587838	-0.32123	-1.62044	0.0568983	-0.327994	-1.34328	1.04023	0.796643	0.394123	1.04023	-1.25527	-2.53728
2096	1.04159	1.18418	-1.31923	Myh7	MYH7	1557	P02564	myosin-7	http://www.phosphosite.org/proteinAction.do?id=15389&showAllSites=true	223	KQLEAEKLELQSALEEAEASLEHEEGK*ILR	4	866.455	83.6479	0.38161	H	31	676618	389057	659267	452181	519435	748441	251050	415560	1.04295	1.18974	-1.59865	532838	633938	532838	555724	633938	333305	1.04295	1.18974	0.625528	0.0606729	0.250646	-0.676853	0.0587874	0.243882	-0.399693	1.04159	1.18418	0.758019	1.04159	1.18418	-1.31923
2247	1.04381	1.9845	1.39747	Ttn	Titin	20076	Q9Z1B6	PREDICTED: titin	http://www.phosphosite.org/proteinAction.do?id=20633&showAllSites=true	3893	AENK*IGTGPPTESKPVIAK	3	660.365	36.6819	0.319364	H	1	57911	36574	46134	52619	109044	79343	44558	64403	1.04517	1.99383	1.15321	47242.5	94193.5	47242.5	49376.5	94193.5	54480.5	1.04517	1.99383	1.15321	0.0637393	0.995542	0.205655	0.0618538	0.988778	0.482814	1.04381	1.9845	1.39747	1.04381	1.9845	1.39747
328	1.04525	1.35829	-1.57246	Tpm1	TPM1	217	P04692	tropomyosin alpha-1 chain isoform a	http://www.phosphosite.org/proteinAction.do?id=13783&showAllSites=true	33	SLEAQAEKYSQK*EDKYEEEIK	3	863.085	51.8	0.126562	A	2	372399	389807	368819	428919	482565	557594	182101	217898	1.04662	1.36467	-1.90552	381103	520080	381103	398869	520080	200000	1.04662	1.36467	0.524791	0.065734	0.448551	-0.930185	0.0638485	0.441788	-0.653025	1.04525	1.35829	0.635945	1.04525	1.35829	-1.57246
1964	1.04568	2.45762	1.4367	Myh6; Myh7	MYH6; MYH7	1417; 1416	P02563; P02564	myosin-6	http://www.phosphosite.org/proteinAction.do?id=15386&showAllSites=true	224; 223	CSSLEK*TK	2	497.747	23.1184	0.309627	H	7	182091	219118	238526	181559	566529	424125	185762	289904	1.04705	2.46917	1.18558	200604	495327	200604	210042	495327	237833	1.04705	2.46917	1.18558	0.0663273	1.30403	0.245595	0.0644418	1.29726	0.522754	1.04568	2.45762	1.4367	1.04568	2.45762	1.4367
2125	1.04638	-1.11415	-1.45025	Myh7	MYH7	43	P02564	myosin-7	http://www.phosphosite.org/proteinAction.do?id=15389&showAllSites=true	223	DVFVPDDK*EEFVK	2	804.893	60.4466	0.0889557	H	17	2895170	2753770	2883340	3035350	2707220	2386800	1537020	1677320	1.04775	-1.10894	-1.75742	2824470	2959345	2824470	2959345	2547010	1607170	1.04775	0.901766	0.569016	0.0672977	-0.149176	-0.813458	0.0654122	-0.155939	-0.536298	1.04638	0.897548	0.689538	1.04638	-1.11415	-1.45025
2260	1.0511	1.3629	1.1272	Ttn	Titin	27016	Q9Z1B6	PREDICTED: titin	http://www.phosphosite.org/proteinAction.do?id=20633&showAllSites=true	3893	GSEK*WSTCTQVK	2	726.843	36.9449	0.281066	H	8	67514	54118	69490	58524	66725	99826	58310	54830	1.05247	1.3693	-1.07506	60816	83275.5	60816	64007	83275.5	56570	1.05247	1.3693	0.930183	0.0737788	0.453441	-0.104414	0.0718933	0.446677	0.172745	1.0511	1.3629	1.1272	1.0511	1.3629	1.1272
2152	1.0519	1.01308	-1.25886	Myh8	MYH8	1544	P04462	myosin-8	http://www.phosphosite.org/proteinAction.do?id=2402300&showAllSites=true	223	QVEQEK*CEIQAALEEAEASLEHEEGKILR	4	852.92	85.8451	0.291176	H	10	365658	287017	414493	272953	338086	326230	247404	180442	1.05327	1.01784	-1.52549	326338	343723	326338	343723	332158	213923	1.05327	1.01784	0.655527	0.0748816	0.0255049	-0.609273	0.0729961	0.0187412	-0.332114	1.0519	1.01308	0.794372	1.0519	1.01308	-1.25886
2154	1.0519	1.01308	-1.25886	Myh8	MYH8	1564	P04462	myosin-8	http://www.phosphosite.org/proteinAction.do?id=2402300&showAllSites=true	223	QVEQEKCEIQAALEEAEASLEHEEGK*ILR	4	852.92	85.8451	0.291176	H	4	365658	287017	414493	272953	338086	326230	247404	180442	1.05327	1.01784	-1.52549	326338	343723	326338	343723	332158	213923	1.05327	1.01784	0.655527	0.0748816	0.0255049	-0.609273	0.0729961	0.0187412	-0.332114	1.0519	1.01308	0.794372	1.0519	1.01308	-1.25886
1870	1.05382	-1.11058	-1.18957	Myh2; Myh8	MYH2; MYH8	1593; 1594	XP_001077478; P04462	myosin heavy chain IIa	http://www.phosphosite.org/proteinAction.do?id=2402200&showAllSites=true	223; 223	IAEKDEEIDQLK*R	3	543.621	39.1	0.13698	H	4	152302	184927	160689	195156	153494	151585	120321	113617	1.0552	-1.10538	-1.44153	168614	177922	168614	177922	152540	116969	1.0552	0.904664	0.693707	0.0775204	-0.144546	-0.527602	0.0756349	-0.151309	-0.250443	1.05382	0.900433	0.840638	1.05382	-1.11058	-1.18957
2182	1.05489	-1.3721	-1.08718	Tnnt3	TNNT3	196	P09739	troponin T, fast skeletal muscle	http://www.phosphosite.org/proteinAction.do?id=15580&showAllSites=true	31	RKPLNIDHLSDDK*LR	4	466.262	39.7134	0.204114	H	8	517519	386973	519217	436169	332856	329445	362505	324043	1.05627	-1.36568	-1.31745	452246	477693	452246	477693	331150	343274	1.05627	0.732235	0.759043	0.078976	-0.449621	-0.397747	0.0770905	-0.456384	-0.120588	1.05489	0.72881	0.919813	1.05489	-1.3721	-1.08718
1830	1.05589	-1.01673	-1.10579	Myh2; Myh6; Myh7	MYH2; MYH6; MYH7	1179; 1174; 1173	XP_001077478; P02563; P02564	myosin heavy chain IIa	http://www.phosphosite.org/proteinAction.do?id=2402200&showAllSites=true	223; 224; 223	EAEFQK*MR	2	540.761	36.0691	0.1901	H	15	566348	742251	626720	756822	643426	649683	444891	531672	1.05727	-1.01198	-1.34	654300	691771	654300	691771	646554	488282	1.05727	0.988163	0.746266	0.0803434	-0.0171792	-0.422238	0.0784579	-0.0239429	-0.145079	1.05589	0.983541	0.90433	1.05589	-1.01673	-1.10579
1839	1.05591	1.21909	1.18798	Myh2; Myh8	MYH2; MYH8	1268; 1269	XP_001077478; P04462	myosin heavy chain IIa	http://www.phosphosite.org/proteinAction.do?id=2402200&showAllSites=true	223; 223	TLEDQVSELKSK*EEEQQR	3	740.033	55.0077	0.279965	H	7	59831	89367	78158	79588	85529	97211	84137	62127	1.05729	1.22482	-1.02006	74599	91370	74599	78873	91370	73132	1.05729	1.22482	0.980335	0.0803752	0.292564	-0.0286535	0.0784897	0.285801	0.248506	1.05591	1.21909	1.18798	1.05591	1.21909	1.18798
339	1.05682	1.13169	-1.17272	Tpm2	Tpm2	15	NP_001019516	tropomyosin beta chain	http://www.ncbi.nlm.nih.gov/entrez/query.fcgi?db=protein&cmd=search&term=NP_001019516	33	LDK*ENAIDRAEQAEADKK	4	522.266	42.3202	0.13414	H	7	145133	145077	156121	150980	152282	177689	92422	111792	1.0582	1.13701	-1.42111	145105	164986	145105	153550	164986	102107	1.0582	1.13701	0.703677	0.081616	0.185242	-0.507015	0.0797305	0.178478	-0.229856	1.05682	1.13169	0.85272	1.05682	1.13169	-1.17272
1840	1.05791	-1.18494	-1.20959	Myh2	MYH2	1300	XP_001077478	myosin heavy chain IIa	http://www.phosphosite.org/proteinAction.do?id=2402200&showAllSites=true	223	QLDEK*EALVSQLSR	2	829.441	64.869	0.212744	H	14	782050	577525	802422	637764	617894	534873	502124	425416	1.05929	-1.1794	-1.46579	679788	720093	679788	720093	576384	463770	1.05929	0.847888	0.682228	0.0830994	-0.238055	-0.551674	0.0812139	-0.244819	-0.274515	1.05791	0.843922	0.826728	1.05791	-1.18494	-1.20959
272	1.05876	-1.67225	-1.30844	Myh1	Myh1	1050	NP_001128630	myosin, heavy polypeptide 1, skeletal muscle, adult	http://www.ncbi.nlm.nih.gov/entrez/query.fcgi?db=protein&cmd=search&term=NP_001128630	223	IKLEQQVDDLEGSLEQEKK*IR	4	635.845	64.623	0.477229	H	1	207475	119860	232064	114960	108829	87836	91218	115227	1.06015	-1.66443	-1.58558	163668	173512	163668	173512	98332.5	103222	1.06015	0.600807	0.630684	0.0842676	-0.735028	-0.66501	0.0823821	-0.741791	-0.387851	1.05876	0.597996	0.764267	1.05876	-1.67225	-1.30844
2019	1.06588	1.16718	1.02819	Myh6; Myh7	MYH6; MYH7	611; 611	P02563; P02564	myosin-6	http://www.phosphosite.org/proteinAction.do?id=15386&showAllSites=true	224; 223	NKDPLNETVVGLYQK*SSLK	3	725.727	61.5739	0.268496	H	4	115620	97184	92000	135120	147060	102488	82595	97965	1.06727	1.17267	-1.17858	106402	124774	106402	113560	124774	90280	1.06727	1.17267	0.84848	0.0939295	0.229792	-0.237047	0.092044	0.223028	0.0401123	1.06588	1.16718	1.02819	1.06588	1.16718	1.02819
2254	1.07284	-1.0734	-1.05748	Ttn	Titin	23245	Q9Z1B6	PREDICTED: titin	http://www.phosphosite.org/proteinAction.do?id=20633&showAllSites=true	3893	TDSGAYILTATNPGGFAK*HIFNVK	3	855.443	74.2834	0.406874	H	8	285274	157800	275839	200128	184769	229948	151114	194644	1.07424	-1.06838	-1.28146	221537	237984	221537	237984	207358	172879	1.07424	0.935999	0.780362	0.103314	-0.0954205	-0.357785	0.101428	-0.102184	-0.0806258	1.07284	0.931621	0.945647	1.07284	-1.0734	-1.05748
2272	1.07362	1.09513	1.41943	Ttn	Titin	32538	Q9Z1B6	PREDICTED: titin	http://www.phosphosite.org/proteinAction.do?id=20633&showAllSites=true	3893	NYYLEK*R	2	514.264	38.9557	0.182326	A	2	398265	473303	456002	480955	488373	470594	444638	576256	1.07502	1.10028	1.17133	435784	510447	435784	468478	479484	510447	1.07502	1.10028	1.17133	0.10437	0.137868	0.228148	0.102484	0.131104	0.505307	1.07362	1.09513	1.41943	1.07362	1.09513	1.41943
2253	1.09205	1.11766	1.17051	Ttn	Titin	23096	Q9Z1B6	PREDICTED: titin	http://www.phosphosite.org/proteinAction.do?id=20633&showAllSites=true	3893	ITSYVVEK*R	2	568.819	37.61	0.25529	H	3	42740	53506	51650	53593	47035	61041	38092	54874	1.09348	1.12291	-1.03528	48123	54038	48123	52621.5	54038	46483	1.09348	1.12291	0.965921	0.128926	0.167248	-0.0500234	0.12704	0.160484	0.227136	1.09205	1.11766	1.17051	1.09205	1.11766	1.17051
1912	1.10145	-1.03547	1.10731	Myh2; Myh8	MYH2; MYH8	763; 764	XP_001077478; P04462	myosin heavy chain IIa	http://www.phosphosite.org/proteinAction.do?id=2402200&showAllSites=true	223; 223	LLGSIDIDHTQYK*FGHTK	4	529.527	53.6197	0.195323	H	2	417616	364071	455119	406995	326853	431607	379228	335054	1.10289	-1.03062	-1.09437	390844	431057	390844	431057	379230	357141	1.10289	0.970286	0.91377	0.141288	-0.0435179	-0.130097	0.139402	-0.0502817	0.147062	1.10145	0.965748	1.10731	1.10145	-1.03547	1.10731
1889	1.10969	1.09764	1.08128	Myh2	MYH2	1837	XP_001077478	myosin heavy chain IIa	http://www.phosphosite.org/proteinAction.do?id=2402200&showAllSites=true	223	VRELEGEVESEQK*R	3	577.295	31.9309	0.150742	H	32	2109230	2203430	2140600	2651380	2408530	2347470	1844270	2003880	1.11114	1.1028	-1.12071	2156330	2395990	2156330	2395990	2378000	1924075	1.11114	1.1028	0.892292	0.152044	0.141171	-0.164413	0.150158	0.134407	0.112746	1.10969	1.09764	1.08128	1.10969	1.09764	1.08128
2276	1.10979	1.68906	1.03311	Ttn	Titin	34422	Q9Z1B6	PREDICTED: titin	http://www.phosphosite.org/proteinAction.do?id=20633&showAllSites=true	3893	LTCAVESSALCAK*EVAWYKDGKK	4	664.833	56.5724	0.137625	H	1	159728	158839	182696	171310	293812	246794	149010	122580	1.11125	1.69699	-1.17297	159284	270303	159284	177003	270303	135795	1.11125	1.69699	0.852537	0.152177	0.762981	-0.230166	0.150291	0.756217	0.0469928	1.10979	1.68906	1.03311	1.10979	1.68906	1.03311
1923	1.11277	-1.31979	-1.59425	Myh2; Myh6; Myh8	MYH2; MYH6; MYH8	957; 952; 958	XP_001077478; P02563; P04462	myosin heavy chain IIa	http://www.phosphosite.org/proteinAction.do?id=2402200&showAllSites=true	223; 224; 223	KLEDECSELK*KDIDDLELTLAK	4	662.59	81.1459	0.228745	H	29	1005250	1044190	1326450	957094	792579	767573	546143	514687	1.11423	-1.31362	-1.93192	1024720	1141772	1024720	1141772	780076	530415	1.11423	0.761258	0.517619	0.156045	-0.393543	-0.950036	0.154159	-0.400307	-0.672877	1.11277	0.757697	0.627255	1.11277	-1.31979	-1.59425
342	1.11361	1.43828	1.46027	Tpm2	Tpm2	152	NP_001019516	tropomyosin beta chain	http://www.ncbi.nlm.nih.gov/entrez/query.fcgi?db=protein&cmd=search&term=NP_001019516	33	EAK*HIAEDSDRKYEEVAR	4	547.771	29.7818	0.229145	H	10	405585	499511	471181	538057	624857	683046	456976	633698	1.11506	1.44504	1.20504	452548	653952	452548	504619	653952	545337	1.11506	1.44504	1.20504	0.157124	0.531113	0.269077	0.155238	0.524349	0.546236	1.11361	1.43828	1.46027	1.11361	1.43828	1.46027
325	1.11942	1.10013	1.3095	Tpm1	TPM1	140	P04692	tropomyosin alpha-1 chain isoform a	http://www.phosphosite.org/proteinAction.do?id=13783&showAllSites=true	33	AQKDEEK*MEIQEIQLK	3	668.01	51.1	0.0773345	H	2	262519	239159	265787	296537	285847	268656	258465	283656	1.12089	1.1053	1.08062	250839	281162	250839	281162	277252	271060	1.12089	1.1053	1.08062	0.16464	0.144434	0.111853	0.162754	0.13767	0.389012	1.11942	1.10013	1.3095	1.11942	1.10013	1.3095
2008	1.12473	1.49343	1.17588	Myh6; Myh7	MYH6; MYH7	1896; 1895	P02563; P02564	myosin-6	http://www.phosphosite.org/proteinAction.do?id=15386&showAllSites=true	224; 223	QAEEAEEQANTNLSK*FR	3	669.652	46.2555	0.158787	H	21	330995	320073	407781	325454	479189	497704	325402	306366	1.1262	1.50045	-1.03055	325534	488446	325534	366618	488446	315884	1.1262	1.50045	0.970356	0.171467	0.585392	-0.0434134	0.169582	0.578629	0.233746	1.12473	1.49343	1.17588	1.12473	1.49343	1.17588
2243	1.12611	1.36886	1.80207	Ttn	Titin	1702	Q9Z1B6	PREDICTED: titin	http://www.phosphosite.org/proteinAction.do?id=20633&showAllSites=true	3893	YGQEQWEEGDLYDK*EKQQKPFFK	4	741.353	55.6777	0.438528	H	13	63126	43825	45952	74644	85547	61542	54864	104182	1.12758	1.37529	1.48709	53475.5	79523	53475.5	60298	73544.5	79523	1.12758	1.37529	1.48709	0.173232	0.459739	0.572494	0.171347	0.452976	0.849653	1.12611	1.36886	1.80207	1.12611	1.36886	1.80207
2018	1.13284	1.76381	1.70671	Myh6; Myh7	MYH6; MYH7	565; 565	P02563; P02564	myosin-6	http://www.phosphosite.org/proteinAction.do?id=15386&showAllSites=true	224; 223	SNNFQK*PR	2	516.765	29.1423	0.232023	H	8	296258	355230	308878	430122	579948	574552	426377	491180	1.13433	1.7721	1.4084	325744	577250	325744	369500	577250	458778	1.13433	1.7721	1.4084	0.181836	0.825458	0.494059	0.17995	0.818694	0.771218	1.13284	1.76381	1.70671	1.13284	1.76381	1.70671
2234	1.13574	-1.48896	-1.82324	Ttn	Titin	15227	Q9Z1B6	PREDICTED: titin	http://www.phosphosite.org/proteinAction.do?id=20633&showAllSites=true	3893	FSDVTKDSVHLTWEPPDDDGGSPLTGYVVEK*R	4	897.934	65.3601	0.470351	H	5	117509	58853	131541	69023	62182	56821	52657	27166	1.13723	-1.482	-2.20941	88181	100282	88181	100282	59501.5	39911.5	1.13723	0.674766	0.452609	0.185523	-0.567542	-1.14366	0.183637	-0.574306	-0.866504	1.13574	0.671609	0.548474	1.13574	-1.48896	-1.82324
2246	1.1364	1.17788	1.0046	Ttn	Titin	18299	Q9Z1B6	PREDICTED: titin	http://www.phosphosite.org/proteinAction.do?id=20633&showAllSites=true	3893	SHQGVYSLLAK*NEGGER	3	629.65	47.7841	0.314835	H	1	83363	96761	81481	123479	107057	106104	58041	91284	1.13788	1.18341	-1.20625	90062	106580	90062	102480	106580	74662.5	1.13788	1.18341	0.829012	0.186352	0.242953	-0.270535	0.184466	0.236189	0.00662452	1.1364	1.17788	1.0046	1.1364	1.17788	1.0046
1827	1.14721	-1.06028	-1.93802	Myh2; Myh6; Myh8	MYH2; MYH6; MYH8	1048; 1043; 1049	XP_001077478; P02563; P04462	myosin heavy chain IIa	http://www.phosphosite.org/proteinAction.do?id=2402200&showAllSites=true	223; 224; 223	LEQQVDDLEGSLEQEK*K	3	677.336	55.7106	0.392741	H	18	371355	355168	444092	390474	315319	373121	111722	197633	1.14871	-1.05532	-2.34851	363262	417283	363262	417283	344220	154678	1.14871	0.947582	0.425802	0.200018	-0.0776775	-1.23175	0.198132	-0.0844413	-0.954586	1.14721	0.94315	0.51599	1.14721	-1.06028	-1.93802
2273	1.14775	1.29788	1.22071	Ttn	Titin	33617	Q9Z1B6	PREDICTED: titin	http://www.phosphosite.org/proteinAction.do?id=20633&showAllSites=true	3893	EAAILYK*PAVSTK	2	716.906	48.3594	0.256743	H	1	30476	38121	35442	43393	36605	52844	30354	38747	1.14925	1.30398	1.00735	34298.5	44724.5	34298.5	39417.5	44724.5	34550.5	1.14925	1.30398	1.00735	0.200691	0.38292	0.0105611	0.198805	0.376156	0.28772	1.14775	1.29788	1.22071	1.14775	1.29788	1.22071
[truncated: 425 more rows]
[truncated: 3 more columns]
