# Supplementary material for: Identification of the Acetylation and Ubiquitin-Modified Proteome during the Progression of Skeletal Muscle Atrophy
Source: PLoS One. 2015 Aug 24;10(8):e0136247. doi: 10.1371/journal.pone.0136247 (PMC4547751; doi:10.1371/journal.pone.0136247)
Supplement: S2 Table — (XLSX) [file pone.0136247.s002.xlsx]

## Sheet: Table S2 Acetyl Spectra
Table S2. Raw M/S spectra for acetylated peptides in skeletal muscle during control conditions and following 2, 4 and 6 days of cast immobilization.
Legend: * = modified residue, # = oxidized methionine, % = published site, Sample 1 = Group A (Wt. Bearing) Control = CS16202 & 16203, Sample 2 = Group B (2 Days Immobilized) = CS16204 & 16205, Sample 3 = Group C (4 Days Immobilized) = CS16206 & 16207, Sample 4 = Group D (6 Days Immobilized) = CS16208 & 16209
														MS2 Spectrum Number								Peak Apex MS Spectrum Number								Retention Time	Retention Time	Retention Time	Retention Time	Retention Time	Retention Time	Retention Time	Retention Time	Xcorr								Mass Accuracy (ppm)
Index in Detail	Protein Type	Gene Name	Protein Name	Site	Description	Accession	URL	kD	-7/+7 peptide	Peptide	Charge	Calc. m/z	Control (CS16202)	Control (CS16203)	Group B (CS16204)	Group B (CS16205)	Group C (CS16206)	Group C (CS16207)	Group D (CS16208)	Group D (CS16209)	Control (CS16202)	Control (CS16203)	Group B (CS16204)	Group B (CS16205)	Group C (CS16206)	Group C (CS16207)	Group D (CS16208)	Group D (CS16209)	Control (CS16202)	Control (CS16203)	Group B (CS16204)	Group B (CS16205)	Group C (CS16206)	Group C (CS16207)	Group D (CS16208)	Group D (CS16209)	Control (CS16202)	Control (CS16203)	Group B (CS16204)	Group B (CS16205)	Group C (CS16206)	Group C (CS16207)	Group D (CS16208)	Group D (CS16209)	Control (CS16202)	Control (CS16203)	Group B (CS16204)	Group B (CS16205)	Group C (CS16206)
Adaptor/scaffold
1	Adaptor/scaffold	Dock2	Dock2	494	GTPase activator	ENSRNOP00000009525	http://www.phosphosite.org/proteinAction.do?id=24985180&showAllSites=true	211		QPRWMETVK*VAVPIEDM#QRIHLR	4	723.385				18104													65.7693	66.252	66.1235	66.2187	66.088	65.976	65.8498	65.95				2.792								-0.6347
2	Adaptor/scaffold	Dock2	Dock2	711	GTPase activator	ENSRNOP00000009525	http://www.phosphosite.org/proteinAction.do?id=24985180&showAllSites=true	211		SATLAYK*K	2	462.264							7627																								2.3
3	Adaptor/scaffold	Ap4b1	AP4B1	530	AP-4 complex subunit beta-1	NP_001101179	http://www.phosphosite.org/proteinAction.do?id=24854&showAllSites=true	83	LVGIDKTkQILCSPK	LLLVGIDKTK*	2	571.363		24680																								1.624								0.0666
4	Adaptor/scaffold	Pard3	PARD3	1031, 1037	partitioning defective 3 homolog	Q9Z340	http://www.phosphosite.org/proteinAction.do?id=16218&showAllSites=true	149	FRFGKHRkDDKMEKM, RKDDKMEkMGRIKIQ	K*DDKM#EK*MGRIK	2	789.903		19114		18909	18681												68.515	68.6715	68.6373	68.7337	68.6728	68.586	68.546	68.5425		2.967		3.237	2.866					2.8235		2.8697	2.5752
5	Adaptor/scaffold	Pick1	PICK1	325	PRKCA-binding protein	Q9EP80	http://www.phosphosite.org/proteinAction.do?id=23448&showAllSites=true	47	KMELLDQkHVQDIVF	KDVLEKM#ELLDQK*HVQDIVFQLQRFVSTM#SK	5	762.202	24687																								2.659								1.282
6	Adaptor/scaffold	Ywhae	14-3-3 epsilon	142	14-3-3 protein epsilon	P62260	http://www.phosphosite.org/proteinAction.do?id=4060726&showAllSites=true	29	FATGNDRkEAAENSL	YLAEFATGNDRK*EAAENSLVAYK	3	868.098							14407								14388		57.0418	57.071	57.1053	57.2002	57.074	57.0452	57.1453	57.1088							4.332
Adhesion or extracellular matrix protein
7	Adhesion or extracellular matrix protein	Alb	Alb	421	serum albumin precursor	NP_599153	http://www.ncbi.nlm.nih.gov/entrez/query.fcgi?db=protein&cmd=search&term=NP_599153	69	TNCELYEkLGEYGFQ	TNCELYEK*LGEYGFQNAILVR	3	853.756			22260														80.2205	80.3725	80.4997	80.3963	80.3132	80.3828	80.2595	80.4598			3.202								1.623
8	Adhesion or extracellular matrix protein	Alb	Alb	421	serum albumin precursor	NP_599153	http://www.ncbi.nlm.nih.gov/entrez/query.fcgi?db=protein&cmd=search&term=NP_599153	69	TNCELYEkLGEYGFQ	TNCELYEK*LGEYGFQNAILVR	3	853.756			22295														80.2205	80.3725	80.4997	80.3963	80.3132	80.3828	80.2595	80.4598			3.026								1.623
9	Adhesion or extracellular matrix protein	Apoa1bp	Apoa1bp	61	apolipoprotein A-I-binding protein	NP_001099910	http://www.ncbi.nlm.nih.gov/entrez/query.fcgi?db=protein&cmd=search&term=NP_001099910	22	QPTIYYPkRPNKPLF	LFGYQPTIYYPK*RPNKPLFTGLVTQCQK	4	850.703	18219		17954	18471	18264				18210		17944	18464	18257				67.0245	67.2407	67.2865	67.3497	67.3325	67.1827	67.2065	67.3097	3.212		3.733	3.965	3.061				0.2904		2.0546	-0.4617	-0.0817
10	Adhesion or extracellular matrix protein	Atp2a2	SERCA2	876	sarcoplasmic/endoplasmic reticulum calcium ATPase 2 isoform b	P11507	http://www.phosphosite.org/proteinAction.do?id=2166&showAllSites=true	115	LSHFLQCkEDNPDFE	VSFYQLSHFLQCK*	3	566.948				22006								22007					77.9318	77.9683	78.11	78.0722	77.9715	77.8865	77.9615	78.0415				2.313								-0.1831
11	Adhesion or extracellular matrix protein	Col2a1	Col2a1	696	collagen alpha-1(II) chain precursor	NP_037061	http://www.ncbi.nlm.nih.gov/entrez/query.fcgi?db=protein&cmd=search&term=NP_037061	135	AAGIAGPkGDRGDVG	GAAGIAGPK*GDR	2	556.296					2866												22.1427	22.191	22.1198	21.9108	22.0838	21.983	22.1105	21.9492					2.29								-1.5527
12	Adhesion or extracellular matrix protein	Col6a3	COL6A3	1489	procollagen, type VI, alpha 3	NP_001102478	http://www.phosphosite.org/proteinAction.do?id=7116510&showAllSites=true	240	VFPEFYLkTHKSQNS	IGVVQFSNDVFPEFYLK*THK	3	804.086					21365								21392				76.4413	76.896	77.4008	77.1047	77.0117	76.7883	76.7343	76.7017					3.799								-0.3926
13	Adhesion or extracellular matrix protein	Defb30	Defb30	48, 49, 75	beta-defensin 30 precursor	NP_001032620	http://www.ncbi.nlm.nih.gov/entrez/query.fcgi?db=protein&cmd=search&term=NP_001032620	9	HCRNVCGkKEIFHIF, CRNVCGKkEIFHIFC, EMPVLFVk-------	NVCGK*K*EIFHIFCGTQFLCCIERKEM#PVLFVK*	4	1033.26							25908										90.5907	0	91.5623	91.5222	91.532	91.4848	91.5102	91.4673							3.203
14	Adhesion or extracellular matrix protein	Itgam	ITGAM	170, 182	integrin alpha-M	Q9JI30	http://www.phosphosite.org/proteinAction.do?id=24463&showAllSites=true	127	TIDFQKMkEFVSTVM, TVMDQFQkSKTLFSL	K*EFVSTVM#DQFQK*	4	422.457		12319															49.4338	49.6973	49.401	49.2672	49.4598	49.1545	49.4145	49.4487		2.511								-0.8154
15	Adhesion or extracellular matrix protein	Kbtbd10	KBTBD10	233	kelch repeat and BTB domain-containing protein 10	Q9ER30	http://www.phosphosite.org/proteinAction.do?id=11958962&showAllSites=true	68	LMAEKYFkDHVEKDD	YFK*DHVEKDDIIK	3	564.626		9121								9437							41.0892	41.4287	41.193	41.3622	41.2097	41.138	41.2217	41.2748		2.075								0.377
16	Adhesion or extracellular matrix protein	Lgals1	Lgals1	64	galectin-1	NP_063969	http://www.ncbi.nlm.nih.gov/entrez/query.fcgi?db=protein&cmd=search&term=NP_063969	15	NTIVCNSkDDGTWGT	FNAHGDANTIVCNSK*DDGTWGTEQR	3	945.751	11106	11353	10896	11229	11199	11579	10898	11182	11099	11368	10904	11221	11204	11569	10885	11191	46.5252	46.9292	46.5838	46.6043	46.647	46.442	46.5528	46.643	5.43	5.45	5.543	5.827	5.994	6.144	5.914	5.98	-0.2833	0.2337	-0.6216	-0.7323	-0.1137
17	Adhesion or extracellular matrix protein	Lgals1	Lgals1	64	galectin-1	NP_063969	http://www.ncbi.nlm.nih.gov/entrez/query.fcgi?db=protein&cmd=search&term=NP_063969	15	NTIVCNSkDDGTWGT	FNAHGDANTIVCNSK*DDGTWGTEQR	3	945.751			10917								10904						46.5252	46.9292	46.5838	46.6043	46.647	46.442	46.5528	46.643			4.927								-0.6216
18	Adhesion or extracellular matrix protein	Lrfn2	Lrfn2	753	leucine-rich repeat and fibronectin type-III domain-containing protein 2	NP_001034788	http://www.ncbi.nlm.nih.gov/entrez/query.fcgi?db=protein&cmd=search&term=NP_001034788	85	RVSNIWTkRSLSVNG	RVSNIWTK*RSLSVNGMLLPFEENDLVGAR	5	669.557		20831															73.5478	73.7093	74.0133	73.785	73.7557	73.5958	73.6383	73.8567		2.871								0.4577
19	Adhesion or extracellular matrix protein	Magee1	MAGE-E1	654	melanoma-associated antigen E1	NP_001073360	http://www.phosphosite.org/proteinAction.do?id=6787573&showAllSites=true	102	FMARIYNkDPMDWPA	FMARIYNK*DPM#DWPAQYNEALEEEAERDVPNNWR	5	851.99						17081											61.8803	62.167	0	0	62.0362	62.051	0	61.8402						3.239
20	Adhesion or extracellular matrix protein	Mmp7; RGD1308026	Mmp7; RGD1308026	76; 131	matrilysin precursor	NP_036996; NP_001102225	http://www.ncbi.nlm.nih.gov/entrez/query.fcgi?db=protein&cmd=search&term=NP_036996	30; 21	FGLPETGkLSPRVME; RASLETGkLSPRTEW	TGK*LSPR	2	400.735					7576																								2.426								-0.3902
21	Adhesion or extracellular matrix protein	Mybpc1	Mybpc1	1128	PREDICTED: myosin binding protein C, slow type	XP_001076591	http://www.ncbi.nlm.nih.gov/entrez/query.fcgi?db=protein&cmd=search&term=XP_001076591	132	DGGTYCCkAVNDLGT	KPSPYDGGTYCCK*AVNDLGTVEIECK	3	1001.79						15013								14993			56.1978	56.248	56.2513	56.3577	56.2803	56.2218	56.2742	56.2698						3.699
22	Adhesion or extracellular matrix protein	Mybpc1	Mybpc1	292	PREDICTED: myosin binding protein C, slow type	XP_001076591	http://www.ncbi.nlm.nih.gov/entrez/query.fcgi?db=protein&cmd=search&term=XP_001076591	132	DPAYQIDkGGRVRFV	ILDPAYQIDK*GGR	2	744.396		12412	11965	12284	12247	12665	11929	12217		12439	11975	12292	12254	12678	11935	12241	49.7515	49.9317	49.7802	49.7028	49.7732	49.6215	49.7433	49.6995		3.88	3.76	4.122	3.692	4.215	3.453	3.5		-1.4491	-0.4436	-0.7898	-0.8247
23	Adhesion or extracellular matrix protein	Mybpc1	Mybpc1	306	PREDICTED: myosin binding protein C, slow type	XP_001076591	http://www.ncbi.nlm.nih.gov/entrez/query.fcgi?db=protein&cmd=search&term=XP_001076591	132	VVELADPkLEVKWFK	FVVELADPK*LEVK	2	764.935	17993	18343	17641	18175	17971	18655	17570	18032	17979	18357	17650	18170	17984	18668	17580	18057	66.362	66.5497	66.4273	66.5328	66.5218	66.4393	66.4677	66.4488	4.203	4.155	4.14	4.41	4.272	4.241	4.167	4.299	-0.772	-0.1376	-0.2998	0.247	-0.1461
24	Adhesion or extracellular matrix protein	Mybpc1	Mybpc1	479	PREDICTED: myosin binding protein C, slow type	XP_001076591	http://www.ncbi.nlm.nih.gov/entrez/query.fcgi?db=protein&cmd=search&term=XP_001076591	132	LGKEVCLkCEISENV	EVCLK*CEISENVPGK	2	902.434	14190			14324	14194		13853	14252	14204			14354	14225		13863	14278	55.5908	55.6032	55.564	55.6433	55.5982	55.584	55.5805	55.6022	4.767			4.574	5.054		4.794	4.879	0.3788			2.1383	-1.1774
25	Adhesion or extracellular matrix protein	Mybpc1	Mybpc1	479	PREDICTED: myosin binding protein C, slow type	XP_001076591	http://www.ncbi.nlm.nih.gov/entrez/query.fcgi?db=protein&cmd=search&term=XP_001076591	132	LGKEVCLkCEISENV	EVCLK*CEISENVPGK	3	601.959		14470	13923	14344	14211	14748					13936	14354	14204	14762			55.5908	55.6032	55.627	55.6433	55.5342	55.584	55.6412	55.542		2.696	2.78	3.754	2.696	3.133				0.0866	-0.6956	-0.2067	-0.3591
26	Adhesion or extracellular matrix protein	Mybpc1	Mybpc1	479	PREDICTED: myosin binding protein C, slow type	XP_001076591	http://www.ncbi.nlm.nih.gov/entrez/query.fcgi?db=protein&cmd=search&term=XP_001076591	132	LGKEVCLkCEISENV	EVCLK*CEISENVPGKWTK	3	740.366	15738		15666	15958	15739	16296	15362	16028	15800		15490	16076	15821	16421	15438		60.1973	60.3108	60.2442	60.5837	60.2908	60.2413	60.2945	60.1252	2.686		2.242	2.339	2.341	2.408	2.789	1.928	0.036		0.3023	0.4068	0.2122
27	Adhesion or extracellular matrix protein	Mybpc1	Mybpc1	479	PREDICTED: myosin binding protein C, slow type	XP_001076591	http://www.ncbi.nlm.nih.gov/entrez/query.fcgi?db=protein&cmd=search&term=XP_001076591	132	LGKEVCLkCEISENV	EVCLK*CEISENVPGKWTK	3	740.366			15429		15981			15777			15490		15821				60.1973	60.3108	60.2442	60.5837	60.2908	60.2413	60.2945	60.1252			2.118		2.02			1.795			0.3027		0.186
28	Adhesion or extracellular matrix protein	Mybpc1	Mybpc1	479	PREDICTED: myosin binding protein C, slow type	XP_001076591	http://www.ncbi.nlm.nih.gov/entrez/query.fcgi?db=protein&cmd=search&term=XP_001076591	132	LGKEVCLkCEISENV	LGKEVCLK*CEI	2	695.857							12775	13125									52.3018	52.3422	52.3013	52.2618	52.3052	52.114	52.2708	52.2728							2.761	2.732
29	Adhesion or extracellular matrix protein	Mybpc1	Mybpc1	479	PREDICTED: myosin binding protein C, slow type	XP_001076591	http://www.ncbi.nlm.nih.gov/entrez/query.fcgi?db=protein&cmd=search&term=XP_001076591	132	LGKEVCLkCEISENV	LGKEVCLK*CEISENVPGK	3	701.359	13019	13262	12788	13164	13056	13497	12719	13066	13007	13257	12781	13157	13049	13524	12729	13081	52.1148	52.2205	52.177	52.1983	52.1078	52.0467	52.137	52.15	4.32	4.102	3.636	4.006	3.577	3.874	3.68	3.92	-1.1482	-1.0221	-1.2081	-1.3037	-0.8446
30	Adhesion or extracellular matrix protein	Mybpc1	Mybpc1	479	PREDICTED: myosin binding protein C, slow type	XP_001076591	http://www.ncbi.nlm.nih.gov/entrez/query.fcgi?db=protein&cmd=search&term=XP_001076591	132	LGKEVCLkCEISENV	LGKEVCLK*CEISENVPGK	3	701.359					13035								13049				52.1148	52.2205	52.177	52.1983	52.1078	52.0467	52.137	52.15					3.531								-0.8446
31	Adhesion or extracellular matrix protein	Mybpc1	Mybpc1	479	PREDICTED: myosin binding protein C, slow type	XP_001076591	http://www.ncbi.nlm.nih.gov/entrez/query.fcgi?db=protein&cmd=search&term=XP_001076591	132	LGKEVCLkCEISENV	LGKEVCLK*CEISENVPGKWTK	3	839.766				14828				14772				14837					56.8032	57.071	56.9853	57.0183	56.9575	56.9303	57.0852	57.1088				3.903				3.546				-0.2228
32	Adhesion or extracellular matrix protein	Mybpc1	Mybpc1	479	PREDICTED: myosin binding protein C, slow type	XP_001076591	http://www.ncbi.nlm.nih.gov/entrez/query.fcgi?db=protein&cmd=search&term=XP_001076591	132	LGKEVCLkCEISENV	LGKEVCLK*CEISENVPGKWTK	4	630.077	14631	14882	14341	14785	14630	15186	14306	14726	14666	14937	14398	14816		15203	14346	14782	56.9232	56.9563	56.9853	56.9578	56.9575	56.8133	57.0255	57.052	4.233	3.321	4.161	3.548	3.539	5.106	3.643	3.247	1.4035	1.2128	0.5709	0.7294	0.5931
33	Adhesion or extracellular matrix protein	Mybpc1	Mybpc1	513	PREDICTED: myosin binding protein C, slow type	XP_001076591	http://www.ncbi.nlm.nih.gov/entrez/query.fcgi?db=protein&cmd=search&term=XP_001076591	132	VHKGRIHkLVIANAL	IHK*LVIANALIEDEGEYVFTPDAYNVPLSAK	3	1157.94	22963	23274	22436	22939	22709	23603	22390	22857	22934	23265		22931	22799	23597	22337	22863	80.5755	80.8033	80.9372	80.9022	80.679	80.7375	80.6965	80.8163	3.363	4.492	4.834	4.543	4.981	5.092	3.373	5.268	-1.8437	-1.2144	-1.7688	-1.6176	-0.7872
34	Adhesion or extracellular matrix protein	Mybpc1	Mybpc1	513	PREDICTED: myosin binding protein C, slow type	XP_001076591	http://www.ncbi.nlm.nih.gov/entrez/query.fcgi?db=protein&cmd=search&term=XP_001076591	132	VHKGRIHkLVIANAL	IHK*LVIANALIEDEGEYVFTPDAYNVPLSAK	3	1157.94		23291		22965				22889		23265						22863	80.5755	80.8033	80.9372	80.9022	80.679	80.7375	80.6965	80.8163		4.295		3.05				3.731		-2.601		-1.6176
35	Adhesion or extracellular matrix protein	Mybpc1	Mybpc1	513	PREDICTED: myosin binding protein C, slow type	XP_001076591	http://www.ncbi.nlm.nih.gov/entrez/query.fcgi?db=protein&cmd=search&term=XP_001076591	132	VHKGRIHkLVIANAL	IHK*LVIANALIEDEGEYVFTPDAYNVPLSAK	3	1157.94								22919								22863	80.5755	80.8033	80.9372	80.9022	80.679	80.7375	80.6965	80.8163								3.036
36	Adhesion or extracellular matrix protein	Mybpc1	Mybpc1	890	PREDICTED: myosin binding protein C, slow type	XP_001076591	http://www.ncbi.nlm.nih.gov/entrez/query.fcgi?db=protein&cmd=search&term=XP_001076591	132	KDGAEIDkNQINIRN	DGAEIDK*NQINIR	2	764.392	11033	11261	10858	11157	11154	11513	10837	11103	11036	11263	10841	11158	11141	11506	10822	11086	46.3285	46.607	46.3902	46.428	46.4618	46.2578	46.363	46.3218	3.617	3.589	3.649	4.034	4.183	3.755	3.857	3.975	0.1441	-0.0916	0.3751	0.7325	0.7201
37	Adhesion or extracellular matrix protein	Nav2	NAV2	566	neuron navigator 2	NP_612538	http://www.phosphosite.org/proteinAction.do?id=5078703&showAllSites=true	261	PSHSGIPkPGMKNMP	EATAPSHSGIPK*PGMKNM#PGKSPSAPIPPKE	4	799.909				26469													92.305	92.46	92.1095	92.2272	91.8912	92.2862	91.6175	91.5783				3.537								-0.5039
38	Adhesion or extracellular matrix protein	Pcdh10	Pcdh10	798	PREDICTED: protocadherin 10-like	XP_001054521	http://www.ncbi.nlm.nih.gov/entrez/query.fcgi?db=protein&cmd=search&term=XP_001054521	109	KTDLMFLkPCSPSRS	TDLM#FLK*PCSPSRST	3	599.955				9560													41.4563	41.827	41.5748	41.7798	41.5777	41.4325	41.5938	41.5742				2.734								1.5813
39	Adhesion or extracellular matrix protein	RGD1565947	RGD1565947	509	hypothetical protein LOC299737	NP_001100250	http://www.ncbi.nlm.nih.gov/entrez/query.fcgi?db=protein&cmd=search&term=NP_001100250	70	HSGKCECkEQVLGNP	CECK*EQVLGNPKAFCG	3	646.955					9886	10171																							2.73	3.243							-0.2855
40	Adhesion or extracellular matrix protein	Saa4	Saa4	129	serum amyloid A-4 protein	NP_001009478	http://www.ncbi.nlm.nih.gov/entrez/query.fcgi?db=protein&cmd=search&term=NP_001009478	15	RPEGLPEkY------	SGKDPNHFRPEGLPEK*	3	617.311								8119									37.5473	37.7987	37.578	37.6597	37.6493	37.3817	37.5132	37.5818								2.057
41	Adhesion or extracellular matrix protein	Saa4	Saa4	129	serum amyloid A-4 protein	NP_001009478	http://www.ncbi.nlm.nih.gov/entrez/query.fcgi?db=protein&cmd=search&term=NP_001009478	15	RPEGLPEkY------	SGKDPNHFRPEGLPEK*Y	3	671.666	9814		9652	9976	9931	10344	9661		9818		9686	9984	9944				42.7587	43.1657	42.9212	43.0622	42.907	42.829	42.885	42.9278	2.258		2.188	1.734	2.125	1.749	2.275		-0.2982		-0.0255	0.1722	-0.2903
42	Adhesion or extracellular matrix protein	Serpina10	Serpina10	273	protein Z-dependent protease inhibitor precursor	NP_598301	http://www.ncbi.nlm.nih.gov/entrez/query.fcgi?db=protein&cmd=search&term=NP_598301	50	NFASTFDkKFRCHIL	EGNFASTFDK*K	2	643.307							10328								10340		44.7827	45.1915	44.7993	44.9118	44.9015	44.6997	44.8835	44.8362							2.123
43	Adhesion or extracellular matrix protein	Spon1	Spon1	586, 596	spondin-1 precursor	NP_742064	http://www.ncbi.nlm.nih.gov/entrez/query.fcgi?db=protein&cmd=search&term=NP_742064	91	KKRHRMVkMSPADGS, PADGSMCkAETSQAE	RHRMVK*M#SPADGSMCK*AETS	3	793.694							8959										40.5428	40.8342	40.6333	40.8932	40.7223	40.6123	40.6628	40.6637							3.445
44	Adhesion or extracellular matrix protein	Tpm3	Tpm3	100	tropomyosin alpha-3 chain isoform 2	NP_775134	http://www.ncbi.nlm.nih.gov/entrez/query.fcgi?db=protein&cmd=search&term=NP_775134	29	VIENRALkDEEKMEL	ALK*DEEKM#ELQEIQLK	3	668.35	14046		13800	14329	14065	14731		14251	13637		13369	13787	13553	14175		13690									3.608		2.976	3.748	3.731	3.561		3.319	0.2849		0.0648	-0.1724	-0.3711
45	Adhesion or extracellular matrix protein	Tpm3	Tpm3	104	tropomyosin alpha-3 chain isoform 2	NP_775134	http://www.ncbi.nlm.nih.gov/entrez/query.fcgi?db=protein&cmd=search&term=NP_775134	29	RALKDEEkMELQEIQ	ALKDEEK*M#ELQEIQLK	3	668.35	13559	13818			13607	14140	13262	13656	13637	13782			13553	14175	13233	13690	53.5843	53.6382	53.6138	53.859	53.5385	53.6328	53.6042	53.6765	4.423	3.224			3.674	4.958	4.249	3.85	0.3239	0.3948			0.1566
46	Adhesion or extracellular matrix protein	Tpm3; Tpm4	Tpm3; Tpm4	116; 116	tropomyosin alpha-3 chain isoform 2	NP_775134; NP_036810	http://www.ncbi.nlm.nih.gov/entrez/query.fcgi?db=protein&cmd=search&term=NP_775134	29; 29	EIQLKEAkHIAEEAD; EMQLKEAkHIAEEAD	EAK*HIAEEADRKYEEVAR	4	547.276	8146	8306	8050	8229	8269		8055	8233	8138	8303	8027	8244	8264		8052		37.8032	38.1667	37.9005	37.959	37.8935	37.6838	37.8557	37.8857	2.948	2.839	2.847	3.104	3.244		2.716	2.663	0.5824	-0.058	-0.913	-0.4748	0.1382
47	Adhesion or extracellular matrix protein	Tpm3; Tpm4	Tpm3; Tpm4	125; 125	tropomyosin alpha-3 chain isoform 2	NP_775134; NP_036810	http://www.ncbi.nlm.nih.gov/entrez/query.fcgi?db=protein&cmd=search&term=NP_775134	29; 29	IAEEADRkYEEVARK; IAEEADRkYEEVARK	HIAEEADRK*YEEVAR	3	619.975		8872	8581		8832	9096	8600	8803		8912	8594		8852	9113		8839	39.4778	39.9262	39.6188	39.7842	39.6565	39.3802	39.6257	39.7253		2.153	2.329		2.403	2.075	1.781	2.683		-0.7121	-0.81		-0.8881
48	Adhesion or extracellular matrix protein	Tpm3	Tpm3	162	tropomyosin alpha-3 chain isoform 1	NP_476556	http://www.ncbi.nlm.nih.gov/entrez/query.fcgi?db=protein&cmd=search&term=NP_476556	29	SELEEELkNVTNNLK	CSELEEELK*NVTNNLK	3	654.654				20893	20687		20281	20780				20886	20683		20275	20750	74.3997	74.5863	74.555	74.5668	74.5578	74.4768	74.4865	74.5432				4.143	4.56		4.262	3.822				0.4253	0.4799
49	Adhesion or extracellular matrix protein	Tpm3	Tpm3	177	tropomyosin alpha-3 chain isoform 2	NP_775134	http://www.ncbi.nlm.nih.gov/entrez/query.fcgi?db=protein&cmd=search&term=NP_775134	29	CLSAAEEkYSQKEDK	CREMDEQIRLMDQNLKCLSAAEEK*YSQK	5	703.933			21067																								2.659								1.8162
50	Adhesion or extracellular matrix protein	Tpm3	Tpm3	184	tropomyosin alpha-3 chain isoform 2	NP_775134	http://www.ncbi.nlm.nih.gov/entrez/query.fcgi?db=protein&cmd=search&term=NP_775134	29	KYSQKEDkYEEEIKI	YSQKEDK*YEEEIKILTDKLK	4	636.338				17287													63.6525	63.8865	63.5392	63.9488	63.6712	63.5887	63.627	63.649				3.412								-0.9687
51	Adhesion or extracellular matrix protein	Tpm4	Tpm4	100	tropomyosin alpha-4 chain	NP_036810	http://www.ncbi.nlm.nih.gov/entrez/query.fcgi?db=protein&cmd=search&term=NP_036810	29	VIENRAMkDEEKMEI	AMK*DEEKMEIQEMQLK	3	674.99		13284								13299							52.241	52.3422	52.3013	52.2618	52.3052	52.114	52.2708	52.211		3.896								-0.4557
52	Adhesion or extracellular matrix protein	Tpm4	Tpm4	100	tropomyosin alpha-4 chain	NP_036810	http://www.ncbi.nlm.nih.gov/entrez/query.fcgi?db=protein&cmd=search&term=NP_036810	29	VIENRAMkDEEKMEI	AMK*DEEKMEIQEM#QLK	3	680.321	9874	10104	9739		10015	10240		9860	9881	10109	9602		10007	10226		9847									3.647	3.728	3.144		4.113	3.343		3.724	0.7472	1.064	-1.0096		0.8453
53	Adhesion or extracellular matrix protein	Tpm4	Tpm4	100	tropomyosin alpha-4 chain	NP_036810	http://www.ncbi.nlm.nih.gov/entrez/query.fcgi?db=protein&cmd=search&term=NP_036810	29	VIENRAMkDEEKMEI	AMK*DEEKM#EIQEMQLK	3	680.321		12276		12134						12292		12124														4.352		4.458						-0.6687		-0.3588
54	Adhesion or extracellular matrix protein	Tpm4	Tpm4	100	tropomyosin alpha-4 chain	NP_036810	http://www.ncbi.nlm.nih.gov/entrez/query.fcgi?db=protein&cmd=search&term=NP_036810	29	VIENRAMkDEEKMEI	AMK*DEEKM#EIQEMQLK	3	680.321		12574								12292																3.37								-0.525
55	Adhesion or extracellular matrix protein	Tpm4	Tpm4	100	tropomyosin alpha-4 chain	NP_036810	http://www.ncbi.nlm.nih.gov/entrez/query.fcgi?db=protein&cmd=search&term=NP_036810	29	VIENRAMkDEEKMEI	AM#K*DEEKMEIQEM#QLK	3	685.653				8409	10543	8706	8212					8934	10889	9239	8703		45.5328	45.906	45.7583	45.8165	45.7142	45.7162	45.6703	45.7768				2.538	3.548	2.708	2.664					-0.7894	-0.6463
56	Adhesion or extracellular matrix protein	Tpm4	Tpm4	100	tropomyosin alpha-4 chain	NP_036810	http://www.ncbi.nlm.nih.gov/entrez/query.fcgi?db=protein&cmd=search&term=NP_036810	29	VIENRAMkDEEKMEI	AM#K*DEEKM#EIQEMQLK	3	685.653			10261	10559		10854	10229				10631	10948		11318	10592												3.306	3.168		3.307	3.34				-0.3524	-0.3344
57	Adhesion or extracellular matrix protein	Tpm4	Tpm4	100	tropomyosin alpha-4 chain	NP_036810	http://www.ncbi.nlm.nih.gov/entrez/query.fcgi?db=protein&cmd=search&term=NP_036810	29	VIENRAMkDEEKMEI	AM#K*DEEKM#EIQEMQLK	3	685.653				11345		11609						10948		11318														2.713		3.181						-0.5173
58	Adhesion or extracellular matrix protein	Tpm4	Tpm4	104	tropomyosin alpha-4 chain	NP_036810	http://www.ncbi.nlm.nih.gov/entrez/query.fcgi?db=protein&cmd=search&term=NP_036810	29	RAMKDEEkMEIQEMQ	AMKDEEK*MEIQEMQLK	3	674.99	13031								13049																3.686								-0.3756
59	Adhesion or extracellular matrix protein	Tpm4	Tpm4	104	tropomyosin alpha-4 chain	NP_036810	http://www.ncbi.nlm.nih.gov/entrez/query.fcgi?db=protein&cmd=search&term=NP_036810	29	RAMKDEEkMEIQEMQ	AMKDEEK*M#EIQEMQLK	3	680.321	12071		11839	11824	12115	12520		12078	12063		11828		12107	12510		12073	48.0113	48.4105	48.2072	47.9882	48.0782	47.8035	48.0235	47.9938	4.261		3.661	2.874	4.376	4.23		4.223	-0.0871		-0.0601	1.8532	-0.2141
60	Adhesion or extracellular matrix protein	Tpm4	Tpm4	104	tropomyosin alpha-4 chain	NP_036810	http://www.ncbi.nlm.nih.gov/entrez/query.fcgi?db=protein&cmd=search&term=NP_036810	29	RAMKDEEkMEIQEMQ	AMKDEEK*M#EIQEMQLK	3	680.321						12159								12510			48.0113	48.4105	48.2072	47.9882	48.0782	47.8035	48.0235	47.9938						2.996
61	Adhesion or extracellular matrix protein	Tpm4	Tpm4	104	tropomyosin alpha-4 chain	NP_036810	http://www.ncbi.nlm.nih.gov/entrez/query.fcgi?db=protein&cmd=search&term=NP_036810	29	RAMKDEEkMEIQEMQ	AMKDEEK*M#EIQEM#QLK	3	685.653	8326							8351								8881									1.952							3.154	-0.5285
62	Adhesion or extracellular matrix protein	Tpm4	Tpm4	104	tropomyosin alpha-4 chain	NP_036810	http://www.ncbi.nlm.nih.gov/entrez/query.fcgi?db=protein&cmd=search&term=NP_036810	29	RAMKDEEkMEIQEMQ	AM#KDEEK*MEIQEMQLK	3	680.321							11798								11788																4.157
63	Adhesion or extracellular matrix protein	Tpm4	Tpm4	104	tropomyosin alpha-4 chain	NP_036810	http://www.ncbi.nlm.nih.gov/entrez/query.fcgi?db=protein&cmd=search&term=NP_036810	29	RAMKDEEkMEIQEMQ	AM#KDEEK*MEIQEM#QLK	3	685.653			8152								8699																2.588								-0.9271
64	Adhesion or extracellular matrix protein	Tpm4	Tpm4	104	tropomyosin alpha-4 chain	NP_036810	http://www.ncbi.nlm.nih.gov/entrez/query.fcgi?db=protein&cmd=search&term=NP_036810	29	RAMKDEEkMEIQEMQ	AM#KDEEK*M#EIQEMQLK	3	685.653			10231		10885	11247	10586	10492			10631		10889	11318	10592	10897											3.758		4.652	4.267	4.405	3.25			-0.3071		-1.0974
65	Adhesion or extracellular matrix protein	Tpm4	Tpm4	104	tropomyosin alpha-4 chain	NP_036810	http://www.ncbi.nlm.nih.gov/entrez/query.fcgi?db=protein&cmd=search&term=NP_036810	29	RAMKDEEkMEIQEMQ	AM#KDEEK*M#EIQEMQLK	3	685.653			10794		11115						10631		10889														3.627		3.198						-0.9714		-0.8546
66	Adhesion or extracellular matrix protein	Tpm4	Tpm4	113	tropomyosin alpha-4 chain	NP_036810	http://www.ncbi.nlm.nih.gov/entrez/query.fcgi?db=protein&cmd=search&term=NP_036810	29	EIQEMQLkEAKHIAE	AMKDEEKM#EIQEMQLK*EAK	4	592.537			10229		10529	10870	10232	10490			10358		10637	11024	10214	10477	44.35	45.2495	44.9328	44.9118	44.9687	44.8977	44.8835	44.5898			2.982		3.233	3.351	3.678	3.784			-0.8392		-0.7847
67	Adhesion or extracellular matrix protein	Trh	Trh	190, 200	prothyroliberin	NP_037178	http://www.ncbi.nlm.nih.gov/entrez/query.fcgi?db=protein&cmd=search&term=NP_037178	29	LQRSWEEkEGEGVLM, EGVLMPEkRQHPGKR	RFIDPELQRSWEEK*EGEGVLM#PEK*R	4	790.395	14111																55.2285	55.2502	55.251	55.4125	55.1552	55.2175	55.2573	55.2393	2.883								1.9226
Apoptosis
68	Apoptosis	Gpi	G6PI	%12	glucose-6-phosphate isomerase	Q6P6V0	http://www.phosphosite.org/proteinAction.do?id=6785737&showAllSites=true	63	TRNPEFQkLLEWHRA	NPEFQK*LLEWHR	3	546.951				17552	17283	17953	16882	17380				17540	17291	17954	16866		64.3553	64.5797	64.5007	64.7197	64.5103	64.46	64.4092	64.376				2.685	2.387	2.557	2.694	2.466				0.245	0.4414
69	Apoptosis	Gpi	G6PI	%142	glucose-6-phosphate isomerase	Q6P6V0	http://www.phosphosite.org/proteinAction.do?id=6785737&showAllSites=true	63	RVRSGDWkGYTGKAI	SGDWK*GYTGK	2	570.77			7874		8094						7882		8098				37.2937	37.7333	37.3915	37.4228	37.3823	37.1287	37.2662	37.2005			2.813		3.104						0.8615		1.1806
70	Apoptosis	Ldha	LDH-A	%118	L-lactate dehydrogenase A chain	P04642	http://www.phosphosite.org/proteinAction.do?id=2099012&showAllSites=true	36	QRNVNIFkFIIPNVV	NVNIFK*FIIPNVVK	2	844.001				25601			25117	25676				25617			25129	25670	89.0093	89.0837	89.1957	89.2727	89.0967	89.0893	89.0262	89.09				4.378			4.3	4.173				0.6914
71	Apoptosis	Ldha	LDH-A	%224	L-lactate dehydrogenase A chain	P04642	http://www.phosphosite.org/proteinAction.do?id=2099012&showAllSites=true	36	QLGTDADkEQWKDVH	SLNPQLGTDADK*EQWKDVHK	4	588.546	10203								10196								43.8613	44.2288	43.9077	44.01	44.0097	43.961	44.0425	43.9518	2.611								-1.2468
72	Apoptosis	Ldha	LDH-A	%5	L-lactate dehydrogenase A chain	P04642	http://www.phosphosite.org/proteinAction.do?id=2099012&showAllSites=true	36	---MAALkDQLIVNL	AALK*DQLIVNLLKEEQVPQNK	3	811.795		20584								20595							72.8243	72.909	73.05	73.017	73.0862	72.8752	72.7018	72.9623		5.256								-0.3036
73	Apoptosis	Ldha	LDH-A	%81	L-lactate dehydrogenase A chain	P04642	http://www.phosphosite.org/proteinAction.do?id=2099012&showAllSites=true	36	TPKIVSSkDYSVTAN	IVSSK*DYSVTANSK	2	770.896	6972	7077	6881	7023	7124	7336	6915	7020	6962	7066	6875	7031	7111	7329	6919	7012	34.3492	34.5753	34.4343	34.4132	34.4072	34.252	34.4103	34.241	3.903	3.903	3.934	4.214	3.97	3.676	4.332	3.651	-0.356	-0.5482	-0.3171	-0.1166	-0.2873
74	Apoptosis	Sod1	SOD1	%123	superoxide dismutase [Cu-Zn]	P07632	http://www.phosphosite.org/proteinAction.do?id=7313&showAllSites=true	16	RTMVVHEkQDDLGKG	TMVVHEK*QDDLGKGGNEESTK	3	782.041	5430	5521		5462			5458		5418	5505		5451			5400		29.7132	30.0097	29.8437	29.7408	29.8002	29.554	29.75	29.5663	5.47	5.046		3.83			4.97		-1.1791	-0.4415		-0.3089
75	Apoptosis	Sod1	SOD1	%123	superoxide dismutase [Cu-Zn]	P07632	http://www.phosphosite.org/proteinAction.do?id=7313&showAllSites=true	16	RTMVVHEkQDDLGKG	TMVVHEK*QDDLGKGGNEESTKTGNAGSR	4	747.609	4838	4890	4793	4862	4988	5129	4855	4891	4851	4899	4760	5710	4970	5137	4857	4858	28.0373	28.2523	28.0198	28.0085	27.9868	27.9905	28.0823	27.8548	4.576	4.878	4.16	3.772	3.747	5.069	5.372	4.531	-0.0879	-0.3302	-0.12	0.1635	1.315
76	Apoptosis	Sod1	SOD1	%123	superoxide dismutase [Cu-Zn]	P07632	http://www.phosphosite.org/proteinAction.do?id=7313&showAllSites=true	16	RTMVVHEkQDDLGKG	TMVVHEK*QDDLGKGGNEESTKTGNAGSR	4	747.609	4861								4851								28.0373	28.2523	28.0198	28.0085	27.9868	27.9905	28.0823	27.8548	3.757								-0.0879
Autophagy
77	Autophagy	Sh3glb2	SH3GLB2	117, 123	endophilin-B2	Q5PPJ9	http://www.phosphosite.org/proteinAction.do?id=1344304&showAllSites=true	45	PYGKTLMkVSEAEKR, MKVSEAEkRLGAAER	TLM#K*VSEAEK*RLGA	3	544.959								9644									41.6853	41.9468	41.8203	41.9528	41.8793	41.7245	41.832	41.9152								2.822
Calcium-binding protein
78	Calcium-binding protein	Anxa1	ANXA1	16	annexin A1	P07150	http://www.phosphosite.org/proteinAction.do?id=2407&showAllSites=true	39	KQACYIEkQEQEYVQ	QACYIEK*QEQEYVQAVK	2	1078.52	14238	14483	13944	14385	14235	14794	13891	14296	14225	14496	13936	14396	14225	14804	13884	14299	55.6508	55.719	55.627	55.7602	55.5982	55.7023	55.6412	55.6605	5.825	6.234	5.393	5.89	5.826	5.745	5.395	5.983	0.0293	0.1513	-0.07	0.2399	0.3359
79	Calcium-binding protein	Anxa1	ANXA1	16	annexin A1	P07150	http://www.phosphosite.org/proteinAction.do?id=2407&showAllSites=true	39	KQACYIEkQEQEYVQ	QACYIEK*QEQEYVQAVK	3	719.349	14251			14401					14225			14375					55.6508	55.719	55.6895	55.7025	55.6585	55.6428	55.6412	55.6605	3.096			4.012					2.2843			1.9662
80	Calcium-binding protein	Anxa1	ANXA1	%312	annexin A1	P07150	http://www.phosphosite.org/proteinAction.do?id=2407&showAllSites=true	39	EIDMNEIkVFYQKKY	SEIDMNEIK*VFYQK	3	595.962			18065														67.564	67.7573	67.6477	67.8335	67.7538	67.606	67.5722	67.6208			3.71								-0.909
81	Calcium-binding protein	Anxa1	ANXA1	%312	annexin A1	P07150	http://www.phosphosite.org/proteinAction.do?id=2407&showAllSites=true	39	EIDMNEIkVFYQKKY	SEIDM#NEIK*VFYQK	2	901.438							14868	15238							14871	15286	58.3238	58.306	58.4957	58.4108	58.3177	58.4198	58.3377	58.5025							4.204	3.436
82	Calcium-binding protein	Anxa1	ANXA1	318	annexin A1	P07150	http://www.phosphosite.org/proteinAction.do?id=2407&showAllSites=true	39	IKVFYQKkYGIPLCQ	SEIDMNEIKVFYQKK*	3	638.661			16126														61.9945	62.1083	62.0608	62.265	62.0952	62.051	62.0648	62.0748			1.751								0.4606
83	Calcium-binding protein	Anxa2	ANXA2	%157	annexin A2	Q07936	http://www.phosphosite.org/proteinAction.do?id=3333&showAllSites=true	39	MYKTDLEkDIISDTS	TDLEK*DIISDTSGEFR	3	623.302							17658								17643		66.5977	67.0702	66.7267	66.9442	66.8333	66.7803	66.647	66.636							2.653
84	Calcium-binding protein	Anxa2	ANXA2	%157	annexin A2	Q07936	http://www.phosphosite.org/proteinAction.do?id=3333&showAllSites=true	39	MYKTDLEkDIISDTS	TDLEK*DIISDTSGEFRK	3	666	15953	16330	15684	16253	15992	16575	15610	16044	16593		16309	16889	16619	17240	16215	16714	60.6928	60.8547	60.874	61.0637	60.8438	60.725	60.7982	60.6725	3.391	2.645	3.58	2.529	3.152	2.914	2.883	3.121	1.1055	2.3439	1.9857	2.129	0.6751
85	Calcium-binding protein	Anxa2	ANXA2	%227	annexin A2	Q07936	http://www.phosphosite.org/proteinAction.do?id=3333&showAllSites=true	39	RSVCHLQkVFERYKS	SVCHLQK*VFER	2	722.872	9945	10176	9814	10110	10093	10439	9800	10059	9986	10214	9833	10129	10112	10457	9837	10078	43.2463	43.6432	43.348	43.4817	43.388	43.2447	43.314	43.3397	3.302	2.925	3.211	3.256	3.175	3.143	3.133	3.213	-0.5314	-0.2372	-0.5867	-0.1839	-0.4448
86	Calcium-binding protein	Anxa2	ANXA2	%227	annexin A2	Q07936	http://www.phosphosite.org/proteinAction.do?id=3333&showAllSites=true	39	RSVCHLQkVFERYKS	SVCHLQK*VFER	3	482.25	9928	10166	9793	10091	10068	10416	9797	10038	9986	10214	9833	10129	10112	10457	9837	10078	43.2463	43.6432	43.348	43.4817	43.388	43.2447	43.314	43.3397	3.465	3.73	3.524	3.73	3.629	3.611	3.823	3.635	0.3906	0.5138	0.4024	0.4321	0.4245
87	Calcium-binding protein	Anxa2	ANXA2	%227	annexin A2	Q07936	http://www.phosphosite.org/proteinAction.do?id=3333&showAllSites=true	39	RSVCHLQkVFERYKS	SVCHLQK*VFERY	2	804.404		13037	12547	12896				12813			12550	12905				12808	51.445	51.6283	51.4933	51.4865	51.365	51.2098	51.4453	51.3572		3.585	3.391	3.818				3.376		-2.251	-1.5874	-2.0333
88	Calcium-binding protein	Anxa2	ANXA2	%227	annexin A2	Q07936	http://www.phosphosite.org/proteinAction.do?id=3333&showAllSites=true	39	RSVCHLQkVFERYKS	SVCHLQK*VFERY	3	536.605	12759	12991	12512	12850	12821	13238	12460	12791	12776	13047	12550	12905	12839	13251	12498	12808	51.445	51.6283	51.4933	51.4865	51.4875	51.268	51.4453	51.3572	4.169	2.838	3.88	3.363	4.065	3.355	3.145	3.984	0.23	0.1939	0.2213	0.1883	-0.0008
89	Calcium-binding protein	Anxa6	ANXA6	%418	annexin A6	P48037	http://www.phosphosite.org/proteinAction.do?id=6782986&showAllSites=true	76	RDLMADLkSEISGDL	DLM#ADLK*SEISGDLAR	3	597.965			20487	20880		21458		20889			20494	20865				20876	74.3997	74.5303	74.4895	74.4962	74.5578	74.4768	74.3632	74.5432			3.916	3.65		3.064		4.123			-0.1408	0.223
90	Calcium-binding protein	Anxa6	ANXA6	%418	annexin A6	P48037	http://www.phosphosite.org/proteinAction.do?id=6782986&showAllSites=true	76	RDLMADLkSEISGDL	DLM#ADLK*SEISGDLAR	3	597.965			20368								20494						74.3997	74.5303	74.4895	74.4962	74.5578	74.4768	74.3632	74.5432			3.611								-0.1408
91	Calcium-binding protein	Anxa6	ANXA6	442	annexin A6	P48037	http://www.phosphosite.org/proteinAction.do?id=6782986&showAllSites=true	76	PPAHYDAkQLKKAME	LILGLM#M#PPAHYDAK*QLK	3	705.044						14881	13976							14867			55.8993	55.8382	56.0032	56.0047	55.9643	55.8778	56.03	55.8443						2.427	2.243
92	Calcium-binding protein	Anxa6	ANXA6	%75	annexin A6	P48037	http://www.phosphosite.org/proteinAction.do?id=6782986&showAllSites=true	76	KDLIADLkYELTGKF	SLYGKDLIADLK*YELTGKFER	3	834.448							23819								23806		85.0015	84.9823	85.4195	85.4183	85.0967	84.841	85.0725	85.0102							5.223
93	Calcium-binding protein	Anxa6	ANXA6	%75	annexin A6	P48037	http://www.phosphosite.org/proteinAction.do?id=6782986&showAllSites=true	76	KDLIADLkYELTGKF	SLYGKDLIADLK*YELTGKFER	4	626.088	24457	24729	23868	24405	24188	25008	23797	24254	24417	24733	23900	24420	24185	25022	23806	24284	84.943	85.0433	85.4828	85.4888	85.0967	84.841	85.0725	85.0102	2.379	3.78	4.007	3.558	4.008	3.6	4.125	4.103	0.4249	0.3322	0.4953	-0.1256	0.6472
94	Calcium-binding protein	Casq2	calsequestrin 2	180	calsequestrin-2 precursor	P51868	http://www.phosphosite.org/proteinAction.do?id=9434328&showAllSites=true	48	NEDSEYYkAFQEAAE	LLGFFKNEDSEYYK*AFQEAAEHFQPYIK	4	864.421					24064	24888								25652			0	85.552	85.6097	85.6245	85.56	85.2748	0	85.3833					2.796	2.873							1.3263
Cell cycle regulation
95	Cell cycle regulation	Ccnb1	CCNB1	418	G2/mitotic-specific cyclin-B1	P30277	http://www.phosphosite.org/proteinAction.do?id=26323200&showAllSites=true	47	TLVQNLSkAVTKA--	VQNLSK*AVTK	2	565.332						3558											23.8287	23.8847	23.8017	23.7542	23.8003	23.68	23.776	23.6335						2.42
96	Cell cycle regulation	Ccnb2	Ccnb2	41	G2/mitotic-specific cyclin-B2	NP_001009470	http://www.ncbi.nlm.nih.gov/entrez/query.fcgi?db=protein&cmd=search&term=NP_001009470	45	VLEEIGNkVRARPAQ	AVLEEIGNK*V	3	371.877			9081														41.0892	41.4287	41.1297	41.3023	41.2097	41.023	41.2217	41.2103			3.089								1.0742
97	Cell cycle regulation	Msh4	Msh4	452	mutS protein homolog 4	NP_001099947	http://www.ncbi.nlm.nih.gov/entrez/query.fcgi?db=protein&cmd=search&term=NP_001099947	102	NDDARYMkGCLNMRT	YM#K*GCLNM#R	2	623.773				1404													17.3548	17.7938	17.6518	17.5882	17.6192	17.237	17.5213	17.4808				1.635								2.7835
98	Cell cycle regulation	Smc3	SMC3	%105, %106	structural maintenance of chromosomes protein 3	P97690	http://www.phosphosite.org/proteinAction.do?id=6785880&showAllSites=true	138	LRRVIGAkKDQYFLD, RRVIGAKkDQYFLDK	RVIGAK*K*DQYFLDKK	3	631.691	9987	10194	9834	10175	10113	10480	9838	10079	9986	10214	9854	10129	10133	10478	9858	10099	43.2463	43.6432	43.408	43.4817	43.4508	43.3062	43.3798	43.3978	5.496	5.228	5.329	4.805	5.213	5.278	5.271	5.542	-0.3555	-0.2847	-0.5721	-0.5251	-0.5605
99	Cell cycle regulation	Smc3	SMC3	%105, %106	structural maintenance of chromosomes protein 3	P97690	http://www.phosphosite.org/proteinAction.do?id=6785880&showAllSites=true	138	LRRVIGAkKDQYFLD, RRVIGAKkDQYFLDK	RVIGAK*K*DQYFLDKK	4	474.02	9990	10201	9838	10119	10120	10481	9860	10082	9986	10214	9854	10129	10133	10478	9858	10099	43.2463	43.6432	43.408	43.4817	43.4508	43.3062	43.3798	43.3978	3.376	3.991	3.919	3.906	2.94	3.815	3.293	3.248	0.6048	0.9514	0.8188	0.589	0.8415
100	Cell cycle regulation	Smc3	SMC3	%105, %106	structural maintenance of chromosomes protein 3	P97690	http://www.phosphosite.org/proteinAction.do?id=6785880&showAllSites=true	138	LRRVIGAkKDQYFLD, RRVIGAKkDQYFLDK	VIGAK*K*DQYFLDKK	2	868.983	11774	12017	11571	11881	11846	12236	11556	11829	11769	12019	11576	11872	11855	12258	11557	11842	48.4947	48.7558	48.5725	48.4807	48.5775	48.3967	48.5843	48.5278	4.855	4.837	4.453	4.531	4.665	4.849	4.684	4.428	-0.2884	-0.6845	-0.7248	-0.46	0.2326
101	Cell cycle regulation	Smc3	SMC3	%105, %106	structural maintenance of chromosomes protein 3	P97690	http://www.phosphosite.org/proteinAction.do?id=6785880&showAllSites=true	138	LRRVIGAkKDQYFLD, RRVIGAKkDQYFLDK	VIGAK*K*DQYFLDKK	3	579.658	11729	11979	11536		11814		11517		11769				11855		11557		48.4947	48.7558	48.5725	48.5377	48.5775	48.3363	48.5843	48.5278	2.381	1.824	1.608		2.092		2.277		-0.3236	-0.2798	-0.2706		-0.1157
102	Cell cycle regulation	Stag3	STAG3	582, 588, 590	cohesin subunit SA-3	Q99M76	http://www.phosphosite.org/proteinAction.do?id=6785954&showAllSites=true	142	SLTAKERkLQAYDKV, RKLQAYDkVKLAEHL, LQAYDKVkLAEHLIP	RK*LQAYDK*VK*	3	458.93								15442																								2.719
103	Cell cycle regulation	Syce1	Syce1	34	synaptonemal complex central element protein 1	NP_001020229	http://www.ncbi.nlm.nih.gov/entrez/query.fcgi?db=protein&cmd=search&term=NP_001020229	38	GRRGSTQkIEDLMEM	STQK*IEDLM#EMVEKLQK	3	703.359							12076										50.235	50.2723	50.289	50.1418	50.1365	50.0422	50.1798	50.133							3.639
104	Cell cycle regulation	Usp16	Usp16	270	ubiquitin carboxyl-terminal hydrolase 16	NP_001093971	http://www.ncbi.nlm.nih.gov/entrez/query.fcgi?db=protein&cmd=search&term=NP_001093971	94	LNEMQENkKRIVTPK	PDLALTEPLEVNLEPPGPLTLAMSQFLNEM#QENK*	4	959.98							19262										71.472	71.5007	71.64	71.6627	71.6073	71.5113	71.4883	71.5492							3.229
Chaperone
105	Chaperone	Cryab	CRYAB	103	alpha-crystallin B chain	P23928	http://www.phosphosite.org/proteinAction.do?id=2284&showAllSites=true	20	DVIEVHGkHEERQDE	VLGDVIEVHGK*HEER	3	586.976	8290	8414	8182	8397	8422		8216		8306	8429							38.3025	38.5282	38.3535	38.4147	38.4047	38.1812	38.3913	38.3433	2.425	2.005	2.066	1.896	2.16		2.104		-1.4111	-0.5419	-0.593	-1.5874	-0.7437
106	Chaperone	Cryab	CRYAB	103	alpha-crystallin B chain	P23928	http://www.phosphosite.org/proteinAction.do?id=2284&showAllSites=true	20	DVIEVHGkHEERQDE	VLGDVIEVHGK*HEER	4	440.484			8172	8374		8671					8174			8693			38.3025	38.5282	38.3535	38.4147	38.4047	38.1812	38.3313	38.3433			1.878	2.114		1.94					-1.0069	-0.6959
107	Chaperone	Cryab	CRYAB	103	alpha-crystallin B chain	P23928	http://www.phosphosite.org/proteinAction.do?id=2284&showAllSites=true	20	DVIEVHGkHEERQDE	VLGDVIEVHGK*HEERQDEHGFISR	4	707.857	9908	10156	9800	10086	10061	10406	9802	10028	9923	10172	9791	10087	10070	10415	9795	10036	43.059	43.5238	43.227	43.372	43.2658	43.129	43.197	43.2253	2.774	2.266	2.179	2.072	2.824	2.608	2.896	2.521	-0.6868	-1.4537	-0.7685	-1.5018	-0.2597
108	Chaperone	Cryab	CRYAB	103	alpha-crystallin B chain	P23928	http://www.phosphosite.org/proteinAction.do?id=2284&showAllSites=true	20	DVIEVHGkHEERQDE	VLGDVIEVHGK*HEERQDEHGFISR	4	707.857			9789								9791						43.059	43.5238	43.227	43.372	43.2658	43.129	43.197	43.2253			2.139								-0.7685
109	Chaperone	Cryab	CRYAB	%90	alpha-crystallin B chain	P23928	http://www.phosphosite.org/proteinAction.do?id=2284&showAllSites=true	20	HFSPEELkVKVLGDV	HFSPEELK*VK	2	628.338	9653	9883	9500	9797	9803	10145	9529	9768	9671	9878	9518	9795	9818	10142	9564	9784	42.3195	42.6807	42.4007	42.4968	42.5182	42.3365	42.4935	42.4667	2.176	2.299	2.335	2.353	2.286	2.788	2.342	2.578	-0.0637	-0.0828	-0.309	-0.2102	-0.3695
110	Chaperone	Hspa2; Hspa8	HSPA2; HSC70	188; 187	heat shock-related 70 kDa protein 2	P14659; P63018	http://www.phosphosite.org/proteinAction.do?id=23215&showAllSites=true	70; 71	AIAYGLDkKGCAGGE; AIAYGLDkKVGAERN	IINEPTAAAIAYGLDK*K	3	610.672			16553			17530	16478				16516			17492	16467		63.2295	63.3603	63.1737	63.4077	63.2397	63.1848	63.257	63.1505			3.028			3.505	3.228				1.6644
111	Chaperone	Hspa8	HSC70	%246	heat shock cognate 71 kDa protein	P63018	http://www.phosphosite.org/proteinAction.do?id=23199&showAllSites=true	71	NHFIAEFkRKHKKDI	MVNHFIAEFK*R	3	478.584	13713	13957	13470	13866	13734		13399	13792	13700	13950	13453	13850	13721		13401	13774	54.1425	54.1822	54.1925	54.2053	54.1027	54.111	54.1827	54.1623	3.241	3.183	3.221	2.966	3.657		3.465	2.851	0.142	0.6079	0.4273	0.3492	0.1852
112	Chaperone	Hspa8	HSC70	%319	heat shock cognate 71 kDa protein	P63018	http://www.phosphosite.org/proteinAction.do?id=23199&showAllSites=true	71	GTLDPVEkALRDAKL	GTLDPVEK*ALR	2	620.848		13884								13887							53.9605	53.99	53.9343	53.973	53.915	53.8735	53.9867	53.9213		2.415								-0.2907
113	Chaperone	Hspa9	HSPA9B	%135	stress-70 protein, mitochondrial	P48721	http://www.phosphosite.org/proteinAction.do?id=6783634&showAllSites=true	74	YDDPEVQkDTKNVPF	RYDDPEVQK*DTK	3	512.583			4292	4285							4303	4299					26.6547	26.7682	26.6665	26.4202	26.5815	26.4725	26.639	26.3735			2.886	4.282							-0.7465	-0.6306
114	Chaperone	Hspa9	HSPA9B	%135	stress-70 protein, mitochondrial	P48721	http://www.phosphosite.org/proteinAction.do?id=6783634&showAllSites=true	74	YDDPEVQkDTKNVPF	YDDPEVQK*DTK	2	690.32	5416	5483							5397	5442							29.6528	29.841	29.7873	29.5803	29.618	29.4405	29.75	29.5082	3.346	3.362							-1.5579	-1.2462
115	Chaperone	Hspa9	HSPA9B	159	stress-70 protein, mitochondrial	P48721	http://www.phosphosite.org/proteinAction.do?id=6783634&showAllSites=true	74	AWVEAHGkLYSPSQI	ASNGDAWVEAHGK*LYSPSQIGAFVLM#K	3	978.82		20352	19622	20145	19861		19473					20102	19909				72.0092	72.1147	72.2605	72.341	72.173	71.92	71.9293	72.1808		5.194	6.362	4.772	4.903		4.549			0.7928	-0.3236	-0.8263	1.2351
116	Chaperone	Hspa9	HSPA9B	159	stress-70 protein, mitochondrial	P48721	http://www.phosphosite.org/proteinAction.do?id=6783634&showAllSites=true	74	AWVEAHGkLYSPSQI	ASNGDAWVEAHGK*LYSPSQIGAFVLM#K	3	978.82					19917								19909				72.0092	72.1147	72.2605	72.341	72.173	71.92	71.9293	72.1808					4.87								1.3237
117	Chaperone	Hspa9	HSPA9B	%288	stress-70 protein, mitochondrial	P48721	http://www.phosphosite.org/proteinAction.do?id=6783634&showAllSites=true	74	ALLRHIVkEFKRETG	HIVK*EFKR	3	366.885	3973	3964	3926	3943	4164				3991	3976	3925	3942	4131				25.5688	25.6322	25.569	25.4293	25.5753	25.3192	25.5438	25.393	3.628	3.334	4.056	3.54	2.567				-0.1044	0.0722	-0.0716	-0.1062	-0.2691
118	Chaperone	Hspa9	HSPA9B	%291	stress-70 protein, mitochondrial	P48721	http://www.phosphosite.org/proteinAction.do?id=6783634&showAllSites=true	74	RHIVKEFkRETGVDL	HIVKEFK*R	3	366.885							3840	3851																							2.419	2.027
119	Chaperone	Hspa9	HSPA9B	%300	stress-70 protein, mitochondrial	P48721	http://www.phosphosite.org/proteinAction.do?id=6783634&showAllSites=true	74	ETGVDLTkDNMALQR	ETGVDLTK*DNMALQR	2	866.93	12318	12529	12108	12421	12369	12793		12375	12315	12523	12101	12417	12359	12804		12367	50.1088	50.1578	50.1628	50.08	50.0783	49.9862	50.1188	50.0713	4.305	4.627	4.055	3.906	4.301	4.203		4.059	-0.2775	-0.4068	-0.3249	-0.1465	-0.0958
120	Chaperone	Hspa9	HSPA9B	%300	stress-70 protein, mitochondrial	P48721	http://www.phosphosite.org/proteinAction.do?id=6783634&showAllSites=true	74	ETGVDLTkDNMALQR	ETGVDLTK*DNMALQR	3	578.289				12430								11137					50.0492	50.1578	50.1628	50.08	50.0783	49.9862	50.1798	50.133				3.408								-0.2908
121	Chaperone	Hspa9	HSPA9B	%300	stress-70 protein, mitochondrial	P48721	http://www.phosphosite.org/proteinAction.do?id=6783634&showAllSites=true	74	ETGVDLTkDNMALQR	ETGVDLTK*DNM#ALQR	2	874.928	10047		9886	10188	10170	10515	9891	10134	11036		10862	11179	11162	11548	10843	11128	43.3688	43.7595	43.4645	43.5378	43.5127	43.3653	43.4548	43.4582	4.361		4.218	3.404	4.269	4.434	4.076	4.239	0.253		-0.2388	-0.1839	0.1695
122	Chaperone	Hspa9	HSPA9B	%360	stress-70 protein, mitochondrial	P48721	http://www.phosphosite.org/proteinAction.do?id=6783634&showAllSites=true	74	GIVTDLIkRTIAPCQ	AQFEGIVTDLIK*R	2	766.428	19989	20358	19629	20162	19937	20652	19516	19993	20002	20366	19636	20158	19930	20656	19524	19986									4.2	4.462	4.37	4.573	4.374	4.362	4.39	4.192	0.1363	0.1905	-0.0426	0.2668	0.9634
123	Chaperone	Hspa9	HSPA9B	%360	stress-70 protein, mitochondrial	P48721	http://www.phosphosite.org/proteinAction.do?id=6783634&showAllSites=true	74	GIVTDLIkRTIAPCQ	AQFEGIVTDLIK*R	3	511.288	19997	20361	19627	20147	19929	20646	19502	19998	20002	20387	19636	20158	19951	20656	19524	20006									4.881	4.907	5.247	5.234	4.92	5.141	4.959	5.458	-0.4467	-0.3442	-0.4258	-0.3396	-0.3951
124	Chaperone	Hspa9	HSPA9B	617	stress-70 protein, mitochondrial	P48721	http://www.phosphosite.org/proteinAction.do?id=6783634&showAllSites=true	74	KLKEEISkMRELLAR	M#EEFKDQLPADECNKLKEEISK*	4	685.577				13523													53.223	53.2835	53.2377	53.2917	53.2367	53.2787	53.0868	53.1833				2.668								-0.3942
125	Chaperone	Hspb1	HSP27	%127	heat shock protein beta-1	P42930	http://www.phosphosite.org/proteinAction.do?id=1683&showAllSites=true	23	GVVEITGkHEERQDE	EGVVEITGK*HEERQDEHGYISR	4	653.319	7745	7855							7739	7864							36.6128	36.8807	36.6287	36.7287	36.6748	36.488	36.5522	36.6173	2.321	2.411							-1.0283	-1.3754
126	Chaperone	Hspb1	HSP27	%127	heat shock protein beta-1	P42930	http://www.phosphosite.org/proteinAction.do?id=1683&showAllSites=true	23	GVVEITGkHEERQDE	TKEGVVEITGK*HEERQDEHGYISR	5	568.685	6653	6762	6573	6687	6787	7008							6796				33.3963	33.683	33.5608	33.4057	33.4485	33.3623	33.4347	33.3297	3.334	3.098	3.024	3.309	3.61	3.087			-1.0986	-1.0747	-1.0786	-0.8902	-0.9035
127	Chaperone	Hspd1; LOC684747	HSP60; LOC684747	%130; 218	60 kDa heat shock protein, mitochondrial	P63039; XP_001071820	http://www.phosphosite.org/proteinAction.do?id=6783425&showAllSites=true	61; 94	IAKEGFEkISKGANP; IAKEGFEkISKGANT	EGFEK*ISK	2	490.258	7440	7559	7346	7505	7564	7798	7371										35.7078	36.0447	35.8213	35.7707	35.7945	35.5882	35.7512	35.5562	1.662	1.641	1.575	1.759	1.64	1.717	1.541		-0.1154	-0.1165	-0.3492	-0.1726	-0.5289
128	Chaperone	Hspd1; LOC684747	HSP60; LOC684747	180; 268	60 kDa heat shock protein, mitochondrial	P63039; XP_001071820	http://www.phosphosite.org/proteinAction.do?id=6783425&showAllSites=true	61; 94	TISANGDkDIGNIIS; TISANGDkDIGNIIS	QSKPVTTPEEIAQVATISANGDK*DIGNIISDAM#KK	4	932.732								20263									72.7128	72.6588	72.9462	73.078	0	72.6902	73.0007	72.9623								3.115
129	Chaperone	Hspd1; LOC684747	HSP60; LOC684747	%236; 324	60 kDa heat shock protein, mitochondrial	P63039; XP_001071820	http://www.phosphosite.org/proteinAction.do?id=6783425&showAllSites=true	61; 94	INTSKGQkCEFQDAY; INTSKGQkCEFQDAY	GQK*CEFQDAYVLLSEKK	3	695.682	15877	16236	15607	16168	15933	16497	15550	15987	15884	16260	15616	16160	15926	16505	15543	16000	60.4478	60.673	60.617	60.8237	60.5983	60.5498	60.6078	60.5482	3.607	4.624	4.025	3.305	3.444	2.974	3.903	3.626	0.0458	0.016	0.1537	0.4611	0.5383
130	Chaperone	Hspd1; LOC684747	HSP60; LOC684747	%249; 337	60 kDa heat shock protein, mitochondrial	P63039; XP_001071820	http://www.phosphosite.org/proteinAction.do?id=6783425&showAllSites=true	61; 94	AYVLLSEkKISSVQS; AYVLLSEkKISSVQS	CEFQDAYVLLSEK*K	3	591.291			17938	18480				18342			17944	18485				18330	67.203	67.4705	67.2865	67.408	67.3932	67.2425	67.265	67.2482			3.539	3.146				3.434			-0.1131	0.0912
131	Chaperone	Hspd1; LOC684747	HSP60; LOC684747	387; 475	60 kDa heat shock protein, mitochondrial	P63039; XP_001071820	http://www.phosphosite.org/proteinAction.do?id=6783425&showAllSites=true	61; 94	ITTSEYEkEKLNERL; ITTSEYEkEKLNERL	RIQEITEQLDITTSEYEK*EKLNER	4	752.636		16719								16701																2.998								0.8485
132	Chaperone	Hspd1; LOC684747	HSP60; LOC684747	%389; 477	60 kDa heat shock protein, mitochondrial	P63039; XP_001071820	http://www.phosphosite.org/proteinAction.do?id=6783425&showAllSites=true	61; 94	TSEYEKEkLNERLAK; TSEYEKEkLNERLAK	IQEITEQLDITTSEYEKEK*LNER	3	951.145	17156	17310	16582	17184						17475	16705	17351					63.832	64.0582	64.0192	64.1927	63.9153	63.5887	63.8062	63.7653	3.199	3.683	3.392	4.004					-2.852	-2.8453	-2.8509	-2.8075
133	Chaperone	Hspd1; LOC684747	HSP60; LOC684747	%389; 477	60 kDa heat shock protein, mitochondrial	P63039; XP_001071820	http://www.phosphosite.org/proteinAction.do?id=6783425&showAllSites=true	61; 94	TSEYEKEkLNERLAK; TSEYEKEkLNERLAK	IQEITEQLDITTSEYEKEK*LNER	3	951.145	16934																63.832	64.0582	64.0192	64.1927	63.9153	63.5887	63.8062	63.7653	3.079								-2.92
134	Chaperone	Hspd1; LOC684747	HSP60; LOC684747	%389; 477	60 kDa heat shock protein, mitochondrial	P63039; XP_001071820	http://www.phosphosite.org/proteinAction.do?id=6783425&showAllSites=true	61; 94	TSEYEKEkLNERLAK; TSEYEKEkLNERLAK	RIQEITEQLDITTSEYEKEK*LNER	4	752.636	16335			16677	16385	17021	15971	16473	16325				15632	17009	15984	16462	61.7037	61.8772	61.8293	62.1483	61.9203	61.883	61.8882	61.8402	3.025			2.969	2.727	3.074	3.262	3.67	0.3351			2.491	0.9811
135	Chaperone	Hspd1; LOC684747	HSP60; LOC684747	%389; 477	60 kDa heat shock protein, mitochondrial	P63039; XP_001071820	http://www.phosphosite.org/proteinAction.do?id=6783425&showAllSites=true	61; 94	TSEYEKEkLNERLAK; TSEYEKEkLNERLAK	RIQEITEQLDITTSEYEKEK*LNER	4	752.636	16365								16325								61.7037	61.8772	61.8293	62.1483	61.9203	61.883	61.8882	61.8402	2.629								0.7374
136	Chaperone	Hspd1	HSP60	%455	60 kDa heat shock protein, mitochondrial	P63039	http://www.phosphosite.org/proteinAction.do?id=6783425&showAllSites=true	61	IPALDSLkPANEDQK	CIPALDSLK*PANEDQK	2	920.959	14489	14746	14217	14578	14551	15054	14174	14581	14561	14832	14251	14648	14561	15077	14241	14656	56.6245	56.6677	56.555	56.4718	56.5922	56.4582	56.7133	56.6903	4.451	4.321	4.074	4.831	4.735	4.543	4.556	4.735	-0.0396	0.0582	0.1158	0.1826	0.0794
137	Chaperone	Hspd1; LOC684747	HSP60; LOC684747	%469; 557	60 kDa heat shock protein, mitochondrial	P63039; XP_001071820	http://www.phosphosite.org/proteinAction.do?id=6783425&showAllSites=true	61; 94	KIGIEIIkRALKIPA; KIGIEIIkRALKIPA	IGIEIIK*R	2	492.316	13237				13273				13217				13259				52.7315	52.7475	52.7997	52.7575	52.734	52.7253	52.839	52.752	2.1				2.281				0.1448				0.1814
138	Chaperone	Tcp1	CCT-alpha	%400	T-complex protein 1 subunit alpha	P28480	http://www.phosphosite.org/proteinAction.do?id=20516&showAllSites=true	60	HDALCVVkRVLESKS	SLHDALCVVK*R	3	447.243	10668	10891	10488	10786	10791	11136	10495	10765	10658	10886	10484	10780	10784	11150	10487	10771	45.2243	45.5412	45.3137	45.3347	45.4058	45.2515	45.3353	45.4147	2.507	2.862	2.64	2.881	2.801	3.14	2.651	2.858	-0.0955	0.1881	0.0083	0.1568	0.2105
Chromatin, DNA-binding, DNA repair or DNA replication protein
139	Chromatin, DNA-binding, DNA repair or DNA replication protein	Cecr2; LOC100365376	Cecr2; LOC100365376	466; 466	cat eye syndrome chromosome region, candidate 2 homolog	NP_001178906; XP_002726489	http://www.ncbi.nlm.nih.gov/entrez/query.fcgi?db=protein&cmd=search&term=NP_001178906	159; 159	MDISSMEkKLNGGLY; MDISSMEkKLNGGLY	KIPM#DISSMEK*KLNGGLYCTK	5	495.053								3773									0	0	0	0	0	0	0	24.73								2.473
140	Chromatin, DNA-binding, DNA repair or DNA replication protein	Ckap2l	Ckap2l	90, 97	PREDICTED: rCG26481-like	XP_001057508	http://www.ncbi.nlm.nih.gov/entrez/query.fcgi?db=protein&cmd=search&term=XP_001057508	83	ANITGSQkPESMPPK, KPESMPPkLPSKGLT	NITGSQK*PESM#PPK*LPSKGLTPR	4	641.594								19669									70.953	71.126	71.4017	71.5395	71.3022	71.2125	71.2473	71.1818								3.068
141	Chromatin, DNA-binding, DNA repair or DNA replication protein	Eri2; LOC100364586	Eri2; LOC100364586	484; 484	ERI1 exoribonuclease 2	NP_001178043; XP_002725706	http://www.ncbi.nlm.nih.gov/entrez/query.fcgi?db=protein&cmd=search&term=NP_001178043	77; 76	HSTVYNVkGAKHPGS; HSTVYNVkGAKHPGS	SPHSTVYNVK*GAK	2	715.375	7791	7888															36.7915	36.9393	36.8173	36.7887	36.8592	36.6578	36.8255	36.753	2.531	2.31							2.0163	1.7163
142	Chromatin, DNA-binding, DNA repair or DNA replication protein	H2B2F; Hist1h2bc; Hist2h2be; Hist3h2bb	H2B2F; H2B1K; H2B1L; HIST3H2BB	%12, %13; %12, %13; %12, %13; %12, %13		Q9Z2Q9; NP_001102870; XP_001061909; NP_001103111	http://www.phosphosite.org/proteinAction.do?id=6783669&showAllSites=true	3; 14; 14; 14	AKSAPAPkKGSKKAV, KSAPAPKkGSKKAVT; AKSAPAPkKGSKKAV, KSAPAPKkGSKKAVT; AKSAPAPkKGSKKAV, KSAPAPKkGSKKAVT; SKSAPAPkKGSKKAV, KSAPAPKkGSKKAVT	SAPAPK*K*GSK	2	527.798	2658				2758		2658										21.7943	21.7193	21.7665	21.6353	21.8008	21.7142	21.7593	21.5963	1.656				1.351		1.373		-0.8358				-0.1255
143	Chromatin, DNA-binding, DNA repair or DNA replication protein	H2B2F; Hist1h2bc; Hist2h2be; Hist3h2bb	H2B2F; H2B1K; H2B1L; HIST3H2BB	%12, %13, %16; %12, %13, %16; %12, %13, %16; %12, %13, %16		Q9Z2Q9; NP_001102870; XP_001061909; NP_001103111	http://www.phosphosite.org/proteinAction.do?id=6783669&showAllSites=true	3; 14; 14; 14	AKSAPAPkKGSKKAV, KSAPAPKkGSKKAVT, PAPKKGSkKAVTKVQ; AKSAPAPkKGSKKAV, KSAPAPKkGSKKAVT, PAPKKGSkKAVTKAQ; AKSAPAPkKGSKKAV, KSAPAPKkGSKKAVT, PAPKKGSkKAVTKGQ; SKSAPAPkKGSKKAV, KSAPAPKkGSKKAVT, PAPKKGSkKAVTKAQ	SAPAPK*K*GSK*K	2	612.851	3343	3300	3278	3293	3462	3505	3323	3319	3361	3315	3295	3292	3459	3523	3337	3336	23.7695	23.8288	23.7483	23.6378	23.6898	23.626	23.6585	23.5793	2.729	2.422	2.261	2.186	2.679	2.366	2.203	2.357	-0.9375	-0.8885	-0.8501	-0.7505	-0.7047
144	Chromatin, DNA-binding, DNA repair or DNA replication protein	H2B2F; Hist1h2bc; Hist2h2be; Hist3h2bb	H2B2F; H2B1K; H2B1L; HIST3H2BB	%12, %13, %16, %17; %12, %13, %16, %17; %12, %13, %16, %17; %12, %13, %16, %17		Q9Z2Q9; NP_001102870; XP_001061909; NP_001103111	http://www.phosphosite.org/proteinAction.do?id=6783669&showAllSites=true	3; 14; 14; 14	AKSAPAPkKGSKKAV, KSAPAPKkGSKKAVT, PAPKKGSkKAVTKVQ, APKKGSKkAVTKVQK; AKSAPAPkKGSKKAV, KSAPAPKkGSKKAVT, PAPKKGSkKAVTKAQ, APKKGSKkAVTKAQK; AKSAPAPkKGSKKAV, KSAPAPKkGSKKAVT, PAPKKGSkKAVTKGQ, APKKGSKkAVTKGQK; SKSAPAPkKGSKKAV, KSAPAPKkGSKKAVT, PAPKKGSkKAVTKAQ, APKKGSKkAVTKAQK	SAPAPK*K*GSK*K*AVTK	2	833.48		6318	6164	6286	6404	6614	6227	6311		6329	6190	6294	6409	6615	6255	6314	32.293	32.4225	32.359	32.2355	32.2897	32.1992	32.3763	32.1492		3.989	3.408	3.424	3.677	3.801	3.484	3.914		-0.1837	-0.5498	-0.1032	-0.4382
145	Chromatin, DNA-binding, DNA repair or DNA replication protein	H2B2F; Hist1h2bc; Hist2h2be; Hist3h2bb	H2B2F; H2B1K; H2B1L; HIST3H2BB	%12, %13, %16, %17; %12, %13, %16, %17; %12, %13, %16, %17; %12, %13, %16, %17		Q9Z2Q9; NP_001102870; XP_001061909; NP_001103111	http://www.phosphosite.org/proteinAction.do?id=6783669&showAllSites=true	3; 14; 14; 14	AKSAPAPkKGSKKAV, KSAPAPKkGSKKAVT, PAPKKGSkKAVTKVQ, APKKGSKkAVTKVQK; AKSAPAPkKGSKKAV, KSAPAPKkGSKKAVT, PAPKKGSkKAVTKAQ, APKKGSKkAVTKAQK; AKSAPAPkKGSKKAV, KSAPAPKkGSKKAVT, PAPKKGSkKAVTKGQ, APKKGSKkAVTKGQK; SKSAPAPkKGSKKAV, KSAPAPKkGSKKAVT, PAPKKGSkKAVTKAQ, APKKGSKkAVTKAQK	SAPAPK*K*GSK*K*AVTK	3	555.989			6179		6400		6243				6169		6409		6234		32.2338	32.4225	32.359	32.2355	32.2897	32.2558	32.3178	32.1492			2.311		2.179		2.34				0.1681		0.084
146	Chromatin, DNA-binding, DNA repair or DNA replication protein	H2B2F; Hist1h2bc; Hist1h2bl; Hist1h2bm; Hist2h2be; Hist3h2bb	H2B2F; H2B1K; H2B2E; Hist1h2bp; H2B1L; HIST3H2BB	%13, %16, %17; %13, %16, %17; %13, %16, %17; %13, %16, %17; %13, %16, %17; %13, %16, %17		Q9Z2Q9; NP_001102870; Q00715; NP_001101884; XP_001061909; NP_001103111	http://www.phosphosite.org/proteinAction.do?id=6783669&showAllSites=true	3; 14; 14; 14; 14; 14	KSAPAPKkGSKKAVT, PAPKKGSkKAVTKVQ, APKKGSKkAVTKVQK; KSAPAPKkGSKKAVT, PAPKKGSkKAVTKAQ, APKKGSKkAVTKAQK; KSRPAPKkGSKKAVT, PAPKKGSkKAVTKAQ, APKKGSKkAVTKAQK; KSVPAPKkGSKKAVT, PAPKKGSkKAVTKAQ, APKKGSKkAVTKAQK; KSAPAPKkGSKKAVT, PAPKKGSkKAVTKGQ, APKKGSKkAVTKGQK; KSAPAPKkGSKKAVT, PAPKKGSkKAVTKAQ, APKKGSKkAVTKAQK	K*GSK*K*AVTK	2	536.822	3357	3317	3285	3295	3466	3511	3342	3338	3382	3336	3295	3313	3501	3544	3358	3357	23.8287	23.8847	23.7483	23.7005	23.8003	23.68	23.7198	23.6335	3.179	3.609	3.252	3.146	3.207	3.264	3.249	3.631	-0.2849	-0.5198	-0.2364	-0.3716	-0.2159
147	Chromatin, DNA-binding, DNA repair or DNA replication protein	H2afz; LOC685909	H2AZ; H2AFV	%5, %8; %140, %143	histone H2A.Z	P0C0S7; XP_001065720	http://www.phosphosite.org/proteinAction.do?id=6784559&showAllSites=true	14; 28	---MAGGkAGKDSGK, MAGGKAGkDSGKAKT; AETMAGGkAGKDSGK, MAGGKAGkDSGKAKA	AGGK*AGK*DSGK	2	530.275	2244	2132	2180	2148	2341	2345	2238	2176	2248		2186		2339	2340	2234	3094	20.7473	20.6587	20.7065	20.5512	20.6935	20.5988	20.6433	20.4632	3.548	3.83	3.48	3.444	3.738	3.357	3.246	3.716	-0.5337	-0.5884	-0.5564	-0.7932	-0.5686
148	Chromatin, DNA-binding, DNA repair or DNA replication protein	H2afz; LOC685909	H2AZ; H2AFV	%5, %8, %12; %140, %143, %147	histone H2A.Z	P0C0S7; XP_001065720	http://www.phosphosite.org/proteinAction.do?id=6784559&showAllSites=true	14; 28	---MAGGkAGKDSGK, MAGGKAGkDSGKAKT, KAGKDSGkAKTKAVS; AETMAGGkAGKDSGK, MAGGKAGkDSGKAKA, KAGKDSGkAKAKAVS	AGGK*AGK*DSGK*AK	2	650.846	2984	2898	2903	2882	3057	3118	2955	2932									22.6482	22.761	22.7105	22.576	22.591	22.5822	22.7135	22.5337	3.224	3.319	3.274	3.152	3.282	3.216	3.277	3.148	-1.7352	-0.612	-0.9456	-0.8918	-1.0886
149	Chromatin, DNA-binding, DNA repair or DNA replication protein	H2afz	H2AZ	%5, %8, %12, %14	histone H2A.Z	P0C0S7	http://www.phosphosite.org/proteinAction.do?id=6784559&showAllSites=true	14	---MAGGkAGKDSGK, MAGGKAGkDSGKAKT, KAGKDSGkAKTKAVS, GKDSGKAkTKAVSRS	AGGK*AGK*DSGK*AK*TK	2	786.423	4024	4006	3974	3977	4162	4239	4017	4020	4033	4018	3967	3984	4173	4254	4030	4029	25.6907	25.7535	25.6975	25.5545	25.6955	25.5503	25.669	25.5113	4.473	4.733	4.653	4.382	4.809	4.61	4.507	4.454	-0.273	-0.6306	-0.3767	-0.607	-0.8265
150	Chromatin, DNA-binding, DNA repair or DNA replication protein	H2afz	H2AZ	%5, %8, %12, %14	histone H2A.Z	P0C0S7	http://www.phosphosite.org/proteinAction.do?id=6784559&showAllSites=true	14	---MAGGkAGKDSGK, MAGGKAGkDSGKAKT, KAGKDSGkAKTKAVS, GKDSGKAkTKAVSRS	AGGK*AGK*DSGK*AK*TK	3	524.618	4026	4009	3979	3991	4166	4243	4020	4027	4033	4018		3984	4173	4254	4009	4029	25.6907	25.7535	25.6975	25.5545	25.6955	25.5503	25.6082	25.5113	4.45	3.914	3.773	3.575	4.644	4.377	4.313	4.326	-0.5294	-0.4391	-0.7165	-0.5237	-0.9537
151	Chromatin, DNA-binding, DNA repair or DNA replication protein	H2afz; LOC685909	H2AZ; H2AFV	%8, %12; %143, %147	histone H2A.Z	P0C0S7; XP_001065720	http://www.phosphosite.org/proteinAction.do?id=6784559&showAllSites=true	14; 28	MAGGKAGkDSGKAKT, KAGKDSGkAKTKAVS; MAGGKAGkDSGKAKA, KAGKDSGkAKAKAVS	AGK*DSGK*AK	2	473.254	2139	2070	2093	2066	2267	2221	2136		2143		2081	2056	2255	2214	2129		20.4768	20.4502	20.4428	20.3345	20.4835	20.269	20.3748	20.3083	2.938	2.056	2.994	2.467	2.667	2.607	3.058		-0.2041	-0.2433	-0.294	-0.3988	-0.3089
152	Chromatin, DNA-binding, DNA repair or DNA replication protein	H2afz	H2AZ	%8, %12, %14	histone H2A.Z	P0C0S7	http://www.phosphosite.org/proteinAction.do?id=6784559&showAllSites=true	14	MAGGKAGkDSGKAKT, KAGKDSGkAKTKAVS, GKDSGKAkTKAVSRS	AGK*DSGK*AK*TK	2	608.83			2874	2849			2937	2893				2833				2884											2.088	2.647			1.958	3.003			-0.375	-0.9002
153	Chromatin, DNA-binding, DNA repair or DNA replication protein	H3f3b; Hist1h2ail	H3 iso3; H3	%10, %15; %10, %15	histone H3.3	P84245; Q6LED0	http://www.phosphosite.org/proteinAction.do?id=2404&showAllSites=true	15; 15	RTKQTARkSTGGKAP, ARKSTGGkAPRKQLA; RTKQTARkSTGGKAP, ARKSTGGkAPRKQLA	K*STGGK*APR	2	493.275	2504	2417	2424	2424	2604	2636	2504	2466	2521	2416	2438	2434	2624	2655	2522	2465	21.4423	21.3785	21.3452	21.3042	21.4325	21.3868	21.4097	21.2033	2.867	3.039	3.048	2.984	2.94	2.913	3.157	2.888	-0.4724	-0.2319	-0.1568	-0.4267	-0.7189
154	Chromatin, DNA-binding, DNA repair or DNA replication protein	H3f3b; Hist1h2ail	H3 iso3; H3	%19, %24; %19, %24	histone H3.3	P84245; Q6LED0	http://www.phosphosite.org/proteinAction.do?id=2404&showAllSites=true	15; 15	TGGKAPRkQLATKAA, PRKQLATkAARKSAP; TGGKAPRkQLATKAA, PRKQLATkAARKSAP	K*QLATK*AAR	2	535.819	4789	4795	4722	4768	4915	5044	4781	4821	4830	4836	4760	4805	4949	5095		4858	27.9663	28.0678	28.0198	27.8853	27.9272	27.862	28.0252	27.8548	2.987	2.858	3.107	3.433	3.293	2.857	2.957	3.253	0.3886	0.1066	0.242	0.455	0.5932
155	Chromatin, DNA-binding, DNA repair or DNA replication protein	H3f3b; Hist1h2ail	H3 iso3; H3	%19, %24; %19, %24	histone H3.3	P84245; Q6LED0	http://www.phosphosite.org/proteinAction.do?id=2404&showAllSites=true	15; 15	TGGKAPRkQLATKAA, PRKQLATkAARKSAP; TGGKAPRkQLATKAA, PRKQLATkAARKSAP	K*QLATK*AAR	2	535.819						4960		4731									27.9663	28.0678	28.0198	27.8853	27.9272	27.862	28.0252	27.8548						2.022		1.98
156	Chromatin, DNA-binding, DNA repair or DNA replication protein	H3f3b; Hist1h2ail	H3 iso3; H3	%24; %24	histone H3.3	P84245; Q6LED0	http://www.phosphosite.org/proteinAction.do?id=2404&showAllSites=true	15; 15	PRKQLATkAARKSAP; PRKQLATkAARKSAP	KQLATK*AAR	2	514.814	2490	2385	2407	2407	2572	2618	2485	2435			2417		2582	2613			21.3387	21.3102	21.2903	21.2565	21.3293	21.2878	21.3007	21.1533	2.628	2.594	2.607	2.661	2.678	2.899	2.407	2.707	-1.6461	-0.8742	-0.9918	-0.2646	-0.3852
157	Chromatin, DNA-binding, DNA repair or DNA replication protein	H3f3b; Hist1h2ail	H3 iso3; H3	%24; %24	histone H3.3	P84245; Q6LED0	http://www.phosphosite.org/proteinAction.do?id=2404&showAllSites=true	15; 15	PRKQLATkAARKSAP; PRKQLATkAARKSAP	KQLATK*AAR	3	343.545	2491	2387	2408		2586	2621	2488	2437			2417		2582	2613	2480	2444	21.3387	21.3102	21.2903	21.2565	21.3293	21.2878	21.3007	21.1533	2.785	3.224	3.145		2.994	2.955	2.964	3.126	-0.9734	0.0678	-0.8373		-0.3006
158	Chromatin, DNA-binding, DNA repair or DNA replication protein	H3f3b; Hist1h2ail	H3 iso3; H3	%24; %24	histone H3.3	P84245; Q6LED0	http://www.phosphosite.org/proteinAction.do?id=2404&showAllSites=true	15; 15	PRKQLATkAARKSAP; PRKQLATkAARKSAP	QLATK*AAR	2	450.767					3526		3407										23.8842	23.9367	23.8525	23.8075	23.8523	23.7323	23.8367	23.6835					1.719		1.469						0.7993
159	Chromatin, DNA-binding, DNA repair or DNA replication protein	H3f3b; Hist1h2ail	H3 iso3; H3	%80; %80	histone H3.3	P84245; Q6LED0	http://www.phosphosite.org/proteinAction.do?id=2404&showAllSites=true	15; 15	REIAQDFkTDLRFQS; REIAQDFkTDLRFQS	EIAQDFK*TDLR	2	689.354							13129								13128		53.405	53.4655	53.3663	53.355	53.3572	53.3385	53.3492	53.247							3.232
160	Chromatin, DNA-binding, DNA repair or DNA replication protein	Hist1h1d	H1C	17	histone H1.2	P15865	http://www.phosphosite.org/proteinAction.do?id=3849&showAllSites=true	22	AAPAPAEkTPIKKKA	PAAPAAPAPAEK*TPIK	2	786.443		11447				11810		11392									47.1613	47.17	47.1632	47.0933	47.2223	47.1172	47.2177	47.2043		2.147				2.259		2.246		0.0347
161	Chromatin, DNA-binding, DNA repair or DNA replication protein	Hist1h1d	H1C	17	histone H1.2	P15865	http://www.phosphosite.org/proteinAction.do?id=3849&showAllSites=true	22	AAPAPAEkTPIKKKA	SETAPAAPAAPAPAEK*TPIK	2	980.523			9181		9457		9205				9161		9419		9186		41.2142	41.3668	41.3278	41.421	41.3328	41.3165	41.3433	41.3325			3.121		3.039		3.398				-0.9547		-0.4088
162	Chromatin, DNA-binding, DNA repair or DNA replication protein	Hist1h2ao; Hist2h2aa3; Hist2h2ab; Hist3h2a	H2AL; H2AO; HIST2H2AB; HIST3H2A	%6, %10; %6, %10; %6, %10; %6, %10	PREDICTED: histone cluster 1, H2ao	P0C170; P02262; NP_001104811; Q4FZT6	http://www.phosphosite.org/proteinAction.do?id=6783348&showAllSites=true	14; 14; 14; 14	--MSGRGkQGGKARA, GRGKQGGkARAKAKT; --MSGRGkQGGKARA, GRGKQGGkARAKAKS; --MSGRGkQGGKARA, GRGKQGGkARAKAKS; --MSGRGkQGGKARA, GRGKQGGkARAKAKS	GK*QGGK*AR	2	443.249					2111	2073		1967					2108			1963	19.9518	20.114	20.0982	19.991	20.0933	19.8505	20.0338	19.8825					2.497	2.037		2.262					-1.1361
163	Chromatin, DNA-binding, DNA repair or DNA replication protein	Hist1h2ba; Hist1h2bc; Hist1h2bl; Hist1h2bm; Hist2h2be; Hist3h2ba; Hist3h2bb	H2B1A; H2B1K; H2B2E; Hist1h2bp; H2B1L; H2B; HIST3H2BB	%110; %109; %108; %109; %109; %109; %109	histone H2B type 1-A	Q00729; NP_001102870; Q00715; NP_001101884; XP_001061909; NP_001104597; NP_001103111	http://www.phosphosite.org/proteinAction.do?id=7482600&showAllSites=true	14; 14; 14; 14; 14; 14; 14	LLPGELAkHAVSEGT; LLPGELAkHAVSEGT; LLPGELAkHAVSEGT; LLPGELAkHAVSEGT; LLPGELAkHAVSEGT; LLPGELAkHAVSEGT; LLPGELAkHAVSEGT	LLLPGELAK*HAVSEGTK	3	602.344	15706	16015						15792	15737								60.019	60.0723	60.124	60.2167	60.1087	59.9467	60.171	60.0678	2.331	1.963						1.692	0.0036	0.0313
164	Chromatin, DNA-binding, DNA repair or DNA replication protein	Hist1h2bb	Hist1h2bb	12, 13, 16, 17	PREDICTED: histone cluster 1, H2bd-like	XP_001054927	http://www.ncbi.nlm.nih.gov/entrez/query.fcgi?db=protein&cmd=search&term=XP_001054927	14	SKSAPAPkKGSKKAI, KSAPAPKkGSKKAIS, PAPKKGSkKAISKAQ, APKKGSKkAISKAQK	SAPAPK*K*GSK*K*AISK	2	833.48	6891	6989	6823	6982	7060	7280	6863	6980	6277	6329	6190	6294	6409	6615	6255	6314									3.281	3.403	3.42	3.151	3.405	3.546	3.415	3.381	0.3157	-0.3649	0.1183	-0.162	-0.0702
165	Chromatin, DNA-binding, DNA repair or DNA replication protein	Hist1h2bb	Hist1h2bb	13, 16, 17	PREDICTED: histone cluster 1, H2bd-like	XP_001054927	http://www.ncbi.nlm.nih.gov/entrez/query.fcgi?db=protein&cmd=search&term=XP_001054927	14	KSAPAPKkGSKKAIS, PAPKKGSkKAISKAQ, APKKGSKkAISKAQK	K*GSK*K*AISK	2	536.822	3932	3926	3891	3885	4066	4137	3947	3927	3382	3336	3295	3313	3501	3544	3358	3357									2.853	2.988	3.15	3.006	2.891	3.18	3.146	3.256	-0.9692	-1.123	-1.0391	-0.9291	-0.9608
166	Chromatin, DNA-binding, DNA repair or DNA replication protein	Hist1h2bb	Hist1h2bb	13, 16, 17, 21	PREDICTED: histone cluster 1, H2bd-like	XP_001054927	http://www.ncbi.nlm.nih.gov/entrez/query.fcgi?db=protein&cmd=search&term=XP_001054927	14	KSAPAPKkGSKKAIS, PAPKKGSkKAISKAQ, APKKGSKkAISKAQK, GSKKAISkAQKKDGK	K*GSK*K*AISK*AQK	2	721.422	5933	5978	5848	5923	6045	6229	5888	5951	5019	5046	4963	5015	5180	5324	5022	5047									4.702	4.514	4.588	4.399	4.673	4.653	4.609	4.848	-0.7883	-0.8701	-0.7141	-0.7619	-0.6884
167	Chromatin, DNA-binding, DNA repair or DNA replication protein	Hist1h2bc; Hist1h2bl; Hist1h2bm; Hist3h2bb	H2B1K; H2B2E; Hist1h2bp; HIST3H2BB	%13, %16, %17, %21; %13, %16, %17, %21; %13, %16, %17, 21; %13, %16, %17, %21	histone H2B	NP_001102870; Q00715; NP_001101884; NP_001103111	http://www.phosphosite.org/proteinAction.do?id=6787611&showAllSites=true	14; 14; 14; 14	KSAPAPKkGSKKAVT, PAPKKGSkKAVTKAQ, APKKGSKkAVTKAQK, GSKKAVTkAQKKDGK; KSRPAPKkGSKKAVT, PAPKKGSkKAVTKAQ, APKKGSKkAVTKAQK, GSKKAVTkAQKKDGK; KSVPAPKkGSKKAVT, PAPKKGSkKAVTKAQ, APKKGSKkAVTKAQK, GSKKAVTkAQKKDGK; KSAPAPKkGSKKAVT, PAPKKGSkKAVTKAQ, APKKGSKkAVTKAQK, GSKKAVTkAQKKDGK	K*GSK*K*AVTK*AQK	2	721.422	4999	5016	4943	4995	5160	5304	5002	5027	5019	5046	4963	5015	5180	5324	5022	5047	28.539	28.6768	28.6572	28.482	28.624	28.5152	28.58	28.3998	4.386	4.181	4.169	4.472	4.526	4.473	4.15	3.882	-0.4852	-0.5885	-0.5046	-0.6919	-0.5525
168	Chromatin, DNA-binding, DNA repair or DNA replication protein	Hist1h2bc; Hist1h2bl; Hist1h2bm; Hist3h2bb	H2B1K; H2B2E; Hist1h2bp; HIST3H2BB	%13, %16, %17, %21; %13, %16, %17, %21; %13, %16, %17, 21; %13, %16, %17, %21	histone H2B	NP_001102870; Q00715; NP_001101884; NP_001103111	http://www.phosphosite.org/proteinAction.do?id=6787611&showAllSites=true	14; 14; 14; 14	KSAPAPKkGSKKAVT, PAPKKGSkKAVTKAQ, APKKGSKkAVTKAQK, GSKKAVTkAQKKDGK; KSRPAPKkGSKKAVT, PAPKKGSkKAVTKAQ, APKKGSKkAVTKAQK, GSKKAVTkAQKKDGK; KSVPAPKkGSKKAVT, PAPKKGSkKAVTKAQ, APKKGSKkAVTKAQK, GSKKAVTkAQKKDGK; KSAPAPKkGSKKAVT, PAPKKGSkKAVTKAQ, APKKGSKkAVTKAQK, GSKKAVTkAQKKDGK	K*GSK*K*AVTK*AQK	3	481.284	5067		4985	5038	5181	5325		5069	5019		4963	5015	5180	5324		5068	28.539	28.7382	28.6572	28.482	28.624	28.5152	28.6422	28.4685	3.387		3.273	3.85	3.598	3.764		3.929	0.4733		0.4497	0.4886	0.225
169	Chromatin, DNA-binding, DNA repair or DNA replication protein	Hist1h2bc; Hist1h2bl; Hist1h2bm; Hist3h2bb	H2B1K; H2B2E; Hist1h2bp; HIST3H2BB	%13, %16, %21; %13, %16, %21; %13, %16, 21; %13, %16, %21	histone H2B	NP_001102870; Q00715; NP_001101884; NP_001103111	http://www.phosphosite.org/proteinAction.do?id=6787611&showAllSites=true	14; 14; 14; 14	KSAPAPKkGSKKAVT, PAPKKGSkKAVTKAQ, GSKKAVTkAQKKDGK; KSRPAPKkGSKKAVT, PAPKKGSkKAVTKAQ, GSKKAVTkAQKKDGK; KSVPAPKkGSKKAVT, PAPKKGSkKAVTKAQ, GSKKAVTkAQKKDGK; KSAPAPKkGSKKAVT, PAPKKGSkKAVTKAQ, GSKKAVTkAQKKDGK	K*GSK*KAVTK*AQK	3	467.28		3153		3151						3172		3168														3.435		3.781						-0.1921		-0.4864
170	Chromatin, DNA-binding, DNA repair or DNA replication protein	Hist1h2bc; Hist1h2bl; Hist1h2bm; Hist3h2bb	H2B1K; H2B2E; Hist1h2bp; HIST3H2BB	%13, %17, %21; %13, %17, %21; %13, %17, 21; %13, %17, %21	histone H2B	NP_001102870; Q00715; NP_001101884; NP_001103111	http://www.phosphosite.org/proteinAction.do?id=6787611&showAllSites=true	14; 14; 14; 14	KSAPAPKkGSKKAVT, APKKGSKkAVTKAQK, GSKKAVTkAQKKDGK; KSRPAPKkGSKKAVT, APKKGSKkAVTKAQK, GSKKAVTkAQKKDGK; KSVPAPKkGSKKAVT, APKKGSKkAVTKAQK, GSKKAVTkAQKKDGK; KSAPAPKkGSKKAVT, APKKGSKkAVTKAQK, GSKKAVTkAQKKDGK	K*GSKK*AVTK*AQK	3	467.28	3215		3154			3370			3235		3152			3390											3.665		3.848			3.938			-0.1585		-0.0114
171	Chromatin, DNA-binding, DNA repair or DNA replication protein	Hist1h2bc; Hist1h2bl; Hist1h2bm; Hist3h2bb	H2B1K; H2B2E; Hist1h2bp; HIST3H2BB	%16, %17, %21; %16, %17, %21; %16, %17, 21; %16, %17, %21	histone H2B	NP_001102870; Q00715; NP_001101884; NP_001103111	http://www.phosphosite.org/proteinAction.do?id=6787611&showAllSites=true	14; 14; 14; 14	PAPKKGSkKAVTKAQ, APKKGSKkAVTKAQK, GSKKAVTkAQKKDGK; PAPKKGSkKAVTKAQ, APKKGSKkAVTKAQK, GSKKAVTkAQKKDGK; PAPKKGSkKAVTKAQ, APKKGSKkAVTKAQK, GSKKAVTkAQKKDGK; PAPKKGSkKAVTKAQ, APKKGSKkAVTKAQK, GSKKAVTkAQKKDGK	GSK*K*AVTK*AQKK	2	700.417	6726		6643			7079	6700	6779	6710					7083	6691										2.299		1.742			2.549	2.244	1.874	-0.9022		-0.9
172	Chromatin, DNA-binding, DNA repair or DNA replication protein	Hist1h2bc; Hist1h2bl; Hist1h2bm; Hist3h2bb	H2B1K; H2B2E; Hist1h2bp; HIST3H2BB	%16, %17, %21; %16, %17, %21; %16, %17, 21; %16, %17, %21	histone H2B	NP_001102870; Q00715; NP_001101884; NP_001103111	http://www.phosphosite.org/proteinAction.do?id=6787611&showAllSites=true	14; 14; 14; 14	PAPKKGSkKAVTKAQ, APKKGSKkAVTKAQK, GSKKAVTkAQKKDGK; PAPKKGSkKAVTKAQ, APKKGSKkAVTKAQK, GSKKAVTkAQKKDGK; PAPKKGSkKAVTKAQ, APKKGSKkAVTKAQK, GSKKAVTkAQKKDGK; PAPKKGSkKAVTKAQ, APKKGSKkAVTKAQK, GSKKAVTkAQKKDGK	KGSK*K*AVTK*AQK	2	700.417	3227	3167	3167	3164	3346	3376	3223	3209	3235	3172	3152	3168	3350	3390	3236	3220	23.4193	23.4345	23.3538	23.3065	23.3935	23.2825	23.3832	23.2725	4.091	4.249	4.117	4.186	4.298	4.408	4.322	4.079	-1.0393	-1.0658	-1.1529	-1.4972	-0.9993
173	Chromatin, DNA-binding, DNA repair or DNA replication protein	Hist1h2bc; Hist1h2bl; Hist1h2bm; Hist3h2bb	H2B1K; H2B2E; Hist1h2bp; HIST3H2BB	%16, %17, %21; %16, %17, %21; %16, %17, 21; %16, %17, %21	histone H2B	NP_001102870; Q00715; NP_001101884; NP_001103111	http://www.phosphosite.org/proteinAction.do?id=6787611&showAllSites=true	14; 14; 14; 14	PAPKKGSkKAVTKAQ, APKKGSKkAVTKAQK, GSKKAVTkAQKKDGK; PAPKKGSkKAVTKAQ, APKKGSKkAVTKAQK, GSKKAVTkAQKKDGK; PAPKKGSkKAVTKAQ, APKKGSKkAVTKAQK, GSKKAVTkAQKKDGK; PAPKKGSkKAVTKAQ, APKKGSKkAVTKAQK, GSKKAVTkAQKKDGK	KGSK*K*AVTK*AQK	3	467.28					3332		3217	3202					3350		3236	3220	23.4193	23.4345	23.3538	23.3065	23.3935	23.2825	23.3832	23.2725					4.144		4.087	3.67					0.1258
174	Chromatin, DNA-binding, DNA repair or DNA replication protein	Hist1h2bc; Hist1h2bl; Hist1h2bm; Hist3h2bb	H2B1K; H2B2E; Hist1h2bp; HIST3H2BB	%17, %21; %17, %21; %17, 21; %17, %21	histone H2B	NP_001102870; Q00715; NP_001101884; NP_001103111	http://www.phosphosite.org/proteinAction.do?id=6787611&showAllSites=true	14; 14; 14; 14	APKKGSKkAVTKAQK, GSKKAVTkAQKKDGK; APKKGSKkAVTKAQK, GSKKAVTkAQKKDGK; APKKGSKkAVTKAQK, GSKKAVTkAQKKDGK; APKKGSKkAVTKAQK, GSKKAVTkAQKKDGK	K*AVTK*AQK	2	479.29			2763	2740	2913		2823				2753	2728	2804		2816		21.9735	22.2478	22.2393	22.1038	22.2025	22.149	22.236	22.0828			2.653	2.502	2.751		2.405				-0.4209	-0.4721	-0.4428
175	Chromatin, DNA-binding, DNA repair or DNA replication protein	Hist1h2bc; Hist1h2bl; Hist1h2bm; Hist3h2bb	H2B1K; H2B2E; Hist1h2bp; HIST3H2BB	%17, %21, %24; %17, %21, %24; %17, 21, 24; %17, %21, %24	histone H2B	NP_001102870; Q00715; NP_001101884; NP_001103111	http://www.phosphosite.org/proteinAction.do?id=6787611&showAllSites=true	14; 14; 14; 14	APKKGSKkAVTKAQK, GSKKAVTkAQKKDGK, KAVTKAQkKDGKKRK; APKKGSKkAVTKAQK, GSKKAVTkAQKKDGK, KAVTKAQkKDGKERK; APKKGSKkAVTKAQK, GSKKAVTkAQKKDGK, KAVTKAQkKDGKKRK; APKKGSKkAVTKAQK, GSKKAVTkAQKKDGK, KAVTKAQkKDGKKRK	K*AVTK*AQK*K	2	564.343	3734	3706	3683	3679	3855	3929	3729	3710	3739	3724	3673	3691	3858	3939	3736	3735	24.834	24.9513	24.8425	24.7115	24.781	24.7072	24.8147	24.6693	2.958	3.244	3.322	2.931	3.354	3.211	2.867	2.982	-0.6196	-0.9238	-0.4973	-0.5035	-0.4831
176	Chromatin, DNA-binding, DNA repair or DNA replication protein	Hist1h4m	H4H4	%13, %17	PREDICTED: histone cluster 1, H4m	P62804	http://www.phosphosite.org/proteinAction.do?id=20670&showAllSites=true	11	KGGKGLGkGGAKRHR, GLGKGGAkRHRKVLR	GLGK*GGAK*R	2	464.272	3782	3767	3716	3733	3901	3961	3779	3757	3781	3766	3736	3753	3900	3981	3799	3756	24.9442	25.0578	25.013	24.8898	24.89	24.8145	24.9925	24.73	2.622	2.79	2.886	2.76	2.625	2.769	2.76	2.58	0.3307	0.4504	0.3491	0.5237	0.265
177	Chromatin, DNA-binding, DNA repair or DNA replication protein	Hist1h4m	H4H4	%6, %13, %17	PREDICTED: histone cluster 1, H4m	P62804	http://www.phosphosite.org/proteinAction.do?id=20670&showAllSites=true	11	--MSGRGkGGKGLGK, KGGKGLGkGGAKRHR, GLGKGGAkRHRKVLR	GK*GGKGLGK*GGAK*R	3	466.272	3720			3671	3840			3716	3802			3712	3879			3756									4.233			4	3.873			4.326	-0.2528			-0.4346	-0.3989
178	Chromatin, DNA-binding, DNA repair or DNA replication protein	Hist1h4m	H4H4	%6, %9	PREDICTED: histone cluster 1, H4m	P62804	http://www.phosphosite.org/proteinAction.do?id=20670&showAllSites=true	11	--MSGRGkGGKGLGK, SGRGKGGkGLGKGGA	GK*GGK*GLGK	2	443.261	3489		3424		3609	3655	3485	3466	3508		3442		3627	3670	3505	3462	24.1878	24.212	24.1608	24.0253	24.1455	24.0107	24.1435	23.904	2.492		2.705		2.701	2.602	2.693	2.835	0.5419		1.4182		0.936
179	Chromatin, DNA-binding, DNA repair or DNA replication protein	Hist1h4m	H4H4	%6, %9, %13	PREDICTED: histone cluster 1, H4m	P62804	http://www.phosphosite.org/proteinAction.do?id=20670&showAllSites=true	11	--MSGRGkGGKGLGK, SGRGKGGkGLGKGGA, KGGKGLGkGGAKRHR	GK*GGK*GLGK*GGAK	2	620.854	4852	4881	4804	4832	4992	5119	4858	4881	4872	4920	4823	4868	5012	5158	4896	4900	28.1118	28.3112	28.2167	28.073	28.1233	28.0438	28.211	27.9773	3.609	3.473	3.736	3.499	3.738	3.942	3.547	3.599	-0.021	-0.4144	-0.1709	-0.208	-0.2556
180	Chromatin, DNA-binding, DNA repair or DNA replication protein	Hist1h4m	H4H4	%6, %9, %13, %17	PREDICTED: histone cluster 1, H4m	P62804	http://www.phosphosite.org/proteinAction.do?id=20670&showAllSites=true	11	--MSGRGkGGKGLGK, SGRGKGGkGLGKGGA, KGGKGLGkGGAKRHR, GLGKGGAkRHRKVLR	GK*GGK*GLGK*GGAK*R	2	719.91	6011	6064	5918		6130	6328			6052	6119	5969		6186	6384			31.619	31.8088	31.686	31.5588	31.6295	31.54	31.661	31.4617	5.089	5.164	5.109		5.008	5.19			0.0613	0.0335	-0.0513		0.16
181	Chromatin, DNA-binding, DNA repair or DNA replication protein	Hist1h4m	H4H4	%6, %9, %13, %17	PREDICTED: histone cluster 1, H4m	P62804	http://www.phosphosite.org/proteinAction.do?id=20670&showAllSites=true	11	--MSGRGkGGKGLGK, SGRGKGGkGLGKGGA, KGGKGLGkGGAKRHR, GLGKGGAkRHRKVLR	GK*GGK*GLGK*GGAK*R	3	480.276	6015	6078		6027		6347	5984	6045	6052	6119		6065		6384	6025	6083	31.619	31.8088	31.686	31.5588	31.6295	31.54	31.661	31.4617	4.697	4.622		4.69		4.684	5.001	4.369	1.0927	1.2512		1.3179
182	Chromatin, DNA-binding, DNA repair or DNA replication protein	Hist1h4m	H4H4	%9, %13, %17	PREDICTED: histone cluster 1, H4m	P62804	http://www.phosphosite.org/proteinAction.do?id=20670&showAllSites=true	11	SGRGKGGkGLGKGGA, KGGKGLGkGGAKRHR, GLGKGGAkRHRKVLR	GGK*GLGK*GGAK*R	2	606.346	5083	5116	5022	5063	5223	5367	5087	5099	5145	6119	5068		5264	5429	5148	5215	28.8893	29.0497	28.96	28.783	28.8532	28.7993	28.9558	28.6997	3.749	3.752	3.82	3.705	3.9	3.786	3.58	3.738	0.5634	0.2795	0.7268	0.8927	0.7746
183	Chromatin, DNA-binding, DNA repair or DNA replication protein	Hist1h4m	H4H4	%9, %13, %17	PREDICTED: histone cluster 1, H4m	P62804	http://www.phosphosite.org/proteinAction.do?id=20670&showAllSites=true	11	SGRGKGGkGLGKGGA, KGGKGLGkGGAKRHR, GLGKGGAkRHRKVLR	GGK*GLGK*GGAK*R	2	606.346	6094		5971	6047	6203	6365	6047	6057	5145		5068		5264	5429		5215	28.8893	29.0497	28.96	28.783	28.8532	28.7993	28.9558	28.6997	3.191		3.256	2.731	3.102	3.488	3.163	3.084	-0.8496		-1.008	-0.8099	-1.003
184	Chromatin, DNA-binding, DNA repair or DNA replication protein	Hist1h4m	H4H4	%9, %13, %17	PREDICTED: histone cluster 1, H4m	P62804	http://www.phosphosite.org/proteinAction.do?id=20670&showAllSites=true	11	SGRGKGGkGLGKGGA, KGGKGLGkGGAKRHR, GLGKGGAkRHRKVLR	GGK*GLGK*GGAK*R	3	404.567	5106	5153	5051	5101	5244	5392	5109	5115	5145	5193	5089	5120	5264	5429	5127	5152	28.8893	29.1113	29.0195	28.783	28.8532	28.7993	28.893	28.6997	3.894	4.284	3.422	3.583	3.648	3.825	3.729	3.067	-0.2636	-0.7158	-0.1307	-0.0927	-0.0837
185	Chromatin, DNA-binding, DNA repair or DNA replication protein	Hist1h4m	H4H4	%9, %13, %17	PREDICTED: histone cluster 1, H4m	P62804	http://www.phosphosite.org/proteinAction.do?id=20670&showAllSites=true	11	SGRGKGGkGLGKGGA, KGGKGLGkGGAKRHR, GLGKGGAkRHRKVLR	GKGGK*GLGK*GGAK*R	2	698.905					3850		3740	3718					3879		3778	3756													3.924		3.756	4.187					-0.8907
186	Chromatin, DNA-binding, DNA repair or DNA replication protein	Hist1h4m	H4H4	%9, %13, %17	PREDICTED: histone cluster 1, H4m	P62804	http://www.phosphosite.org/proteinAction.do?id=20670&showAllSites=true	11	SGRGKGGkGLGKGGA, KGGKGLGkGGAKRHR, GLGKGGAkRHRKVLR	GKGGK*GLGK*GGAK*R	3	466.272		3725	3674			3920	3737			3745	3694			3960	3778		24.8897	25.0042	24.8938	24.77	24.8337	24.759	24.9353	24.73		4.455	4.072			3.947	3.947			-0.4082	-0.3631
187	Chromatin, DNA-binding, DNA repair or DNA replication protein	Hist1h4m	H4H4	%9, %13, %17	PREDICTED: histone cluster 1, H4m	P62804	http://www.phosphosite.org/proteinAction.do?id=20670&showAllSites=true	11	SGRGKGGkGLGKGGA, KGGKGLGkGGAKRHR, GLGKGGAkRHRKVLR	GK*GLGK*GGAK*R	2	577.836						5427											28.8342	28.9892	28.96	28.783	28.7957	28.7395	28.893	28.6432						2.648
188	Chromatin, DNA-binding, DNA repair or DNA replication protein	Hmgn3	Hmgn3	13	high mobility group nucleosome-binding domain-containing protein 3 isoform 4	NP_001188284	http://www.ncbi.nlm.nih.gov/entrez/query.fcgi?db=protein&cmd=search&term=NP_001188284	13	SPENAEGkDGAKLTK	SPENAEGK*DGAK	2	622.791					2576			2441					2582				0	21.3102	21.2903	21.2565	21.3293	21.3353	21.356	21.1533					2.519			3.108					-0.6041
189	Chromatin, DNA-binding, DNA repair or DNA replication protein	LOC679840	LOC679840	10, 14	PREDICTED: histone H4 replacement-like	XP_001054684	http://www.ncbi.nlm.nih.gov/entrez/query.fcgi?db=protein&cmd=search&term=XP_001054684	11	GRGKGGGkGLGKGGA, GGGKGLGkGGAKRHR	KGGGK*GLGK*GGAK	2	599.849	2892	2812	2824	2807	2981	3020	2887	2851						3033	2879	2842	22.4313	22.4685	22.4112	22.3398	22.3658	22.37	22.4152	22.2438	2.532	3.402	3.167	3.094	3.309	3.546	3.677	3.624	-0.9722	-0.9347	-0.6185	-0.6894	-0.5468
190	Chromatin, DNA-binding, DNA repair or DNA replication protein	LOC679840	LOC679840	10, 14	PREDICTED: histone H4 replacement-like	XP_001054684	http://www.ncbi.nlm.nih.gov/entrez/query.fcgi?db=protein&cmd=search&term=XP_001054684	11	GRGKGGGkGLGKGGA, GGGKGLGkGGAKRHR	KGGGK*GLGK*GGAK	3	400.235	2885	2799	2821		2976	3016	2883	2848									22.4313	22.4115	22.4112	22.2803	22.3658	22.37	22.4152	22.2438	3.639	3.414	3.495		3.717	3.814	3.751	3.86	0.028	-0.108	-0.2957		-0.4175
191	Chromatin, DNA-binding, DNA repair or DNA replication protein	LOC679840	LOC679840	10, 14, 18	PREDICTED: histone H4 replacement-like	XP_001054684	http://www.ncbi.nlm.nih.gov/entrez/query.fcgi?db=protein&cmd=search&term=XP_001054684	11	GRGKGGGkGLGKGGA, GGGKGLGkGGAKRHR, GLGKGGAkRHRKVLR	GGGK*GLGK*GGAK*R	3	423.574		5204				5449		5181		5193				5429		5173	28.8893	29.1113	29.0195	28.8443	28.9165	28.7993	29.0228	28.7615		2.748				2.562		2.631		-0.3303
192	Chromatin, DNA-binding, DNA repair or DNA replication protein	LOC679840	LOC679840	10, 14, 18	PREDICTED: histone H4 replacement-like	XP_001054684	http://www.ncbi.nlm.nih.gov/entrez/query.fcgi?db=protein&cmd=search&term=XP_001054684	11	GRGKGGGkGLGKGGA, GGGKGLGkGGAKRHR, GLGKGGAkRHRKVLR	GKGGGK*GLGK*GGAK*R	2	727.415	3775	3759		3723	3891	3979	3777	3776	3760	3745		3712	3879	3960	3778	3756	24.8897	25.0042	24.9527	24.77	24.8337	24.759	24.9353	24.73	4.356	4.19		3.954	3.983	3.972	4.556	4.221	-0.5295	-0.35		-0.696	-0.859
193	Chromatin, DNA-binding, DNA repair or DNA replication protein	LOC679840	LOC679840	10, 14, 18	PREDICTED: histone H4 replacement-like	XP_001054684	http://www.ncbi.nlm.nih.gov/entrez/query.fcgi?db=protein&cmd=search&term=XP_001054684	11	GRGKGGGkGLGKGGA, GGGKGLGkGGAKRHR, GLGKGGAkRHRKVLR	GKGGGK*GLGK*GGAK*R	2	727.415							3787								3778		24.8897	25.0042	24.9527	24.77	24.8337	24.759	24.9353	24.73							3.986
194	Chromatin, DNA-binding, DNA repair or DNA replication protein	LOC679840	LOC679840	10, 14, 18	PREDICTED: histone H4 replacement-like	XP_001054684	http://www.ncbi.nlm.nih.gov/entrez/query.fcgi?db=protein&cmd=search&term=XP_001054684	11	GRGKGGGkGLGKGGA, GGGKGLGkGGAKRHR, GLGKGGAkRHRKVLR	GKGGGK*GLGK*GGAK*R	3	485.279	3764	3743	3697	3713	3866		3760		3760	3766	3715	3712	3879		3778										4.451	4.676	4.402	4.615	4.545		4.564		-1.0509	-1.119	-0.8054	-0.9106	-1.0227
195	Chromatin, DNA-binding, DNA repair or DNA replication protein	LOC679840	LOC679840	10, 14, 18	PREDICTED: histone H4 replacement-like	XP_001054684	http://www.ncbi.nlm.nih.gov/entrez/query.fcgi?db=protein&cmd=search&term=XP_001054684	11	GRGKGGGkGLGKGGA, GGGKGLGkGGAKRHR, GLGKGGAkRHRKVLR	KGGGK*GLGK*GGAK*R	2	698.905	3728	3726	3678	3674		3926				3745	3694	3712		3960			24.8897	25.0042	24.8938	24.77	24.8337	24.759	24.9353	24.73	3.823	4.022	4.1	4.152		4.265			-0.9029	-0.7253	-0.7246	-0.7654
196	Chromatin, DNA-binding, DNA repair or DNA replication protein	LOC679840	LOC679840	6, 10	PREDICTED: histone H4 replacement-like	XP_001054684	http://www.ncbi.nlm.nih.gov/entrez/query.fcgi?db=protein&cmd=search&term=XP_001054684	11	--MSGRGkGGGKGLG, GRGKGGGkGLGKGGA	GK*GGGK*GLGK	2	471.772								3514									24.2535	24.2658	24.2207	24.0795	24.2592	24.1175	24.2002	24.0132								2.065
197	Chromatin, DNA-binding, DNA repair or DNA replication protein	LOC679840	LOC679840	6, 10	PREDICTED: histone H4 replacement-like	XP_001054684	http://www.ncbi.nlm.nih.gov/entrez/query.fcgi?db=protein&cmd=search&term=XP_001054684	11	--MSGRGkGGGKGLG, GRGKGGGkGLGKGGA	K*GGGK*GLGK	2	443.261		3440		3425																						2.809		2.703						0.0981		1.3617
198	Chromatin, DNA-binding, DNA repair or DNA replication protein	LOC679840	LOC679840	6, 10, 14	PREDICTED: histone H4 replacement-like	XP_001054684	http://www.ncbi.nlm.nih.gov/entrez/query.fcgi?db=protein&cmd=search&term=XP_001054684	11	--MSGRGkGGGKGLG, GRGKGGGkGLGKGGA, GGGKGLGkGGAKRHR	GK*GGGK*GLGK*GGAK	2	649.365	4900	4935	4851	4893	5031	5173	4905	4920	4914	4941	4844	4889	5054	5179	4917	4942	28.2275	28.366	28.2763	28.1283	28.2478	28.1032	28.2682	28.0978	3.392	3.622	3.46	3.544	3.313	3.772	3.477	3.414	-1.0132	-1.2212	-1.3152	-1.222	-1.2713
199	Chromatin, DNA-binding, DNA repair or DNA replication protein	LOC679840	LOC679840	6, 10, 14	PREDICTED: histone H4 replacement-like	XP_001054684	http://www.ncbi.nlm.nih.gov/entrez/query.fcgi?db=protein&cmd=search&term=XP_001054684	11	--MSGRGkGGGKGLG, GRGKGGGkGLGKGGA, GGGKGLGkGGAKRHR	K*GGGK*GLGK*GGAK	3	414.238				4877		5147											28.1703	28.3112	28.2167	28.073	28.1852	28.1032	28.1495	27.9773				3.164		3.067						-1.4122
200	Chromatin, DNA-binding, DNA repair or DNA replication protein	LOC679840	LOC679840	6, 10, 14, 18	PREDICTED: histone H4 replacement-like	XP_001054684	http://www.ncbi.nlm.nih.gov/entrez/query.fcgi?db=protein&cmd=search&term=XP_001054684	11	--MSGRGkGGGKGLG, GRGKGGGkGLGKGGA, GGGKGLGkGGAKRHR, GLGKGGAkRHRKVLR	GK*GGGK*GLGK*GGAK*R	2	748.421	6056	6125	5972	6063	6184	6376	6027	6085	6088	6145	6001	6085	6220	6405	6066	6104	31.7295	31.8848	31.7835	31.6163	31.727	31.5968	31.7887	31.5162	4.476	4.735	4.466	4.651	4.313	4.442	4.734	4.47	-0.7591	-0.7852	-0.8882	-0.6936	-0.8447
201	Chromatin, DNA-binding, DNA repair or DNA replication protein	LOC679840	LOC679840	6, 10, 14, 18	PREDICTED: histone H4 replacement-like	XP_001054684	http://www.ncbi.nlm.nih.gov/entrez/query.fcgi?db=protein&cmd=search&term=XP_001054684	11	--MSGRGkGGGKGLG, GRGKGGGkGLGKGGA, GGGKGLGkGGAKRHR, GLGKGGAkRHRKVLR	GK*GGGK*GLGK*GGAK*R	2	748.421				6068								6085					31.7295	31.8848	31.7835	31.6163	31.727	31.5968	31.7887	31.5162				4.437								-0.6936
202	Chromatin, DNA-binding, DNA repair or DNA replication protein	LOC679840	LOC679840	6, 10, 14, 18	PREDICTED: histone H4 replacement-like	XP_001054684	http://www.ncbi.nlm.nih.gov/entrez/query.fcgi?db=protein&cmd=search&term=XP_001054684	11	--MSGRGkGGGKGLG, GRGKGGGkGLGKGGA, GGGKGLGkGGAKRHR, GLGKGGAkRHRKVLR	GK*GGGK*GLGK*GGAK*R	3	499.283	6092			6107	6222	6406	6089	6088	6088			6106	6241	6405	6066	6125	31.7295	31.9355	31.7835	31.676	31.7863	31.5968	31.7887	31.5808	4.522			4.928	4.946	5.337	4.23	5.041	-0.9904			-0.8293	-0.9316
203	Chromatin, DNA-binding, DNA repair or DNA replication protein	LOC679840	LOC679840	6, 10, 14, 18	PREDICTED: histone H4 replacement-like	XP_001054684	http://www.ncbi.nlm.nih.gov/entrez/query.fcgi?db=protein&cmd=search&term=XP_001054684	11	--MSGRGkGGGKGLG, GRGKGGGkGLGKGGA, GGGKGLGkGGAKRHR, GLGKGGAkRHRKVLR	K*GGGK*GLGK*GGAK*R	2	719.91				6010			5967	6029				6065			6025	6083												5.16			5.241	4.98				0.0766
204	Chromatin, DNA-binding, DNA repair or DNA replication protein	LOC679840	LOC679840	6, 10, 14, 18	PREDICTED: histone H4 replacement-like	XP_001054684	http://www.ncbi.nlm.nih.gov/entrez/query.fcgi?db=protein&cmd=search&term=XP_001054684	11	--MSGRGkGGGKGLG, GRGKGGGkGLGKGGA, GGGKGLGkGGAKRHR, GLGKGGAkRHRKVLR	K*GGGK*GLGK*GGAK*R	3	480.276			5930		6146						5969		6186														4.921		5.193						1.2588		0.9989
205	Chromatin, DNA-binding, DNA repair or DNA replication protein	LOC679840	LOC679840	6, 14, 18	PREDICTED: histone H4 replacement-like	XP_001054684	http://www.ncbi.nlm.nih.gov/entrez/query.fcgi?db=protein&cmd=search&term=XP_001054684	11	--MSGRGkGGGKGLG, GGGKGLGkGGAKRHR, GLGKGGAkRHRKVLR	GK*GGGKGLGK*GGAK*R	2	727.415			3733								3715																3.647								-0.2558
206	Chromatin, DNA-binding, DNA repair or DNA replication protein	LOC679840	LOC679840	6, 14, 18	PREDICTED: histone H4 replacement-like	XP_001054684	http://www.ncbi.nlm.nih.gov/entrez/query.fcgi?db=protein&cmd=search&term=XP_001054684	11	--MSGRGkGGGKGLG, GGGKGLGkGGAKRHR, GLGKGGAkRHRKVLR	GK*GGGKGLGK*GGAK*R	3	485.279						3962		3763						3960		3756	24.8897	25.0578	24.9527	24.77	24.8337	24.759	24.9353	24.73						4.576		4.401
207	Chromatin, DNA-binding, DNA repair or DNA replication protein	Nfkbil2	Nfkbil2	521	tonsoku-like protein	NP_001124044	http://www.ncbi.nlm.nih.gov/entrez/query.fcgi?db=protein&cmd=search&term=NP_001124044	152	VGRRKINkWNRRNDM	INK*WNRRNDM#GETLLHR	4	553.535		8011															37.0445	37.3063	37.0875	37.1843	37.1295	36.8988	37.0828	37.1427		2.153								1.7197
208	Chromatin, DNA-binding, DNA repair or DNA replication protein	Pura	PURA	%246	PREDICTED: purine rich element binding protein A	P86252	http://www.phosphosite.org/proteinAction.do?id=6786556&showAllSites=true	33	KFGHTFCkYSEEMKK	FGHTFCK*YSEEMK	3	569.25					10169	10507							10133	10499			43.3112	43.8188	43.408	43.597	43.4508	43.3653	43.3798	43.4582					2.402	3.526							-0.1775
209	Chromatin, DNA-binding, DNA repair or DNA replication protein	Pura	PURA	%246	PREDICTED: purine rich element binding protein A	P86252	http://www.phosphosite.org/proteinAction.do?id=6786556&showAllSites=true	33	KFGHTFCkYSEEMKK	FGHTFCK*YSEEM#K	3	574.582					8004			7932									36.9783	37.3728	37.0875	37.1843	37.0562	36.8988	37.019	37.0175					2.357			2.318					-0.2552
210	Chromatin, DNA-binding, DNA repair or DNA replication protein	Pura	PURA	%246	PREDICTED: purine rich element binding protein A	P86252	http://www.phosphosite.org/proteinAction.do?id=6786556&showAllSites=true	33	KFGHTFCkYSEEMKK	FGHTFCK*YSEEMKK	3	611.948								8478								8461	38.4818	38.8307	38.5355	38.6425	38.586	38.361	38.5782	38.5892								2.227
211	Chromatin, DNA-binding, DNA repair or DNA replication protein	Pura	PURA	%246	PREDICTED: purine rich element binding protein A	P86252	http://www.phosphosite.org/proteinAction.do?id=6786556&showAllSites=true	33	KFGHTFCkYSEEMKK	FGHTFCK*YSEEMKK	4	459.213	8363	8532	8246	8482	8504	8745	8268	8472									38.423	38.8307	38.5355	38.5878	38.6512	38.3032	38.5122	38.5892	3.946	3.609	3.066	2.92	3.612	3.564	2.935	3.015	-1.4449	-1.1057	-1.5311	-1.284	-1.3293
212	Chromatin, DNA-binding, DNA repair or DNA replication protein	RGD1303003	RGD1303003	201	ES1 protein homolog, mitochondrial precursor	NP_001004225	http://www.ncbi.nlm.nih.gov/entrez/query.fcgi?db=protein&cmd=search&term=NP_001004225	28	HEQEEGGkWPYAGTA	GVEVTVGHEQEEGGK*WPYAGTAEAVK	3	924.115	13030	13266	12806	13186	13097	13563	12776	13128	13070	13299	12823	13199	13112	13587	12792	13123	52.3018	52.3422	52.3013	52.3215	52.3052	52.2527	52.338	52.2728	4.043	4.082	4.179	4.656	4.228	3.639	4.149	3.968	-0.0378	-0.0121	-0.2872	-0.136	0.1402
213	Chromatin, DNA-binding, DNA repair or DNA replication protein	Rif1	RIF1	1523	PREDICTED: telomere-associated protein RIF1-like	XP_215736	http://www.phosphosite.org/proteinAction.do?id=25127&showAllSites=true	250	NASKRLYkRDTDSNV	RLYK*RDTDSNVGASD	3	580.283						27849																								2.673
214	Chromatin, DNA-binding, DNA repair or DNA replication protein	Shmt2	Shmt2	469	serine hydroxymethyltransferase, mitochondrial	NP_001008323	http://www.ncbi.nlm.nih.gov/entrez/query.fcgi?db=protein&cmd=search&term=NP_001008323	56	TAKLQDFkSFLLKDP	LQDFK*SFLLKDPETSQR	3	698.7	17571	17965	17259	17796	17582	18262	17189	17646	17580	17979	17272	17813	17585	18269	17202	17637	65.2328	65.4763	65.3343	65.5028	65.353	65.3487	65.3645	65.207	3.221	3.401	3.429	3.889	2.918	3.605	3.333	3.06	-0.339	-0.4551	-0.6184	0.8591	-0.1733
215	Chromatin, DNA-binding, DNA repair or DNA replication protein	Tiprl	Tiprl	102, 106, 117	TIP41-like protein	NP_001103137	http://www.ncbi.nlm.nih.gov/entrez/query.fcgi?db=protein&cmd=search&term=NP_001103137	31	RTEGEHSkEVIKPYD, EHSKEVIkPYDWTYT, WTYTTDYkGTLLGES	TEGEHSK*EVIK*PYDWTYTTDYK*GTLLGES	5	695.531					17980												66.4193	66.9532	66.8503	66.9442	66.8333	66.6658	66.585	66.636					3.239								2.5083
216	Chromatin, DNA-binding, DNA repair or DNA replication protein	Ube2n; LOC683536	UBE2N; LOC683536	92; 92	ubiquitin-conjugating enzyme E2 N	Q9EQX9; XP_001066426	http://www.phosphosite.org/proteinAction.do?id=6782459&showAllSites=true	17; 17	RICLDILkDKWSPAL; KICLDILkDKWSPAL	ICLDILK*DKWSPALQIR	3	704.394	20655	21030	20273	20768	20592	21337	20155	20658	20671	21046	20289	20786	20620	21354	20173	20666	74.0948	74.2785	74.3022	74.2277	74.3692	74.2062	74.176	74.3007	4.605	4.168	4.66	4.488	4.647	5.08	4.767	4.943	0.1854	-0.3375	-0.5971	-0.4626	-0.4749
217	Chromatin, DNA-binding, DNA repair or DNA replication protein	Zzz3	Zzz3	185	zinc finger, ZZ-type containing 3	NP_001128021	http://www.ncbi.nlm.nih.gov/entrez/query.fcgi?db=protein&cmd=search&term=NP_001128021	33	FKKLKKQkLQQMQAE	QK*LQQM#QAESGFVQHVGFKCD	5	505.441								5587									29.1297	29.4673	29.3377	29.2192	29.0933	29.024	29.2802	29.1377								2.667
Cytoskeletal protein
218	Cytoskeletal protein	Acta1; Actc1; Actg2	ACTA1; ACTC1; ACTG2	115; 115; 114	actin, alpha skeletal muscle	P68136; P68035; P63269	http://www.phosphosite.org/proteinAction.do?id=23141&showAllSites=true	42; 42; 42	TEAPLNPkANREKMT; TEAPLNPkANREKMT; TEAPLNPkANREKMT	VAPEEHPTLLTEAPLNPK*	2	999.531		15227								15252							57.8293	57.8218	57.8497	57.8638	57.8667	57.7053	57.8877	57.8293		2.492								0.0049
219	Cytoskeletal protein	Acta1; Actb; Actbl2; Actc1; Actg1; Actg2	ACTA1; ACTB; ACTBL2; ACTC1; ACTG1; ACTG2	%193; %191; %192; %193; %191; %192	actin, alpha skeletal muscle	P68136; P60711; NP_001099879; P68035; P63259; P63269	http://www.phosphosite.org/proteinAction.do?id=23141&showAllSites=true	42; 42; 42; 42; 42; 42	DLTDYLMkILTERGY; DLTDYLMkILTERGY; DLTDYLMkILTERGY; DLTDYLMkILTERGY; DLTDYLMkILTERGY; DLTDYLMkILTERGY	DLTDYLM#K*	2	528.75	17149								17139								64.0087	64.1163	63.9	64.074	63.9748	63.9372	63.9837	63.823	2.516								0.4911
220	Cytoskeletal protein	Acta1; Actb; Actbl2; Actc1; Actg1; Actg2	ACTA1; ACTB; ACTBL2; ACTC1; ACTG1; ACTG2	%193; %191; %192; %193; %191; %192	actin, alpha skeletal muscle	P68136; P60711; NP_001099879; P68035; P63259; P63269	http://www.phosphosite.org/proteinAction.do?id=23141&showAllSites=true	42; 42; 42; 42; 42; 42	DLTDYLMkILTERGY; DLTDYLMkILTERGY; DLTDYLMkILTERGY; DLTDYLMkILTERGY; DLTDYLMkILTERGY; DLTDYLMkILTERGY	DLTDYLM#K*ILTER	2	834.929	26231		25374	25977	25846			26041	25467		25391	25974	25865			26006	89.2647	89.7438	89.648	89.7892	89.0312	88.711	89.6165	89.5362	2.756		4.212	3.68	3.883			3.477	-1.7771		-2.1084	-1.8496	-2.7897
221	Cytoskeletal protein	Acta1; Actb; Actbl2; Actc1; Actg1; Actg2	ACTA1; ACTB; ACTBL2; ACTC1; ACTG1; ACTG2	%193; %191; %192; %193; %191; %192	actin, alpha skeletal muscle	P68136; P60711; NP_001099879; P68035; P63259; P63269	http://www.phosphosite.org/proteinAction.do?id=23141&showAllSites=true	42; 42; 42; 42; 42; 42	DLTDYLMkILTERGY; DLTDYLMkILTERGY; DLTDYLMkILTERGY; DLTDYLMkILTERGY; DLTDYLMkILTERGY; DLTDYLMkILTERGY	DLTDYLM#K*ILTER	3	556.955				25979	25891							25974	25901				90.2385	90.1893	90.2545	90.5448	90.4028	90.0398	90.3118	90.363				2.95	3.841							0.0589	0.4712
222	Cytoskeletal protein	Acta1; Actb; Actbl2; Actc1; Actg1; Actg2	ACTA1; ACTB; ACTBL2; ACTC1; ACTG1; ACTG2	%193; %191; %192; %193; %191; %192	actin, alpha skeletal muscle	P68136; P60711; NP_001099879; P68035; P63259; P63269	http://www.phosphosite.org/proteinAction.do?id=23141&showAllSites=true	42; 42; 42; 42; 42; 42	DLTDYLMkILTERGY; DLTDYLMkILTERGY; DLTDYLMkILTERGY; DLTDYLMkILTERGY; DLTDYLMkILTERGY; DLTDYLMkILTERGY	LDLAGRDLTDYLM#K*	2	841.427		19224								19239							68.8125	68.9717	68.9432	69.047	68.9115	68.8182	68.79	68.8557		3.183								-0.1573
223	Cytoskeletal protein	Acta1; Actb; Actbl2; Actc1; Actg1; Actg2	ACTA1; ACTB; ACTBL2; ACTC1; ACTG1; ACTG2	%193; %191; %192; %193; %191; %192	actin, alpha skeletal muscle	P68136; P60711; NP_001099879; P68035; P63259; P63269	http://www.phosphosite.org/proteinAction.do?id=23141&showAllSites=true	42; 42; 42; 42; 42; 42	DLTDYLMkILTERGY; DLTDYLMkILTERGY; DLTDYLMkILTERGY; DLTDYLMkILTERGY; DLTDYLMkILTERGY; DLTDYLMkILTERGY	LDLAGRDLTDYLM#K*	3	561.287	18848	19205	18522	19044	18816	19520		18866	18840	19239	18511	19052	18803	19508		18855	68.8125	68.9717	68.9432	69.047	68.9115	68.8182	68.79	68.796	3.314	3.124	3.014	3.46	3.002	3.509		3.264	-0.5361	0.1102	-0.3548	-0.6752	-0.6425
224	Cytoskeletal protein	Acta1; Actc1; Actg2	ACTA1; ACTC1; ACTG2	286; 286; 285	actin, alpha skeletal muscle	P68136; P68035; P63269	http://www.phosphosite.org/proteinAction.do?id=23141&showAllSites=true	42; 42; 42	TTYNSIMkCDIDIRK; TTYNSIMkCDIDIRK; TTYNSIMkCDIDIRK	FRCPETLFQPSFIGM#ESAGIHETTYNSIM#K*	3	1189.22	18733								18693								68.398	68.4458	68.5768	68.614	68.4257	68.3988	68.3655	68.4192	3.901								0.236
225	Cytoskeletal protein	Acta1; Actb; Actc1; Actg1; Actg2	ACTA1; ACTB; ACTC1; ACTG1; ACTG2	%52; %50; %52; %50; %51	actin, alpha skeletal muscle	P68136; P60711; P68035; P63259; P63269	http://www.phosphosite.org/proteinAction.do?id=23141&showAllSites=true	42; 42; 42; 42; 42	VMVGMGQkDSYVGDE; VMVGMGQkDSYVGDE; VMVGMGQkDSYVGDE; VMVGMGQkDSYVGDE; VMVGMGQkDSYVGDE	HQGVMVGMGQK*DSYVGDEAQSK	3	798.367	10264	10479	10115	10413	10396	10765	10118	10381	10259	10487	10127	10423	10406	10772	10109	10393	44.0438	44.4018	44.2215	44.3157	44.2522	44.1455	44.167	44.2712	5.076	5.952	6.164	6.588	5.285	5.611	5.787	5.758	-0.5476	-0.3019	-1.3608	-0.7904	-0.4088
226	Cytoskeletal protein	Acta1; Actb; Actc1; Actg1; Actg2	ACTA1; ACTB; ACTC1; ACTG1; ACTG2	%52; %50; %52; %50; %51	actin, alpha skeletal muscle	P68136; P60711; P68035; P63259; P63269	http://www.phosphosite.org/proteinAction.do?id=23141&showAllSites=true	42; 42; 42; 42; 42	VMVGMGQkDSYVGDE; VMVGMGQkDSYVGDE; VMVGMGQkDSYVGDE; VMVGMGQkDSYVGDE; VMVGMGQkDSYVGDE	HQGVMVGMGQK*DSYVGDEAQSK	3	798.367			10161								10127						44.0438	44.4018	44.2215	44.3157	44.2522	44.1455	44.167	44.2712			3.845								-1.3608
227	Cytoskeletal protein	Acta1; Actb; Actc1; Actg1; Actg2	ACTA1; ACTB; ACTC1; ACTG1; ACTG2	%52; %50; %52; %50; %51	actin, alpha skeletal muscle	P68136; P60711; P68035; P63259; P63269	http://www.phosphosite.org/proteinAction.do?id=23141&showAllSites=true	42; 42; 42; 42; 42	VMVGMGQkDSYVGDE; VMVGMGQkDSYVGDE; VMVGMGQkDSYVGDE; VMVGMGQkDSYVGDE; VMVGMGQkDSYVGDE	HQGVMVGM#GQK*DSYVGDEAQSK	3	803.698	8010	8149	7873	8091	8125	8369	7877	8060	8957	9122	8825	9081	9104	9386	8829	9049									5.27	5.217	5.611	5.203	5.617	5.697	5.373	6.009	-0.2827	0.738	-0.1486	-0.303	-0.3989
228	Cytoskeletal protein	Acta1; Actb; Actc1; Actg1; Actg2	ACTA1; ACTB; ACTC1; ACTG1; ACTG2	%52; %50; %52; %50; %51	actin, alpha skeletal muscle	P68136; P60711; P68035; P63259; P63269	http://www.phosphosite.org/proteinAction.do?id=23141&showAllSites=true	42; 42; 42; 42; 42	VMVGMGQkDSYVGDE; VMVGMGQkDSYVGDE; VMVGMGQkDSYVGDE; VMVGMGQkDSYVGDE; VMVGMGQkDSYVGDE	HQGVM#VGMGQK*DSYVGDEAQSK	3	803.698	8946	9109	8812	9058	9075	9381	8820	9035	8957	9122	8825	9081	9104	9386	8829	9049	40.2448	40.5433	40.3145	40.4615	40.4175	40.1898	40.2732	40.3513	5.471	6.503	6.37	7.184	5.103	5.593	4.927	6.174	-0.3831	-1.2071	-0.5787	-0.7397	-0.5596
229	Cytoskeletal protein	Acta1; Actb; Actc1; Actg1; Actg2	ACTA1; ACTB; ACTC1; ACTG1; ACTG2	%52; %50; %52; %50; %51	actin, alpha skeletal muscle	P68136; P60711; P68035; P63259; P63269	http://www.phosphosite.org/proteinAction.do?id=23141&showAllSites=true	42; 42; 42; 42; 42	VMVGMGQkDSYVGDE; VMVGMGQkDSYVGDE; VMVGMGQkDSYVGDE; VMVGMGQkDSYVGDE; VMVGMGQkDSYVGDE	HQGVM#VGMGQK*DSYVGDEAQSK	3	803.698				9069								9081					40.2448	40.5433	40.3145	40.4615	40.4175	40.1898	40.2732	40.3513				5.972								-0.692
230	Cytoskeletal protein	Acta1; Actb; Actc1; Actg1; Actg2	ACTA1; ACTB; ACTC1; ACTG1; ACTG2	%52; %50; %52; %50; %51	actin, alpha skeletal muscle	P68136; P60711; P68035; P63259; P63269	http://www.phosphosite.org/proteinAction.do?id=23141&showAllSites=true	42; 42; 42; 42; 42	VMVGMGQkDSYVGDE; VMVGMGQkDSYVGDE; VMVGMGQkDSYVGDE; VMVGMGQkDSYVGDE; VMVGMGQkDSYVGDE	HQGVM#VGM#GQK*DSYVGDEAQSK	3	809.03			6879	7176	7101	7322	6906				6875	7052	7111	7329	6898		34.286	34.5753	34.4343	34.4788	34.4072	34.252	34.3418	34.241			3.925	3.888	4.883	4.166	3.593				-0.2254	-0.6135	-0.2646
231	Cytoskeletal protein	Acta1; Actb; Actc1; Actg1; Actg2	ACTA1; ACTB; ACTC1; ACTG1; ACTG2	%52; %50; %52; %50; %51	actin, alpha skeletal muscle	P68136; P60711; P68035; P63259; P63269	http://www.phosphosite.org/proteinAction.do?id=23141&showAllSites=true	42; 42; 42; 42; 42	VMVGMGQkDSYVGDE; VMVGMGQkDSYVGDE; VMVGMGQkDSYVGDE; VMVGMGQkDSYVGDE; VMVGMGQkDSYVGDE	HQGVM#VGM#GQK*DSYVGDEAQSK	3	809.03						8082								7329			34.286	34.5753	34.4343	34.4788	34.4072	34.252	34.3418	34.241						2.816
232	Cytoskeletal protein	Acta1; Actb; Actc1; Actg1; Actg2	ACTA1; ACTB; ACTC1; ACTG1; ACTG2	%52; %50; %52; %50; %51	actin, alpha skeletal muscle	P68136; P60711; P68035; P63259; P63269	http://www.phosphosite.org/proteinAction.do?id=23141&showAllSites=true	42; 42; 42; 42; 42	VMVGMGQkDSYVGDE; VMVGMGQkDSYVGDE; VMVGMGQkDSYVGDE; VMVGMGQkDSYVGDE; VMVGMGQkDSYVGDE	HQGVMVGMGQK*DSYVGDEAQSKR	3	850.401	9179	9370	9053	9350	9330	9656	9075	9294	9188	9374	9035	9354	9335	9659	9081	9301	40.9082	41.2505	40.9512	41.2462	41.0905	40.9688	41.0312	41.0898	6.822	7.124	6.553	6.592	6.744	6.147	6.322	6.654	-0.8142	-0.9997	0.0873	-0.9566	-0.8412
233	Cytoskeletal protein	Acta1; Actb; Actc1; Actg1; Actg2	ACTA1; ACTB; ACTC1; ACTG1; ACTG2	%52; %50; %52; %50; %51	actin, alpha skeletal muscle	P68136; P60711; P68035; P63259; P63269	http://www.phosphosite.org/proteinAction.do?id=23141&showAllSites=true	42; 42; 42; 42; 42	VMVGMGQkDSYVGDE; VMVGMGQkDSYVGDE; VMVGMGQkDSYVGDE; VMVGMGQkDSYVGDE; VMVGMGQkDSYVGDE	HQGVMVGMGQK*DSYVGDEAQSKR	4	638.052	9148	9354	9038	9334		9639	9062	9281	9188	9374	9056	9333		9659	9081	9301	40.9082	41.2505	41.0112	41.1892	41.0905	40.9688	41.0312	41.0898	2.79	3.224	3.194	3.084		2.755	2.505	2.953	-0.3536	-0.3709	-0.476	-0.3999
234	Cytoskeletal protein	Acta1; Actb; Actc1; Actg1; Actg2	ACTA1; ACTB; ACTC1; ACTG1; ACTG2	%52; %50; %52; %50; %51	actin, alpha skeletal muscle	P68136; P60711; P68035; P63259; P63269	http://www.phosphosite.org/proteinAction.do?id=23141&showAllSites=true	42; 42; 42; 42; 42	VMVGMGQkDSYVGDE; VMVGMGQkDSYVGDE; VMVGMGQkDSYVGDE; VMVGMGQkDSYVGDE; VMVGMGQkDSYVGDE	HQGVMVGM#GQK*DSYVGDEAQSKR	3	855.732	7086	7211	6994	7166	7251	7512	7037	7134	8054	8198	7924	8122	8182	8420	7927	8104									4.781	6.082	6.285	6.178	6.202	4.59	5.731	5.73	-1.1325	-0.8273	-0.1443	-1.1368	-0.8331
235	Cytoskeletal protein	Acta1; Actb; Actc1; Actg1; Actg2	ACTA1; ACTB; ACTC1; ACTG1; ACTG2	%52; %50; %52; %50; %51	actin, alpha skeletal muscle	P68136; P60711; P68035; P63259; P63269	http://www.phosphosite.org/proteinAction.do?id=23141&showAllSites=true	42; 42; 42; 42; 42	VMVGMGQkDSYVGDE; VMVGMGQkDSYVGDE; VMVGMGQkDSYVGDE; VMVGMGQkDSYVGDE; VMVGMGQkDSYVGDE	HQGVMVGM#GQK*DSYVGDEAQSKR	3	855.732		7225								8198																5.054								-0.8273
236	Cytoskeletal protein	Acta1; Actb; Actc1; Actg1; Actg2	ACTA1; ACTB; ACTC1; ACTG1; ACTG2	%52; %50; %52; %50; %51	actin, alpha skeletal muscle	P68136; P60711; P68035; P63259; P63269	http://www.phosphosite.org/proteinAction.do?id=23141&showAllSites=true	42; 42; 42; 42; 42	VMVGMGQkDSYVGDE; VMVGMGQkDSYVGDE; VMVGMGQkDSYVGDE; VMVGMGQkDSYVGDE; VMVGMGQkDSYVGDE	HQGVMVGM#GQK*DSYVGDEAQSKR	4	642.051	7069	7214		7137	7239	7456	7025	7139	8054	8177		8143	8182	8420	7927	8104									3.011	3.25		2.671	3.048	3.098	3.356	3.001	0.0756	0.9597		-0.6503	-0.3244
237	Cytoskeletal protein	Acta1; Actb; Actc1; Actg1; Actg2	ACTA1; ACTB; ACTC1; ACTG1; ACTG2	%52; %50; %52; %50; %51	actin, alpha skeletal muscle	P68136; P60711; P68035; P63259; P63269	http://www.phosphosite.org/proteinAction.do?id=23141&showAllSites=true	42; 42; 42; 42; 42	VMVGMGQkDSYVGDE; VMVGMGQkDSYVGDE; VMVGMGQkDSYVGDE; VMVGMGQkDSYVGDE; VMVGMGQkDSYVGDE	HQGVM#VGMGQK*DSYVGDEAQSKR	3	855.732	8066		7914	8133	8192	8410	7925	8097	8054		7924	8122	8182	8420	7927	8104	37.5473	37.8585	37.578	37.6002	37.6493	37.3817	37.4503	37.5175	5.186		4.663	7.373	4.992	5.394	5.607	6.1	-0.4511		-0.4257	-0.2912	-1.1801
238	Cytoskeletal protein	Acta1; Actb; Actc1; Actg1; Actg2	ACTA1; ACTB; ACTC1; ACTG1; ACTG2	%52; %50; %52; %50; %51	actin, alpha skeletal muscle	P68136; P60711; P68035; P63259; P63269	http://www.phosphosite.org/proteinAction.do?id=23141&showAllSites=true	42; 42; 42; 42; 42	VMVGMGQkDSYVGDE; VMVGMGQkDSYVGDE; VMVGMGQkDSYVGDE; VMVGMGQkDSYVGDE; VMVGMGQkDSYVGDE	HQGVM#VGMGQK*DSYVGDEAQSKR	4	642.051	8035	8181	7905	8102	8143	8400	7907	8084	8054	8177	7924	8143	8182	8420	7927	8104	37.5473	37.7987	37.578	37.6597	37.6493	37.3817	37.4503	37.5175	3.086	3.978	3.87	3.726	3.496	3.689	3.393	3.472	-1.3793	-0.8643	-0.8588	-0.9009	-1.2693
239	Cytoskeletal protein	Acta1; Actb; Actc1; Actg1; Actg2	ACTA1; ACTB; ACTC1; ACTG1; ACTG2	%52; %50; %52; %50; %51	actin, alpha skeletal muscle	P68136; P60711; P68035; P63259; P63269	http://www.phosphosite.org/proteinAction.do?id=23141&showAllSites=true	42; 42; 42; 42; 42	VMVGMGQkDSYVGDE; VMVGMGQkDSYVGDE; VMVGMGQkDSYVGDE; VMVGMGQkDSYVGDE; VMVGMGQkDSYVGDE	HQGVM#VGM#GQK*DSYVGDEAQSKR	3	861.064			6102	6208		6525					6085	6190		6510			31.9847	32.2435	32.047	31.9253	32.036	31.8968	32.0497	31.7602			3.902	5.221		4.439					-2.3558	-1.689
240	Cytoskeletal protein	Acta1; Actb; Actc1; Actg1; Actg2	ACTA1; ACTB; ACTC1; ACTG1; ACTG2	%52; %50; %52; %50; %51	actin, alpha skeletal muscle	P68136; P60711; P68035; P63259; P63269	http://www.phosphosite.org/proteinAction.do?id=23141&showAllSites=true	42; 42; 42; 42; 42	VMVGMGQkDSYVGDE; VMVGMGQkDSYVGDE; VMVGMGQkDSYVGDE; VMVGMGQkDSYVGDE; VMVGMGQkDSYVGDE	HQGVM#VGM#GQK*DSYVGDEAQSKR	4	646.05		6599	6066	6195	6288	6495	6131	6174		6245	6085	6190	6304	6510	6150	6188	31.9847	32.1818	32.047	31.9253	31.9752	31.8968	32.0497	31.7602		2.694	3.34	3.161	3.497	3.539	2.993	2.975		-0.9146	-1.4612	-1.5914	-1.5569
241	Cytoskeletal protein	Acta1; Actb; Actc1; Actg1; Actg2	ACTA1; ACTB; ACTC1; ACTG1; ACTG2	%52; %50; %52; %50; %51	actin, alpha skeletal muscle	P68136; P60711; P68035; P63259; P63269	http://www.phosphosite.org/proteinAction.do?id=23141&showAllSites=true	42; 42; 42; 42; 42	VMVGMGQkDSYVGDE; VMVGMGQkDSYVGDE; VMVGMGQkDSYVGDE; VMVGMGQkDSYVGDE; VMVGMGQkDSYVGDE	HQGVM#VGM#GQK*DSYVGDEAQSKR	4	646.05		6251						6559		6245						6188	31.9847	32.1818	32.047	31.9253	31.9752	31.8968	32.0497	31.7602		2.664						2.481		-0.7503
242	Cytoskeletal protein	Acta1; Actb; Actc1; Actg1; Actg2	ACTA1; ACTB; ACTC1; ACTG1; ACTG2	%63; %61; %63; %61; %62	actin, alpha skeletal muscle	P68136; P60711; P68035; P63259; P63269	http://www.phosphosite.org/proteinAction.do?id=23141&showAllSites=true	42; 42; 42; 42; 42	VGDEAQSkRGILTLK; VGDEAQSkRGILTLK; VGDEAQSkRGILTLK; VGDEAQSkRGILTLK; VGDEAQSkRGILTLK	DSYVGDEAQSK*R	2	698.821	5526	5625	5485	5542	5654	5792	5531	5559	5528	5615	5468	5524	5643	5803	5521	5525	30.0443	30.3395	30.1762	29.9603	29.9972	29.8547	30.0993	29.7813	3.358	3.25	3.04	2.941	4.013	3.589	3.3	3.051	-0.4893	-0.727	-0.2501	-0.4298	-0.1291
243	Cytoskeletal protein	Acta1; Actb; Actc1; Actg1; Actg2	ACTA1; ACTB; ACTC1; ACTG1; ACTG2	%63; %61; %63; %61; %62	actin, alpha skeletal muscle	P68136; P60711; P68035; P63259; P63269	http://www.phosphosite.org/proteinAction.do?id=23141&showAllSites=true	42; 42; 42; 42; 42	VGDEAQSkRGILTLK; VGDEAQSkRGILTLK; VGDEAQSkRGILTLK; VGDEAQSkRGILTLK; VGDEAQSkRGILTLK	DSYVGDEAQSK*R	2	698.821	5542								5528								30.0443	30.3395	30.1762	29.9603	29.9972	29.8547	30.0993	29.7813	3.217								-0.4893
244	Cytoskeletal protein	Acta1; Actb; Actc1; Actg1; Actg2	ACTA1; ACTB; ACTC1; ACTG1; ACTG2	%63; %61; %63; %61; %62	actin, alpha skeletal muscle	P68136; P60711; P68035; P63259; P63269	http://www.phosphosite.org/proteinAction.do?id=23141&showAllSites=true	42; 42; 42; 42; 42	VGDEAQSkRGILTLK; VGDEAQSkRGILTLK; VGDEAQSkRGILTLK; VGDEAQSkRGILTLK; VGDEAQSkRGILTLK	HQGVM#VGMGQKDSYVGDEAQSK*	3	803.698				7946																								2.354								0.0257
245	Cytoskeletal protein	Acta1; Actb; Actc1; Actg1; Actg2	ACTA1; ACTB; ACTC1; ACTG1; ACTG2	%63; %61; %63; %61; %62	actin, alpha skeletal muscle	P68136; P60711; P68035; P63259; P63269	http://www.phosphosite.org/proteinAction.do?id=23141&showAllSites=true	42; 42; 42; 42; 42	VGDEAQSkRGILTLK; VGDEAQSkRGILTLK; VGDEAQSkRGILTLK; VGDEAQSkRGILTLK; VGDEAQSkRGILTLK	HQGVMVGM#GQKDSYVGDEAQSK*R	4	642.051			6965								7924																3.456								-0.6756
246	Cytoskeletal protein	Acta1; Actc1	ACTA1; ACTC1	%70; %70	actin, alpha skeletal muscle	P68136; P68035	http://www.phosphosite.org/proteinAction.do?id=23141&showAllSites=true	42; 42	KRGILTLkYPIEHGI; KRGILTLkYPIEHGI	GILTLK*YPIEHGIITNWDDMEKIWHHTFYNELR	5	825.82	26324	26820	25612		26157	26861				26650			26172	26891			91.5375	91.1403	91.5042	91.5222	91.532	90.9025	90.8903	90.9843	3.142	3.967	3.476		4.215	4.273			-0.2567	0.0226	-1.1832		0.1411
247	Cytoskeletal protein	Acta1; Actc1	ACTA1; ACTC1	%70; %70	actin, alpha skeletal muscle	P68136; P68035	http://www.phosphosite.org/proteinAction.do?id=23141&showAllSites=true	42; 42	KRGILTLkYPIEHGI; KRGILTLkYPIEHGI	GILTLK*YPIEHGIITNWDDMEKIWHHTFYNELR	5	825.82		26654				26819				26650				26891			91.5375	91.1403	91.5042	91.5222	91.532	90.9025	90.8903	90.9843		3.885				4.072				0.3499
248	Cytoskeletal protein	Acta1; Actc1	ACTA1; ACTC1	%70; %70	actin, alpha skeletal muscle	P68136; P68035	http://www.phosphosite.org/proteinAction.do?id=23141&showAllSites=true	42; 42	KRGILTLkYPIEHGI; KRGILTLkYPIEHGI	GILTLK*YPIEHGIITNWDDMEKIWHHTFYNELR	5	825.82		26584								26650							91.5375	91.1403	91.5042	91.5222	91.532	90.9025	90.8903	90.9843		3.48								0.2354
249	Cytoskeletal protein	Acta1; Actc1	ACTA1; ACTC1	%70; %70	actin, alpha skeletal muscle	P68136; P68035	http://www.phosphosite.org/proteinAction.do?id=23141&showAllSites=true	42; 42	KRGILTLkYPIEHGI; KRGILTLkYPIEHGI	GILTLK*YPIEHGIITNWDDM#EKIWHHTFYNELR	5	829.019		24058																								3.136								1.6869
250	Cytoskeletal protein	Acta1; Actc1	ACTA1; ACTC1	86; 86	actin, alpha skeletal muscle	P68136; P68035	http://www.phosphosite.org/proteinAction.do?id=23141&showAllSites=true	42; 42	TNWDDMEkIWHHTFY; TNWDDMEkIWHHTFY	GILTLKYPIEHGIITNWDDMEK*IWHHTFYNELR	5	825.82				25292			24673																					3.882			3.566					-0.6911
251	Cytoskeletal protein	Acta1; Actc1	ACTA1; ACTC1	86; 86	actin, alpha skeletal muscle	P68136; P68035	http://www.phosphosite.org/proteinAction.do?id=23141&showAllSites=true	42; 42	TNWDDMEkIWHHTFY; TNWDDMEkIWHHTFY	GILTLKYPIEHGIITNWDDM#EK*IWHHTFYNELR	5	829.019							21261										77.1507	77.345	77.98	77.6747	0	77.5882	77.5552	77.4617							3.019
252	Cytoskeletal protein	Actn1; Actn2; Actn4	ACTN1; ACTN2; ACTN4	376; 410; 395	alpha-actinin-1	Q9Z1P2; XP_001061664; Q9QXQ0	http://www.phosphosite.org/proteinAction.do?id=3912&showAllSites=true	103; 107; 105	GCLEQAEkGYEEWLL; QRLEQAEkGYEEWLL; QHLEQAEkGYEEWLL	LEQAEK*GYEEWLLNEIR	3	721.364			21676														78.2977	78.3997	78.5628	78.455	78.448	78.3862	78.3283	78.0415			3.218								2.0789
253	Cytoskeletal protein	Actn2	ACTN2	202	actinin alpha 2	XP_001061664	http://www.phosphosite.org/proteinAction.do?id=6787854&showAllSites=true	107	PDLIDYSkLNKDDPI	HRPDLIDYSK*LNKDDPIGNINLAM#EIAEK	4	845.934			17990	18488				18424			18007	18485					67.3245	67.183	67.1632	67.408	67.454	67.0107	67.2065	67.3097			4.052	4.315				3.597			0.372	0.3403
254	Cytoskeletal protein	Actn2	ACTN2	205	actinin alpha 2	XP_001061664	http://www.phosphosite.org/proteinAction.do?id=6787854&showAllSites=true	107	IDYSKLNkDDPIGNI	HRPDLIDYSKLNK*DDPIGNINLAM#EIAEK	4	845.934	18391				18370				18315				18299												3.086				4.362				0.2607				0.2738
255	Cytoskeletal protein	Actn2	ACTN2	221	actinin alpha 2	XP_001061664	http://www.phosphosite.org/proteinAction.do?id=6787854&showAllSites=true	107	LAMEIAEkHLDIPKM	LNKDDPIGNINLAMEIAEK*HLDIPK	4	711.63						23646								23618			80.6935	80.9808	80.9372	80.9598	80.8695	80.7962	80.7558	80.8725						4.45
256	Cytoskeletal protein	Actn2	ACTN2	221	actinin alpha 2	XP_001061664	http://www.phosphosite.org/proteinAction.do?id=6787854&showAllSites=true	107	LAMEIAEkHLDIPKM	LNKDDPIGNINLAM#EIAEK*HLDIPK	4	715.629	19769	20338	19456	19989	19705	20488	19322	19809	19773	20303	19615	19976	19888	20593	19463	20090	71.9493	71.559	72.2017	72.0983	72.1083	71.92	71.9915	71.6135	3.131	3.675	4.17	4.518	3.538	4.03	4.914	4.11	0.2702	0.4163	-0.5314	0.1387	0.1261
257	Cytoskeletal protein	Actn2	ACTN2	221	actinin alpha 2	XP_001061664	http://www.phosphosite.org/proteinAction.do?id=6787854&showAllSites=true	107	LAMEIAEkHLDIPKM	LNKDDPIGNINLAM#EIAEK*HLDIPK	4	715.629		20138	19422							20303	19615						71.9493	71.559	72.2017	72.0983	72.1083	71.92	71.9915	71.6135		3.378	4.09							-0.1526	-0.6618
258	Cytoskeletal protein	Actn2	ACTN2	432	actinin alpha 2	XP_001061664	http://www.phosphosite.org/proteinAction.do?id=6787854&showAllSites=true	107	RLEHLAEkFRQKAST	LEHLAEK*FR	3	395.552	9207	9412		9369		9679			9209	9416		9354		9659			40.9663	41.3668	41.0707	41.2462	41.1495	40.9688	41.1552	41.1513	3.231	3.51		3.192		3.342			-0.2022	-0.3415		-0.2183
259	Cytoskeletal protein	Actn2	ACTN2	640	actinin alpha 2	XP_001061664	http://www.phosphosite.org/proteinAction.do?id=6787854&showAllSites=true	107	ELRNKWDkVKQLVPV	NKWDK*VK	3	320.515	4401																26.712	26.8227	26.6665	26.4745	26.6378	26.4725	26.6948	26.4938	2.243								-0.539
260	Cytoskeletal protein	Actn2	ACTN2	642	actinin alpha 2	XP_001061664	http://www.phosphosite.org/proteinAction.do?id=6787854&showAllSites=true	107	RNKWDKVkQLVPVRD	NKWDKVK*QLVPVRDQSLQEELAR	4	706.138						15537	14608							15497	14619		57.71	57.7072	57.6605	57.9218	57.6858	57.642	57.7675	57.8293						2.907	3.799
261	Cytoskeletal protein	Cotl1	COTL1	130, 131	coactosin-like protein	B0BNA5	http://www.phosphosite.org/proteinAction.do?id=24978219&showAllSites=true	16	DFIRSELkKAGGANY, FIRSELKkAGGANYD	SELK*K*AGGANYDAQSE	3	584.608						15745											58.5067	58.5418	58.6248	58.7795	58.5663	58.4778	58.5917	58.561						2.367
262	Cytoskeletal protein	Des	desmin	338	desmin	P48675	http://www.phosphosite.org/proteinAction.do?id=13784&showAllSites=true	53	TCEIDALkGTNDSLM	HQIQSYTCEIDALK*GTNDSLM#R	3	880.079		15123		15037						15126		15047					57.4137	57.4798	57.4168	57.6263	57.4482	57.4575	57.4587	57.4672		5.015		4.787						-0.148		-0.4437
263	Cytoskeletal protein	Dnah8	Dnah8	2684	PREDICTED: dynein, axonemal, heavy chain 8	XP_228058	http://www.ncbi.nlm.nih.gov/entrez/query.fcgi?db=protein&cmd=search&term=XP_228058	537	MVKAYLKkYDPEVQL	TVM#VKAYLKK*	3	413.577								11348								11317	46.782	47.17	47.0372	46.9768	47.095	46.8703	47.016	47.0187								2.211
264	Cytoskeletal protein	Flnc	FLNC	2464	filamin-C	XP_342654	http://www.phosphosite.org/proteinAction.do?id=24963&showAllSites=true	291	VSELDSDkHTIRFIP	VHTPSGAVEECYVSELDSDK*HTIR	4	693.579					13725	14247							13721	14259			54.1425	54.2447	54.1925	54.2648	54.1027	54.1682	54.1163	54.1623					2.77	2.818							0.1256
265	Cytoskeletal protein	Flnc	FLNC	%735	filamin-C	XP_342654	http://www.phosphosite.org/proteinAction.do?id=24963&showAllSites=true	291	RCSYVPTkPIKHTVI	CSYVPTK*PIK	2	617.829	9514		9382		9610	9936	9357	9580	9482		9350		9608	9932	9354	9574	41.744	41.9468	41.8817	41.9528	41.8793	41.7245	41.832	41.8585	2.139		2.362		2.442	2.783	2.597	2.561	-0.5784		-0.6326		-0.5435
266	Cytoskeletal protein	Frmpd4	FRMPD4	1073	FERM and PDZ domain-containing protein 4	NP_001100430	http://www.phosphosite.org/proteinAction.do?id=6787671&showAllSites=true	187	GNREAEGkEDGTMEG	EAEGK*EDGTM#EGEADDASGLGQGERFLSDM#ACVASAK	5	779.334				2789													22.3215	22.4685	22.3553	22.2245	22.1397	22.3078	22.3553	22.2438				2.851								0.3095
267	Cytoskeletal protein	Krt42	KRT42	276, 288	keratin, type I cytoskeletal 42	Q6IFU7	http://www.phosphosite.org/proteinAction.do?id=7114502&showAllSites=true	50	QYEKMAEkNRKDAEE, AEEWFFTkTEELNRE	M#AEK*NRKDAEEWFFTK*	4	533.255		5394															29.778	29.9542	0	29.5803	0	30.296	0	0		2.621								2.312
268	Cytoskeletal protein	Lmna	lamin A/C	%114	prelamin-A/C isoform C2	P48679	http://www.phosphosite.org/proteinAction.do?id=13775&showAllSites=true	74	SKVREEFkELKARNT	VREEFK*ELK	2	610.338			7399																								1.73								-0.6739
269	Cytoskeletal protein	Lmna	lamin A/C	%114	prelamin-A/C isoform C2	P48679	http://www.phosphosite.org/proteinAction.do?id=13775&showAllSites=true	74	SKVREEFkELKARNT	VREEFK*ELK	3	407.228							7412	7542							7423	7537	35.8212	36.1637	35.9458	35.9485	35.9853	35.7795	35.9277	35.8067							3.075	3.286
270	Cytoskeletal protein	Lmnb1	Lamin B1	%271	lamin-B1	P70615	http://www.phosphosite.org/proteinAction.do?id=2158&showAllSites=true	67	LEQTYHAkLENARLS	LYKEELEQTYHAK*LENAR	3	759.722		12323								12334							49.4947	49.6363	49.401	49.2672	49.4598	49.2713	49.354	49.262		2.836								-0.4533
271	Cytoskeletal protein	Myh1	Myh1	1049	myosin, heavy polypeptide 1, skeletal muscle, adult	NP_001128630	http://www.ncbi.nlm.nih.gov/entrez/query.fcgi?db=protein&cmd=search&term=NP_001128630	223	EGSLEQEkKIRMDLE	IKLEQQVDDLEGSLEQEK*KIR	3	847.457			17018	17596							16999	17582					64.4728	64.7615	64.5595	64.842	64.6308	64.5205	64.4682	64.4948			4.289	5.157							-0.849	-1.2092
272	Cytoskeletal protein	Myh1	Myh1	1050	myosin, heavy polypeptide 1, skeletal muscle, adult	NP_001128630	http://www.ncbi.nlm.nih.gov/entrez/query.fcgi?db=protein&cmd=search&term=NP_001128630	223	GSLEQEKkIRMDLER	IKLEQQVDDLEGSLEQEKK*IR	4	635.845					17326								17312				64.5307	64.8217	64.6185	64.842	64.5698	64.5205	64.5863	64.4948					3.915								0.1815
273	Cytoskeletal protein	Myh1; Myh4	Myh1; Myh4	1361; 1358	myosin, heavy polypeptide 1, skeletal muscle, adult	NP_001128630; NP_062198	http://www.ncbi.nlm.nih.gov/entrez/query.fcgi?db=protein&cmd=search&term=NP_001128630	223; 223	YEEEQEAkAELQRAM; YEEEQEAkAELQRAM	HDCDLLREQYEEEQEAK*AELQR	4	708.578			14891														58.3843	58.4797	58.4957	58.7183	58.4382	58.3627	58.4628	58.443			3.205								0.1578
274	Cytoskeletal protein	Myh1	Myh1	1417	myosin, heavy polypeptide 1, skeletal muscle, adult	NP_001128630	http://www.ncbi.nlm.nih.gov/entrez/query.fcgi?db=protein&cmd=search&term=NP_001128630	223	HVEAVNAkCASLEKT	LQDAEEHVEAVNAK*CASLEK	3	761.702			10371	10649							10358	10654					44.852	45.1915	44.9328	44.9792	45.03	44.8977	44.8835	44.9068			4.039	4.692							0.9931	0.8981
275	Cytoskeletal protein	Myh1	Myh1	1451	myosin, heavy polypeptide 1, skeletal muscle, adult	NP_001128630	http://www.ncbi.nlm.nih.gov/entrez/query.fcgi?db=protein&cmd=search&term=NP_001128630	223	AACAALDkKQRNFDK	LQNEVEDLMIDVERTNAACAALDK*K	3	963.476				21933			21338					21944			21331		77.631	77.527	77.8518	77.8692	77.648	77.6495	77.6863	77.7832				4.304			3.299					-0.3261
276	Cytoskeletal protein	Myh1	Myh1	1451	myosin, heavy polypeptide 1, skeletal muscle, adult	NP_001128630	http://www.ncbi.nlm.nih.gov/entrez/query.fcgi?db=protein&cmd=search&term=NP_001128630	223	AACAALDkKQRNFDK	LQNEVEDLM#IDVERTNAACAALDK*K	3	968.807			17269	17826				17652			17272	18149				17952	66.1233	66.4922	66.2442	66.4682	66.2775	66.324	66.224	66.1422			3.99	3.721				4.092			-0.3324	-1.7244
277	Cytoskeletal protein	Myh1	Myh1	1451	myosin, heavy polypeptide 1, skeletal muscle, adult	NP_001128630	http://www.ncbi.nlm.nih.gov/entrez/query.fcgi?db=protein&cmd=search&term=NP_001128630	223	AACAALDkKQRNFDK	QRLQNEVEDLMIDVERTNAACAALDK*K	4	793.899				21605													76.4413	76.4007	76.8247	76.7907	76.5108	76.6093	76.6158	76.5853				4.261								-0.5413
278	Cytoskeletal protein	Myh1	Myh1	1452	myosin, heavy polypeptide 1, skeletal muscle, adult	NP_001128630	http://www.ncbi.nlm.nih.gov/entrez/query.fcgi?db=protein&cmd=search&term=NP_001128630	223	ACAALDKkQRNFDKI	LQNEVEDLM#IDVERTNAACAALDKK*	3	968.807							17196								17181																4.019
279	Cytoskeletal protein	Myh1	Myh1	1544	myosin, heavy polypeptide 1, skeletal muscle, adult	NP_001128630	http://www.ncbi.nlm.nih.gov/entrez/query.fcgi?db=protein&cmd=search&term=NP_001128630	223	KKQIEQEkSELQAAL	QIEQEK*SELQAALEEAEASLEHEEGKILR	4	838.174			24460	25079							24551	25155					87.2485	87.294	87.5638	87.8658	87.475	87.1052	87.4048	87.3623			4.701	4.153							0.8891	0.9724
280	Cytoskeletal protein	Myh1	Myh1	1544	myosin, heavy polypeptide 1, skeletal muscle, adult	NP_001128630	http://www.ncbi.nlm.nih.gov/entrez/query.fcgi?db=protein&cmd=search&term=NP_001128630	223	KKQIEQEkSELQAAL	QIEQEK*SELQAALEEAEASLEHEEGKILR	4	838.174			24436								24551						87.2485	87.294	87.5638	87.8658	87.475	87.1052	87.4048	87.3623			4.652								0.8891
281	Cytoskeletal protein	Myh1	Myh1	1544	myosin, heavy polypeptide 1, skeletal muscle, adult	NP_001128630	http://www.ncbi.nlm.nih.gov/entrez/query.fcgi?db=protein&cmd=search&term=NP_001128630	223	KKQIEQEkSELQAAL	QIEQEK*SELQAALEEAEASLEHEEGKILR	4	838.174			24485								24551						87.2485	87.294	87.5638	87.8658	87.475	87.1052	87.4048	87.3623			4.226								0.8891
282	Cytoskeletal protein	Myh1; Myh4	Myh1; Myh4	35; 35	myosin, heavy polypeptide 1, skeletal muscle, adult	NP_001128630; NP_062198	http://www.ncbi.nlm.nih.gov/entrez/query.fcgi?db=protein&cmd=search&term=NP_001128630	223; 223	QNKPFDAkSSVFVVD; QNKPFDAkSSVFVVD	IEAQNKPFDAK*SSVFVVDAK	3	745.727	14033	14270	13752	14172	14048	14596	13720	14114		14286	13789	14228	13112	13587	13737	14110	55.105	55.129	55.189	55.1555	55.0927	55.0962	55.196	55.112	5.361	4.812	4.011	5.067	5.12	4.693	4.831	4.832	0.3729	-0.0396	-0.4915	-0.6705	-0.0374
283	Cytoskeletal protein	Myh1; Myh4	Myh1; Myh4	35; 35	myosin, heavy polypeptide 1, skeletal muscle, adult	NP_001128630; NP_062198	http://www.ncbi.nlm.nih.gov/entrez/query.fcgi?db=protein&cmd=search&term=NP_001128630	223; 223	QNKPFDAkSSVFVVD; QNKPFDAkSSVFVVD	IEAQNKPFDAK*SSVFVVDAK	3	745.727							13703	14095							13737	14110	55.105	55.129	55.189	55.1555	55.0927	55.0962	55.196	55.112							3.798	4.372
284	Cytoskeletal protein	Myh1; Myh4	Myh1; Myh4	35; 35	myosin, heavy polypeptide 1, skeletal muscle, adult	NP_001128630; NP_062198	http://www.ncbi.nlm.nih.gov/entrez/query.fcgi?db=protein&cmd=search&term=NP_001128630	223; 223	QNKPFDAkSSVFVVD; QNKPFDAkSSVFVVD	IEAQNKPFDAK*SSVFVVDAK	3	745.727							13777								13737		55.105	55.129	55.189	55.1555	55.0927	55.0962	55.196	55.112							2.545
285	Cytoskeletal protein	Myom1	myomesin 1	1415	myomesin-1	XP_001054913	http://www.phosphosite.org/proteinAction.do?id=9435027&showAllSites=true	186	GFYEVILkDDRGKDK	DAGFYEVILK*DDRGKDK	4	503.509				14470		14875		14390									55.8993	55.9587	55.8727	55.9445	55.9035	55.8778	56.03	55.9057				2.732		2.908		2.309				0.4263
286	Cytoskeletal protein	Myom1	myomesin 1	1420	myomesin-1	XP_001054913	http://www.phosphosite.org/proteinAction.do?id=9435027&showAllSites=true	186	ILKDDRGkDKSRLKL	DAGFYEVILKDDRGK*DK	4	503.509			14035																								2.846								0.4904
287	Cytoskeletal protein	Myom1	myomesin 1	1422	myomesin-1	XP_001054913	http://www.phosphosite.org/proteinAction.do?id=9435027&showAllSites=true	186	KDDRGKDkSRLKLVD	DAGFYEVILKDDRGKDK*	4	503.509							14005																								2.567
288	Cytoskeletal protein	Nefl	NFL	539	neurofilament light polypeptide	P19527	http://www.phosphosite.org/proteinAction.do?id=4743&showAllSites=true	61	AGEEQAAkKKD----	KKEESAGEEQAAK*K	4	394.456							2345																								2.019
289	Cytoskeletal protein	Pdlim3	PDLIM3	123	PDZ and LIM domain protein 3	Q66HS7	http://www.phosphosite.org/proteinAction.do?id=6275102&showAllSites=true	39	HKHNIRPkPFIIPGR	HNIRPK*PFIIPGR	3	529.648	10505					10986			10490					10982			44.7198	45.0168	44.7993	44.8508	44.9015	44.7633	44.8835	44.9708	2.714					3.69			-0.3493
290	Cytoskeletal protein	Plec	plectin 1	911	plectin isoform 1c	P30427	http://www.phosphosite.org/proteinAction.do?id=5043&showAllSites=true	534	LQDAQDEkEQLNEYK	LEDLLQDAQDEK*EQLNEYK	3	788.38			20093	20579								20559					73.4543	73.5925	73.527	73.5297	73.6402	73.4707	73.5175	73.533			2.672	4.914							-2.381	-1.5744
291	Cytoskeletal protein	Plec	plectin 1	911	plectin isoform 1c	P30427	http://www.phosphosite.org/proteinAction.do?id=5043&showAllSites=true	534	LQDAQDEkEQLNEYK	LEDLLQDAQDEK*EQLNEYKGHLSGLAK	4	782.395		20603		20413	20170	20887	19759	20229		20616		20412	20181	20915	19776	20244	72.8838	72.9708	73.1572	73.078	73.0213	72.8752	72.9492	72.9623		3.895		4.247	4.619	3.897	4.43	4.384		0.0502		0.1058	0.5971
292	Cytoskeletal protein	Plec	plectin 1	911	plectin isoform 1c	P30427	http://www.phosphosite.org/proteinAction.do?id=5043&showAllSites=true	534	LQDAQDEkEQLNEYK	LEDLLQDAQDEK*EQLNEYKGHLSGLAK	4	782.395		20589								20616							72.8838	72.9708	73.1572	73.078	73.0213	72.8752	72.9492	72.9623		3.497								0.5456
293	Cytoskeletal protein	Plec	plectin 1	911	plectin isoform 1c	P30427	http://www.phosphosite.org/proteinAction.do?id=5043&showAllSites=true	534	LQDAQDEkEQLNEYK	SITVTRLEDLLQDAQDEK*EQLNEYK	3	1007.51			23424	23969	23759	24643					23417	23960	23723	24602			83.595	83.7078	83.9697	84.0407	83.6828	83.6955	83.6983	83.6458			5.565	6.228	5.666	5.604					0.6787	1.8133	-1.0693
294	Cytoskeletal protein	Plec	plectin 1	911	plectin isoform 1c	P30427	http://www.phosphosite.org/proteinAction.do?id=5043&showAllSites=true	534	LQDAQDEkEQLNEYK	SITVTRLEDLLQDAQDEK*EQLNEYK	3	1007.51			23411	23945							23417	23960					83.595	83.7078	83.9697	84.0407	83.6828	83.6955	83.6983	83.6458			5.245	5.948							0.6787	1.8133
295	Cytoskeletal protein	Plec	plectin 1	911	plectin isoform 1c	P30427	http://www.phosphosite.org/proteinAction.do?id=5043&showAllSites=true	534	LQDAQDEkEQLNEYK	SITVTRLEDLLQDAQDEK*EQLNEYKGHLSGLAK	4	946.74			22559	23082	22885						22577	23099	22883				81.0705	81.2192	81.3802	81.419	81.1835	81.1445	81.1338	81.2303			4.91	4.642	5.106						0.8303	0.3902	0.3519
296	Cytoskeletal protein	Plec	plectin 1	911	plectin isoform 1c	P30427	http://www.phosphosite.org/proteinAction.do?id=5043&showAllSites=true	534	LQDAQDEkEQLNEYK	SITVTRLEDLLQDAQDEK*EQLNEYKGHLSGLAK	5	757.594		23400		23080								23120					81.0705	81.2192	81.3802	81.4818	81.123	81.1445	81.2047	81.2303		3.242		3.445						-0.0437		0.3136
297	Cytoskeletal protein	Plec	plectin 1	911	plectin isoform 1c	P30427	http://www.phosphosite.org/proteinAction.do?id=5043&showAllSites=true	534	LQDAQDEkEQLNEYK	SITVTRLEDLLQDAQDEK*EQLNEYKGHLSGLAKR	5	788.814							21611										78.2977	78.461	78.8215	78.7082	78.5707	78.5633	78.522	78.6425							3.758
298	Cytoskeletal protein	Plec	plectin 1	918	plectin isoform 1c	P30427	http://www.phosphosite.org/proteinAction.do?id=5043&showAllSites=true	534	KEQLNEYkGHLSGLA	LEDLLQDAQDEKEQLNEYK*GHLSGLAK	4	782.395			19891																								3.069								0.2421
299	Cytoskeletal protein	Plec	plectin 1	918	plectin isoform 1c	P30427	http://www.phosphosite.org/proteinAction.do?id=5043&showAllSites=true	534	KEQLNEYkGHLSGLA	SITVTRLEDLLQDAQDEKEQLNEYK*GHLSGLAKR	5	788.814				22228	22014			22117				22217				22107												3.594	3.817			3.764				0.138	-0.0803
300	Cytoskeletal protein	Plec	plectin 1	926	plectin isoform 1c	P30427	http://www.phosphosite.org/proteinAction.do?id=5043&showAllSites=true	534	GHLSGLAkRAKAIVQ	LEDLLQDAQDEKEQLNEYKGHLSGLAK*	4	782.395	20280																								2.675								1.255
301	Cytoskeletal protein	Plec	plectin 1	926	plectin isoform 1c	P30427	http://www.phosphosite.org/proteinAction.do?id=5043&showAllSites=true	534	GHLSGLAkRAKAIVQ	SITVTRLEDLLQDAQDEKEQLNEYKGHLSGLAK*	5	757.594			22549								22577																2.908								0.3279
302	Cytoskeletal protein	Stoml2	Stoml2	233	stomatin-like protein 2	NP_001026816	http://www.ncbi.nlm.nih.gov/entrez/query.fcgi?db=protein&cmd=search&term=NP_001026816	38	ILASEAEkAEQINQA	KQAQILASEAEK*AEQINQAAGEASAVLAK	3	1003.87		20552								20532							72.5542	72.7187	72.9462	72.8462	72.7708	72.6302	72.5912	72.6102		5.036								0.8914
303	Cytoskeletal protein	Stoml2	Stoml2	233	stomatin-like protein 2	NP_001026816	http://www.ncbi.nlm.nih.gov/entrez/query.fcgi?db=protein&cmd=search&term=NP_001026816	38	ILASEAEkAEQINQA	QAQILASEAEK*AEQINQAAGEASAVLAK	3	961.168	22105	22422	21619	22102	21945	22746	21533	22053	22118	22446	21614	22112	21980	22779	21541	22086	78.2977	78.3997	78.4378	78.3898	78.5117	78.4442	78.3283	78.5853	7.083	7.101	6.665	6.421	6.74	6.826	6.559	7.301	0.3706	1.024	0.458	0.9477	-0.176
304	Cytoskeletal protein	Stoml2	Stoml2	233	stomatin-like protein 2	NP_001026816	http://www.ncbi.nlm.nih.gov/entrez/query.fcgi?db=protein&cmd=search&term=NP_001026816	38	ILASEAEkAEQINQA	QAQILASEAEK*AEQINQAAGEASAVLAK	3	961.168			21606				21590				21614				21541		78.2977	78.3997	78.4378	78.3898	78.5117	78.4442	78.3283	78.5853			6.606				5.77				0.458
305	Cytoskeletal protein	Syne2	Syne2	478	PREDICTED: spectrin repeat containing, nuclear envelope 2, partial	XP_216738	http://www.ncbi.nlm.nih.gov/entrez/query.fcgi?db=protein&cmd=search&term=XP_216738	435	RINNVLGkNFISLLE	RINNVLGK*NFISLLEFHD	3	724.392			18082														67.6805	67.8143	67.7728	67.8335	67.8155	67.7268	67.7543	67.8067			2.828								-0.1478
306	Cytoskeletal protein	Synm	DMN	1064	synemin	Q810D0	http://www.phosphosite.org/proteinAction.do?id=14328&showAllSites=true	141	PAGGFLFkRWATREL	SPDREDGEEAPAGGFLFK*R	3	707.34		27533															94.2427	94.2045	94.2458	0	95.1068	94.4843	0	94.608		2.295								0.4741
307	Cytoskeletal protein	Synm	DMN	600	synemin	Q810D0	http://www.phosphosite.org/proteinAction.do?id=14328&showAllSites=true	141	HLQSSGRkDSANSRE	K*DSANSREREVK	2	730.876								26508									0	91.3603	91.5042	0	91.532	0	91.4532	91.4673								1.942
308	Cytoskeletal protein	Tnnc1	Tnnc1	17	troponin C, slow skeletal and cardiac muscles	NP_001029277	http://www.ncbi.nlm.nih.gov/entrez/query.fcgi?db=protein&cmd=search&term=NP_001029277	18	EQLTEEQkNEFKAAF	AAVEQLTEEQK*NEFK	2	903.449	11713	11972		11839	11803	12181			11706	11977		11830	11792	12174			48.31	48.6382	48.3932	48.3527	48.3902	48.1577	48.3285	48.2857	5.31	5.299		4.553	5.468	4.79			-0.6704	-0.3763		0.0285	-0.3038
309	Cytoskeletal protein	Tnnc1	Tnnc1	43	troponin C, slow skeletal and cardiac muscles	NP_001029277	http://www.ncbi.nlm.nih.gov/entrez/query.fcgi?db=protein&cmd=search&term=NP_001029277	18	ISTKELGkVMRMLGQ	ELGK*VMR	2	437.744		6979		6919		7218		6903									34.0908	34.2747	34.1828	34.0335	34.0832	33.8927	34.0972	33.9167		1.585		1.557		1.787		1.766		0.1439		0.0981
310	Cytoskeletal protein	Tnnc1	Tnnc1	6	troponin C, slow skeletal and cardiac muscles	NP_001029277	http://www.ncbi.nlm.nih.gov/entrez/query.fcgi?db=protein&cmd=search&term=NP_001029277	18	--MDDIYkAAVEQLT	MDDIYK*AAVEQLTEEQKNEFK	3	857.748		23355	22478	22979	22790	23669				23370	22493	22994	22820	23681			80.877	81.1022	81.1292	81.0843	80.9925	80.9685	80.884	80.9298		4.23	3.928	4.139	4.342	4.274				0.4427	-0.6253	0.3851	0.4621
311	Cytoskeletal protein	Tnnc1	Tnnc1	6	troponin C, slow skeletal and cardiac muscles	NP_001029277	http://www.ncbi.nlm.nih.gov/entrez/query.fcgi?db=protein&cmd=search&term=NP_001029277	18	--MDDIYkAAVEQLT	M#DDIYK*AAVEQLTEEQKNEFK	3	863.079	19418			19670	19353	20173			19449			19682	19368	20145			70.5397	70.4628	70.602	70.8635	70.5653	70.6188	70.454	70.5098	2.993			3.47	3.56	3.966			-0.8076			-0.5564	-0.2688
312	Cytoskeletal protein	Tnnc1	Tnnc1	6	troponin C, slow skeletal and cardiac muscles	NP_001029277	http://www.ncbi.nlm.nih.gov/entrez/query.fcgi?db=protein&cmd=search&term=NP_001029277	18	--MDDIYkAAVEQLT	M#DDIYK*AAVEQLTEEQKNEFK	3	863.079						20100								20145			70.5397	70.4628	70.602	70.8635	70.5653	70.6188	70.454	70.5098						3.806
313	Cytoskeletal protein	Tnnc1	Tnnc1	6, 17	troponin C, slow skeletal and cardiac muscles	NP_001029277	http://www.ncbi.nlm.nih.gov/entrez/query.fcgi?db=protein&cmd=search&term=NP_001029277	18	--MDDIYkAAVEQLT, EQLTEEQkNEFKAAF	M#DDIYK*AAVEQLTEEQK*NEFK	3	877.083	21431																76.2002	76.2177	76.434	76.3235	76.2535	0	0	76.5285	3.485								-0.0776
314	Cytoskeletal protein	Tpm1	TPM1	%112	tropomyosin alpha-1 chain isoform a	P04692	http://www.phosphosite.org/proteinAction.do?id=13783&showAllSites=true	33	RLATALQkLEEAEKA	LATALQK*LEEAEKAADESER	3	748.717	18696	19073	18365	18886	18638	19345	18220	18731	18714	19113	18406	18926	18677	19382	18252	18771	68.4565	68.6135	68.6373	68.6737	68.5528	68.4598	68.4292	68.5425	3.605	3.511	3.614	3.189	3.613	3.556	3.612	3.583	-0.0244	-0.1634	-0.0845	0.1726	0.0282
315	Cytoskeletal protein	Tpm1	TPM1	%112	tropomyosin alpha-1 chain isoform a	P04692	http://www.phosphosite.org/proteinAction.do?id=13783&showAllSites=true	33	RLATALQkLEEAEKA	LATALQK*LEEAEKAADESERGM#K	4	644.827								17230									64.1855	64.4057	64.2022	64.5453	64.2113	64.1672	64.1632	64.0652								2.272
316	Cytoskeletal protein	Tpm1	TPM1	118	tropomyosin alpha-1 chain isoform a	P04692	http://www.phosphosite.org/proteinAction.do?id=13783&showAllSites=true	33	QKLEEAEkAADESER	LATALQKLEEAEK*AADESER	3	748.717	15549	15863	15281	15805	15574	16149	15209	15646	15569	15882	15301	15824	15590	16148	15228	15643									4.365	4.407	4.888	3.648	4.772	4.929	5.017	3.898	0.1387	0.1842	-0.0253	0.0594	-0.0039
317	Cytoskeletal protein	Tpm1	TPM1	118	tropomyosin alpha-1 chain isoform a	P04692	http://www.phosphosite.org/proteinAction.do?id=13783&showAllSites=true	33	QKLEEAEkAADESER	LATALQKLEEAEK*AADESER	3	748.717	15463		15159	15669		16012	15095		15569		15301	15824		16148	15228										2.662		3.36	3.292		3.509	2.728		-0.0297		-0.0253	0.071
318	Cytoskeletal protein	Tpm1	TPM1	118	tropomyosin alpha-1 chain isoform a	P04692	http://www.phosphosite.org/proteinAction.do?id=13783&showAllSites=true	33	QKLEEAEkAADESER	LEEAEK*AADESER	2	759.85	5623	5716	5581	5615	5744	5916	5621	5643	5632	5699	5571	5605	5745	5926	5626	5627	30.3593	30.5882	30.4933	30.197	30.3147	30.2258	30.431	30.0878	5.315	4.559	4.747	5.04	4.687	4.628	4.622	4.359	-0.0699	-0.8989	-0.0244	-0.5947	-0.7409
319	Cytoskeletal protein	Tpm1	TPM1	118	tropomyosin alpha-1 chain isoform a	P04692	http://www.phosphosite.org/proteinAction.do?id=13783&showAllSites=true	33	QKLEEAEkAADESER	LEEAEK*AADESER	2	759.85			5607								5571						30.3593	30.5882	30.4933	30.197	30.3147	30.2258	30.431	30.0878			3.03								-0.0244
320	Cytoskeletal protein	Tpm1	TPM1	136	tropomyosin alpha-1 chain isoform a	P04692	http://www.phosphosite.org/proteinAction.do?id=13783&showAllSites=true	33	VIESRAQkDEEKMEI	AQK*DEEKMEIQEIQLK	3	668.01	12196	12842	11948	12265	12229	13082	11921	12208	12210	12439	11975	12292	12254	12657	11935	12241	49.81	49.9317	49.7802	49.7028	49.7732	49.561	49.7433	49.6995	4.681	3.864	4.865	4.648	4.276	4.28	4.806	4.564	-0.4831	-2.0245	-1.0555	-0.7618	-0.8957
321	Cytoskeletal protein	Tpm1	TPM1	136	tropomyosin alpha-1 chain isoform a	P04692	http://www.phosphosite.org/proteinAction.do?id=13783&showAllSites=true	33	VIESRAQkDEEKMEI	AQK*DEEKMEIQEIQLK	3	668.01	12616	12411		12713	12646	12648		12667	12210	12439		12292	12254	12657		12241	49.81	49.9317	49.7802	49.7028	49.7732	49.561	49.7433	49.6995	3.867	3.835		4.344	3.975	4.161		4.352	-2.4336	-0.4007		-2.6179	-2.2533
322	Cytoskeletal protein	Tpm1	TPM1	136	tropomyosin alpha-1 chain isoform a	P04692	http://www.phosphosite.org/proteinAction.do?id=13783&showAllSites=true	33	VIESRAQkDEEKMEI	AQK*DEEKM#EIQEIQLK	3	673.342	10421	10653	10226	10532	10516	10865	10227	10488	10994	10760	10337	10633	10637	11003	10340	10603	44.852	45.1915	44.8587	44.9118	44.9687	44.8387	44.8835	44.9068	3.606	3.393	4.086	3.728	3.908	3.716	4.533	3.858	-1.0886	-0.4275	-0.8046	-0.6268	-0.8423
323	Cytoskeletal protein	Tpm1	TPM1	136	tropomyosin alpha-1 chain isoform a	P04692	http://www.phosphosite.org/proteinAction.do?id=13783&showAllSites=true	33	VIESRAQkDEEKMEI	AQK*DEEKM#EIQEIQLK	3	673.342	10462						10421	10701	10994						10340	10603	44.852	45.1915	44.8587	44.9118	44.9687	44.8387	44.8835	44.9068	2.928						3.79	3.429	-1.0331
324	Cytoskeletal protein	Tpm1	TPM1	136	tropomyosin alpha-1 chain isoform a	P04692	http://www.phosphosite.org/proteinAction.do?id=13783&showAllSites=true	33	VIESRAQkDEEKMEI	AQK*DEEKM#EIQEIQLK	3	673.342								10719								10603	44.852	45.1915	44.8587	44.9118	44.9687	44.8387	44.8835	44.9068								3.278
325	Cytoskeletal protein	Tpm1	TPM1	140	tropomyosin alpha-1 chain isoform a	P04692	http://www.phosphosite.org/proteinAction.do?id=13783&showAllSites=true	33	RAQKDEEkMEIQEIQ	AQKDEEK*MEIQEIQLK	3	668.01			12382				12344				11975				11935												3.768				4.05				-2.4716
326	Cytoskeletal protein	Tpm1	TPM1	%213	tropomyosin alpha-1 chain isoform a	P04692	http://www.phosphosite.org/proteinAction.do?id=13783&showAllSites=true	33	SLEAQAEkYSQKEDK	SLEAQAEK*YSQKEDKYEEEIK	3	863.085	11767		11544	11857	11844	12184	11514	11776	11351		11156	13073	11834	12174	11095	11779	47.2853	47.658	47.3488	47.2253	47.2878	47.0552	47.2177	47.2043	4.143		3.143	3.401	3.459	4.117	3.713	4.119	-1.02		-1.0312	-0.3633	-0.3235
327	Cytoskeletal protein	Tpm1	TPM1	%213	tropomyosin alpha-1 chain isoform a	P04692	http://www.phosphosite.org/proteinAction.do?id=13783&showAllSites=true	33	SLEAQAEkYSQKEDK	SLEAQAEK*YSQKEDKYEEEIK	4	647.566								11782																								2.325
328	Cytoskeletal protein	Tpm1	TPM1	217	tropomyosin alpha-1 chain isoform a	P04692	http://www.phosphosite.org/proteinAction.do?id=13783&showAllSites=true	33	QAEKYSQkEDKYEEE	SLEAQAEKYSQK*EDKYEEEIK	3	863.085	12919			13093																					3.449			3.493					-1.517			0.431
329	Cytoskeletal protein	Tpm1	TPM1	220	tropomyosin alpha-1 chain isoform a	P04692	http://www.phosphosite.org/proteinAction.do?id=13783&showAllSites=true	33	KYSQKEDkYEEEIKV	SLEAQAEKYSQKEDK*YEEEIK	3	863.085	11344	11611	11168	11417	11408	11770	11109	11393	11351	12040	11156	11851	11834	12174	11095	11779									4.018	3.502	3.803	5.122	4.731	4.499	4.807	3.974	-0.6192	-0.4866	-0.2006	-0.5705	-0.4437
330	Cytoskeletal protein	Tpm1	TPM1	220	tropomyosin alpha-1 chain isoform a	P04692	http://www.phosphosite.org/proteinAction.do?id=13783&showAllSites=true	33	KYSQKEDkYEEEIKV	SLEAQAEKYSQKEDK*YEEEIK	4	647.566		11603				11765								12195			48.43	48.8195	48.4528	48.3527	48.5163	48.1577	48.4618	48.3475		2.387				2.726				-0.0545
331	Cytoskeletal protein	Tpm1	TPM1	220	tropomyosin alpha-1 chain isoform a	P04692	http://www.phosphosite.org/proteinAction.do?id=13783&showAllSites=true	33	KYSQKEDkYEEEIKV	YSQKEDK*YEEEIK	3	577.609			6676			7090					6665			7062			33.589	34.0337	33.8037	33.5828	33.6363	33.5372	33.7067	33.48			2.307			2.903					-0.5109
332	Cytoskeletal protein	Tpm1	TPM1	248	tropomyosin alpha-1 chain isoform a	P04692	http://www.phosphosite.org/proteinAction.do?id=13783&showAllSites=true	33	FAERSVTkLEKSIDD	SVTK*LEKSIDDLEDELYAQKLK	4	652.6		20830		20435				20236		20616		20454				20265	72.8838	72.9708	73.2122	73.208	73.0862	72.8113	73.0007	73.026		2.837		2.446				2.823		-0.1036		0.4145
333	Cytoskeletal protein	Tpm1	TPM1	248	tropomyosin alpha-1 chain isoform a	P04692	http://www.phosphosite.org/proteinAction.do?id=13783&showAllSites=true	33	FAERSVTkLEKSIDD	SVTK*LEKSIDDLEDELYAQKLK	4	652.6		20624								20616							72.8838	72.9708	73.2122	73.208	73.0862	72.8113	73.0007	73.026		2.254								0.5852
334	Cytoskeletal protein	Tpm1	TPM1	251	tropomyosin alpha-1 chain isoform a	P04692	http://www.phosphosite.org/proteinAction.do?id=13783&showAllSites=true	33	RSVTKLEkSIDDLED	SVTKLEK*SIDDLEDELYAQKLK	3	869.797						20926		20254						20936		20244	72.8838	72.9708	73.1572	73.1407	73.1408	72.8752	72.9492	72.9623						5.603		6.014
335	Cytoskeletal protein	Tpm1	TPM1	251	tropomyosin alpha-1 chain isoform a	P04692	http://www.phosphosite.org/proteinAction.do?id=13783&showAllSites=true	33	RSVTKLEkSIDDLED	SVTKLEK*SIDDLEDELYAQKLK	4	652.6	20254		19910	20582	20176	20900			20260		19938	20454	20202												2.33		2.388	2.538	2.361	2.097			0.123		-0.1884	0.4145	0.4958
336	Cytoskeletal protein	Tpm1	TPM1	251	tropomyosin alpha-1 chain isoform a	P04692	http://www.phosphosite.org/proteinAction.do?id=13783&showAllSites=true	33	RSVTKLEkSIDDLED	SVTKLEK*SIDDLEDELYAQKLK	4	652.6			19922								19938																2.06								-0.1884
337	Cytoskeletal protein	Tpm1	TPM1	59	tropomyosin alpha-1 chain isoform a	P04692	http://www.phosphosite.org/proteinAction.do?id=13783&showAllSites=true	33	GTEDELDkYSEALKD	LKGTEDELDK*YSEALKDAQEKLELAEK	4	784.654	19183								18105								70.2995	70.4628	70.54	70.797	70.5653	70.4035	70.3258	70.4498	3.997								2.9613
338	Cytoskeletal protein	Tpm2	Tpm2	15	tropomyosin beta chain	NP_001019516	http://www.ncbi.nlm.nih.gov/entrez/query.fcgi?db=protein&cmd=search&term=NP_001019516	33	MQMLKLDkENAIDRA	LDK*ENAIDRAEQAEADKK	3	696.019		9873		9810		10118				8639		8577		8840												4.046		2.832		2.946				-0.6818		-1.0227
339	Cytoskeletal protein	Tpm2	Tpm2	15	tropomyosin beta chain	NP_001019516	http://www.ncbi.nlm.nih.gov/entrez/query.fcgi?db=protein&cmd=search&term=NP_001019516	33	MQMLKLDkENAIDRA	LDK*ENAIDRAEQAEADKK	4	522.266	9595		9463		9740	10087					8867			9449			42.1262	42.6807	42.2725	42.4968	42.327	42.2192	42.221	42.2182	2.698		2.999		3.024	2.82			-0.202		-0.1867		-0.2614
340	Cytoskeletal protein	Tpm2	Tpm2	152	tropomyosin beta chain	NP_001019516	http://www.ncbi.nlm.nih.gov/entrez/query.fcgi?db=protein&cmd=search&term=NP_001019516	33	EMQLKEAkHIAEDSD	EAK*HIAEDSDR	3	438.209						3090											22.5935	22.651	22.594	22.463	22.4777	22.4788	22.5947	22.421						2
341	Cytoskeletal protein	Tpm2	Tpm2	152	tropomyosin beta chain	NP_001019516	http://www.ncbi.nlm.nih.gov/entrez/query.fcgi?db=protein&cmd=search&term=NP_001019516	33	EMQLKEAkHIAEDSD	EAK*HIAEDSDRKYEEVAR	3	730.026	5429						5440	5454	5418						5442	5446	29.7132	30.0715	29.951	29.7408	29.7385	29.6452	29.8645	29.5663	2.719						2.412	2.463	-0.6734
342	Cytoskeletal protein	Tpm2	Tpm2	152	tropomyosin beta chain	NP_001019516	http://www.ncbi.nlm.nih.gov/entrez/query.fcgi?db=protein&cmd=search&term=NP_001019516	33	EMQLKEAkHIAEDSD	EAK*HIAEDSDRKYEEVAR	4	547.771	5403	5509	5365	5430		5708		5431	5418	5526	5382	5464		5723		5446	29.7132	30.0715	29.9065	29.7825	29.7385	29.6115	29.8645	29.5663	3.13	2.517	2.612	2.456		3.223		2.9	-0.4115	-0.4312	-0.8128	-0.6345
343	Cytoskeletal protein	Tpm2	Tpm2	161	tropomyosin beta chain	NP_001019516	http://www.ncbi.nlm.nih.gov/entrez/query.fcgi?db=protein&cmd=search&term=NP_001019516	33	IAEDSDRkYEEVARK	HIAEDSDRK*YEEVAR	2	930.448		6327	6146	6224	6361	6549				6308	6127	6211	6346	6531			32.0405	32.3593	32.1753	31.9838	32.1065	31.9663	32.1863	31.8997		3.199	3.033	3.563	2.982	3.279				-0.5492	-0.1804	-0.3992	-0.8127
344	Cytoskeletal protein	Tpm2	Tpm2	161	tropomyosin beta chain	NP_001019516	http://www.ncbi.nlm.nih.gov/entrez/query.fcgi?db=protein&cmd=search&term=NP_001019516	33	IAEDSDRkYEEVARK	HIAEDSDRK*YEEVAR	3	620.634	6178	6273	6108	6197	6312	6511	6157	6191	6193	6308	6127	6232	6346	6531	6192	6230	32.0405	32.3593	32.1753	32.0483	32.1065	31.9663	32.1863	31.8997	2.681	2.43	2.454	2.622	2.05	2.546	2.023	1.969	-0.5487	-0.874	-0.5132	-0.9439	-0.881
345	Cytoskeletal protein	Tpm2	Tpm2	161	tropomyosin beta chain	NP_001019516	http://www.ncbi.nlm.nih.gov/entrez/query.fcgi?db=protein&cmd=search&term=NP_001019516	33	IAEDSDRkYEEVARK	HIAEDSDRK*YEEVAR	4	465.728	6195		6115	6217	6328	6515		6213			6127		6346	6531		6230	33.094	33.4348	33.3082	33.2298	33.2703	33.1213	33.2412	33.0323	2.344		2.508	2.275	2.419	2.018		2.106	-0.8235		-0.8202	-0.6466	-0.7815
346	Cytoskeletal protein	Tpm2	Tpm2	161	tropomyosin beta chain	NP_001019516	http://www.ncbi.nlm.nih.gov/entrez/query.fcgi?db=protein&cmd=search&term=NP_001019516	33	IAEDSDRkYEEVARK	HIAEDSDRK*YEEVARK	4	497.751	5256	5340	5217	5292	5372	5539	5278	5304	5271	5358	5235	5307	5368	5555	5295	5320	29.2625	29.5932	29.464	29.3497	29.1547	29.1458	29.4262	29.2057	2.845	2.488	2.861	2.815	3.026	2.921	2.824	3.009	0.128	0.1049	-0.2372	1.0108	-0.0139
347	Cytoskeletal protein	Tpm2	Tpm2	226	tropomyosin beta chain	NP_001019516	http://www.ncbi.nlm.nih.gov/entrez/query.fcgi?db=protein&cmd=search&term=NP_001019516	33	DKYEEEIkLLEEKLK	EDKYEEEIK*LLEEK	3	612.975			14540								14524						57.4137	57.419	57.3555	57.4967	57.3887	57.3402	57.4587	57.4053			3.87								2.8875
348	Cytoskeletal protein	Tpm2	Tpm2	29	tropomyosin beta chain	NP_001019516	http://www.ncbi.nlm.nih.gov/entrez/query.fcgi?db=protein&cmd=search&term=NP_001019516	33	AEQAEADkKQAEDRC	LDKENAIDRAEQAEADK*K	3	696.019	8461	8624	8316	8569	8591	8855	8344	8556	8999	8639	8321	8577	8600	8840	8346	8566	38.7417	39.143	38.7785	38.9507	38.8972	38.6032	38.7802	38.9028	3.687	4.198	3.479	4.69	4.448	4.705	4.624	3.951	-0.55	-0.6742	-0.6761	-1.0802	-0.759
349	Cytoskeletal protein	Tpm2	Tpm2	29	tropomyosin beta chain	NP_001019516	http://www.ncbi.nlm.nih.gov/entrez/query.fcgi?db=protein&cmd=search&term=NP_001019516	33	AEQAEADkKQAEDRC	LDKENAIDRAEQAEADK*K	3	696.019							8355								8346		38.7417	39.143	38.7785	38.9507	38.8972	38.6032	38.7802	38.9028							3.999
350	Cytoskeletal protein	Tpm2	Tpm2	29	tropomyosin beta chain	NP_001019516	http://www.ncbi.nlm.nih.gov/entrez/query.fcgi?db=protein&cmd=search&term=NP_001019516	33	AEQAEADkKQAEDRC	LDKENAIDRAEQAEADK*KQAEDR	4	672.082						10274								10268			42.511	43.0437	42.7263	42.9472	42.7112	42.7145	42.6907	42.6598						3.745
351	Cytoskeletal protein	Tpm2	Tpm2	30	tropomyosin beta chain	NP_001019516	http://www.ncbi.nlm.nih.gov/entrez/query.fcgi?db=protein&cmd=search&term=NP_001019516	33	EQAEADKkQAEDRCK	LDKENAIDRAEQAEADKK*QAEDR	4	672.082	7981			8092	8114	8344		8040	9020																3.186			3.658	3.231	2.631		3.338	-1.0821			-0.6702	-0.7663
352	Cytoskeletal protein	Tpm2	Tpm2	48	tropomyosin beta chain	NP_001019516	http://www.ncbi.nlm.nih.gov/entrez/query.fcgi?db=protein&cmd=search&term=NP_001019516	33	EEQQALQkKLKGTED	CKQLEEEQQALQK*K	3	601.309		7098	6878	7037		7335	6905	6995			6875	7220		7308	6898	6991	34.286	34.6397	34.4343	34.4132	34.4072	34.1935	34.3418	34.1715		2.68	3.325	3.798		3.566	3.204	2.659		-1.4596	-1.0995	-0.8226
353	Cytoskeletal protein	Tpm2	Tpm2	59	tropomyosin beta chain	NP_001019516	http://www.ncbi.nlm.nih.gov/entrez/query.fcgi?db=protein&cmd=search&term=NP_001019516	33	GTEDEVEkYSESVKD	GTEDEVEK*YSESVKDAQEKLEQAEKK	4	760.621			15296														60.7528	61.0802	60.874	61.1785	60.9647	60.781	60.9177	60.9722			2.891								0.2225
354	Cytoskeletal protein	Tpm2	Tpm2	59	tropomyosin beta chain	NP_001019516	http://www.ncbi.nlm.nih.gov/entrez/query.fcgi?db=protein&cmd=search&term=NP_001019516	33	GTEDEVEkYSESVKD	LKGTEDEVEK*YSESVKDAQEKLEQAEK	4	788.893	15581			15857	15607	16152	15238	15633	15569			16595	15611	16148	15228	15643	59.535	59.7147	59.6857	59.9142	59.6783	59.4765	59.6583	59.5085	3.812			3.97	4.381	4.026	3.82	3.961	-0.6895			-0.2527	-0.1829
355	Cytoskeletal protein	Tuba1a; Tuba1b; Tuba1c; Tuba3a; Tuba3b	TUBA1A; TUBA1B; TUBA1C; TUBA3C; TUBA3E	%40; %40; %40; %40; %40	tubulin alpha-1A chain	P68370; Q6P9V9; Q6AYZ1; NP_001035097; Q68FR8	http://www.phosphosite.org/proteinAction.do?id=6833806&showAllSites=true	50; 50; 50; 50; 50	DGQMPSDkTIGGGDD; DGQMPSDkTIGGGDD; DGQMPSDkTIGGGDD; DGQMPSDkTIGGGDD; DGQMPSDkTIGGGDD	CLEHGIQPDGQM#PSDK*TIGGGDDSFNTFFSETGAGK	3	1286.9			16893								16894						0	64.3448	64.2022	64.5453	0	64.2842	64.1027	0			6.084								-2.0929
356	Cytoskeletal protein	Wdr1	WDR1	%95	WD repeat-containing protein 1	Q5RKI0	http://www.phosphosite.org/proteinAction.do?id=9433381&showAllSites=true	66	TQKEHILkYEYQPFA	IWDTTQKEHILK*YEYQPFAGK	4	660.089	14887		14600			15444		14985	14855		14587			15434		14992	57.948	57.535	57.538	57.7458	57.568	57.4575	57.5813	57.653	2.923		3.279			2.994		3.712	0.4519		-0.2405
Endoplasmic reticulum or golgi
357	Endoplasmic reticulum or golgi	A4gnt	A4gnt	89	PREDICTED: rCG25233-like	XP_001065156	http://www.ncbi.nlm.nih.gov/entrez/query.fcgi?db=protein&cmd=search&term=XP_001065156	39	QPILFFMkGLSNATQ	IYQEQPILFFMK*GLSNATQM#TSN	4	680.583						15155											56.8032	56.7227	56.8637	56.9578	56.713	56.7558	56.9022	56.8137						2.798
358	Endoplasmic reticulum or golgi	Cesl1	AU018778	374	liver carboxylesterase B-1 precursor	Q63010	http://www.phosphosite.org/proteinAction.do?id=2722318&showAllSites=true	62	PDVKLDKkMAIMLLE	K*M#AIM#LLEKF	3	433.235	11381				11461												47.2853	47.6003	47.4112	47.4063	47.4815	47.2975	47.4002	47.3812	2.197				2.247				0.3621				0.3059
359	Endoplasmic reticulum or golgi	Cttnbp2	Cttnbp2	1527, 1534	cortactin-binding protein 2	NP_001107873	http://www.ncbi.nlm.nih.gov/entrez/query.fcgi?db=protein&cmd=search&term=NP_001107873	179	LQSMCSSkSESDISK, KSESDISkIADSRED	ELQSMCSSK*SESDISK*IADSREDLR	5	591.879			10518														45.2833	45.5412	45.3788	45.3347	45.4058	45.2515	45.3353	45.472			2.546								0.1648
360	Endoplasmic reticulum or golgi	Ech1	Ech1	76	delta(3,5)-Delta(2,4)-dienoyl-CoA isomerase, mitochondrial precursor	NP_072116	http://www.ncbi.nlm.nih.gov/entrez/query.fcgi?db=protein&cmd=search&term=NP_072116	36	VQLNRPEkRNAMNRA	HVLHVQLNRPEK*R	4	417.742	5634	5680	5575	5630	5751	5912	5653	5670	5632	5699	5550	5626	5745	5926	5626	5667	30.3593	30.5882	30.4218	30.2663	30.3147	30.2258	30.431	30.2242	2.596	2.786	2.722	2.454	2.788	2.732	2.39	2.543	-1.1531	-1.4673	-1.3899	-1.2964	-1.5908
361	Endoplasmic reticulum or golgi	Prdx3	Prdx3	84	thioredoxin-dependent peroxide reductase, mitochondrial precursor	NP_071985	http://www.ncbi.nlm.nih.gov/entrez/query.fcgi?db=protein&cmd=search&term=NP_071985	28	AVVNGEFkELSLDDF	GTAVVNGEFK*ELSLDDFKGK	3	732.711							16369	16856							16383	16861	62.9288	63.1208	62.9967	63.2918	63.056	63.0682	63.0152	62.9725							2.835	2.74
362	Endoplasmic reticulum or golgi	Prdx3	Prdx3	92	thioredoxin-dependent peroxide reductase, mitochondrial precursor	NP_071985	http://www.ncbi.nlm.nih.gov/entrez/query.fcgi?db=protein&cmd=search&term=NP_071985	28	ELSLDDFkGKYLVLF	ELSLDDFK*GK	2	597.306	14646	14905	14340	14782	14650	15188	14307	14729	14645	14916	14356	14795	14666	15203	14304	14719	56.8617	56.8962	56.8637	56.8953	56.896	56.8133	56.9022	56.8763	2.724	2.695	2.813	2.593	2.328	3.01	2.663	2.421	0.6778	0.6459	0.2463	0.2002	0.542
Enzyme, misc.
363	Enzyme, misc.	Acot1; Acot2	ACOT1; ACOT2	%42; %83	acyl-coenzyme A thioesterase 1	O88267; O55171	http://www.phosphosite.org/proteinAction.do?id=24980432&showAllSites=true	46; 50	RAALRDEkGALFRAR; RAALRDEkGALFRAH	AALRDEK*GALFR	3	463.593	11146	11392	10969	11288	11270	11656	10949	11235	11183	11431	11009	11326	11309	11674	10990	11275	46.782	47.1083	46.9097	46.915	46.9675	46.7478	46.883	46.8895	3.694	3.813	3.868	4.04	4.416	4.426	3.589	3.834	0.0411	0.0468	-0.0043	0.005	-0.0922
364	Enzyme, misc.	Akr1b10; Akr1b8	AKR1B10; AKR1B15	195; 195	aldo-keto reductase family 1 member B10	NP_001013102; Q91W30	http://www.phosphosite.org/proteinAction.do?id=13859801&showAllSites=true	36; 36	HPYLTQEkLIQYCHS; HPYLTQEkLIQYCHS	HKPVTNQVECHPYLTQEK*LIQYCHSK	5	656.727	10145								10154								43.7322	44.0538	43.7773	43.8877	43.8123	43.6555	43.7675	43.7573	3.647								-0.4439
365	Enzyme, misc.	Akr1c14	Akr1c14	201	3-alpha-hydroxysteroid dehydrogenase	P23457	http://www.phosphosite.org/proteinAction.do?id=22635502&showAllSites=true	37	HLYLNQSkMLDYCKS	YKPVCNQVECHLYLNQSK*MLDYCK	4	783.866	14041	14275	13777	14202	14049	14604	13721	14121	14036	14286	13789			14615	13716	14131	55.105	55.129	55.189	55.2143	55.0927	55.1563	55.129	55.1737	3.542	3.245	3.688	3.602	3.913	3.499	3.523	4.494	0.3915	-0.4877	-0.3568	-0.1413	-1.2561
366	Enzyme, misc.	Akr1c14	Akr1c14	201	3-alpha-hydroxysteroid dehydrogenase	P23457	http://www.phosphosite.org/proteinAction.do?id=22635502&showAllSites=true	37	HLYLNQSkMLDYCKS	YKPVCNQVECHLYLNQSK*MLDYCK	4	783.866							13714								13716		55.105	55.129	55.189	55.2143	55.0927	55.1563	55.129	55.1737							3.197
367	Enzyme, misc.	Akr1c14	Akr1c14	201	3-alpha-hydroxysteroid dehydrogenase	P23457	http://www.phosphosite.org/proteinAction.do?id=22635502&showAllSites=true	37	HLYLNQSkMLDYCKS	YKPVCNQVECHLYLNQSK*M#LDYCK	4	787.864		12579	12147	12466	12384	12879	12113	12377		12502	12101	12480	12359	12804	12082	12388	50.1088	50.1027	50.1628	50.2663	50.0783	49.9862	50.1798	50.133		3.418	3.834	3.596	4.345	3.074	3.616	3.182		0.1371	-0.4825	-0.2421	-0.5454
368	Enzyme, misc.	Aldh1l1	ALDH1L1	%882	aldehyde dehydrogenase family 1 member L1	P28037	http://www.phosphosite.org/proteinAction.do?id=23177&showAllSites=true	99	FKQSGFGkDLGEAAL	QSGFGK*DLGEAALNEYLR	3	670.669	19977	20359	19610	20128	19897	20626			19981	20345	19615	20137	19909	20635			72.0692	72.1752	72.2017	72.212	72.173	72.0387	72.0575	72.1133	4.239	3.432	5.043	4.889	4.04	4.587			1.837	0.6141	-0.9371	-0.0083	0.7136
369	Enzyme, misc.	Aldh1l1	ALDH1L1	%882	aldehyde dehydrogenase family 1 member L1	P28037	http://www.phosphosite.org/proteinAction.do?id=23177&showAllSites=true	99	FKQSGFGkDLGEAAL	QSGFGK*DLGEAALNEYLR	3	670.669			19624								19615						72.0692	72.1752	72.2017	72.212	72.173	72.0387	72.0575	72.1133			4.678								-0.9371
370	Enzyme, misc.	Ard1b; RGD1560212	Ard1b; RGD1560212	148; 148	N-alpha-acetyltransferase 11, NatA catalytic subunit	NP_001019913; NP_001071144	http://www.ncbi.nlm.nih.gov/entrez/query.fcgi?db=protein&cmd=search&term=NP_001019913	28; 25	GEDAYAMkRDLAQMA; GEDAYAMkRDLSQMA	AALHLYSNTLNFQVSEVEPKYYADGEDAYAM#K*R	4	963.711		18164															65.593	65.9475	65.7585	65.863	65.8433	65.8067	65.7313	65.7695		2.956								1.0454
371	Enzyme, misc.	Car2	CA2	132	carbonic anhydrase 2	P27139	http://www.phosphosite.org/proteinAction.do?id=6785014&showAllSites=true	29	TKYGDFGkAVQHPDG	YGDFGK*AVQHPDGLAVLGIFLK	3	796.43	24094	24395	23514	24035			23461	23945	24081	24397	23522	24023			23470	23948	83.9508	84.0762	84.3112	84.2245	84.0438	83.9337	84.0582	84.0017	3.261	4.106	4.126	3.976			4.096	4.438	1.2065	1.3791	0.7248	0.7973
372	Enzyme, misc.	Car2	CA2	132	carbonic anhydrase 2	P27139	http://www.phosphosite.org/proteinAction.do?id=6785014&showAllSites=true	29	TKYGDFGkAVQHPDG	YGDFGK*AVQHPDGLAVLGIFLK	3	796.43							23485	23959							23470	23948	83.9508	84.0762	84.3112	84.2245	84.0438	83.9337	84.0582	84.0017							3.545	3.853
373	Enzyme, misc.	Car2	CA2	53	carbonic anhydrase 2	P27139	http://www.phosphosite.org/proteinAction.do?id=6785014&showAllSites=true	29	PLLICYDkVASKSIV	QSPVDIDTGTAQHDPSLQPLLICYDK*VASK	3	1113.56	18976		18668	19240	18983			19054			18658	19199				19060	69.1658	69.3802	69.3648	69.4628	69.34	69.2188	69.1612	69.4185	4.857		4.726	5.102	4.396			4.165	0.1103		-1.9022	-1.9984	-1.5773
374	Enzyme, misc.	Car3	CA3	%126	carbonic anhydrase 3	P14141	http://www.phosphosite.org/proteinAction.do?id=24978662&showAllSites=true	29	HLVHWNPkYNTFGEA	YAAELHLVHWNPK*	3	540.616	14426	14691	14157	14609	14443	14982	14121	14533	14456	14706	14167	14606	14477	14993	14136	14530	56.3172	56.3038	56.3128	56.3577	56.3472	56.2218	56.3987	56.3277	2.975	3.2	2.493	2.595	2.57	3.372	3.081	2.575	0.1476	0.334	0.4538	0.4526	0.4865
375	Enzyme, misc.	Car3	CA3	%135	carbonic anhydrase 3	P14141	http://www.phosphosite.org/proteinAction.do?id=24978662&showAllSites=true	29	NTFGEALkQPDGIAV	YNTFGEALK*QPDGIAVVGIF	2	1091.07			25246	25812							25265	25827					89.8222	89.8668	89.9513	90.0082	89.9848	89.6495	89.8077	89.7978			3.6	4.312							-0.7625	0.6602
376	Enzyme, misc.	Car3	CA3	%135	carbonic anhydrase 3	P14141	http://www.phosphosite.org/proteinAction.do?id=24978662&showAllSites=true	29	NTFGEALkQPDGIAV	YNTFGEALK*QPDGIAVVGIFLK	2	1211.65	25630	25950	24870	25431	25332	26270	24962	25482	25671	25969	24887	25449	25340	26303	24961	25481	88.5137	88.6002	88.6635	88.7812	88.6013	88.5868	88.5133	88.5187	5.159	5.021	5.145	5.538	5.093	5.591	5.227	4.755	-0.0484	0.0458	-0.0884	-0.1961	-0.2395
377	Enzyme, misc.	Car3	CA3	%135	carbonic anhydrase 3	P14141	http://www.phosphosite.org/proteinAction.do?id=24978662&showAllSites=true	29	NTFGEALkQPDGIAV	YNTFGEALK*QPDGIAVVGIFLK	2	1211.65					25533	26286	25016						25340	26303	24961		88.5137	88.6002	88.6635	88.7812	88.6013	88.5868	88.5133	88.5187					2.705	5.158	4.786						-0.3415
378	Enzyme, misc.	Car3	CA3	%135	carbonic anhydrase 3	P14141	http://www.phosphosite.org/proteinAction.do?id=24978662&showAllSites=true	29	NTFGEALkQPDGIAV	YNTFGEALK*QPDGIAVVGIFLK	3	808.105	25613	25929	24853	25421	25321	26263	24942	25464	25650	25969	24887	25449	25340	26303	24961	25481	88.5137	88.6002	88.6635	88.7812	88.6013	88.5868	88.5133	88.5187	6.319	5.495	6.481	6.225	6.61	6.272	5.648	5.959	0.3381	0.073	0.2241	0.5288	0.2761
379	Enzyme, misc.	Car3	CA3	%135	carbonic anhydrase 3	P14141	http://www.phosphosite.org/proteinAction.do?id=24978662&showAllSites=true	29	NTFGEALkQPDGIAV	YNTFGEALK*QPDGIAVVGIFLK	3	808.105	25057	27119	24963		26463	25707	25118	26576	25650	25969	24887		25340	26303	24961	25481	88.5137	88.6002	88.6635	88.7812	88.6013	88.5868	88.5133	88.5187	2.897	2.793	4.523		3.579	3.721	5.241	3.452	-0.5037	-0.4707	0.227		0.4425
380	Enzyme, misc.	Car3	CA3	%135	carbonic anhydrase 3	P14141	http://www.phosphosite.org/proteinAction.do?id=24978662&showAllSites=true	29	NTFGEALkQPDGIAV	YNTFGEALK*QPDGIAVVGIFLK	3	808.105	26773						24456	26601	25650						24961	25481	88.5137	88.6002	88.6635	88.7812	88.6013	88.5868	88.5133	88.5187	2.593						3.773	3.215	-0.8414
381	Enzyme, misc.	Car3	CA3	%135	carbonic anhydrase 3	P14141	http://www.phosphosite.org/proteinAction.do?id=24978662&showAllSites=true	29	NTFGEALkQPDGIAV	YNTFGEALK*QPDGIAVVGIFLK	3	808.105	26803																88.5137	88.6002	88.6635	88.7812	88.6013	88.5868	88.5133	88.5187	2.112								0.1663
382	Enzyme, misc.	Car3	CA3	148	carbonic anhydrase 3	P14141	http://www.phosphosite.org/proteinAction.do?id=24978662&showAllSites=true	29	AVVGIFLkIGREKGE	YNTFGEALKQPDGIAVVGIFLK*	3	808.105		25558	24537	25085							24887	25449														2.876	3.041	3.16						0.7992	-0.0967	0.1857
383	Enzyme, misc.	Car3	CA3	%153	carbonic anhydrase 3	P14141	http://www.phosphosite.org/proteinAction.do?id=24978662&showAllSites=true	29	FLKIGREkGEFQILL	EK*GEFQILLDALDKIK	3	634.691			24489	25051	24884	25759					24551	25134	24962	25820													2.413	3.084	2.24	1.943					0.3523	0.3849	0.2729
384	Enzyme, misc.	Car3	CA3	%153	carbonic anhydrase 3	P14141	http://www.phosphosite.org/proteinAction.do?id=24978662&showAllSites=true	29	FLKIGREkGEFQILL	EK*GEFQILLDALDKIK	3	634.691			24451		24867								24962														2.094		2.086						0.3523		0.2729
385	Enzyme, misc.	Car3	CA3	%165	carbonic anhydrase 3	P14141	http://www.phosphosite.org/proteinAction.do?id=24978662&showAllSites=true	29	ILLDALDkIKTKGKE	EKGEFQILLDALDK*IK	2	951.533			24539	25121							24572	25113					87.2485	87.4092	87.6332	87.746	87.475	87.2203	87.4662	87.3062			4.148	4.51							0.5909	0.1882
386	Enzyme, misc.	Car3	CA3	%165	carbonic anhydrase 3	P14141	http://www.phosphosite.org/proteinAction.do?id=24978662&showAllSites=true	29	ILLDALDkIKTKGKE	EKGEFQILLDALDK*IK	3	634.691	25175	25512					24564	25042	25194	25552					24583	25082	87.1898	87.4092	87.5638	87.8057	87.475	87.1622	87.4048	87.3623	4.705	4.498					5.01	4.105	0.0121	0.3602
387	Enzyme, misc.	Car3	CA3	%165	carbonic anhydrase 3	P14141	http://www.phosphosite.org/proteinAction.do?id=24978662&showAllSites=true	29	ILLDALDkIKTKGKE	EKGEFQILLDALDK*IKTK	4	533.556			22639														81.2482	81.5252	81.505	81.6133	81.4347	81.3875	81.4002	81.4807			2.925								0.0777
388	Enzyme, misc.	Car3	CA3	%165	carbonic anhydrase 3	P14141	http://www.phosphosite.org/proteinAction.do?id=24978662&showAllSites=true	29	ILLDALDkIKTKGKE	GEFQILLDALDK*IKTK	3	625.359							24328	24825								24809	86.3315	86.5652	86.838	86.8998	86.6477	86.3798	86.6488	86.5725							1.881	2.454
389	Enzyme, misc.	Car3	CA3	%165	carbonic anhydrase 3	P14141	http://www.phosphosite.org/proteinAction.do?id=24978662&showAllSites=true	29	ILLDALDkIKTKGKE	IGREKGEFQILLDALDK*IK	4	557.822	23324		22803	23322				23230	23287		22829	23330					81.6532	81.943	82.1467	82.0972	81.9175	81.8475	81.873	81.8853	3.364		3.936	4.348				3.795	1.2087		1.0346	-0.183
390	Enzyme, misc.	Car3	CA3	167	carbonic anhydrase 3	P14141	http://www.phosphosite.org/proteinAction.do?id=24978662&showAllSites=true	29	LDALDKIkTKGKEAP	EKGEFQILLDALDKIK*TK	3	711.072					23323								22967				81.3678	81.5882	81.505	81.6133	81.4347	81.3875	81.4002	81.4807					2.612								0.7304
391	Enzyme, misc.	Car3	CA3	167	carbonic anhydrase 3	P14141	http://www.phosphosite.org/proteinAction.do?id=24978662&showAllSites=true	29	LDALDKIkTKGKEAP	GEFQILLDALDKIK*TK	3	625.359						25563																								2.019
392	Enzyme, misc.	Car3	CA3	167	carbonic anhydrase 3	P14141	http://www.phosphosite.org/proteinAction.do?id=24978662&showAllSites=true	29	LDALDKIkTKGKEAP	GEFQILLDALDKIK*TK	3	625.359						25923																								1.917
393	Enzyme, misc.	Car3	CA3	169	carbonic anhydrase 3	P14141	http://www.phosphosite.org/proteinAction.do?id=24978662&showAllSites=true	29	ALDKIKTkGKEAPFN	GEFQILLDALDKIKTK*	3	625.359				25235																								2.295								0.8104
394	Enzyme, misc.	Car3	CA3	169	carbonic anhydrase 3	P14141	http://www.phosphosite.org/proteinAction.do?id=24978662&showAllSites=true	29	ALDKIKTkGKEAPFN	GEFQILLDALDKIKTK*	3	625.359				24879								24861																2.086								0.0185
395	Enzyme, misc.	Car3	CA3	%212	carbonic anhydrase 3	P14141	http://www.phosphosite.org/proteinAction.do?id=24978662&showAllSites=true	29	CIVWLLLkEPMTVSS	DYWTYHGSFTTPPCEECIVWLLLK*EPM#TVSSDQMAK	3	1460	26056	26533	25297		25737	26655	25363	25887	26175				25922	26828	25381	25922	90.301	90.3118	90.4203	90.152	90.271	90.2773	90.1832	90.4252	3.589	4.889	3.738		4.328	4.237	3.938	4.274	-0.6004	0.8765	-0.5733		0.5307
396	Enzyme, misc.	Car3	CA3	%212	carbonic anhydrase 3	P14141	http://www.phosphosite.org/proteinAction.do?id=24978662&showAllSites=true	29	CIVWLLLkEPMTVSS	DYWTYHGSFTTPPCEECIVWLLLK*EPM#TVSSDQMAK	3	1460	26149	26405			25813	26791	25437	26072	26175					26828	25381	25922	90.301	90.3118	90.4203	90.152	90.271	90.2773	90.1832	90.4252	3.047	3.774			2.77	4.084	3.69	3.948	0.1588	0.8397			-1.3876
397	Enzyme, misc.	Car3	CA3	%212	carbonic anhydrase 3	P14141	http://www.phosphosite.org/proteinAction.do?id=24978662&showAllSites=true	29	CIVWLLLkEPMTVSS	DYWTYHGSFTTPPCEECIVWLLLK*EPM#TVSSDQMAK	3	1460						26708	25385	25984						26828	25381	25922	90.301	90.3118	90.4203	90.152	90.271	90.2773	90.1832	90.4252						3.833	3.548	3.534
398	Enzyme, misc.	Car3	CA3	%212	carbonic anhydrase 3	P14141	http://www.phosphosite.org/proteinAction.do?id=24978662&showAllSites=true	29	CIVWLLLkEPMTVSS	DYWTYHGSFTTPPCEECIVWLLLK*EPM#TVSSDQMAK	3	1460						26662								26828			90.301	90.3118	90.4203	90.152	90.271	90.2773	90.1832	90.4252						3.098
399	Enzyme, misc.	Car3	CA3	%212	carbonic anhydrase 3	P14141	http://www.phosphosite.org/proteinAction.do?id=24978662&showAllSites=true	29	CIVWLLLkEPMTVSS	DYWTYHGSFTTPPCEECIVWLLLK*EPM#TVSSDQMAK	4	1095.25					25883		25361	25902					25882		25486	25922	90.2385	90.3118	90.3358	90.152	90.3332	90.2773	90.1832	89.9405					2.95		3.548	3.381					-0.2829
400	Enzyme, misc.	Car3	CA3	%212	carbonic anhydrase 3	P14141	http://www.phosphosite.org/proteinAction.do?id=24978662&showAllSites=true	29	CIVWLLLkEPMTVSS	DYWTYHGSFTTPPCEECIVWLLLK*EPM#TVSSDQMAK	4	1095.25							25427										90.2385	90.3118	90.3358	90.152	90.3332	90.2773	90.1832	89.9405							3.503
401	Enzyme, misc.	Car3	CA3	%212	carbonic anhydrase 3	P14141	http://www.phosphosite.org/proteinAction.do?id=24978662&showAllSites=true	29	CIVWLLLkEPMTVSS	DYWTYHGSFTTPPCEECIVWLLLK*EPM#TVSSDQM#AK	3	1465.33	26152	26402	24928	25552	25758	26356	25309	25528	25797	26029	25712	25575	25466	26450	25087	25649	88.9472	88.7805	89.0592	89.15	88.963	89.0252	88.8955	89.0287	4.191	4.454	3.854	4.885	3.642	4.131	4.804	3.74	-0.0055	0.2539	-0.4844	0.2464	-0.1252
402	Enzyme, misc.	Car3	CA3	%212	carbonic anhydrase 3	P14141	http://www.phosphosite.org/proteinAction.do?id=24978662&showAllSites=true	29	CIVWLLLkEPMTVSS	DYWTYHGSFTTPPCEECIVWLLLK*EPM#TVSSDQM#AK	3	1465.33	25920	26229	24994	25718	25371	26633	25458	25598	25797	26029	25712	25575	25466	26450	25087	25649	88.9472	88.7805	89.0592	89.15	88.963	89.0252	88.8955	89.0287	3.688	3.951	3.816	4.515	3.388	3.704	4.119	3.191	0.0693	-0.293	-0.282	0.1251	0.2337
403	Enzyme, misc.	Car3	CA3	%212	carbonic anhydrase 3	P14141	http://www.phosphosite.org/proteinAction.do?id=24978662&showAllSites=true	29	CIVWLLLkEPMTVSS	DYWTYHGSFTTPPCEECIVWLLLK*EPM#TVSSDQM#AK	3	1465.33	25681	26014	25131	25602	25640	26717	25071	25833	25797	26029	25712	25575	25466	26450	25087	25649	88.9472	88.7805	89.0592	89.15	88.963	89.0252	88.8955	89.0287	3.602	3.309	3.787	3.149	3.122	3.289	3.345	2.708	0.1215	-0.6168	-0.0335	0.1906	0.2742
404	Enzyme, misc.	Car3	CA3	%212	carbonic anhydrase 3	P14141	http://www.phosphosite.org/proteinAction.do?id=24978662&showAllSites=true	29	CIVWLLLkEPMTVSS	DYWTYHGSFTTPPCEECIVWLLLK*EPM#TVSSDQM#AK	3	1465.33	25892	24595	24941	25755	25411	26370	25031		25797		25712	25575	25466	26450	25087		88.9472	88.7805	89.0592	89.15	88.963	89.0252	88.8955	89.0287	3.413	2.582	3.443	2.897	3.044	2.699	2.858		0.0295	-0.2534	-0.5879	0.2023	0.3106
405	Enzyme, misc.	Car3	CA3	%212	carbonic anhydrase 3	P14141	http://www.phosphosite.org/proteinAction.do?id=24978662&showAllSites=true	29	CIVWLLLkEPMTVSS	DYWTYHGSFTTPPCEECIVWLLLK*EPM#TVSSDQM#AK	3	1465.33	25695	24619	25018	24248	24666	26612			25797		25712	24735					88.9472	88.7805	89.0592	89.15	88.963	89.0252	88.8955	89.0287	3.314	2.34	3.322	2.709	2.985	3.188			0.1215	-0.2534	-0.2723	-0.5351	-0.8221
406	Enzyme, misc.	Car3	CA3	%212	carbonic anhydrase 3	P14141	http://www.phosphosite.org/proteinAction.do?id=24978662&showAllSites=true	29	CIVWLLLkEPMTVSS	DYWTYHGSFTTPPCEECIVWLLLK*EPM#TVSSDQM#AK	3	1465.33	26046		24212	24221	24625	24885											88.9472	88.7805	89.0592	89.15	88.963	89.0252	88.8955	89.0287	3.018		2.965	2.327	2.379	2.519			-0.0435		1.7337	-0.5055	-0.8631
407	Enzyme, misc.	Car3	CA3	%212	carbonic anhydrase 3	P14141	http://www.phosphosite.org/proteinAction.do?id=24978662&showAllSites=true	29	CIVWLLLkEPMTVSS	DYWTYHGSFTTPPCEECIVWLLLK*EPM#TVSSDQM#AK	3	1465.33			23500		24068												88.9472	88.7805	89.0592	89.15	88.963	89.0252	88.8955	89.0287			2.754		2.271						-1.7545		0.5867
408	Enzyme, misc.	Car3	CA3	%212	carbonic anhydrase 3	P14141	http://www.phosphosite.org/proteinAction.do?id=24978662&showAllSites=true	29	CIVWLLLkEPMTVSS	DYWTYHGSFTTPPCEECIVWLLLK*EPM#TVSSDQM#AK	4	1099.25		25994			25383		25004	25566		26029			25382		25898		88.639	88.7805	89.0592	89.15	88.7205	88.7755	88.957	88.9678		3.567			4.377		4.499	3.299		0.0177			0.0891
409	Enzyme, misc.	Car3	CA3	%212	carbonic anhydrase 3	P14141	http://www.phosphosite.org/proteinAction.do?id=24978662&showAllSites=true	29	CIVWLLLkEPMTVSS	HGSFTTPPCEECIVWLLLK*EPMTVSSDQMAK	3	1211.91			25124	25687													89.3277	89.452	89.5025	89.5593	89.4178	0	89.28	89.416			4.902	3.751							-1.145	-2.6157
410	Enzyme, misc.	Car3	CA3	%212	carbonic anhydrase 3	P14141	http://www.phosphosite.org/proteinAction.do?id=24978662&showAllSites=true	29	CIVWLLLkEPMTVSS	HGSFTTPPCEECIVWLLLK*EPMTVSSDQM#AK	3	1217.24	25244	25624	24596	25117	24973		24588	25093		25552	24530	25113			24604		87.3087	87.4712	87.4938	87.746	87.475	87.2802	87.4662	87.3623	3.354	4.12	3.986	4.307	4.103		3.541	4.538	-0.8705	0.8973	-0.1962	0.0191	-1.3563
411	Enzyme, misc.	Car3	CA3	%212	carbonic anhydrase 3	P14141	http://www.phosphosite.org/proteinAction.do?id=24978662&showAllSites=true	29	CIVWLLLkEPMTVSS	HGSFTTPPCEECIVWLLLK*EPMTVSSDQM#AK	3	1217.24			24531								24530						87.3087	87.4712	87.4938	87.746	87.475	87.2802	87.4662	87.3623			3.591								-0.0074
412	Enzyme, misc.	Car3	CA3	%212	carbonic anhydrase 3	P14141	http://www.phosphosite.org/proteinAction.do?id=24978662&showAllSites=true	29	CIVWLLLkEPMTVSS	HGSFTTPPCEECIVWLLLK*EPMTVSSDQM#AK	4	913.182			24555	25119		25856	24616										87.2485	87.4712	87.5638	87.746	87.5352	87.2203	87.4662	87.3623			3.343	3.443		3.658	3.117				-0.5256	-0.5672
413	Enzyme, misc.	Car3	CA3	%212	carbonic anhydrase 3	P14141	http://www.phosphosite.org/proteinAction.do?id=24978662&showAllSites=true	29	CIVWLLLkEPMTVSS	HGSFTTPPCEECIVWLLLK*EPM#TVSSDQMAK	3	1217.24	24015	24179	23297				23404	23883			24530														3.789	3.126	3.946				2.916	3.546	-2.7	0.5386	0.6896
414	Enzyme, misc.	Car3	CA3	%212	carbonic anhydrase 3	P14141	http://www.phosphosite.org/proteinAction.do?id=24978662&showAllSites=true	29	CIVWLLLkEPMTVSS	HGSFTTPPCEECIVWLLLK*EPM#TVSSDQMAK	3	1217.24			23463								24530																3.425								0.5006
415	Enzyme, misc.	Car3	CA3	%212	carbonic anhydrase 3	P14141	http://www.phosphosite.org/proteinAction.do?id=24978662&showAllSites=true	29	CIVWLLLkEPMTVSS	HGSFTTPPCEECIVWLLLK*EPM#TVSSDQM#AK	3	1222.57	23382	23644	23068	23374	23245	23979	22985	23201	23455	23769	22892	23393	23240				82.1382	82.243	82.336	82.296	82.2343	82.225	82.183	82.1993	3.621	4.129	4.388	4.942	4.715	3.106	3.884	3.611	-0.0297	-0.1486	-0.0935	-0.1912	-0.2605
416	Enzyme, misc.	Car3	CA3	%212	carbonic anhydrase 3	P14141	http://www.phosphosite.org/proteinAction.do?id=24978662&showAllSites=true	29	CIVWLLLkEPMTVSS	HGSFTTPPCEECIVWLLLK*EPM#TVSSDQM#AK	3	1222.57	23288	23821	23240	24752	23270		22801			23769							82.1382	82.243	82.336	82.296	82.2343	82.225	82.183	82.1993	3.846	3.939	4.501	3.937	3.412		3.428		-0.1129	-0.351	-1.5955	-1.8236	-0.228
417	Enzyme, misc.	Car3	CA3	%212	carbonic anhydrase 3	P14141	http://www.phosphosite.org/proteinAction.do?id=24978662&showAllSites=true	29	CIVWLLLkEPMTVSS	HGSFTTPPCEECIVWLLLK*EPM#TVSSDQM#AK	3	1222.57		23691	22834	23269													82.1382	82.243	82.336	82.296	82.2343	82.225	82.183	82.1993		4.147	4.442	3.651						-0.204	-0.0125	-0.1811
418	Enzyme, misc.	Car3	CA3	%212	carbonic anhydrase 3	P14141	http://www.phosphosite.org/proteinAction.do?id=24978662&showAllSites=true	29	CIVWLLLkEPMTVSS	HGSFTTPPCEECIVWLLLK*EPM#TVSSDQM#AK	3	1222.57		23717	23226	23574													82.1382	82.243	82.336	82.296	82.2343	82.225	82.183	82.1993		3.158	4.103	3.57						-0.2375	-1.4019	-0.1492
419	Enzyme, misc.	Car3	CA3	%212	carbonic anhydrase 3	P14141	http://www.phosphosite.org/proteinAction.do?id=24978662&showAllSites=true	29	CIVWLLLkEPMTVSS	HGSFTTPPCEECIVWLLLK*EPM#TVSSDQM#AK	3	1222.57			23309	23827													82.1382	82.243	82.336	82.296	82.2343	82.225	82.183	82.1993			3.748	3.478							-1.7221	-1.3702
420	Enzyme, misc.	Car3	CA3	%212	carbonic anhydrase 3	P14141	http://www.phosphosite.org/proteinAction.do?id=24978662&showAllSites=true	29	CIVWLLLkEPMTVSS	HGSFTTPPCEECIVWLLLK*EPM#TVSSDQM#AK	3	1222.57			23129	23630													82.1382	82.243	82.336	82.296	82.2343	82.225	82.183	82.1993			3.579	3.172							-0.6928	-0.3333
421	Enzyme, misc.	Car3	CA3	%212	carbonic anhydrase 3	P14141	http://www.phosphosite.org/proteinAction.do?id=24978662&showAllSites=true	29	CIVWLLLkEPMTVSS	HGSFTTPPCEECIVWLLLK*EPM#TVSSDQM#AK	3	1222.57			22872	23528													82.1382	82.243	82.336	82.296	82.2343	82.225	82.183	82.1993			3.31	2.986							-0.0182	-0.129
422	Enzyme, misc.	Car3	CA3	%212	carbonic anhydrase 3	P14141	http://www.phosphosite.org/proteinAction.do?id=24978662&showAllSites=true	29	CIVWLLLkEPMTVSS	HGSFTTPPCEECIVWLLLK*EPM#TVSSDQM#AK	4	917.18	23290	23626	22725	23232	23101	23967	22718	23184		23769	22892	23414		23954	22714	23344	82.0782	82.243	82.336	82.3528	82.2343	82.225	81.814	82.1993	3.828	4.546	4.889	5.054	2.894	4.857	4.037	4.807	-0.988	-1.2425	-0.3131	-0.1401	-1.4752
423	Enzyme, misc.	Car3	CA3	%212	carbonic anhydrase 3	P14141	http://www.phosphosite.org/proteinAction.do?id=24978662&showAllSites=true	29	CIVWLLLkEPMTVSS	HGSFTTPPCEECIVWLLLK*EPM#TVSSDQM#AK	4	917.18	23278	23610	22963	23458		23984				23769		23414					82.0782	82.243	82.336	82.3528	82.2343	82.225	81.814	82.1993	3.639	4.318	3.21	4.49		3.374			-1.0087	-1.2057	-0.3794	-0.1707
424	Enzyme, misc.	Car3	CA3	%212	carbonic anhydrase 3	P14141	http://www.phosphosite.org/proteinAction.do?id=24978662&showAllSites=true	29	CIVWLLLkEPMTVSS	IVWLLLK*EPM#TVSSDQM#AK	3	755.062			20733								20738						75.471	75.434	75.7078	75.6873	75.6885	75.5938	75.5157	75.7368			3.822								0.765
425	Enzyme, misc.	Car3	CA3	%212	carbonic anhydrase 3	P14141	http://www.phosphosite.org/proteinAction.do?id=24978662&showAllSites=true	29	CIVWLLLkEPMTVSS	LK*EPMTVSSDQM#AK	2	811.892					7650		7433	7557					7636			7201													3.483		3.386	3.593					-0.1535
426	Enzyme, misc.	Car3	CA3	%212	carbonic anhydrase 3	P14141	http://www.phosphosite.org/proteinAction.do?id=24978662&showAllSites=true	29	CIVWLLLkEPMTVSS	LK*EPM#TVSSDQMAK	2	811.892					7312	7537		7195						7539			34.908	35.142	35.0035	34.8978	34.9812	34.8663	34.9307	34.7935					2.852	3.417		3.239					-0.7439
427	Enzyme, misc.	Car3	CA3	%212	carbonic anhydrase 3	P14141	http://www.phosphosite.org/proteinAction.do?id=24978662&showAllSites=true	29	CIVWLLLkEPMTVSS	LLK*EPMTVSSDQMAK	2	860.436	11754		11540	11832			11524	11793	11727		11534	11851			11515	11800	48.3705	48.5838	48.4528	48.4172	48.4545	48.2782	48.4618	48.4043	3.843		3.868	3.767			4.14	4.198	-0.3986		-0.4986	-0.312
428	Enzyme, misc.	Car3	CA3	%212	carbonic anhydrase 3	P14141	http://www.phosphosite.org/proteinAction.do?id=24978662&showAllSites=true	29	CIVWLLLkEPMTVSS	LLK*EPMTVSSDQM#AK	2	868.434	9901	10080	9736	9990			9744	9963	10805	11033	10631	10927			10613	10897									4.115	4.445	4.575	4.393			4.272	4.343	-0.2092	0.042	-0.4431	-0.234
429	Enzyme, misc.	Car3	CA3	%212	carbonic anhydrase 3	P14141	http://www.phosphosite.org/proteinAction.do?id=24978662&showAllSites=true	29	CIVWLLLkEPMTVSS	LLK*EPMTVSSDQM#AK	2	868.434			9723								10631																4.086								-0.4327
430	Enzyme, misc.	Car3	CA3	%212	carbonic anhydrase 3	P14141	http://www.phosphosite.org/proteinAction.do?id=24978662&showAllSites=true	29	CIVWLLLkEPMTVSS	LLK*EPM#TVSSDQMAK	2	868.434	9245	9427	9107	9366	9394	9718	9129	9329		10088	9749	9375		9722	9144	9343	41.1538	41.3668	41.193	41.3023	41.2097	41.138	41.2217	41.2103	2.752	3.388	3.695	3.744	2.672	3.23	3.34	3.532	-0.3307	-0.1378	-0.3544	-0.3388	-0.0813
431	Enzyme, misc.	Car3	CA3	%212	carbonic anhydrase 3	P14141	http://www.phosphosite.org/proteinAction.do?id=24978662&showAllSites=true	29	CIVWLLLkEPMTVSS	LLK*EPM#TVSSDQM#AK	2	876.431			7315	7471			7357	7467			7316	7787				7747	36.915	36.8807	36.5603	36.6077	36.8592	36.7778	36.7597	36.422			3.499	3.817			3.108	3.609			0.0407	-0.4657
432	Enzyme, misc.	Car3	CA3	%212	carbonic anhydrase 3	P14141	http://www.phosphosite.org/proteinAction.do?id=24978662&showAllSites=true	29	CIVWLLLkEPMTVSS	LLLK*EPMTVSSDQMAK	2	916.978	14983	15251	14695	15157	15016	15565	14644	15080	15023	15294	14734	15194	15044	15602	14682	15118	57.948	57.937	57.9753	58.0385	57.9985	57.9453	58.013	58.0087	4.474	4.414	4.342	4.641	4.748	4.407	4.252	4.415	-0.1421	-0.0161	-0.0646	-0.2158	-0.0859
433	Enzyme, misc.	Car3	CA3	%212	carbonic anhydrase 3	P14141	http://www.phosphosite.org/proteinAction.do?id=24978662&showAllSites=true	29	CIVWLLLkEPMTVSS	LLLK*EPMTVSSDQMAK	3	611.655	15007	15259	14716	15175			14686	15100	15023		14734	15194				15118	57.948	57.937	57.9753	58.0385	57.9985	57.9453	58.013	58.0087	3.384	2.899	3.621	3.49			3.226	3.405	0.3369	0.0532	0.422	0.0679
434	Enzyme, misc.	Car3	CA3	%212	carbonic anhydrase 3	P14141	http://www.phosphosite.org/proteinAction.do?id=24978662&showAllSites=true	29	CIVWLLLkEPMTVSS	LLLK*EPMTVSSDQM#AK	2	924.976	13619	14336	13479	13620	13538	14037	13185	13831	12546	13761	12311	12648	13574	13035	13233	13606									4.47	4.204	4.776	4.137	4.306	4.833	4.577	4.294	-0.2824	-0.2256	-0.1856	-0.1439	-0.2721
435	Enzyme, misc.	Car3	CA3	%212	carbonic anhydrase 3	P14141	http://www.phosphosite.org/proteinAction.do?id=24978662&showAllSites=true	29	CIVWLLLkEPMTVSS	LLLK*EPMTVSSDQM#AK	2	924.976	13915	13825	13226	13900			13431	13544	12546	13761	12311	12648			13233	13606									3.479	3.931	4.717	3.797			4.418	4.277	-0.3186	-0.1639	-0.191	-0.1515
436	Enzyme, misc.	Car3	CA3	%212	carbonic anhydrase 3	P14141	http://www.phosphosite.org/proteinAction.do?id=24978662&showAllSites=true	29	CIVWLLLkEPMTVSS	LLLK*EPMTVSSDQM#AK	2	924.976	14406	14872	13773	14448			13923	14122	14267	13761					13233	13606									4.041	3.921	4.495	3.99			3.811	3.839	-0.0379	0.0026	-0.1001	-0.171
437	Enzyme, misc.	Car3	CA3	%212	carbonic anhydrase 3	P14141	http://www.phosphosite.org/proteinAction.do?id=24978662&showAllSites=true	29	CIVWLLLkEPMTVSS	LLLK*EPMTVSSDQM#AK	2	924.976	14150	14592	14015	15016			13663	15095	14267	13761						14530									4.012	3.683	3.8	3.824			2.972	3.551	-0.1023	-0.1585	-0.2764	-0.046
438	Enzyme, misc.	Car3	CA3	%212	carbonic anhydrase 3	P14141	http://www.phosphosite.org/proteinAction.do?id=24978662&showAllSites=true	29	CIVWLLLkEPMTVSS	LLLK*EPMTVSSDQM#AK	2	924.976	14728	14089	14266	14704				14696	14267																3.676	3.224	3.448	3.726				3.209	0.1108	-0.1045	-0.2564	-0.1688
439	Enzyme, misc.	Car3	CA3	%212	carbonic anhydrase 3	P14141	http://www.phosphosite.org/proteinAction.do?id=24978662&showAllSites=true	29	CIVWLLLkEPMTVSS	LLLK*EPMTVSSDQM#AK	2	924.976	15043			14192																					3.05			3.583					0.0529			-0.0455
440	Enzyme, misc.	Car3	CA3	%212	carbonic anhydrase 3	P14141	http://www.phosphosite.org/proteinAction.do?id=24978662&showAllSites=true	29	CIVWLLLkEPMTVSS	LLLK*EPMTVSSDQM#AK	3	616.986	13513	13725	13722	13618	13555	14050	13197	13539	13532	13782	13264	13661			13233		53.6463	53.6995	53.6138	53.6672	53.666	53.6328	53.6687	53.6765	3.949	3.382	3.38	3.539	2.924	3.161	3.807	3.319	-0.0915	-0.0114	1.0935	-0.026	-0.2251
441	Enzyme, misc.	Car3	CA3	%212	carbonic anhydrase 3	P14141	http://www.phosphosite.org/proteinAction.do?id=24978662&showAllSites=true	29	CIVWLLLkEPMTVSS	LLLK*EPMTVSSDQM#AK	3	616.986	13756	14238	13232	14118			13438	13765	13532		13264	13661					53.6463	53.6995	53.6138	53.6672	53.666	53.6328	53.6687	53.6765	3.27	3.416	3.249	3.483			2.483	2.76	0.2731	0.7636	-0.0871	1.3429
442	Enzyme, misc.	Car3	CA3	%212	carbonic anhydrase 3	P14141	http://www.phosphosite.org/proteinAction.do?id=24978662&showAllSites=true	29	CIVWLLLkEPMTVSS	LLLK*EPMTVSSDQM#AK	3	616.986		13981	13464	13854													53.6463	53.6995	53.6138	53.6672	53.666	53.6328	53.6687	53.6765		3.03	3.108	3.09						0.285	0.1795	0.2487
443	Enzyme, misc.	Car3	CA3	%212	carbonic anhydrase 3	P14141	http://www.phosphosite.org/proteinAction.do?id=24978662&showAllSites=true	29	CIVWLLLkEPMTVSS	LLLK*EPMTVSSDQM#AK	3	616.986			13850														53.6463	53.6995	53.6138	53.6672	53.666	53.6328	53.6687	53.6765			2.667								0.557
444	Enzyme, misc.	Car3	CA3	%212	carbonic anhydrase 3	P14141	http://www.phosphosite.org/proteinAction.do?id=24978662&showAllSites=true	29	CIVWLLLkEPMTVSS	LLLK*EPM#TVSSDQMAK	2	924.976	12512	13592	12291	12845	12575	13019	12483	12761	12546	13761	12311	12648	13574	13035	13233	13606	50.7833	50.8055	50.7952	50.7402	50.7557	50.656	50.8108	50.824	4.307	4.019	4.203	3.99	3.912	4.482	4.338	4.335	-0.2581	-0.152	-0.1299	-0.1575	-0.2618
445	Enzyme, misc.	Car3	CA3	%212	carbonic anhydrase 3	P14141	http://www.phosphosite.org/proteinAction.do?id=24978662&showAllSites=true	29	CIVWLLLkEPMTVSS	LLLK*EPM#TVSSDQMAK	2	924.976	12770	15119	13006	13113			12252	12819	12546	13761	12311	12648			13233	13606	50.7833	50.8055	50.7952	50.7402	50.7557	50.656	50.8108	50.824	4.104	3.923	4.124	3.953			3.974	4.253	-0.2878	-0.0401	-0.1867	-0.1596
446	Enzyme, misc.	Car3	CA3	%212	carbonic anhydrase 3	P14141	http://www.phosphosite.org/proteinAction.do?id=24978662&showAllSites=true	29	CIVWLLLkEPMTVSS	LLLK*EPM#TVSSDQMAK	2	924.976	13191	12993	12770	12609				12562	12546	13761	12311	12648				13606	50.7833	50.8055	50.7952	50.7402	50.7557	50.656	50.8108	50.824	3.831	3.916	3.893	3.782				4.061	-0.1531	-0.3273	-0.2667	-0.1088
447	Enzyme, misc.	Car3	CA3	%212	carbonic anhydrase 3	P14141	http://www.phosphosite.org/proteinAction.do?id=24978662&showAllSites=true	29	CIVWLLLkEPMTVSS	LLLK*EPM#TVSSDQMAK	2	924.976	13404	12735	12542	13554				13320	12546	13761	12311	12648				13606	50.7833	50.8055	50.7952	50.7402	50.7557	50.656	50.8108	50.824	3.808	3.797	3.682	3.694				3.834	-0.2391	-0.2467	-0.2359	-0.1201
448	Enzyme, misc.	Car3	CA3	%212	carbonic anhydrase 3	P14141	http://www.phosphosite.org/proteinAction.do?id=24978662&showAllSites=true	29	CIVWLLLkEPMTVSS	LLLK*EPM#TVSSDQMAK	2	924.976	13153	13400	14543	13381								12648					50.7833	50.8055	50.7952	50.7402	50.7557	50.656	50.8108	50.824	3.802	3.523	3.6	3.379					-0.1921	-0.0715	-0.1958	-0.1737
449	Enzyme, misc.	Car3	CA3	%212	carbonic anhydrase 3	P14141	http://www.phosphosite.org/proteinAction.do?id=24978662&showAllSites=true	29	CIVWLLLkEPMTVSS	LLLK*EPM#TVSSDQMAK	3	616.986	12524	12725	12277	12611			12263	12571	13532	13782	13264	13661													3.167	3.294	2.893	3.129			2.853	2.656	-0.6426	-0.7794	-0.6588	-0.2835
450	Enzyme, misc.	Car3	CA3	%212	carbonic anhydrase 3	P14141	http://www.phosphosite.org/proteinAction.do?id=24978662&showAllSites=true	29	CIVWLLLkEPMTVSS	LLLK*EPM#TVSSDQM#AK	2	932.973	11209	11399	11474	11067	11321	11712	11015	11040	11015	11200	10841	11137	11141	11485	10822	11107	46.2652	46.4303	46.3902	46.3663	46.4618	46.1955	46.363	46.395	4.464	4.188	4.232	4.396	4.556	4.126	4.395	4.3	-0.2771	-0.3146	-0.4251	-0.1194	-0.3178
451	Enzyme, misc.	Car3	CA3	%212	carbonic anhydrase 3	P14141	http://www.phosphosite.org/proteinAction.do?id=24978662&showAllSites=true	29	CIVWLLLkEPMTVSS	LLLK*EPM#TVSSDQM#AK	2	932.973	10977	11164	11011	11289	11089	11456	10784	12209	11015	11200	10841	11137	11141	11485	10822	11107	46.2652	46.4303	46.3902	46.3663	46.4618	46.1955	46.363	46.395	4.391	4.079	4.214	4.348	4.207	3.944	4.223	4.247	-0.2326	-0.2841	-0.1661	-0.1629	-0.18
452	Enzyme, misc.	Car3	CA3	%212	carbonic anhydrase 3	P14141	http://www.phosphosite.org/proteinAction.do?id=24978662&showAllSites=true	29	CIVWLLLkEPMTVSS	LLLK*EPM#TVSSDQM#AK	2	932.973	11695	12155	12168	12027		12394	11251	11490	11015	11200	10841	11137			10822	11107	46.2652	46.4303	46.3902	46.3663	46.4618	46.1955	46.363	46.395	4.073	3.972	4.181	4.246		2.89	4.04	4.245	-0.5082	-0.0674	-0.3339	-0.2197
453	Enzyme, misc.	Car3	CA3	%212	carbonic anhydrase 3	P14141	http://www.phosphosite.org/proteinAction.do?id=24978662&showAllSites=true	29	CIVWLLLkEPMTVSS	LLLK*EPM#TVSSDQM#AK	2	932.973	12411	13634	13147	12782			12744	13098	13742	13152	13537	13766			13506	13774	46.2652	46.4303	46.3902	46.3663	46.4618	46.1955	46.363	46.395	4.11	4.081	4.112	4.043			3.966	4.078	-0.4707	-0.1677	-0.3157	-0.224
454	Enzyme, misc.	Car3	CA3	%212	carbonic anhydrase 3	P14141	http://www.phosphosite.org/proteinAction.do?id=24978662&showAllSites=true	29	CIVWLLLkEPMTVSS	LLLK*EPM#TVSSDQM#AK	2	932.973	11444	11912	11707	11521			11948	11750	11015	11200	10841	11137			10822	11107	46.2652	46.4303	46.3902	46.3663	46.4618	46.1955	46.363	46.395	3.953	3.955	3.955	4.179			3.85	4.159	-0.6138	-0.2379	-0.2524	-0.2926
455	Enzyme, misc.	Car3	CA3	%212	carbonic anhydrase 3	P14141	http://www.phosphosite.org/proteinAction.do?id=24978662&showAllSites=true	29	CIVWLLLkEPMTVSS	LLLK*EPM#TVSSDQM#AK	2	932.973	12712	13676	10781	11772			12474	11975	13742	13152	10841	11137			13506	11107	46.2652	46.4303	46.3902	46.3663	46.4618	46.1955	46.363	46.395	4.205	4.332	3.487	3.906			4.379	3.554	-0.3779	-0.2079	-0.1731	-0.3382
456	Enzyme, misc.	Car3	CA3	%212	carbonic anhydrase 3	P14141	http://www.phosphosite.org/proteinAction.do?id=24978662&showAllSites=true	29	CIVWLLLkEPMTVSS	LLLK*EPM#TVSSDQM#AK	2	932.973	12939	12961	12433	13067			12495	12784	13742	13152	13537	13766			13506	13774	46.2652	46.4303	46.3902	46.3663	46.4618	46.1955	46.363	46.395	3.587	4.004	4.077	3.982			3.837	4.064	-0.3173	-0.3414	-0.3993	-0.0755
457	Enzyme, misc.	Car3	CA3	%212	carbonic anhydrase 3	P14141	http://www.phosphosite.org/proteinAction.do?id=24978662&showAllSites=true	29	CIVWLLLkEPMTVSS	LLLK*EPM#TVSSDQM#AK	2	932.973	12153	11649	11248	12484			11711	11257	11015	11200	10841	11137			10822	11107	46.2652	46.4303	46.3902	46.3663	46.4618	46.1955	46.363	46.395	3.764	3.916	3.934	4.111			3.837	3.903	-0.3366	-0.3109	-0.2433	-0.2551
458	Enzyme, misc.	Car3	CA3	%212	carbonic anhydrase 3	P14141	http://www.phosphosite.org/proteinAction.do?id=24978662&showAllSites=true	29	CIVWLLLkEPMTVSS	LLLK*EPM#TVSSDQM#AK	2	932.973	11930	12410	11939	12260			11477	12438	11015	11200	10841	11137			10822	11107	46.2652	46.4303	46.3902	46.3663	46.4618	46.1955	46.363	46.395	3.729	3.896	3.912	4.064			3.77	3.803	-0.2052	-0.2294	-0.2647	-0.2685
459	Enzyme, misc.	Car3	CA3	%212	carbonic anhydrase 3	P14141	http://www.phosphosite.org/proteinAction.do?id=24978662&showAllSites=true	29	CIVWLLLkEPMTVSS	LLLK*EPM#TVSSDQM#AK	2	932.973	13233	13016	12679	13548			12430	13583	13742	13152	13537	13766			13506	13774	46.2652	46.4303	46.3902	46.3663	46.4618	46.1955	46.363	46.395	3.402	3.734	3.723	3.982			3.59	3.316	-0.0471	-0.2396	-0.187	-0.1468
460	Enzyme, misc.	Car3	CA3	%212	carbonic anhydrase 3	P14141	http://www.phosphosite.org/proteinAction.do?id=24978662&showAllSites=true	29	CIVWLLLkEPMTVSS	LLLK*EPM#TVSSDQM#AK	2	932.973		12657	12920	13293			13059	13352		13152	13537	13766			13506		46.2652	46.4303	46.3902	46.3663	46.4618	46.1955	46.363	46.395		3.629	3.721	3.974			3.37	3.524		-0.3194	-0.1752	0.0403
461	Enzyme, misc.	Car3	CA3	%212	carbonic anhydrase 3	P14141	http://www.phosphosite.org/proteinAction.do?id=24978662&showAllSites=true	29	CIVWLLLkEPMTVSS	LLLK*EPM#TVSSDQM#AK	2	932.973		13382	13431	12813			12178			13152	13537	13766			13380		46.2652	46.4303	46.3902	46.3663	46.4618	46.1955	46.363	46.395		3.438	3.321	3.833			3.91			0.1068	-0.5597	-0.2497
462	Enzyme, misc.	Car3	CA3	%212	carbonic anhydrase 3	P14141	http://www.phosphosite.org/proteinAction.do?id=24978662&showAllSites=true	29	CIVWLLLkEPMTVSS	LLLK*EPM#TVSSDQM#AK	3	622.318	11274	11169	10783	11370	11098	11460	10785	11068	11015	11221	10820	11137	11120				46.2652	46.4887	46.3285	46.3663	46.3992	46.1955	46.363	46.395	3.538	3.606	3.414	3.49	3.609	2.883	3.533	3.189	-0.2455	0.1245	0.0071	-0.1248	0.4002
463	Enzyme, misc.	Car3	CA3	%212	carbonic anhydrase 3	P14141	http://www.phosphosite.org/proteinAction.do?id=24978662&showAllSites=true	29	CIVWLLLkEPMTVSS	LLLK*EPM#TVSSDQM#AK	3	622.318	10978	11393	11962	11078			12138	12210			10820						46.2652	46.4887	46.3285	46.3663	46.3992	46.1955	46.363	46.395	3.045	3.435	3.323	3.684			2.781	3.182	0.0146	-0.1682	-0.3806	0.1079
464	Enzyme, misc.	Car3	CA3	%212	carbonic anhydrase 3	P14141	http://www.phosphosite.org/proteinAction.do?id=24978662&showAllSites=true	29	CIVWLLLkEPMTVSS	LLLK*EPM#TVSSDQM#AK	3	622.318		11651	11075	11771			11146	11341			10820						46.2652	46.4887	46.3285	46.3663	46.3992	46.1955	46.363	46.395		2.62	3.006	3.446			2.096	2.956		-0.4278	-0.1398	0.2232
465	Enzyme, misc.	Car3	CA3	%212	carbonic anhydrase 3	P14141	http://www.phosphosite.org/proteinAction.do?id=24978662&showAllSites=true	29	CIVWLLLkEPMTVSS	LLLK*EPM#TVSSDQM#AK	3	622.318			12524	12259				11974									46.2652	46.4887	46.3285	46.3663	46.3992	46.1955	46.363	46.395			2.699	2.988				2.875			0.2988	-0.3178
466	Enzyme, misc.	Car3	CA3	%212	carbonic anhydrase 3	P14141	http://www.phosphosite.org/proteinAction.do?id=24978662&showAllSites=true	29	CIVWLLLkEPMTVSS	LLLK*EPM#TVSSDQM#AK	3	622.318				12876				12442									46.2652	46.4887	46.3285	46.3663	46.3992	46.1955	46.363	46.395				2.834				2.732				0.4323
467	Enzyme, misc.	Car3	CA3	%212	carbonic anhydrase 3	P14141	http://www.phosphosite.org/proteinAction.do?id=24978662&showAllSites=true	29	CIVWLLLkEPMTVSS	LLLK*EPM#TVSSDQM#AK	3	622.318				12791				12821									46.2652	46.4887	46.3285	46.3663	46.3992	46.1955	46.363	46.395				2.516				2.657				0.1417
468	Enzyme, misc.	Car3	CA3	%212	carbonic anhydrase 3	P14141	http://www.phosphosite.org/proteinAction.do?id=24978662&showAllSites=true	29	CIVWLLLkEPMTVSS	TTPPCEECIVWLLLK*EPM#TVSSDQM#AK	3	1079.84				24436													0	84.9823	85.6097	85.4888	85.2985	85.1465	85.3842	85.2612				3.815								2.8411
469	Enzyme, misc.	Car3	CA3	%212	carbonic anhydrase 3	P14141	http://www.phosphosite.org/proteinAction.do?id=24978662&showAllSites=true	29	CIVWLLLkEPMTVSS	TYHGSFTTPPCEECIVWLLLK*EPM#TVSSDQM#AK	3	1310.61	23718		23012	23670							23018						82.5108	82.9895	83.045	83.2015	82.6057	0	82.9377	82.5777	4.581		5.466	4.781					0.1418		1.5691	1.2899
470	Enzyme, misc.	Car3	CA3	%212	carbonic anhydrase 3	P14141	http://www.phosphosite.org/proteinAction.do?id=24978662&showAllSites=true	29	CIVWLLLkEPMTVSS	TYHGSFTTPPCEECIVWLLLK*EPM#TVSSDQM#AK	3	1310.61				23557													82.5108	82.9895	83.045	83.2015	82.6057	0	82.9377	82.5777				3.485								0.5609
471	Enzyme, misc.	Car3	CA3	%212	carbonic anhydrase 3	P14141	http://www.phosphosite.org/proteinAction.do?id=24978662&showAllSites=true	29	CIVWLLLkEPMTVSS	TYHGSFTTPPCEECIVWLLLK*EPM#TVSSDQM#AK	4	983.208			23133														82.4517	82.8547	83.045	83.2015	82.5405	82.5418	82.9978	82.9545			4.34								0.5876
472	Enzyme, misc.	Car3	CA3	%212	carbonic anhydrase 3	P14141	http://www.phosphosite.org/proteinAction.do?id=24978662&showAllSites=true	29	CIVWLLLkEPMTVSS	TYHGSFTTPPCEECIVWLLLK*EPM#TVSSDQM#AK	4	983.208			23175														82.4517	82.8547	83.045	83.2015	82.5405	82.5418	82.9978	82.9545			3.209								0.5876
473	Enzyme, misc.	Car3	CA3	%212	carbonic anhydrase 3	P14141	http://www.phosphosite.org/proteinAction.do?id=24978662&showAllSites=true	29	CIVWLLLkEPMTVSS	WLLLK*EPM#TVSSDQM#AK	2	1026.01			16766	17303			16694				16747	17330			16698		63.892	63.9425	63.9598	64.1367	63.9153	63.9372	63.9245	63.9417			4.215	4.987			4.232				-0.5625	-0.6966
474	Enzyme, misc.	Car3	CA3	%212	carbonic anhydrase 3	P14141	http://www.phosphosite.org/proteinAction.do?id=24978662&showAllSites=true	29	CIVWLLLkEPMTVSS	WLLLK*EPM#TVSSDQM#AK	2	1026.01				17316								17330					63.892	63.9425	63.9598	64.1367	63.9153	63.9372	63.9245	63.9417				4.54								-0.7746
475	Enzyme, misc.	Car3	CA3	24	carbonic anhydrase 3	P14141	http://www.phosphosite.org/proteinAction.do?id=24978662&showAllSites=true	29	HELYPIAkGDNQSPI	EWGYASHNGPEHWHELYPIAK*GDNQSPIELHTK	4	971.462						15096		14653						15056			56.5032	56.5445	56.555	56.5302	56.5922	56.4582	56.5863	0						5.274		3.171
476	Enzyme, misc.	Car3	CA3	3	carbonic anhydrase 3	P14141	http://www.phosphosite.org/proteinAction.do?id=24978662&showAllSites=true	29	-----MAkEWGYASH	AK*EWGYASHNGPEHWHELYPIAK	3	921.442		13687								12942							53.5238	53.4038	53.4277	53.7295	53.4187	53.5745	53.4828	53.5542		4.007								1.0104
477	Enzyme, misc.	Car3	CA3	3	carbonic anhydrase 3	P14141	http://www.phosphosite.org/proteinAction.do?id=24978662&showAllSites=true	29	-----MAkEWGYASH	AK*EWGYASHNGPEHWHELYPIAK	4	691.333			13161					13481									53.465	53.4655	53.4277	53.6032	53.4187	53.5173	53.4828	53.3635			3.162					2.906			-1.1766
478	Enzyme, misc.	Car3	CA3	3	carbonic anhydrase 3	P14141	http://www.phosphosite.org/proteinAction.do?id=24978662&showAllSites=true	29	-----MAkEWGYASH	AK*EWGYASHNGPEHWHELYPIAK	5	553.268	13449	13679	13182			13987	13132	13503		13698				14028		13501	53.405	53.4655	53.4277	53.6672	53.4187	53.5173	53.4828	53.3635	3.358	3.661	3.773			4.243	3.187	3.579	-0.3685	-0.282	-0.5325
479	Enzyme, misc.	Car3	CA3	3	carbonic anhydrase 3	P14141	http://www.phosphosite.org/proteinAction.do?id=24978662&showAllSites=true	29	-----MAkEWGYASH	AK*EWGYASHNGPEHWHELYPIAKGDNQSPIELHTK	5	817.197	13557	13784	13293	13748	13539	14076	13211	13630	13553	13803	13327	13745			13254	13648	53.7093	53.7568	53.8097	53.9162	53.7305	53.8735	53.7308	53.8035	4.439	4.864	5.165	4.698	3.286	3.754	5.053	4.603	-0.4092	-0.2453	-0.8935	-0.2877	-0.6941
480	Enzyme, misc.	Car3	CA3	3	carbonic anhydrase 3	P14141	http://www.phosphosite.org/proteinAction.do?id=24978662&showAllSites=true	29	-----MAkEWGYASH	AK*EWGYASHNGPEHWHELYPIAKGDNQSPIELHTK	5	817.197			13311	13712			13236					13745			13254		53.7093	53.7568	53.8097	53.9162	53.7305	53.8735	53.7308	53.8035			3.984	3.996			5.037				-0.6836	-0.2877
481	Enzyme, misc.	Car3	CA3	3, 24	carbonic anhydrase 3	P14141	http://www.phosphosite.org/proteinAction.do?id=24978662&showAllSites=true	29	-----MAkEWGYASH, HELYPIAkGDNQSPI	AK*EWGYASHNGPEHWHELYPIAK*GDNQSPIELHTK	4	1031.75						15572		15090						15539		15181	58.1343	58.0602	58.0397	58.4108	58.1223	58.1318	58.2067	58.1902						5.3		5.669
482	Enzyme, misc.	Car3	CA3	3, 24	carbonic anhydrase 3	P14141	http://www.phosphosite.org/proteinAction.do?id=24978662&showAllSites=true	29	-----MAkEWGYASH, HELYPIAkGDNQSPI	AK*EWGYASHNGPEHWHELYPIAK*GDNQSPIELHTK	4	1031.75								15112									58.1343	58.0602	58.0397	58.4108	58.1223	58.1318	58.2067	58.1902								3.971
483	Enzyme, misc.	Car3	CA3	3, 24	carbonic anhydrase 3	P14141	http://www.phosphosite.org/proteinAction.do?id=24978662&showAllSites=true	29	-----MAkEWGYASH, HELYPIAkGDNQSPI	AK*EWGYASHNGPEHWHELYPIAK*GDNQSPIELHTK	5	825.6	14943	15234			14943	15520		15078		15357						15160	58.0732	58.1207	58.0397	58.4108	58.1223	58.1318	58.2067	58.1267	4.174	4.626			4.325	4.2		4.63	-0.4857	-0.629			-0.3264
484	Enzyme, misc.	Car3	CA3	3, %36	carbonic anhydrase 3	P14141	http://www.phosphosite.org/proteinAction.do?id=24978662&showAllSites=true	29	-----MAkEWGYASH, SPIELHTkDIRHDPS	AK*EWGYASHNGPEHWHELYPIAKGDNQSPIELHTK*	5	825.6		15017																								3.412								-0.5946
485	Enzyme, misc.	Car3	CA3	%36	carbonic anhydrase 3	P14141	http://www.phosphosite.org/proteinAction.do?id=24978662&showAllSites=true	29	SPIELHTkDIRHDPS	EWGYASHNGPEHWHELYPIAKGDNQSPIELHTK*DIR	5	854.213	14142		13885	14316	14207	14745	13868	14239	14162		13915	14354	14183	14762	13863		55.4697	55.483	55.564	55.6433	55.5342	55.584	55.5805	55.483	5.116		3.619	4.47	4.198	3.929	4.076	3.686	-0.2589		-0.6957	-0.4569	-0.4473
486	Enzyme, misc.	Car3	CA3	%36	carbonic anhydrase 3	P14141	http://www.phosphosite.org/proteinAction.do?id=24978662&showAllSites=true	29	SPIELHTkDIRHDPS	GDNQSPIELHTK*	2	690.841	9115								9125								40.7262	41.0143	40.8282	40.8932	40.9103	40.6735	40.8485	40.7908	2.913								-0.4774
487	Enzyme, misc.	Car3	CA3	%36	carbonic anhydrase 3	P14141	http://www.phosphosite.org/proteinAction.do?id=24978662&showAllSites=true	29	SPIELHTkDIRHDPS	GDNQSPIELHTK*DIR	2	882.947	9880	10079	9745	9997	10018	10362	9750	10006	9881	10088	9749	10045	10028	10394	9753	10015	42.9382	43.2828	43.1062	43.26	43.1432	43.0727	43.0688	43.1073	4.619	3.948	4.583	4.299	4.172	4.132	4.559	4.027	-0.046	-0.2268	-0.3078	-0.4166	-0.3469
488	Enzyme, misc.	Car3	CA3	%36	carbonic anhydrase 3	P14141	http://www.phosphosite.org/proteinAction.do?id=24978662&showAllSites=true	29	SPIELHTkDIRHDPS	GDNQSPIELHTK*DIR	2	882.947	9896								9881								42.9382	43.2828	43.1062	43.26	43.1432	43.0727	43.0688	43.1073	4.469								-0.2019
489	Enzyme, misc.	Car3	CA3	%36	carbonic anhydrase 3	P14141	http://www.phosphosite.org/proteinAction.do?id=24978662&showAllSites=true	29	SPIELHTkDIRHDPS	GDNQSPIELHTK*DIR	3	588.967	9846		9708	9971	9970	10333	9714		9881			10024	9986	10373	9753		42.9382	43.2828	43.1062	43.1907	43.1432	43.0105	43.0688	43.1073	2.307		2.302	3.035	2.399	2.673	2.643		-0.3424		-0.5939	-0.3299	-0.382
490	Enzyme, misc.	Car3	CA3	%36	carbonic anhydrase 3	P14141	http://www.phosphosite.org/proteinAction.do?id=24978662&showAllSites=true	29	SPIELHTkDIRHDPS	GDNQSPIELHTK*DIRHDPSLQPWSVSYDPGSAK	4	929.954	14684					15273			14687					15266			56.9827	57.0148	57.047	57.1368	57.135	56.988	57.1453	57.1088	3.086					3.217			-0.2878
491	Enzyme, misc.	Car3	CA3	%36	carbonic anhydrase 3	P14141	http://www.phosphosite.org/proteinAction.do?id=24978662&showAllSites=true	29	SPIELHTkDIRHDPS	GDNQSPIELHTK*DIRHDPSLQPWSVSYDPGSAK	4	929.954	14701																56.9827	57.0148	57.047	57.1368	57.135	56.988	57.1453	57.1088	3.081								-0.2878
492	Enzyme, misc.	Car3	CA3	57	carbonic anhydrase 3	P14141	http://www.phosphosite.org/proteinAction.do?id=24978662&showAllSites=true	29	SYDPGSAkTILNNGK	DIRHDPSLQPWSVSYDPGSAK*TILNNGK	3	1046.53	17006	17356	16648	17213	16983	17637	16623	17063	17013	17349	16663	17246	16997	17639	16593	17071	63.6525	63.7117	63.5985	63.889	63.6712	63.5887	63.627	63.5878	5.995	5.54	6.118	5.987	5.431	6.489	5.46	6.248	-0.0037	-0.5487	0.2561	-0.2739	-0.0916
493	Enzyme, misc.	Car3	CA3	57	carbonic anhydrase 3	P14141	http://www.phosphosite.org/proteinAction.do?id=24978662&showAllSites=true	29	SYDPGSAkTILNNGK	DIRHDPSLQPWSVSYDPGSAK*TILNNGK	3	1046.53	17032			17253					17013			17246					63.6525	63.7117	63.5985	63.889	63.6712	63.5887	63.627	63.5878	5.086			5.221					-0.0037			-0.2739
494	Enzyme, misc.	Car3	CA3	57	carbonic anhydrase 3	P14141	http://www.phosphosite.org/proteinAction.do?id=24978662&showAllSites=true	29	SYDPGSAkTILNNGK	DIRHDPSLQPWSVSYDPGSAK*TILNNGK	4	785.147	16995		16623	17206	16958	17623	16615	17052	16992		16642	17225	16997	17660		17071	63.5938	63.7707	63.5392	63.829	63.6712	63.6473	63.687	63.5878	4.087		3.369	4.053	3.469	4.288	3.324	3.555	-0.279		0.3562	0.3871	0.2947
495	Enzyme, misc.	Car3	CA3	57	carbonic anhydrase 3	P14141	http://www.phosphosite.org/proteinAction.do?id=24978662&showAllSites=true	29	SYDPGSAkTILNNGK	HDPSLQPWSVSYDPGSAK*TILNNGK	3	918.456	17062	17420	16699	17270	17062	17705	16663	17118	17097	17433	16747	17309	17081	17765	16677	17134	63.892	63.9425	63.8407	64.074	63.9153	63.9372	63.8643	63.7653	5.775	6.44	6.279	6.287	6.593	6.102	6.084	5.229	0.586	0.2534	-0.0492	0.1705	0.2334
496	Enzyme, misc.	Car3	CA3	57	carbonic anhydrase 3	P14141	http://www.phosphosite.org/proteinAction.do?id=24978662&showAllSites=true	29	SYDPGSAkTILNNGK	HDPSLQPWSVSYDPGSAK*TILNNGK	3	918.456				17381			16649					17309			16677		63.892	63.9425	63.8407	64.074	63.9153	63.9372	63.8643	63.7653				4.692			5.891					0.2799
497	Enzyme, misc.	Car3	CA3	%64	carbonic anhydrase 3	P14141	http://www.phosphosite.org/proteinAction.do?id=24978662&showAllSites=true	29	KTILNNGkTCRVVFD	TILNNGK*TCR	2	609.817							5598	5617							5605		30.2932	30.5268	30.3542	30.1337	30.2448	30.0948	30.3642	30.0878							2.086	2.001
498	Enzyme, misc.	Dbt	Dbt	295	lipoamide acyltransferase component of branched-chain alpha-keto acid dehydrogenase complex, mitochondrial	NP_445764	http://www.ncbi.nlm.nih.gov/entrez/query.fcgi?db=protein&cmd=search&term=NP_445764	53	VKLREELkPVALARG	LREELK*PVALAR	3	479.624					10947												45.7092	45.906	45.7583	45.762	45.8302	45.6567	45.8503	45.8313					1.726								0.1696
499	Enzyme, misc.	Dbt	Dbt	482	lipoamide acyltransferase component of branched-chain alpha-keto acid dehydrogenase complex, mitochondrial	NP_445764	http://www.ncbi.nlm.nih.gov/entrez/query.fcgi?db=protein&cmd=search&term=NP_445764	53	AFMLLDLk-------	SYLENPAFM#LLDLK*	2	856.434			25240								25223						89.4505	89.5107	89.7995	89.8683	89.6323	89.4612	89.489	89.7282			2.088								0.6875
500	Enzyme, misc.	Eci2	PECI	%90	enoyl-CoA delta isomerase 2, mitochondrial	Q5XIC0	http://www.phosphosite.org/proteinAction.do?id=9433714&showAllSites=true	43	FDFVNKAkWDAWNAL	AK*WDAWNALGSLPK	2	799.92		21027	20270	20788	20590	21315	20175	20649		21025	20268	20786	20602	21335	20152	20645	74.035	74.2145	74.2375	74.2277	74.3095	74.1417	74.111	74.2423		4.175	4.253	4.079	4.121	3.979	4.027	3.95		0.7433	0.4362	0.4738	0.3199
501	Enzyme, misc.	Eno3	ENO3	193	beta-enolase	P15429	http://www.phosphosite.org/proteinAction.do?id=1457403&showAllSites=true	47	AEVYHHLkGVIKAKY	IGAEVYHHLK*GVIK	3	535.975			11718	12030	11991	12411	11689					12019	12023	12405	11704		48.9907	49.168	49.087	48.9033	49.0768	48.8355	49.042	49.0265			1.922	2.451	2.424	2.564	2.311				-0.1913	-0.1141	0.1232
502	Enzyme, misc.	Eno3	ENO3	193	beta-enolase	P15429	http://www.phosphosite.org/proteinAction.do?id=1457403&showAllSites=true	47	AEVYHHLkGVIKAKY	IGAEVYHHLK*GVIK	4	402.233	11945		11730	12034	12014	12424	11691		11958		11744	12019	12002	12426	11704		49.0568	49.168	49.087	48.9033	49.0145	48.8927	49.042	49.0265	2.553		2.844	2.746	2.446	2.491	2.6		-0.5531		-0.4136	-0.3943	0.0547
503	Enzyme, misc.	Eno3	ENO3	199	beta-enolase	P15429	http://www.phosphosite.org/proteinAction.do?id=1457403&showAllSites=true	47	LKGVIKAkYGKDATN	AK*YGKDATNVGDEGGFAPNILENNEALELLK	3	1111.56								20719								20834	0	73.2765	74.555	74.699	74.4933	74.4768	74.4232	74.5432								4.663
504	Enzyme, misc.	Eno3	ENO3	275	beta-enolase	P15429	http://www.phosphosite.org/proteinAction.do?id=1457403&showAllSites=true	47	ARHISGEkLGELYKS	HISGEK*LGELYK	2	708.38	10327	10559	10173	10469	10456	10805	10176	10425	10931	11179	10736	11074	10469	10814	10193	11002	44.2865	44.6475	44.4138	44.4942	44.4525	44.2703	44.4297	44.3997	3.522	3.854	3.78	3.896	4.17	4.203	4.1	4.132	-0.3265	-0.3978	-0.4388	-0.4741	-0.5024
505	Enzyme, misc.	Eno3	ENO3	275	beta-enolase	P15429	http://www.phosphosite.org/proteinAction.do?id=1457403&showAllSites=true	47	ARHISGEkLGELYKS	HISGEK*LGELYK	3	472.589							10196								10193		44.2865	44.6475	44.3517	44.4942	44.4525	44.2703	44.4297	44.3997							2.452
506	Enzyme, misc.	Eno3	ENO3	420	beta-enolase	P15429	http://www.phosphosite.org/proteinAction.do?id=1457403&showAllSites=true	47	IEEALGDkAVFAGRK	IEEALGDK*AVFAGR	2	759.402	13894	14135	13647	14034	13935		13575	13969	13910	14139	13642	14039	13931		13590	13963	54.7382	54.7025	54.7365	54.7288	54.7063	54.6822	54.7302	54.6875	4.547	4.845	4.694	4.538	4.809		4.416	4.602	-0.3207	-0.3734	-0.1224	-0.0802	-0.3286
507	Enzyme, misc.	Eno3	ENO3	54	beta-enolase	P15429	http://www.phosphosite.org/proteinAction.do?id=1457403&showAllSites=true	47	LELRDGDkSRYLGKG	AAVPSGASTGIYEALELRDGDK*SR	3	835.758							15213	15650									59.5955	59.6525	59.6857	59.8548	59.737	59.5345	59.722	59.6245							1.678	1.435
508	Enzyme, misc.	Eno3	ENO3	80	beta-enolase	P15429	http://www.phosphosite.org/proteinAction.do?id=1457403&showAllSites=true	47	LGPALLEkKLSVVDQ	TLGPALLEK*K	2	556.34	12975	13223	12759	13104	13020	13468	12697	13048	13028	13257	12802	13178	13091	13545	12771	13102	52.176	52.2205	52.2383	52.2618	52.2393	52.114	52.2708	52.211	2.157	2.505	2.423	2.174	2.155	2.431	1.991	2.325	0.2206	0.7451	0.2107	0.674	0.2827
509	Enzyme, misc.	Fkbp3	FKBP3	200	peptidyl-prolyl cis-trans isomerase FKBP3	NP_001100206	http://www.phosphosite.org/proteinAction.do?id=24984040&showAllSites=true	25	EPEWAYGkKGQPDAK	ARLEIEPEWAYGK*K	3	577.974						14167																								2.719
510	Enzyme, misc.	Gapdh	GAPDH	%105	glyceraldehyde-3-phosphate dehydrogenase	P04797	http://www.phosphosite.org/proteinAction.do?id=23198&showAllSites=true	36	GVFTTMEkAGAHLKG	WGDAGAEYVVESTGVFTTMEK*AGAHLK	3	966.132	22731		22224		22510		22158	22661	22745		22220		22526		22148	22674	80.0993	80.2473	80.3098	80.2537	80.1198	80.1485	80.1403	80.28	5.299		6.362		6.037		5.392	6.076	-1.7824		-2.7098		-1.8225
511	Enzyme, misc.	Gapdh	GAPDH	%105	glyceraldehyde-3-phosphate dehydrogenase	P04797	http://www.phosphosite.org/proteinAction.do?id=23198&showAllSites=true	36	GVFTTMEkAGAHLKG	WGDAGAEYVVESTGVFTTM#EK*AGAHLK	3	971.464	18570	18994	18246	18788	18576	19280	18156	18629	18714	19134	18406	18947	18719	19277	18273	18645	68.4565	68.6715	68.6373	68.7337	68.6728	68.586	68.4868	68.6738	6.065	6.418	5.723	6.716	5.859	6.837	5.074	6.869	-0.146	-0.6298	-0.5999	-0.2779	-0.3184
512	Enzyme, misc.	Gapdh	GAPDH	%105	glyceraldehyde-3-phosphate dehydrogenase	P04797	http://www.phosphosite.org/proteinAction.do?id=23198&showAllSites=true	36	GVFTTMEkAGAHLKG	WGDAGAEYVVESTGVFTTM#EK*AGAHLK	3	971.464	18563								18714								68.4565	68.6715	68.6373	68.7337	68.6728	68.586	68.4868	68.6738	5.469								-0.1838
513	Enzyme, misc.	Gapdh	GAPDH	%105	glyceraldehyde-3-phosphate dehydrogenase	P04797	http://www.phosphosite.org/proteinAction.do?id=23198&showAllSites=true	36	GVFTTMEkAGAHLKG	WGDAGAEYVVESTGVFTTM#EK*AGAHLK	4	728.85						19297								19445			68.099	68.6715	68.6983	68.7932	68.6728	68.6475	68.4868	68.6102						2.708
514	Enzyme, misc.	Gapdh	GAPDH	%105	glyceraldehyde-3-phosphate dehydrogenase	P04797	http://www.phosphosite.org/proteinAction.do?id=23198&showAllSites=true	36	GVFTTMEkAGAHLKG	WGDAGAEYVVESTGVFTTMEK*AGAHLKGGAK	4	803.145			20812	21317													75.5972	75.6777	75.9105	75.8743	75.7587	75.727	75.7097	75.9185			4.562	3.228							-0.9537	-1.2357
515	Enzyme, misc.	Gapdh	GAPDH	%137	glyceraldehyde-3-phosphate dehydrogenase	P04797	http://www.phosphosite.org/proteinAction.do?id=23198&showAllSites=true	36	VMGVNHEkYDNSLKI	RVIISAPSADAPM#FVM#GVNHEK*YDNSLK	4	791.644			13553				13540	13919			13600				13527	13942	54.617	54.59	54.6172	54.501	54.339	54.51	54.5483	54.6283			2.47				2.71	2.862			0.3207
516	Enzyme, misc.	Gapdh	GAPDH	%137	glyceraldehyde-3-phosphate dehydrogenase	P04797	http://www.phosphosite.org/proteinAction.do?id=23198&showAllSites=true	36	VMGVNHEkYDNSLKI	RVIISAPSADAPM#FVM#GVNHEK*YDNSLK	4	791.644								13894									54.617	54.59	54.6172	54.501	54.339	54.51	54.5483	54.6283								2.927
517	Enzyme, misc.	Gapdh	GAPDH	%137	glyceraldehyde-3-phosphate dehydrogenase	P04797	http://www.phosphosite.org/proteinAction.do?id=23198&showAllSites=true	36	VMGVNHEkYDNSLKI	VIISAPSADAPM#FVM#GVNHEK*YDNSLK	3	1003.16	15062			15267			14733										58.3843	58.4237	58.1002	58.282	58.187	58.1915	58.2067	58.3828	1.86			2.139			1.913		-0.0666			-0.1481
518	Enzyme, misc.	Gapdh	GAPDH	%143	glyceraldehyde-3-phosphate dehydrogenase	P04797	http://www.phosphosite.org/proteinAction.do?id=23198&showAllSites=true	36	EKYDNSLkIVSNASC	VIISAPSADAPM#FVM#GVNHEKYDNSLK*	3	1003.16		15364																								2.364								-0.3582
519	Enzyme, misc.	Gapdh	GAPDH	%143	glyceraldehyde-3-phosphate dehydrogenase	P04797	http://www.phosphosite.org/proteinAction.do?id=23198&showAllSites=true	36	EKYDNSLkIVSNASC	VIISAPSADAPM#FVM#GVNHEKYDNSLK*	4	752.619						15362											58.3238	0	58.429	58.3462	58.3177	58.3627	58.4007	58.443						2.447
520	Enzyme, misc.	Gapdh; RGD1564688	GAPDH; RGD1564688	%192; 192	glyceraldehyde-3-phosphate dehydrogenase	P04797; E9PTN6	http://www.phosphosite.org/proteinAction.do?id=23198&showAllSites=true	36; 36	TVDGPSGkLWRDGRG; TVDGPSGkLWRDGHG	TVDGPSGK*LWR	2	629.333			11392		11672	12036					11387		11645	12048													3.146		3.13	2.962					-0.4365		-0.0564
521	Enzyme, misc.	Gapdh; RGD1564688	GAPDH; RGD1564688	25; 25	glyceraldehyde-3-phosphate dehydrogenase	P04797; E9PTN6	http://www.phosphosite.org/proteinAction.do?id=23198&showAllSites=true	36; 36	RAAFSCDkVDIVAIN; RAAFSCDkVDIVAIN	AAFSCDK*VDIVAI	2	725.866				20456													73.2137	73.2765	73.3382	73.274	73.4043	73.2215	73.3122	73.2905				2.388								0.2843
522	Enzyme, misc.	Gapdh; RGD1564688; LOC303448	GAPDH; RGD1564688; LOC100043839	%252; 252; 254	glyceraldehyde-3-phosphate dehydrogenase	P04797; E9PTN6; Q498M9	http://www.phosphosite.org/proteinAction.do?id=23198&showAllSites=true	36; 36; 36	CRLEKPAkYDDIKKV; CRLEKPAkYDDIKKV; CCLEKPAkYDDIKKV	LEKPAK*YDDIK	2	681.369								6731								6739																2.293
523	Enzyme, misc.	Gapdh; RGD1564688; LOC303448	GAPDH; RGD1564688; LOC100043839	%252; 252; 254	glyceraldehyde-3-phosphate dehydrogenase	P04797; E9PTN6; Q498M9	http://www.phosphosite.org/proteinAction.do?id=23198&showAllSites=true	36; 36; 36	CRLEKPAkYDDIKKV; CRLEKPAkYDDIKKV; CCLEKPAkYDDIKKV	LEKPAK*YDDIK	3	454.582	6670		6590		6822	7028		6704						7020		6718	33.463	33.75	33.6238	33.4638	33.5712	33.3623	33.568	33.3297	2.609		1.886		2.36	2.17		2.177	-0.758		-0.6038		-0.6493
524	Enzyme, misc.	Gapdh; RGD1564688; LOC303448	GAPDH; RGD1564688; LOC100043839	%252; 252; 254	glyceraldehyde-3-phosphate dehydrogenase	P04797; E9PTN6; Q498M9	http://www.phosphosite.org/proteinAction.do?id=23198&showAllSites=true	36; 36; 36	CRLEKPAkYDDIKKV; CRLEKPAkYDDIKKV; CCLEKPAkYDDIKKV	LEKPAK*YDDIKK	3	497.28	4920						4901																		3.198						3.472		0.4201
525	Enzyme, misc.	Gapdh; RGD1564688; LOC303448	GAPDH; RGD1564688; LOC100043839	257; 257; 259	glyceraldehyde-3-phosphate dehydrogenase	P04797; E9PTN6; Q498M9	http://www.phosphosite.org/proteinAction.do?id=23198&showAllSites=true	36; 36; 36	PAKYDDIkKVVKQAA; PAKYDDIkKVVKQAA; PAKYDDIkKVVKQAS	LEKPAKYDDIK*K	3	497.28		4903	4808	4852		5121		4903			4823	4868				4900	28.1118	28.3112	28.2167	28.073	28.048	27.9905	28.211	27.9773		2.501	2.763	2.625		2.839		3.493		-0.3579	-0.2988	-0.0941
526	Enzyme, misc.	Gpx1	GPX1	%112	glutathione peroxidase 1	P04041	http://www.phosphosite.org/proteinAction.do?id=24981385&showAllSites=true	22	PNFTLFEkCEVNGEK	YVRPGGGFEPNFTLFEK*CEVNGEK	3	939.45	17944		17632	18173	17950	18657		18000	17937		17629	18191	17942	18647		17994	66.244	66.5497	66.3655	66.5923	66.4	66.3822	66.3477	66.2642	5.255		6.763	5.747	5.957	5.694		6.168	2.2911		2.2098	2.867	0.8633
527	Enzyme, misc.	Gpx1	GPX1	%112	glutathione peroxidase 1	P04041	http://www.phosphosite.org/proteinAction.do?id=24981385&showAllSites=true	22	PNFTLFEkCEVNGEK	YVRPGGGFEPNFTLFEK*CEVNGEKAHPLFTFLR	4	975.49					21209												0	75.983	76.2952	76.2628	75.9465	76.1758	75.9608	76.284					5.524								-2.8296
528	Enzyme, misc.	Gpx1	GPX1	%112	glutathione peroxidase 1	P04041	http://www.phosphosite.org/proteinAction.do?id=24981385&showAllSites=true	22	PNFTLFEkCEVNGEK	YVRPGGGFEPNFTLFEK*CEVNGEKAHPLFTFLR	5	780.593	21247				21147		20767	21313	21307				21182		20765	21312	75.8383	75.9215	76.2952	76.3235	76.07	76.1758	75.9608	76.2272	3.123				4.28		2.656	3.661	0.3977				0.7506
529	Enzyme, misc.	Gpx1	GPX1	%86	glutathione peroxidase 1	P04041	http://www.phosphosite.org/proteinAction.do?id=24981385&showAllSites=true	22	FGHQENGkNEEILNS	GLVVLGFPCNQFGHQENGK*NEEILNSLK	3	1061.87	20118	20499			20067			20121		20490			20060				72.4938	72.6	72.736	72.6975	72.6387	72.5695	72.5912	72.6102	2.74	2.687			2.995			2.461	-0.254	-0.5835			1.4139
530	Enzyme, misc.	Hadh	HADHSC	136	hydroxyacyl-coenzyme A dehydrogenase, mitochondrial precursor	Q9WVK7	http://www.phosphosite.org/proteinAction.do?id=24979313&showAllSites=true	34	ELFQRLDkFAAEHTI	LDK*FAAEHTI	2	593.809		12683		12548			12177	12479		12670		12543			12187	12472	51.6275	51.6283	51.6218	51.7267	51.6105	51.5132	51.5647	51.6018		2.707		2.898			3.057	2.989		1.4868		0.8033
531	Enzyme, misc.	Hadh	HADHSC	136	hydroxyacyl-coenzyme A dehydrogenase, mitochondrial precursor	Q9WVK7	http://www.phosphosite.org/proteinAction.do?id=24979313&showAllSites=true	34	ELFQRLDkFAAEHTI	LDK*FAAEHTIF	2	667.343		17550	16855	17426						17580	16873						64.1855	64.3448	64.2022	64.4263	64.1515	64.1672	64.2243	64.1253		3.054	3.25	2.57						1.092	0.5873	1.3192
532	Enzyme, misc.	Hadh	HADHSC	136	hydroxyacyl-coenzyme A dehydrogenase, mitochondrial precursor	Q9WVK7	http://www.phosphosite.org/proteinAction.do?id=24979313&showAllSites=true	34	ELFQRLDkFAAEHTI	LDK*FAAEHTIFASNTSSLQITNIANATTR	3	1059.88	19626	20071	19294		19617	20351		19654	19638	20016	19307		19615	20371		19664	71.0712	71.1858	71.271	71.4108	71.3022	71.2728	71.1875	71.1818	4.238	4.453	4.741		4.815	5.142		5.077	-0.8409	-1.3447	-0.692		-0.4736
533	Enzyme, misc.	Hadh	HADHSC	136	hydroxyacyl-coenzyme A dehydrogenase, mitochondrial precursor	Q9WVK7	http://www.phosphosite.org/proteinAction.do?id=24979313&showAllSites=true	34	ELFQRLDkFAAEHTI	LDK*FAAEHTIFASNTSSLQITNIANATTR	3	1059.88						20411											71.0712	71.1858	71.271	71.4108	71.3022	71.2728	71.1875	71.1818						2.575
534	Enzyme, misc.	Hadh	HADHSC	%179	hydroxyacyl-coenzyme A dehydrogenase, mitochondrial precursor	Q9WVK7	http://www.phosphosite.org/proteinAction.do?id=24979313&showAllSites=true	34	FNPVPMMkLVEVIKT	FAGLHFFNPVPMM#K*LVEVIK	3	792.427	24923	25010	24174	24613	24690	25549	24082	24810	24858	25195	24278	24819	24542	25505	24121	24788	86.2127	86.3913	86.713	86.7588	86.2112	86.2602	86.0062	86.5153	3.233	3.722	4.83	3.411	3.579	3.264	4.465	3.713	0.2211	0.2232	0.326	0.3963	0.3146
535	Enzyme, misc.	Hadh	HADHSC	%179	hydroxyacyl-coenzyme A dehydrogenase, mitochondrial precursor	Q9WVK7	http://www.phosphosite.org/proteinAction.do?id=24979313&showAllSites=true	34	FNPVPMMkLVEVIKT	FAGLHFFNPVPMM#K*LVEVIK	3	792.427	24686	25260	24757	24820	24464	25300	24313	24584	24858		24278	24819		25505	24121	24788	86.2127	86.3913	86.713	86.7588	86.2112	86.2602	86.0062	86.5153	3.009	3.099	3.176	3.056	3.159	3.249	3.35	3.514	0.1656	0.2607	0.2165	0.323	0.3306
536	Enzyme, misc.	Hadh	HADHSC	%179	hydroxyacyl-coenzyme A dehydrogenase, mitochondrial precursor	Q9WVK7	http://www.phosphosite.org/proteinAction.do?id=24979313&showAllSites=true	34	FNPVPMMkLVEVIKT	FAGLHFFNPVPMM#K*LVEVIK	3	792.427			22936	23457		24137		24571			22997	23519		25505		24788	86.2127	86.3913	86.713	86.7588	86.2112	86.2602	86.0062	86.5153			3.531	3.083		3.126		3.299			-0.1573	-0.1317
537	Enzyme, misc.	Hadh	HADHSC	%179	hydroxyacyl-coenzyme A dehydrogenase, mitochondrial precursor	Q9WVK7	http://www.phosphosite.org/proteinAction.do?id=24979313&showAllSites=true	34	FNPVPMMkLVEVIKT	FAGLHFFNPVPMM#K*LVEVIK	3	792.427								23390									86.2127	86.3913	86.713	86.7588	86.2112	86.2602	86.0062	86.5153								2.507
538	Enzyme, misc.	Hadh	HADHSC	%179	hydroxyacyl-coenzyme A dehydrogenase, mitochondrial precursor	Q9WVK7	http://www.phosphosite.org/proteinAction.do?id=24979313&showAllSites=true	34	FNPVPMMkLVEVIKT	FAGLHFFNPVPM#MK*LVEVIK	3	792.427		23794			23267		22866			23811			23324													3.434			3.236		3.592			-0.2832			-0.0803
539	Enzyme, misc.	Hadh	HADHSC	%179	hydroxyacyl-coenzyme A dehydrogenase, mitochondrial precursor	Q9WVK7	http://www.phosphosite.org/proteinAction.do?id=24979313&showAllSites=true	34	FNPVPMMkLVEVIKT	FAGLHFFNPVPM#M#K*LVEVIK	3	797.758	21565	21949	20762	21270	21448	22048	20829	21397	21286	21650	20863	21384	21140	21963	20723	21270	75.9002	76.0428	76.1048	76.1397	75.9465	76.0523	75.8377	76.1078	2.883	3.143	3.002	3.268	2.759	3.288	3.455	3.021	0.0822	0.2135	0.2692	0.5954	0.2683
540	Enzyme, misc.	Hadh	HADHSC	%179	hydroxyacyl-coenzyme A dehydrogenase, mitochondrial precursor	Q9WVK7	http://www.phosphosite.org/proteinAction.do?id=24979313&showAllSites=true	34	FNPVPMMkLVEVIKT	FAGLHFFNPVPM#M#K*LVEVIK	3	797.758	22532	21469	21222	22630	21268	23298	21069	21175	21286	21650	20863	21384	21140	21963		21270	75.9002	76.0428	76.1048	76.1397	75.9465	76.0523	75.8377	76.1078	2.863	2.686	2.725	2.862	2.683	2.977	2.799	2.687	-0.5522	0.0768	0.3235	0.1274	0.4293
541	Enzyme, misc.	Hadh	HADHSC	%179	hydroxyacyl-coenzyme A dehydrogenase, mitochondrial precursor	Q9WVK7	http://www.phosphosite.org/proteinAction.do?id=24979313&showAllSites=true	34	FNPVPMMkLVEVIKT	FAGLHFFNPVPM#M#K*LVEVIK	3	797.758	21371	21717	23414	21489	21866	21820	20614	21744		21650	22346	21384		21963			75.9002	76.0428	76.1048	76.1397	75.9465	76.0523	75.8377	76.1078	2.861	2.63	2.792	2.85	2.894	2.689	2.126	2.646	0.0291	0.0459	-0.0825	0.5707	-0.2895
542	Enzyme, misc.	Hadh	HADHSC	%179	hydroxyacyl-coenzyme A dehydrogenase, mitochondrial precursor	Q9WVK7	http://www.phosphosite.org/proteinAction.do?id=24979313&showAllSites=true	34	FNPVPMMkLVEVIKT	FAGLHFFNPVPM#M#K*LVEVIK	3	797.758	21907	21989	24036	21956	21043	22411		21656			22829						75.9002	76.0428	76.1048	76.1397	75.9465	76.0523	75.8377	76.1078	2.565	2.358	2.73	2.909	2.51	2.704		2.361	-0.162	0.4318	0.2253	0.6606	0.4707
543	Enzyme, misc.	Hadh	HADHSC	%179	hydroxyacyl-coenzyme A dehydrogenase, mitochondrial precursor	Q9WVK7	http://www.phosphosite.org/proteinAction.do?id=24979313&showAllSites=true	34	FNPVPMMkLVEVIKT	FAGLHFFNPVPM#M#K*LVEVIK	3	797.758	21645		22150	24711				21976									75.9002	76.0428	76.1048	76.1397	75.9465	76.0523	75.8377	76.1078	2.562		2.796	2.706				2.31	-0.0177		0.1834	0.4222
544	Enzyme, misc.	Hadh	HADHSC	%179	hydroxyacyl-coenzyme A dehydrogenase, mitochondrial precursor	Q9WVK7	http://www.phosphosite.org/proteinAction.do?id=24979313&showAllSites=true	34	FNPVPMMkLVEVIKT	FAGLHFFNPVPM#M#K*LVEVIK	3	797.758			21918	22593													75.9002	76.0428	76.1048	76.1397	75.9465	76.0523	75.8377	76.1078			2.753	2.44							0.49	0.0827
545	Enzyme, misc.	Hadh	HADHSC	%179	hydroxyacyl-coenzyme A dehydrogenase, mitochondrial precursor	Q9WVK7	http://www.phosphosite.org/proteinAction.do?id=24979313&showAllSites=true	34	FNPVPMMkLVEVIKT	FAGLHFFNPVPM#M#K*LVEVIK	3	797.758			20989	22876													75.9002	76.0428	76.1048	76.1397	75.9465	76.0523	75.8377	76.1078			2.671	2.252							0.3783	0.6501
546	Enzyme, misc.	Hadh	HADHSC	%179	hydroxyacyl-coenzyme A dehydrogenase, mitochondrial precursor	Q9WVK7	http://www.phosphosite.org/proteinAction.do?id=24979313&showAllSites=true	34	FNPVPMMkLVEVIKT	FAGLHFFNPVPM#M#K*LVEVIK	3	797.758			23605														75.9002	76.0428	76.1048	76.1397	75.9465	76.0523	75.8377	76.1078			2.548								0.753
547	Enzyme, misc.	Hadh	HADHSC	%179	hydroxyacyl-coenzyme A dehydrogenase, mitochondrial precursor	Q9WVK7	http://www.phosphosite.org/proteinAction.do?id=24979313&showAllSites=true	34	FNPVPMMkLVEVIKT	FAGLHFFNPVPM#M#K*LVEVIK	3	797.758			21457														75.9002	76.0428	76.1048	76.1397	75.9465	76.0523	75.8377	76.1078			2.541								0.2491
548	Enzyme, misc.	Hadh	HADHSC	%179	hydroxyacyl-coenzyme A dehydrogenase, mitochondrial precursor	Q9WVK7	http://www.phosphosite.org/proteinAction.do?id=24979313&showAllSites=true	34	FNPVPMMkLVEVIKT	FAGLHFFNPVPM#M#K*LVEVIK	3	797.758			22990														75.9002	76.0428	76.1048	76.1397	75.9465	76.0523	75.8377	76.1078			2.51								0.4519
549	Enzyme, misc.	Hadh	HADHSC	%179	hydroxyacyl-coenzyme A dehydrogenase, mitochondrial precursor	Q9WVK7	http://www.phosphosite.org/proteinAction.do?id=24979313&showAllSites=true	34	FNPVPMMkLVEVIKT	MK*LVEVIK	2	501.307	13510	13743	13249	13642	13542	14035	13223	13573				13661					53.6463	53.6382	53.6138	53.6672	53.5985	53.5745	53.6687	53.615	2.715	2.645	2.829	2.969	2.778	2.439	2.57	2.434	0.1853	0.2263	0.3271	0.6296	0.0036
550	Enzyme, misc.	Hadh	HADHSC	%179	hydroxyacyl-coenzyme A dehydrogenase, mitochondrial precursor	Q9WVK7	http://www.phosphosite.org/proteinAction.do?id=24979313&showAllSites=true	34	FNPVPMMkLVEVIKT	QDRFAGLHFFNPVPMMK*LVEVIK	4	690.37		25913						25474		25927							88.3402	88.4758	88.598	88.7812	88.5433	88.5292	88.3928	88.5187		3.84						2.545		0.8002
551	Enzyme, misc.	Hadh	HADHSC	%179	hydroxyacyl-coenzyme A dehydrogenase, mitochondrial precursor	Q9WVK7	http://www.phosphosite.org/proteinAction.do?id=24979313&showAllSites=true	34	FNPVPMMkLVEVIKT	QDRFAGLHFFNPVPMM#K*LVEVIK	4	694.369					23133		22646						23177																2.344		2.916						0.1722
552	Enzyme, misc.	Hadh	HADHSC	%179	hydroxyacyl-coenzyme A dehydrogenase, mitochondrial precursor	Q9WVK7	http://www.phosphosite.org/proteinAction.do?id=24979313&showAllSites=true	34	FNPVPMMkLVEVIKT	QDRFAGLHFFNPVPM#MK*LVEVIK	3	925.489				23382													81.8955	82.0633	82.336	82.296	81.9782	81.9733	81.9312	82.0688				3.27								-1.2295
553	Enzyme, misc.	Hadh	HADHSC	%179	hydroxyacyl-coenzyme A dehydrogenase, mitochondrial precursor	Q9WVK7	http://www.phosphosite.org/proteinAction.do?id=24979313&showAllSites=true	34	FNPVPMMkLVEVIKT	QDRFAGLHFFNPVPM#MK*LVEVIK	4	694.369		23605		23223			21439	23167									77.8127	78.3345	78.5027	78.455	78.448	78.3862	78.3283	78.5178		2.422		2.667			2.684	2.561		0.2717		0.5218
554	Enzyme, misc.	Hadh	HADHSC	%179	hydroxyacyl-coenzyme A dehydrogenase, mitochondrial precursor	Q9WVK7	http://www.phosphosite.org/proteinAction.do?id=24979313&showAllSites=true	34	FNPVPMMkLVEVIKT	QDRFAGLHFFNPVPM#MK*LVEVIK	4	694.369								21921									77.8127	78.3345	78.5027	78.455	78.448	78.3862	78.3283	78.5178								2.363
555	Enzyme, misc.	Hadh	HADHSC	%179	hydroxyacyl-coenzyme A dehydrogenase, mitochondrial precursor	Q9WVK7	http://www.phosphosite.org/proteinAction.do?id=24979313&showAllSites=true	34	FNPVPMMkLVEVIKT	QDRFAGLHFFNPVPM#M#K*LVEVIK	4	698.367							19402										71.7693	71.9437	72.0762	72.0983	71.9798	71.92	71.9293	71.9888							2.665
556	Enzyme, misc.	Hadh	HADHSC	%185	hydroxyacyl-coenzyme A dehydrogenase, mitochondrial precursor	Q9WVK7	http://www.phosphosite.org/proteinAction.do?id=24979313&showAllSites=true	34	MKLVEVIkTPMTSQK	LVEVIK*TPMTSQK	2	758.426				12709								12711					50.7833	50.8055	50.8575	50.9312	50.8158	50.656	50.8795	50.8888				3.23								-0.0396
557	Enzyme, misc.	Hadh	HADHSC	%192	hydroxyacyl-coenzyme A dehydrogenase, mitochondrial precursor	Q9WVK7	http://www.phosphosite.org/proteinAction.do?id=24979313&showAllSites=true	34	KTPMTSQkTFESLVD	LVEVIKTPM#TSQK*TFESLVDFCK	3	920.14	19019	19403	18730	19248		19686		19111	19008	19407	18721	19241		19697		19081	69.2853	69.4355	69.5565	69.5785	69.5188	69.3372	69.3393	69.4782	5.129	4.266	5.408	5.094		5.041		5.117	0.0538	-0.0611	-0.2711	0.0012
558	Enzyme, misc.	Hadh	HADHSC	%192	hydroxyacyl-coenzyme A dehydrogenase, mitochondrial precursor	Q9WVK7	http://www.phosphosite.org/proteinAction.do?id=24979313&showAllSites=true	34	KTPMTSQkTFESLVD	LVEVIKTPM#TSQK*TFESLVDFCK	3	920.14				19231								19241					69.2853	69.4355	69.5565	69.5785	69.5188	69.3372	69.3393	69.4782				5.03								0.0012
559	Enzyme, misc.	Hadh	HADHSC	%202	hydroxyacyl-coenzyme A dehydrogenase, mitochondrial precursor	Q9WVK7	http://www.phosphosite.org/proteinAction.do?id=24979313&showAllSites=true	34	ESLVDFCkTLGKHPV	TFESLVDFCK*TLGK	2	843.924			19395	19944		20421					19407	19934		20413			71.3815	71.5007	71.5775	71.6037	71.5462	71.3925	71.4288	71.4173			5.195	4.751		3.086					-1.6071	-2.1751
560	Enzyme, misc.	Hadh	HADHSC	%202	hydroxyacyl-coenzyme A dehydrogenase, mitochondrial precursor	Q9WVK7	http://www.phosphosite.org/proteinAction.do?id=24979313&showAllSites=true	34	ESLVDFCkTLGKHPV	TFESLVDFCK*TLGKHPVSCK	3	799.064	16039		15766	16311	16079	16658	15715	16170	16052		15763	16328	16094	16673		16189	60.9245	61.1397	61.0493	61.2937	61.0845	60.9563	61.1015	61.0893	3.264		3.3	3.914	3.308	3.404	2.474	3.252	-0.304		-0.1345	-0.0164	0.5093
561	Enzyme, misc.	Hadh	HADHSC	%202	hydroxyacyl-coenzyme A dehydrogenase, mitochondrial precursor	Q9WVK7	http://www.phosphosite.org/proteinAction.do?id=24979313&showAllSites=true	34	ESLVDFCkTLGKHPV	TFESLVDFCK*TLGKHPVSCK	4	599.55	16018		15747	16294	16063	16640	15683	16150	16052		15763	16328	16094	16673		16189	60.9245	61.1397	61.0493	61.2937	61.0845	60.9563	61.1015	61.0893	2.444		2.308	2.513	2.847	3.043	1.922	2.833	0.3231		0.1715	0.4604	0.364
562	Enzyme, misc.	Hadh	HADHSC	%202	hydroxyacyl-coenzyme A dehydrogenase, mitochondrial precursor	Q9WVK7	http://www.phosphosite.org/proteinAction.do?id=24979313&showAllSites=true	34	ESLVDFCkTLGKHPV	TFESLVDFCK*TLGKHPVSCKDTPGFIVNR	4	849.428	17585	18018	17297	17828	17630	18335	17209	17681	17622	18063	17356	17855	17648	18374	17244	17721	65.3525	65.7168	65.5788	65.6198	65.5342	65.6398	65.4888	65.4565	3.736	4.174	4.281	4.216	4.171	4	3.991	4.815	-0.7187	-0.6188	-0.3846	-0.4397	-0.1537
563	Enzyme, misc.	Hadh	HADHSC	206	hydroxyacyl-coenzyme A dehydrogenase, mitochondrial precursor	Q9WVK7	http://www.phosphosite.org/proteinAction.do?id=24979313&showAllSites=true	34	DFCKTLGkHPVSCKD	TFESLVDFCKTLGK*HPVSCK	4	599.55		16391																								2.093								0.5727
564	Enzyme, misc.	Hadh	HADHSC	206	hydroxyacyl-coenzyme A dehydrogenase, mitochondrial precursor	Q9WVK7	http://www.phosphosite.org/proteinAction.do?id=24979313&showAllSites=true	34	DFCKTLGkHPVSCKD	TFESLVDFCKTLGK*HPVSCKDTPGFIVNR	5	679.744				17836													65.3525	65.7168	65.5788	65.6198	65.5342	65.6398	65.4888	65.4565				2.296								0.2263
565	Enzyme, misc.	Hadh	HADHSC	206	hydroxyacyl-coenzyme A dehydrogenase, mitochondrial precursor	Q9WVK7	http://www.phosphosite.org/proteinAction.do?id=24979313&showAllSites=true	34	DFCKTLGkHPVSCKD	TLGK*HPVSCKDTPGFIVNR	4	542.788	9218	9382	9083	9364	9384	9689	9127		9230	9395	9098		9377		9123		41.0283	41.3113	41.1297	41.3023	41.2097	41.0797	41.1552	41.2103	2.39	3.237	3.074	2.428	3.13	2.484	2.673		-0.0012	-0.6068	0.2566	-0.0759	0.5633
566	Enzyme, misc.	Hadh	HADHSC	212	hydroxyacyl-coenzyme A dehydrogenase, mitochondrial precursor	Q9WVK7	http://www.phosphosite.org/proteinAction.do?id=24979313&showAllSites=true	34	GKHPVSCkDTPGFIV	TLGKHPVSCK*DTPGFIVNR	3	723.381	9224		9088			9716		9339	9230		9077			9680		9343	41.0283	41.3113	41.0707	41.3023	41.2097	41.023	41.1552	41.2103	3.943		4.049			3.439		4.756	-1.0477		-0.8637
567	Enzyme, misc.	Hadh	HADHSC	%241	hydroxyacyl-coenzyme A dehydrogenase, mitochondrial precursor	Q9WVK7	http://www.phosphosite.org/proteinAction.do?id=24979313&showAllSites=true	34	HERGDASkEDIDTAM	GDASK*EDIDTAMK	2	711.824	8332	8491	8206	8417	8448	8716	8224	8388	8348	8513	8216	8433	8474	8735	8241	8419	38.423	38.7765	38.4785	38.5327	38.5268	38.3032	38.452	38.4632	4.19	3.787	3.886	3.997	4.059	4.038	4.022	3.959	-0.0357	-0.3984	-0.6796	-0.345	-0.3317
568	Enzyme, misc.	Hadh	HADHSC	%241	hydroxyacyl-coenzyme A dehydrogenase, mitochondrial precursor	Q9WVK7	http://www.phosphosite.org/proteinAction.do?id=24979313&showAllSites=true	34	HERGDASkEDIDTAM	LHERGDASK*EDIDTAMK	3	653.314	6534	6647	6466	6618	6718	6919	6530	6640	6542	6676	6500	6633	6733	6936	6544	6613	33.094	33.4348	33.3082	33.2298	33.2703	33.1213	33.2412	33.0323	5.067	5.091	4.374	5.144	4.433	4.291	4.522	4.978	0.2284	-0.2915	-0.3002	-0.6654	-0.3518
569	Enzyme, misc.	Hadh	HADHSC	%241	hydroxyacyl-coenzyme A dehydrogenase, mitochondrial precursor	Q9WVK7	http://www.phosphosite.org/proteinAction.do?id=24979313&showAllSites=true	34	HERGDASkEDIDTAM	LHERGDASK*EDIDTAMK	4	490.238	6532	6645	6468	6611	6716	6918	6527	6603	6542	6676	6500	6633	6733	6936			33.094	33.4348	33.3082	33.2298	33.2703	33.1213	33.2412	33.0323	3.223	3.015	3.033	3.315	2.99	2.579	2.519	2.236	-0.5786	-0.4248	-0.2874	-0.3191	-0.3145
570	Enzyme, misc.	Hadh	HADHSC	%241	hydroxyacyl-coenzyme A dehydrogenase, mitochondrial precursor	Q9WVK7	http://www.phosphosite.org/proteinAction.do?id=24979313&showAllSites=true	34	HERGDASkEDIDTAM	LHERGDASK*EDIDTAM#K	3	658.646	4173	4155	4113	4117	4316		4168	4151	4180	4165	4072	4110	4299		4156	4134	26.1223	26.1905	26.0018	25.9098	26.0585	25.8563	26.0427	25.8132	3.99	4.497	3.018	4.05	2.757		4.688	4.288	-0.8685	-1.1284	-0.5256	-0.9106	-1.0109
571	Enzyme, misc.	Hadh	HADHSC	%75	hydroxyacyl-coenzyme A dehydrogenase, mitochondrial precursor	Q9WVK7	http://www.phosphosite.org/proteinAction.do?id=24979313&showAllSites=true	34	KGIEESLkRMAKKKF	GIEESLK*R	2	487.269						8031								8042			36.3672	36.7102	36.4995	36.4322	36.4828	36.3115	36.3638	36.3072						2.059
572	Enzyme, misc.	Hdhd3	HDHD3	%15	haloacid dehalogenase-like hydrolase domain-containing protein 3	NP_001102981	http://www.phosphosite.org/proteinAction.do?id=24983298&showAllSites=true	28	RLLTWDVkDTLIKVR	LLTWDVK*DTLIK	2	743.929	20403	20775	20024	20522	20334	21060	19910	20382	20412	20770	20041	20538	20345	21067	19917	20399	73.3342	73.4682	73.527	73.4697	73.5323	73.342	73.4148	73.4695	3.655	3.832	3.722	3.744	3.701	3.958	3.807	3.666	-0.1908	0.3217	0.473	0.3453	-0.2291
573	Enzyme, misc.	Idh1	IDH1	%224	isocitrate dehydrogenase [NADP] cytoplasmic	P41562	http://www.phosphosite.org/proteinAction.do?id=10199972&showAllSites=true	47	KKYDGRFkDIFQEIY	FK*DIFQEIYDKQYK	3	636.324			18267	18833			18143	18638			18280	18821			18147	18645	68.1597	68.391	68.2625	68.3702	68.3	68.1502	68.1212	68.1698			4.357	3.381			4.271	3.81			0.0887	0.0451
574	Enzyme, misc.	Idh1; Idh2	IDH1; IDH2	%93; %133	isocitrate dehydrogenase [NADP] cytoplasmic	P41562; P56574	http://www.phosphosite.org/proteinAction.do?id=10199972&showAllSites=true	47; 51	FKLKQMWkSPNGTIR; FKLKKMWkSPNGTIR	MWK*SPNGTIR	2	616.316	9414	9604	9268	9549	9553		9298	9496				9585			9312		41.6303	42.0043	41.76	41.8935	41.7563	41.6633	41.7147	41.7455	2.555	2.331	2.742	2.515	2.771		2.487	2.505	-0.6985	-0.7383	-0.7822	-0.8219	-0.5564
575	Enzyme, misc.	Idh1; Idh2	IDH1; IDH2	%93; %133	isocitrate dehydrogenase [NADP] cytoplasmic	P41562; P56574	http://www.phosphosite.org/proteinAction.do?id=10199972&showAllSites=true	47; 51	FKLKQMWkSPNGTIR; FKLKKMWkSPNGTIR	M#WK*SPNGTIR	2	624.314	8104		7958					8137								8188									2.487		2.665					3.073	-0.1146		-0.1843
576	Enzyme, misc.	LOC362855	C22orf28	251	tRNA-splicing ligase RtcB homolog	Q6AYT3	http://www.phosphosite.org/proteinAction.do?id=6785228&showAllSites=true	55	KKMGIDHkGQVCVMI	GLPQLGTLGAGNHYAEIQVVDEIFNEYAAKKM#GIDHK*G	5	829.219	24609					25277											85.6082	85.7813	86.3098	85.6245	86.1503	85.6723	85.6327	85.7608	3.316					3.053			-1.2478
577	Enzyme, misc.	LOC684270	LOC684270	26	PREDICTED: isochorismatase domain containing 2-like isoform 2	XP_001059344	http://www.ncbi.nlm.nih.gov/entrez/query.fcgi?db=protein&cmd=search&term=XP_001059344	23	FLCDMQEkFRPSIAY	IRPESSILFLCDMQEK*FRPSIAYFPQIVSVAAR	4	978.514			25127	25706							25139	25701					89.1313	89.3882	89.5025	89.5593	89.35	89.3395	89.3505	89.4765			4.322	4.67							0.9735	1.68
578	Enzyme, misc.	LOC684270	LOC684270	26	PREDICTED: isochorismatase domain containing 2-like isoform 2	XP_001059344	http://www.ncbi.nlm.nih.gov/entrez/query.fcgi?db=protein&cmd=search&term=XP_001059344	23	FLCDMQEkFRPSIAY	IRPESSILFLCDMQEK*FRPSIAYFPQIVSVAAR	4	978.514			25172	25692							25139	25701					89.1313	89.3882	89.5025	89.5593	89.35	89.3395	89.3505	89.4765			3.562	4.517							0.9735	1.68
579	Enzyme, misc.	LOC684270	LOC684270	26	PREDICTED: isochorismatase domain containing 2-like isoform 2	XP_001059344	http://www.ncbi.nlm.nih.gov/entrez/query.fcgi?db=protein&cmd=search&term=XP_001059344	23	FLCDMQEkFRPSIAY	IRPESSILFLCDMQEK*FRPSIAYFPQIVSVAAR	4	978.514				25762								25701					89.1313	89.3882	89.5025	89.5593	89.35	89.3395	89.3505	89.4765				4.079								-0.1055
580	Enzyme, misc.	Ldhb	LDH-B	332	L-lactate dehydrogenase B chain	P42123	http://www.phosphosite.org/proteinAction.do?id=2099013&showAllSites=true	37	WDIQKDLkDL-----	SADTLWDIQKDLK*DL	2	901.962				24411								24399					0	85.3673	85.4828	85.4183	85.2985	84.9635	85.2645	85.1377				2.935								-0.3988
581	Enzyme, misc.	Ldhb	LDH-B	332	L-lactate dehydrogenase B chain	P42123	http://www.phosphosite.org/proteinAction.do?id=2099013&showAllSites=true	37	WDIQKDLkDL-----	SADTLWDIQKDLK*DL	3	601.644				24419								24399					85.3032	85.3042	85.4195	85.4183	85.2985	85.0813	85.324	85.1377				3.658								0.2762
582	Enzyme, misc.	Ldhb	LDH-B	82	L-lactate dehydrogenase B chain	P42123	http://www.phosphosite.org/proteinAction.do?id=2099013&showAllSites=true	37	TPKIVADkDYSVTAN	IVADK*DYSVTANSK	2	776.896	7828	7940	7716	7900	7956	8213	7743	7878	7844	7967	7735	7933	7972	8231	7759	7894	36.915	37.1812	37.016	37.0427	36.99	36.8365	36.9515	36.8768	4.265	4.784	4.286	4.361	4.134	4.37	4.57	4.707	-0.4943	-0.5117	-0.6186	-0.6695	-0.3636
583	Enzyme, misc.	Ldhb	LDH-B	82	L-lactate dehydrogenase B chain	P42123	http://www.phosphosite.org/proteinAction.do?id=2099013&showAllSites=true	37	TPKIVADkDYSVTAN	IVADK*DYSVTANSK	2	776.896		7949								7967							36.915	37.1812	37.016	37.0427	36.99	36.8365	36.9515	36.8768		4.286								-0.5246
584	Enzyme, misc.	Ldhb	LDH-B	82	L-lactate dehydrogenase B chain	P42123	http://www.phosphosite.org/proteinAction.do?id=2099013&showAllSites=true	37	TPKIVADkDYSVTAN	IVADK*DYSVTANSK	3	518.267	7182		7103														35.3322	0	35.5087	35.4488	0	35.2902	0	35.4227	2.116		1.928						1.3173		1.2277
585	Enzyme, misc.	Lig4	LIG4	675	DNA ligase 4	NP_001099565	http://www.phosphosite.org/proteinAction.do?id=6787036&showAllSites=true	104	SGLDGYPkPDLENKI	APNLSNINKVSNVFEDVEFCVMSGLDGYPK*PDLENK	5	817.196				26330													90.53	90.9123	90.7492	90.92	90.6095	90.4057	91.2027	90.7672				3.098								-0.9528
586	Enzyme, misc.	Lypla1	Lypla1	224	acyl-protein thioesterase 1	NP_037138	http://www.ncbi.nlm.nih.gov/entrez/query.fcgi?db=protein&cmd=search&term=NP_037138	25	DVKYFIDkLLPPID-	YFIDK*LLPPID	2	688.379			24612	25145							24635	25155					87.7405	87.7105	87.848	87.8658	87.7948	87.5467	87.7225	87.6688			1.799	1.98							0.6229	0.2173
587	Enzyme, misc.	Mdh1	MDH1	%103	malate dehydrogenase, cytoplasmic	O88989	http://www.phosphosite.org/proteinAction.do?id=23471&showAllSites=true	36	MERKDLLkANVKIFK	DLLK*ANVK	2	471.785						9254	8740	8918						9239			39.9365	40.1088	39.9307	40.0327	39.9755	39.7583	39.9593	39.9167						2.248	2.036	2.049
588	Enzyme, misc.	Mettl20	Mettl20	127	methyltransferase-like protein 20	NP_942067	http://www.ncbi.nlm.nih.gov/entrez/query.fcgi?db=protein&cmd=search&term=NP_942067	29	GATAIAAkMSGASNI	SVLDLGSGCGATAIAAK*MSGASNILANDVDPIAGM	4	848.165							20049										72.5967	72.5417	73.05	72.956	0	72.6302	72.7672	72.8383							3.665
589	Enzyme, misc.	Mpi	MPI	%93	mannose-6-phosphate isomerase	Q68FX1	http://www.phosphosite.org/proteinAction.do?id=11958987&showAllSites=true	46	VKDTFNGkLPFLFKV	VKDTFNGK*LPFLFK	3	565.987				19280				19119				19262				19081	69.4687	69.5522	69.5565	69.6373	69.5782	69.4518	69.3985	69.4782				3.305				3.332				0.2577
590	Enzyme, misc.	Nat12	NAA30	%233	N-alpha-acetyltransferase 30, NatC catalytic subunit	NP_001102569	http://www.phosphosite.org/proteinAction.do?id=24873&showAllSites=true	39	DIMRLITkDLSEPYS	LITK*DLSEPYSIYTYR	2	1002.52	17448	17823		17672	17448	18112	17048		17454	17811		17687	17438	18122	17055		64.8827	65.0033	64.9138	65.1512	64.9297	64.9375	64.9455	64.9095	4.898	4.996		5.159	5.282	5.436	5.092		-0.4038	0.0768		0.2938	0.0129
591	Enzyme, misc.	Nat12	NAA30	%233	N-alpha-acetyltransferase 30, NatC catalytic subunit	NP_001102569	http://www.phosphosite.org/proteinAction.do?id=24873&showAllSites=true	39	DIMRLITkDLSEPYS	LITK*DLSEPYSIYTYR	2	1002.52							17064								17055		64.8827	65.0033	64.9138	65.1512	64.9297	64.9375	64.9455	64.9095							4.25
592	Enzyme, misc.	Nat13	Nat13	33	N-alpha-acetyltransferase 50, NatE catalytic subunit	NP_001099351	http://www.ncbi.nlm.nih.gov/entrez/query.fcgi?db=protein&cmd=search&term=NP_001099351	19	FPVSYNDkFYKDVLE	LNQVIFPVSYNDK*FYK	2	1009.03	18856	19248	18523	19070	18812	19519	18391	18887	18861	19239	18532	19073	18803		18378	18897									3.913	4.023	4.393	4.528	4.1	3.416	3.341	4.262	-0.6372	0.097	0.1585	0.5254	-0.2619
593	Enzyme, misc.	Nat13	Nat13	33	N-alpha-acetyltransferase 50, NatE catalytic subunit	NP_001099351	http://www.ncbi.nlm.nih.gov/entrez/query.fcgi?db=protein&cmd=search&term=NP_001099351	19	FPVSYNDkFYKDVLE	LNQVIFPVSYNDK*FYK	2	1009.03		19278								19239																2.986								0.097
594	Enzyme, misc.	Nat13	Nat13	33	N-alpha-acetyltransferase 50, NatE catalytic subunit	NP_001099351	http://www.ncbi.nlm.nih.gov/entrez/query.fcgi?db=protein&cmd=search&term=NP_001099351	19	FPVSYNDkFYKDVLE	LNQVIFPVSYNDK*FYKDVLEVGELAK	3	1024.21	24124	25230	24261	24643	24649	25507	24290	24770	24942	25300	24299	24840	24710		24331	24830	86.4527	86.6902	86.7755	86.8348	86.7105	86.4415	86.6488	86.6295	4.604	3.577	3.949	3.656	3.817	3.083	3.22	3.872	0.6722	1.1575	1.6138	1.3597	1.4812
595	Enzyme, misc.	Nat13	Nat13	33	N-alpha-acetyltransferase 50, NatE catalytic subunit	NP_001099351	http://www.ncbi.nlm.nih.gov/entrez/query.fcgi?db=protein&cmd=search&term=NP_001099351	19	FPVSYNDkFYKDVLE	LNQVIFPVSYNDK*FYKDVLEVGELAK	3	1024.21	24901			24799					24942			24840					86.4527	86.6902	86.7755	86.8348	86.7105	86.4415	86.6488	86.6295	3.236			3.563					1.0181			1.3597
596	Enzyme, misc.	Nat13	Nat13	33	N-alpha-acetyltransferase 50, NatE catalytic subunit	NP_001099351	http://www.ncbi.nlm.nih.gov/entrez/query.fcgi?db=protein&cmd=search&term=NP_001099351	19	FPVSYNDkFYKDVLE	LNQVIFPVSYNDK*FYKDVLEVGELAK	4	768.409	24928	24447	24287		24693	25530	24324	24815	24942	25300	24299		23891	24770	24331	24830									5.155	5.092	5.102		4.811	5.196	4.948	5.276	-0.7793	0.7794	0.7608		-0.4614
597	Enzyme, misc.	Nat13	Nat13	33	N-alpha-acetyltransferase 50, NatE catalytic subunit	NP_001099351	http://www.ncbi.nlm.nih.gov/entrez/query.fcgi?db=protein&cmd=search&term=NP_001099351	19	FPVSYNDkFYKDVLE	LNQVIFPVSYNDK*FYKDVLEVGELAK	4	768.409					24680			24798					23891			24830													4.75			4.525					-0.3556
598	Enzyme, misc.	Nat13	Nat13	33	N-alpha-acetyltransferase 50, NatE catalytic subunit	NP_001099351	http://www.ncbi.nlm.nih.gov/entrez/query.fcgi?db=protein&cmd=search&term=NP_001099351	19	FPVSYNDkFYKDVLE	NDK*FYKDVLEVGELAK	2	955.499			18610								18595						68.9875	69.3247	69.1845	69.3372	0	0	69.0387	69.1063			4.088								-0.685
599	Enzyme, misc.	Nat13	Nat13	33	N-alpha-acetyltransferase 50, NatE catalytic subunit	NP_001099351	http://www.ncbi.nlm.nih.gov/entrez/query.fcgi?db=protein&cmd=search&term=NP_001099351	19	FPVSYNDkFYKDVLE	NDK*FYKDVLEVGELAK	3	637.335	18885	19306	18563	19119	18895	19601	18434	18924	18903	19344	18595	19157	18887	19592	18462	18958	68.9875	69.262	69.1845	69.3372	69.1538	69.0438	69.0387	69.1063	4.868	4.58	4.364	4.378	4.083	4.41	4.438	4.582	-0.0855	0.115	-0.4918	-0.1248	-0.6745
600	Enzyme, misc.	Nat13	Nat13	33	N-alpha-acetyltransferase 50, NatE catalytic subunit	NP_001099351	http://www.ncbi.nlm.nih.gov/entrez/query.fcgi?db=protein&cmd=search&term=NP_001099351	19	FPVSYNDkFYKDVLE	RLNQVIFPVSYNDK*FYK	3	725.053	16892	17256	16563	17165	16897	17541	16511	16978	16908	17265	16579	17141	16892	17555	16509	16987	63.3523	63.4805	63.3562	63.5873	63.3665	63.3585	63.3807	63.3397	4.586	2.375	4.16	3.974	4.458	4.046	4.271	3.006	-1.1404	0.201	0.5318	-0.2638	-0.4769
601	Enzyme, misc.	Nat13	Nat13	33	N-alpha-acetyltransferase 50, NatE catalytic subunit	NP_001099351	http://www.ncbi.nlm.nih.gov/entrez/query.fcgi?db=protein&cmd=search&term=NP_001099351	19	FPVSYNDkFYKDVLE	RLNQVIFPVSYNDK*FYKDVLEVGELAK	3	1076.24	23270	23607	22769	23293	23076	23945	22715	23202	23287	23643	22787	23309	23093	23975	22714	23220	81.6532	81.8853	82.0193	82.0358	81.7942	81.788	81.814	81.8243	6.159	6.146	6.521	6.765	6.586	6.664	6.907	6.259	0.6918	-0.0712	0.1392	0.0131	-0.1097
602	Enzyme, misc.	Nat13	Nat13	33	N-alpha-acetyltransferase 50, NatE catalytic subunit	NP_001099351	http://www.ncbi.nlm.nih.gov/entrez/query.fcgi?db=protein&cmd=search&term=NP_001099351	19	FPVSYNDkFYKDVLE	RLNQVIFPVSYNDK*FYKDVLEVGELAK	3	1076.24	23336				23148	23956			23287				23093	23975			81.6532	81.8853	82.0193	82.0358	81.7942	81.788	81.814	81.8243	5.463				4.013	6.318			0.4188				-0.0973
603	Enzyme, misc.	Nat13	Nat13	33	N-alpha-acetyltransferase 50, NatE catalytic subunit	NP_001099351	http://www.ncbi.nlm.nih.gov/entrez/query.fcgi?db=protein&cmd=search&term=NP_001099351	19	FPVSYNDkFYKDVLE	RLNQVIFPVSYNDK*FYKDVLEVGELAK	4	807.434	23267	23602	22750	23290	23075	23936	22676	23200	23287	23643	22787	23309	23093	23975	22714	23220	81.6532	81.8853	82.0193	82.0358	81.7942	81.788	81.814	81.8243	5.683	6.154	5.778	5.294	5.508	5.024	5.9	4.621	-0.0319	0.1426	1.1616	1.2794	0.4311
604	Enzyme, misc.	Nat13	Nat13	33	N-alpha-acetyltransferase 50, NatE catalytic subunit	NP_001099351	http://www.ncbi.nlm.nih.gov/entrez/query.fcgi?db=protein&cmd=search&term=NP_001099351	19	FPVSYNDkFYKDVLE	RLNQVIFPVSYNDK*FYKDVLEVGELAK	4	807.434	23255								23287								81.6532	81.8853	82.0193	82.0358	81.7942	81.788	81.814	81.8243	5.529								-0.0319
605	Enzyme, misc.	Nat13	Nat13	33	N-alpha-acetyltransferase 50, NatE catalytic subunit	NP_001099351	http://www.ncbi.nlm.nih.gov/entrez/query.fcgi?db=protein&cmd=search&term=NP_001099351	19	FPVSYNDkFYKDVLE	RLNQVIFPVSYNDK*FYKDVLEVGELAKL	3	1113.94	25870		25135	25705							25118	25701					89.1313	89.3255	89.4182	89.5593	89.2845	89.2132	89.156	89.2842	4.03		5.829	6.325					-0.5757		0.6306	-0.7877
606	Enzyme, misc.	Nat13	Nat13	33	N-alpha-acetyltransferase 50, NatE catalytic subunit	NP_001099351	http://www.ncbi.nlm.nih.gov/entrez/query.fcgi?db=protein&cmd=search&term=NP_001099351	19	FPVSYNDkFYKDVLE	RLNQVIFPVSYNDK*FYKDVLEVGELAKL	3	1113.94				25685								25701					89.1313	89.3255	89.4182	89.5593	89.2845	89.2132	89.156	89.2842				5.468								-0.7877
607	Enzyme, misc.	Nat13	Nat13	33	N-alpha-acetyltransferase 50, NatE catalytic subunit	NP_001099351	http://www.ncbi.nlm.nih.gov/entrez/query.fcgi?db=protein&cmd=search&term=NP_001099351	19	FPVSYNDkFYKDVLE	RLNQVIFPVSYNDK*FYKDVLEVGELAKL	4	835.705	25844		25121	25671				25735									89.1313	89.3255	89.4182	89.5593	89.2845	89.2755	89.2167	89.2842	3.818		3.742	4.105				4.271	0.5333		0.4183	0.5603
608	Enzyme, misc.	Nat13	Nat13	33, 36	N-alpha-acetyltransferase 50, NatE catalytic subunit	NP_001099351	http://www.ncbi.nlm.nih.gov/entrez/query.fcgi?db=protein&cmd=search&term=NP_001099351	19	FPVSYNDkFYKDVLE, SYNDKFYkDVLEVGE	RLNQVIFPVSYNDK*FYK*DVLEVGELAK	3	1090.25	25495	25848	24784	25369	25260	26180	24859		25509	25846	24782	25365	25214		24856		88.1015	88.2323	88.3423	88.5432	88.3045	88.1678	88.2097	88.1682	5.503	5.416	5.789	5.662	5.863	5.742	5.266		-0.5233	-0.4281	0.0922	0.9605	0.3177
609	Enzyme, misc.	Nat13	Nat13	33, 36	N-alpha-acetyltransferase 50, NatE catalytic subunit	NP_001099351	http://www.ncbi.nlm.nih.gov/entrez/query.fcgi?db=protein&cmd=search&term=NP_001099351	19	FPVSYNDkFYKDVLE, SYNDKFYkDVLEVGE	RLNQVIFPVSYNDK*FYK*DVLEVGELAK	3	1090.25	25511						24840		25509						24856		88.1015	88.2323	88.3423	88.5432	88.3045	88.1678	88.2097	88.1682	5.306						4.975		-1.0728
610	Enzyme, misc.	Nat13	Nat13	33, 36	N-alpha-acetyltransferase 50, NatE catalytic subunit	NP_001099351	http://www.ncbi.nlm.nih.gov/entrez/query.fcgi?db=protein&cmd=search&term=NP_001099351	19	FPVSYNDkFYKDVLE, SYNDKFYkDVLEVGE	RLNQVIFPVSYNDK*FYK*DVLEVGELAK	4	817.937			24781	25378	25231	26166					24782	25365		26177			0	88.2323	88.4107	88.5432	88.3658	88.2307	88.2097	88.2247			5.543	4.505	4.587	4.745					0.5083	0.1938	1.613
611	Enzyme, misc.	Nat13	Nat13	33, 36	N-alpha-acetyltransferase 50, NatE catalytic subunit	NP_001099351	http://www.ncbi.nlm.nih.gov/entrez/query.fcgi?db=protein&cmd=search&term=NP_001099351	19	FPVSYNDkFYKDVLE, SYNDKFYkDVLEVGE	RLNQVIFPVSYNDK*FYK*DVLEVGELAK	4	817.937						26188								26177			0	88.2323	88.4107	88.5432	88.3658	88.2307	88.2097	88.2247						3.971
612	Enzyme, misc.	Nat13	Nat13	36	N-alpha-acetyltransferase 50, NatE catalytic subunit	NP_001099351	http://www.ncbi.nlm.nih.gov/entrez/query.fcgi?db=protein&cmd=search&term=NP_001099351	19	SYNDKFYkDVLEVGE	LNQVIFPVSYNDKFYK*	2	1009.03			18573														68.8702	68.9717	69.0032	69.1038	68.9115	68.8182	68.79	68.917			2.078								-0.6332
613	Enzyme, misc.	Nat13	Nat13	36	N-alpha-acetyltransferase 50, NatE catalytic subunit	NP_001099351	http://www.ncbi.nlm.nih.gov/entrez/query.fcgi?db=protein&cmd=search&term=NP_001099351	19	SYNDKFYkDVLEVGE	LNQVIFPVSYNDKFYK*DVLEVGELAK	3	1024.21		24461	23586	24087	23873	24771	23492	23991		25300	24299	24840	24710	25568	24331	24830										4.518	5.291	6.17	4.856	5.28	5.126	4.678		0.7813	0.5706	0.8956	0.9953
614	Enzyme, misc.	Nat13	Nat13	36	N-alpha-acetyltransferase 50, NatE catalytic subunit	NP_001099351	http://www.ncbi.nlm.nih.gov/entrez/query.fcgi?db=protein&cmd=search&term=NP_001099351	19	SYNDKFYkDVLEVGE	LNQVIFPVSYNDKFYK*DVLEVGELAK	4	768.409	24169		23588	24841		24773	23515	24015	24942		24299	24107		24770	24331	24830	84.1987	84.2562	84.572	84.4745	84.1645	84.1183	84.176	84.1172	3.988		5.058	5.068		4.394	4.695	4.07	-0.5562		0.3127	-0.2087
615	Enzyme, misc.	Nat13	Nat13	36	N-alpha-acetyltransferase 50, NatE catalytic subunit	NP_001099351	http://www.ncbi.nlm.nih.gov/entrez/query.fcgi?db=protein&cmd=search&term=NP_001099351	19	SYNDKFYkDVLEVGE	LNQVIFPVSYNDKFYK*DVLEVGELAK	4	768.409				24091								24107					84.1987	84.2562	84.572	84.4745	84.1645	84.1183	84.176	84.1172				4.494								0.0173
616	Enzyme, misc.	Nat13	Nat13	36	N-alpha-acetyltransferase 50, NatE catalytic subunit	NP_001099351	http://www.ncbi.nlm.nih.gov/entrez/query.fcgi?db=protein&cmd=search&term=NP_001099351	19	SYNDKFYkDVLEVGE	LNQVIFPVSYNDKFYK*DVLEVGELAKL	3	1061.9	26526	26896	25660								25670						91.1887	91.4762	91.439	91.5222	91.4168	91.3067	91.2665	91.3532	4.076	3.964	5.026						-0.9925	-0.0543	0.6829
617	Enzyme, misc.	Nat13	Nat13	36	N-alpha-acetyltransferase 50, NatE catalytic subunit	NP_001099351	http://www.ncbi.nlm.nih.gov/entrez/query.fcgi?db=protein&cmd=search&term=NP_001099351	19	SYNDKFYkDVLEVGE	NDKFYK*DVLEVGELAK	3	637.335	18355		18037	18558					18903			19157													4.1		3.763	4.654					0.681		-0.1719	0.0632
618	Enzyme, misc.	Nat13	Nat13	36	N-alpha-acetyltransferase 50, NatE catalytic subunit	NP_001099351	http://www.ncbi.nlm.nih.gov/entrez/query.fcgi?db=protein&cmd=search&term=NP_001099351	19	SYNDKFYkDVLEVGE	RLNQVIFPVSYNDKFYK*DVLEVGELAK	3	1076.24	22558	22910	22087	22618	22381	23265	21968	22507	23287	23643	22787	23309	23093	23975	22714	23220									6.104	6.156	5.91	6.637	6.15	5.706	6.351	6.438	-0.1918	-0.1394	-0.0192	-0.2578	-0.2804
619	Enzyme, misc.	Nat13	Nat13	36	N-alpha-acetyltransferase 50, NatE catalytic subunit	NP_001099351	http://www.ncbi.nlm.nih.gov/entrez/query.fcgi?db=protein&cmd=search&term=NP_001099351	19	SYNDKFYkDVLEVGE	RLNQVIFPVSYNDKFYK*DVLEVGELAK	3	1076.24	22612			22597					23287			23309													4.241			5.721					0.1032			-0.2578
620	Enzyme, misc.	Nat13	Nat13	36	N-alpha-acetyltransferase 50, NatE catalytic subunit	NP_001099351	http://www.ncbi.nlm.nih.gov/entrez/query.fcgi?db=protein&cmd=search&term=NP_001099351	19	SYNDKFYkDVLEVGE	RLNQVIFPVSYNDKFYK*DVLEVGELAK	4	807.434	22538	22871	22075	22537	22339	23183	21940	22487	23287	23643	22787	23309	23093	23975	22714	23220									5.913	5.58	6.472	6.011	6.275	6.104	5.61	6.321	-0.2773	-0.4406	0.23	0.3338	-0.4887
621	Enzyme, misc.	Nat13	Nat13	36	N-alpha-acetyltransferase 50, NatE catalytic subunit	NP_001099351	http://www.ncbi.nlm.nih.gov/entrez/query.fcgi?db=protein&cmd=search&term=NP_001099351	19	SYNDKFYkDVLEVGE	RLNQVIFPVSYNDKFYK*DVLEVGELAK	4	807.434		23587		22673						23643		23309														5.205		3.511						0.1426		0.2653
622	Enzyme, misc.	Nat13	Nat13	36	N-alpha-acetyltransferase 50, NatE catalytic subunit	NP_001099351	http://www.ncbi.nlm.nih.gov/entrez/query.fcgi?db=protein&cmd=search&term=NP_001099351	19	SYNDKFYkDVLEVGE	RLNQVIFPVSYNDKFYK*DVLEVGELAKL	4	835.705				25093																								4.072								0.3929
623	Enzyme, misc.	Ola1	Ola1	234	obg-like ATPase 1	NP_001029099	http://www.ncbi.nlm.nih.gov/entrez/query.fcgi?db=protein&cmd=search&term=NP_001029099	45	YLVNLSEkDYIRKKN	LVNLSEK*DYIR	2	696.38							13249	13601																							2.271	2.312
624	Enzyme, misc.	Pde4a	PDE4A	534, 550	cAMP-specific 3,5-cyclic phosphodiesterase 4A	P54748	http://www.phosphosite.org/proteinAction.do?id=18455000&showAllSites=true	93	VLATDMSkHMTLLAD, KTMVETKkVTSSGVL	TDM#SK*HMTLLADLKTM#VETKK*VTSSGVLLLDNYSDR	5	832.222				23347																								3.284								-1.0368
625	Enzyme, misc.	Pgm1	PGM1	%16	phosphoglucomutase-1	Q499Q4	http://www.phosphosite.org/proteinAction.do?id=9433332&showAllSites=true	61	TQAYPDQkPGTSGLR	TQAYPDQK*PGTSGLR	2	830.918								8102								8083	37.5473	37.7987	37.578	37.6002	37.5855	37.3817	37.4503	37.451								3.637
626	Enzyme, misc.	Ppat	ATASE	60	amidophosphoribosyltransferase precursor	P35433	http://www.phosphosite.org/proteinAction.do?id=6784481&showAllSites=true	57	SDGSSVPkFRVHKGM	GQESAGIVTSDGSSVPK*FR	2	982.49							11906								11893		49.629	49.6973	49.5943	49.5202	49.5872	49.3897	49.6038	49.5162							5.095
627	Enzyme, misc.	Ppia	PPIA	%28	peptidyl-prolyl cis-trans isomerase A	P10111	http://www.phosphosite.org/proteinAction.do?id=2902900&showAllSites=true	18	CFELFADkVPKTAEN	VCFELFADK*VPK	2	747.887			18815	19359		19812		19204			18805	19367		19802		19165	69.6463	69.7925	69.857	69.8808	69.8292	69.6278	69.701	69.7195			3.214	3.367		3.285		2.687			-1.4621	-2.3244
628	Enzyme, misc.	Ppia	PPIA	%76	peptidyl-prolyl cis-trans isomerase A	P10111	http://www.phosphosite.org/proteinAction.do?id=2902900&showAllSites=true	18	RHNGTGGkSIYGEKF	HNGTGGK*SIYGEKFEDENFILK	3	842.415	14195	14448	13928	14370	14215	14773		14272	14183	14454	13915		14204	14762		14278	55.5283	55.6032	55.564	55.6433	55.5342	55.584	55.5805	55.6022	4.616	4.274	3.373	4.053	4.976	4.859		4.226	-0.7576	-0.5707	0.8538	1.6347	2.4093
629	Enzyme, misc.	Ppia	PPIA	%82	peptidyl-prolyl cis-trans isomerase A	P10111	http://www.phosphosite.org/proteinAction.do?id=2902900&showAllSites=true	18	GKSIYGEkFEDENFI	SIYGEK*FEDENFILK	2	937.465	18899		18550		18840	19549	18419		18861		18553		18824	19529			68.8702	69.0927	69.064	68.9225	68.9707	68.874	68.8495	68.917	3.85		3.982		3.763	3.876	4.274		-0.2311		-0.4584		-0.3389
630	Enzyme, misc.	Prdx5	PRDX5	%82	peroxiredoxin-5, mitochondrial precursor	Q9R063	http://www.phosphosite.org/proteinAction.do?id=6784960&showAllSites=true	22	VNLAELFkDKKGVLF	KVNLAELFK*DKK	3	492.292				12689								12711					50.0492	50.1027	50.098	50.0152	50.019	49.8645	50.0545	50.0122				4.236								-2.4552
631	Enzyme, misc.	Sat2	Sat2	29	diamine acetyltransferase 2	NP_001101748	http://www.ncbi.nlm.nih.gov/entrez/query.fcgi?db=protein&cmd=search&term=NP_001101748	19	RELAEFEkLSHQVKI	ELAEFEK*LSHQVK	3	533.951	13506			13668		14051																			1.659			1.36		1.799			-0.0097			0.2528
632	Enzyme, misc.	Sat2	Sat2	35	diamine acetyltransferase 2	NP_001101748	http://www.ncbi.nlm.nih.gov/entrez/query.fcgi?db=protein&cmd=search&term=NP_001101748	19	EKLSHQVkISEEALR	ELAEFEKLSHQVK*	3	533.951					13541												53.6463	53.6382	53.6138	53.7295	53.5985	53.5745	53.6687	53.615					1.737								-0.1472
633	Enzyme, misc.	Setd2	SETD2	328, 354	histone-lysine N-methyltransferase SETD2	NP_001101659	http://www.phosphosite.org/proteinAction.do?id=25020&showAllSites=true	259	ISKSDKFkNSFCCTE, SLQTPCSkGSELRTI	SISKSDKFK*NSFCCTELNEENKQSHSFSLQTPCSK*	4	1059.99				20913													74.1545	73.6508	74.0597	74.1037	74.4342	73.8972	74.111	74.3007				3.053								0.9286
634	Enzyme, misc.	Tet3	TET3	1045	PREDICTED: tet oncogene family member 3	XP_001057850	http://www.phosphosite.org/proteinAction.do?id=6787839&showAllSites=true	180	ARKAAAEkKKLQKEK	AAAEK*KK	2	394.237	3135	3077		3056																					1.814	2.031		1.904					-0.4728	-0.4576		-0.3636
635	Enzyme, misc.	Tpi1	TPI1	%131	triosephosphate isomerase	P48500	http://www.phosphosite.org/proteinAction.do?id=7223834&showAllSites=true	27	VIACIGEkLDEREAG	VNHALSEGLGVIACIGEK*LDEREAGITEK	4	788.408		24330	23552	24071	23822						23543	24065	23786				83.7765	83.9532	84.3758	84.3473	83.8607	83.8732	83.9363	83.8238		3.484	3.954	4.572	4.055					1.8753	0.792	-0.3249	0.8605
636	Enzyme, misc.	Tpi1	TPI1	%131	triosephosphate isomerase	P48500	http://www.phosphosite.org/proteinAction.do?id=7223834&showAllSites=true	27	VIACIGEkLDEREAG	VNHALSEGLGVIACIGEK*LDEREAGITEK	4	788.408					23844								23786				83.7765	83.9532	84.3758	84.3473	83.8607	83.8732	83.9363	83.8238					3.088								0.8605
637	Enzyme, misc.	Tpi1	TPI1	156	triosephosphate isomerase	P48500	http://www.phosphosite.org/proteinAction.do?id=7223834&showAllSites=true	27	KAIADNVkDWCKVVL	AIADNVK*DWCKVVLAYEPVWAIGTGK	3	982.513	25118		24426	24990		25717		24957	25131		24446	25050		25757		24998	87.0022	87.2315	87.2277	87.523	87.293	86.9892	87.2158	87.118	4.305		4.404	4.754		5.009		5.002	0.0276		0.2123	-0.1269
638	Enzyme, misc.	Tpi1	TPI1	160	triosephosphate isomerase	P48500	http://www.phosphosite.org/proteinAction.do?id=7223834&showAllSites=true	27	DNVKDWCkVVLAYEP	AIADNVKDWCK*VVLAYEPVWAIGTGK	3	982.513	25101	25472	24410		24840	25709	24479		25131	25489	24446		24899	25757	24520										4.322	5.353	4.484		4.705	2.986	5.147		0.0276	0.2011	0.1468		0.2724
639	Enzyme, misc.	Tpi1	TPI1	160	triosephosphate isomerase	P48500	http://www.phosphosite.org/proteinAction.do?id=7223834&showAllSites=true	27	DNVKDWCkVVLAYEP	AIADNVKDWCK*VVLAYEPVWAIGTGK	3	982.513							24470								24520																4.22
640	Enzyme, misc.	Tpi1	TPI1	%238	triosephosphate isomerase	P48500	http://www.phosphosite.org/proteinAction.do?id=7223834&showAllSites=true	27	LVGGASLkPEFVDII	ELASQPDVDGFLVGGASLK*PEFVDIINAK	3	1024.54	26009	26346	25169		25678	26620	25311	25834	26049	26382	25223		25697	26639	25339	25838	89.6922	89.805	89.7995	89.9415	89.7023	89.5825	89.6778	89.5928	5.09	5.484	4.948		4.427	5.164	5.393	5.023	-0.3678	-1.1449	0.2007		-0.0406
641	Enzyme, misc.	Tpi1	TPI1	%238	triosephosphate isomerase	P48500	http://www.phosphosite.org/proteinAction.do?id=7223834&showAllSites=true	27	LVGGASLkPEFVDII	ELASQPDVDGFLVGGASLK*PEFVDIINAK	3	1024.54		26338								26382							89.6922	89.805	89.7995	89.9415	89.7023	89.5825	89.6778	89.5928		4.385								-1.1449
642	Enzyme, misc.	Tpi1	TPI1	%238	triosephosphate isomerase	P48500	http://www.phosphosite.org/proteinAction.do?id=7223834&showAllSites=true	27	LVGGASLkPEFVDII	ELASQPDVDGFLVGGASLK*PEFVDIINAKQ	3	1067.22	25615	25931	24827	25377	25327	26244	24944	25449	25591		24845	25407	25319	26261	24940	25460	88.3402	88.4758	88.5343	88.6608	88.5433	88.4695	88.4527	88.46	5.191	5.012	4.932	5.416	4.932	5.534	5.652	5.305	-0.5198	0.0365	-0.1891	0.0512	0.1246
643	Enzyme, misc.	Tpi1	TPI1	%238	triosephosphate isomerase	P48500	http://www.phosphosite.org/proteinAction.do?id=7223834&showAllSites=true	27	LVGGASLkPEFVDII	ELASQPDVDGFLVGGASLK*PEFVDIINAKQ	3	1067.22	25654					26310			25591					26261			88.3402	88.4758	88.5343	88.6608	88.5433	88.4695	88.4527	88.46	4.34					3.971			-0.5198
644	Enzyme, misc.	Tpi1	TPI1	69	triosephosphate isomerase	P48500	http://www.phosphosite.org/proteinAction.do?id=7223834&showAllSites=true	27	VAAQNCYkVTNGAFT	IAVAAQNCYK*VTNGAFTGEISPGM#IK	3	933.467							15521								15522		60.3267	60.4932	60.3605	60.522	60.4722	60.3638	60.5463	60.4248							3.049
G protein or regulator
645	G protein or regulator	Arhgap26	ARHGAP26	219	rho GTPase-activating protein 26	NP_001100859	http://www.phosphosite.org/proteinAction.do?id=6787190&showAllSites=true	86	HHGYELAkDFGDFKT	FYHHGYELAK*DFGDFK	3	672.648							17737										65.7693	65.9475	65.7585	65.977	65.9033	65.8622	65.8498	65.8262							3.1
646	G protein or regulator	Arl13a	Arl13a	34	ADP-ribosylation factor-like protein 13A	NP_001019537	http://www.ncbi.nlm.nih.gov/entrez/query.fcgi?db=protein&cmd=search&term=NP_001019537	45	IGLDNSGkSHLVAAF	VIGLDNSGK*	2	472.756								6891									34.1613	34.394	34.2447	34.158	34.2048	34.0052	34.2182	33.9807								1.843
647	G protein or regulator	Gdi2	GDI2	164	rab GDP dissociation inhibitor beta	P50399	http://www.phosphosite.org/proteinAction.do?id=7109002&showAllSites=true	51	TFEGVDPkKTSMRDV	EKDPRTFEGVDPK*K	4	422.722								4207									26.2378	26.4752	26.297	26.0823	26.234	26.076	26.272	25.9775								2.657
648	G protein or regulator	LOC684425	LOC684425	115	PREDICTED: adenylosuccinate synthase like 1-like isoform 2	XP_001072867	http://www.ncbi.nlm.nih.gov/entrez/query.fcgi?db=protein&cmd=search&term=XP_001072867	50	GLFEEAEkNEKKGLK	AVSFIGNGVVIHLPGLFEEAEK*NEK	3	913.817	22620	22932	22137	22617	22422	23262	22024	22550	22640	22950	22136	22637	22463	23282	22064	22590	79.8013	79.8688	80.0467	79.9782	79.936	79.8573	79.8888	80.0253	5.947	5.656	5.437	4.947	5.979	5.235	5.388	5.74	0.2247	0.2521	0.547	0.4371	-0.0301
649	G protein or regulator	LOC684425	LOC684425	115	PREDICTED: adenylosuccinate synthase like 1-like isoform 2	XP_001072867	http://www.ncbi.nlm.nih.gov/entrez/query.fcgi?db=protein&cmd=search&term=XP_001072867	50	GLFEEAEkNEKKGLK	AVSFIGNGVVIHLPGLFEEAEK*NEKK	3	956.515				21252		21807		21181						21795		21144	75.2902	75.434	75.6428	75.75	75.5613	75.5333	75.4507	75.7368				3.776		3.385		2.847				-0.8678
650	G protein or regulator	LOC684425	LOC684425	115	PREDICTED: adenylosuccinate synthase like 1-like isoform 2	XP_001072867	http://www.ncbi.nlm.nih.gov/entrez/query.fcgi?db=protein&cmd=search&term=XP_001072867	50	GLFEEAEkNEKKGLK	AVSFIGNGVVIHLPGLFEEAEK*NEKK	4	717.638	21053		20699			21726		21124	21097		20738			21795		21144	75.3505	75.434	75.7078	75.6873	75.5613	75.5333	75.3898	75.7368	2.564		2.16			3.527		2.305	0.3866		0.268
651	G protein or regulator	LOC684425	LOC684425	115	PREDICTED: adenylosuccinate synthase like 1-like isoform 2	XP_001072867	http://www.ncbi.nlm.nih.gov/entrez/query.fcgi?db=protein&cmd=search&term=XP_001072867	50	GLFEEAEkNEKKGLK	IGNGVVIHLPGLFEEAEK*NEKK	4	616.587	17532																65.116	65.3015	65.2158	65.3247	65.106	65.1732	65.1903	65.0872	3.067								-0.4082
652	G protein or regulator	LOC684425	LOC684425	119	PREDICTED: adenylosuccinate synthase like 1-like isoform 2	XP_001072867	http://www.ncbi.nlm.nih.gov/entrez/query.fcgi?db=protein&cmd=search&term=XP_001072867	50	EAEKNEKkGLKDWEK	AVSFIGNGVVIHLPGLFEEAEKNEKK*	3	956.515						21760	20603							21795																3.432	4.209
653	G protein or regulator	Nf1	NF1	2549	neurofibromin	P97526	http://www.phosphosite.org/proteinAction.do?id=23384&showAllSites=true	317	SGITTPPkMRRVAET	APKRQEMESGITTPPK*MRR	2	1128.09	25543					26183		25406									88.2213	88.7805	88.9193	89.0282	88.782	88.7755	88.767	88.7745	2.17					1.996		2.284	0.8029
654	G protein or regulator	Obscn	Obscn	6532	PREDICTED: obscurin, cytoskeletal calmodulin and titin-interacting RhoGEF	XP_340808	http://www.ncbi.nlm.nih.gov/entrez/query.fcgi?db=protein&cmd=search&term=XP_340808	934	GRRQSPSkSPSRSPS	RQSPSK*SPSRSPSR	2	799.922		14885		14770		15176				14874				15161			56.7438	56.7808	56.8033	56.8383	56.7737	56.696	56.8382	56.8137		2.783		2.51		2.709				0.8091		0.8134
655	G protein or regulator	Tufm	Tufm	256	elongation factor Tu, mitochondrial precursor	NP_001099765	http://www.ncbi.nlm.nih.gov/entrez/query.fcgi?db=protein&cmd=search&term=NP_001099765	50	VPTRDLEkPFLLPVE	DLEK*PFLLPVESVYSIPGR	3	734.4		24633	23692	24172	24081	24919		24160		24628	23711	24210	24080	24917		24179	84.7648	84.7485	84.8958	84.8035	84.7678	84.5427	84.761	84.6707		3.09	4.111	4.263	3.788	3.718		3.708		1.0792	0.7013	0.4791	0.4596
656	G protein or regulator	Tufm	Tufm	256	elongation factor Tu, mitochondrial precursor	NP_001099765	http://www.ncbi.nlm.nih.gov/entrez/query.fcgi?db=protein&cmd=search&term=NP_001099765	50	VPTRDLEkPFLLPVE	DLEK*PFLLPVESVYSIPGRGTVVTGTLER	3	1072.25				23178		23890	22638	23145							22631		81.5423	81.7675	81.704	81.6778	81.6172	81.56	81.58	81.7063				2.658		2.505	2.751	2.62				-0.2859
657	G protein or regulator	Tufm	Tufm	256	elongation factor Tu, mitochondrial precursor	NP_001099765	http://www.ncbi.nlm.nih.gov/entrez/query.fcgi?db=protein&cmd=search&term=NP_001099765	50	VPTRDLEkPFLLPVE	DLEK*PFLLPVESVYSIPGRGTVVTGTLER	3	1072.25							22670										81.5423	81.7675	81.704	81.6778	81.6172	81.56	81.58	81.7063							2.681
658	G protein or regulator	Tufm	Tufm	256	elongation factor Tu, mitochondrial precursor	NP_001099765	http://www.ncbi.nlm.nih.gov/entrez/query.fcgi?db=protein&cmd=search&term=NP_001099765	50	VPTRDLEkPFLLPVE	DLEK*PFLLPVESVYSIPGRGTVVTGTLER	3	1072.25							22628										81.5423	81.7675	81.704	81.6778	81.6172	81.56	81.58	81.7063							2.512
659	G protein or regulator	Tufm	Tufm	256	elongation factor Tu, mitochondrial precursor	NP_001099765	http://www.ncbi.nlm.nih.gov/entrez/query.fcgi?db=protein&cmd=search&term=NP_001099765	50	VPTRDLEkPFLLPVE	LLDAVDTYIPVPTRDLEK*PFLLPVESVYSIPGR	3	1252.35			25251		25723								25697				89.6298	89.6848	89.877	89.9415	89.7023	89.5825	89.6778	89.8715			3.621		3.724						1.8417		2.585
660	G protein or regulator	Tufm	Tufm	361	elongation factor Tu, mitochondrial precursor	NP_001099765	http://www.ncbi.nlm.nih.gov/entrez/query.fcgi?db=protein&cmd=search&term=NP_001099765	50	AQVYILSkEEGGRHK	VEAQVYILSK*EEGGR	3	573.969			13761			14587	13734				13768			14573	13716		55.105	55.129	55.1217	55.0958	55.0927	55.0375	55.129	55.112			2.867			2.322	2.593				-0.9202
Inhibitor protein
661	Inhibitor protein	Ptms	Ptms	15	parathymosin	NP_114181	http://www.ncbi.nlm.nih.gov/entrez/query.fcgi?db=protein&cmd=search&term=NP_114181	12	AAAELSAkDLKEKKD	SVEAAAELSAK*DLK	2	737.393	12300	12511	12054	12379	12321	12747	12025	12329	12294	12502	12080	12396	12338	12762	12040	12325	50.0492	50.1027	50.098	50.0152	50.019	49.8645	50.0545	49.9505	4.463	4.456	4.781	4.579	4.293	4.543	4.357	4.508	-0.6642	-0.4871	-0.5312	-0.2632	-0.2435
Kinase (non-protein)
662	Kinase (non-protein)	Ak1	AK1	166	adenylate kinase isoenzyme 1	P39069	http://www.phosphosite.org/proteinAction.do?id=7116431&showAllSites=true	22	PVISFYDkRGIVRKV	ATEPVISFYDK*R	2	734.378	14381	14624	14088	14530	14385	14921	14039	14418	14393	14643	14104	14522	14393	14930	14052	14446	56.1392	56.1343	56.1295	56.1245	56.0853	56.0517	56.1547	56.0887	3.032	2.965	2.905	3.182	3.634	2.828	3.889	2.941	-0.7037	-0.0762	-0.6622	-0.639	-0.5811
663	Kinase (non-protein)	Ckm	Ckm	105	creatine kinase M-type	NP_036662	http://www.ncbi.nlm.nih.gov/entrez/query.fcgi?db=protein&cmd=search&term=NP_036662	43	GGFKPTDkHKTDLNH	HGGFKPTDK*HK	3	431.895			2129				2189				2123				2192		20.643	20.5003	20.5465	20.4467	20.533	20.5453	20.5382	20.3577			2.897				3.479				-2.0069
664	Kinase (non-protein)	Ckm	Ckm	105	creatine kinase M-type	NP_036662	http://www.ncbi.nlm.nih.gov/entrez/query.fcgi?db=protein&cmd=search&term=NP_036662	43	GGFKPTDkHKTDLNH	HGGFKPTDK*HKTDLNHENLK	4	590.304				3760								3753					24.8897	25.2398	25.0735	24.8898	24.8337	24.759	25.0575	24.7822				2.741								1.0476
665	Kinase (non-protein)	Ckm	Ckm	105	creatine kinase M-type	NP_036662	http://www.ncbi.nlm.nih.gov/entrez/query.fcgi?db=protein&cmd=search&term=NP_036662	43	GGFKPTDkHKTDLNH	HGGFKPTDK*HKTDLNHENLKGGDDLDPNYVLSSR	5	770.182		10200					9425	10062							9858	10078	43.2463	43.6432	43.348	43.4817	43.4508	43.3062	43.3798	43.3397		2.656					3.191	2.903		-0.2503
666	Kinase (non-protein)	Ckm	Ckm	107	creatine kinase M-type	NP_036662	http://www.ncbi.nlm.nih.gov/entrez/query.fcgi?db=protein&cmd=search&term=NP_036662	43	FKPTDKHkTDLNHEN	HGGFKPTDKHK*TDLNHENLKGGDDLDPNYVLSSR	5	770.182					9703								10133																3.303								-0.8768
667	Kinase (non-protein)	Ckm	Ckm	116	creatine kinase M-type	NP_036662	http://www.ncbi.nlm.nih.gov/entrez/query.fcgi?db=protein&cmd=search&term=NP_036662	43	DLNHENLkGGDDLDP	HGGFKPTDKHKTDLNHENLK*GGDDLDPNYVLSSR	5	770.182		9798		10114	10100					10214		10129	10133													4.035		3.272	2.748					-0.4795		-0.7556	-0.8396
668	Kinase (non-protein)	Ckm	CKM	116	creatine kinase M-type	P00564	http://www.phosphosite.org/proteinAction.do?id=5409702&showAllSites=true	43	DLNHENLkGGDDLDP	HKTDLNHENLK*GGDDLDPNYVLSSR	4	720.603		11864	11396							11851	11387						48.0113	48.2963	48.0232	47.9345	48.0205	47.8587	48.0235	47.9938		2.323	3.304							-0.6102	-1.5587
669	Kinase (non-protein)	Ckm	CKM	116	creatine kinase M-type	P00564	http://www.phosphosite.org/proteinAction.do?id=5409702&showAllSites=true	43	DLNHENLkGGDDLDP	TDLNHENLK*GGDDLDPNYVLSSR	3	872.084	14279	14523	13986	14420	14313	14826	13951	14342	14288	14538	13999	14417	14288	14825	13947	14341	55.8337	55.8382	55.8118	55.8172	55.7812	55.758	55.8322	55.778	5.819	5.926	6.183	5.151	5.351	5.323	5.734	5.072	-0.0181	-0.3998	-0.2881	-0.308	-0.7506
670	Kinase (non-protein)	Ckm	CKM	156	creatine kinase M-type	P00564	http://www.phosphosite.org/proteinAction.do?id=5409702&showAllSites=true	43	GERRAVEkLSVEALN	AVEK*LSVEALNSLTGEFKGK	3	721.395								20062								20048	72.2462	72.419	72.497	72.537	72.4577	72.3352	72.3375	72.3602								2.66
671	Kinase (non-protein)	Ckm	CKM	172	creatine kinase M-type	P00564	http://www.phosphosite.org/proteinAction.do?id=5409702&showAllSites=true	43	LTGEFKGkYYPLKSM	GK*YYPLK	2	455.755					8745	9028	8508	8678									39.2347	39.6237	39.431	39.5358	39.53	39.2645	39.4982	39.2138					2.038	1.801	1.899	2.025					0.0137
672	Kinase (non-protein)	Ckm	CKM	196	creatine kinase M-type	P00564	http://www.phosphosite.org/proteinAction.do?id=5409702&showAllSites=true	43	DDHFLFDkPVSPLLL	SM#TEQEQQQLIDDHFLFDK*PVSPLLLASGMAR	3	1234.94	24282	24592	23698	24198	23989				24333	24565	23711	24189	24017				84.7023	84.6918	84.8318	84.7437	84.56	84.4228	84.6405	84.6072	5.35	5.213	6.94	6.364	6.362				0.4558	0.8342	-0.0179	-0.8289	-0.1197
673	Kinase (non-protein)	Ckm	CKM	196	creatine kinase M-type	P00564	http://www.phosphosite.org/proteinAction.do?id=5409702&showAllSites=true	43	DDHFLFDkPVSPLLL	SM#TEQEQQQLIDDHFLFDK*PVSPLLLASGMAR	3	1234.94			23684		24001						23711		24017				84.7023	84.6918	84.8318	84.7437	84.56	84.4228	84.6405	84.6072			6.771		5.369						0.3237		-0.1197
674	Kinase (non-protein)	Ckm	CKM	196	creatine kinase M-type	P00564	http://www.phosphosite.org/proteinAction.do?id=5409702&showAllSites=true	43	DDHFLFDkPVSPLLL	SM#TEQEQQQLIDDHFLFDK*PVSPLLLASGMAR	3	1234.94			23716								23711						84.7023	84.6918	84.8318	84.7437	84.56	84.4228	84.6405	84.6072			5.268								0.3173
675	Kinase (non-protein)	Ckm	CKM	196	creatine kinase M-type	P00564	http://www.phosphosite.org/proteinAction.do?id=5409702&showAllSites=true	43	DDHFLFDkPVSPLLL	SM#TEQEQQQLIDDHFLFDK*PVSPLLLASGMAR	4	926.459	24274			24215	24002	24861			24312			24210	23996	24854			84.6402	84.627	84.8958	84.8035	84.4983	84.362	84.5105	84.4195	3.733			3.713	3.941	3.524			0.3359			-0.8491	0.8026
676	Kinase (non-protein)	Ckm	CKM	196	creatine kinase M-type	P00564	http://www.phosphosite.org/proteinAction.do?id=5409702&showAllSites=true	43	DDHFLFDkPVSPLLL	SM#TEQEQQQLIDDHFLFDK*PVSPLLLASGMAR	4	926.459						24907								24854			84.6402	84.627	84.8958	84.8035	84.4983	84.362	84.5105	84.4195						3.499
677	Kinase (non-protein)	Ckm	CKM	196	creatine kinase M-type	P00564	http://www.phosphosite.org/proteinAction.do?id=5409702&showAllSites=true	43	DDHFLFDkPVSPLLL	SM#TEQEQQQLIDDHFLFDK*PVSPLLLASGM#AR	3	1240.27	22624	22872	21997	22535	22445	23314	21982	22551	22577	22929	22094	22553	22379	23219	22001	22464	79.6248	79.8088	79.9178	79.7217	79.6805	79.7988	79.692	79.6683	6.092	6.084	5.503	6.984	5.72	4.919	5.192	5.846	-0.6943	0.3227	-0.2358	-0.0134	-0.3342
678	Kinase (non-protein)	Ckm	CKM	196	creatine kinase M-type	P00564	http://www.phosphosite.org/proteinAction.do?id=5409702&showAllSites=true	43	DDHFLFDkPVSPLLL	SM#TEQEQQQLIDDHFLFDK*PVSPLLLASGM#AR	3	1240.27	22645	22979		22475	22471				22577	22929		22553	22379				79.6248	79.8088	79.9178	79.7217	79.6805	79.7988	79.692	79.6683	4.909	5.638		5.842	4.845				-0.6943	0.4346		-0.0161	-0.3342
679	Kinase (non-protein)	Ckm	CKM	196	creatine kinase M-type	P00564	http://www.phosphosite.org/proteinAction.do?id=5409702&showAllSites=true	43	DDHFLFDkPVSPLLL	SM#TEQEQQQLIDDHFLFDK*PVSPLLLASGM#AR	4	930.458	22500				22329	23159	21910	22444	22577				22400	23219	21980	22506	79.6248	79.8088	80.3098	80.1128	79.743	80.0318	80.0153	80.1567	3.744				4.04	3.646	4.42	4.22	1.3104				1.7452
680	Kinase (non-protein)	Ckm	CKM	196	creatine kinase M-type	P00564	http://www.phosphosite.org/proteinAction.do?id=5409702&showAllSites=true	43	DDHFLFDkPVSPLLL	SM#TEQEQQQLIDDHFLFDK*PVSPLLLASGM#AR	4	930.458	22520				22341		21964		22577				22400		21980		79.6248	79.8088	80.3098	80.1128	79.743	80.0318	80.0153	80.1567	3.221				3.937		4.25		1.8092				1.8259
681	Kinase (non-protein)	Ckm	CKM	223	creatine kinase M-type	P00564	http://www.phosphosite.org/proteinAction.do?id=5409702&showAllSites=true	43	GIWHNDNkSFLVWVN	GIWHNDNK*SFLVWVNEEDHLR	4	663.325	19289	19684	18999	19564	19271	19992	18822	19338	19302	19680	18994	19577	19284	20012	18840	19354	70.1233	70.2192	70.3517	70.551	70.3202	70.2222	70.132	70.2753	4.008	3.894	4.061	3.841	3.864	3.492	3.35	3.877	0.6702	0.7124	-0.0815	0.3377	0.3762
682	Kinase (non-protein)	Ckm; Ckmt1	CKM; CKMT1A	242; 276	creatine kinase M-type	P00564; P25809	http://www.phosphosite.org/proteinAction.do?id=5409702&showAllSites=true	43; 47	LRVISMEkGGNMKEV; TRVISMEkGGNMKRV	VISMEK*GGNMK	2	618.31	7635	7739	7528	7687	7764	8001	7552	7666	7655	7780	7568	7724	7783	8021	7591	7705	36.3672	36.6422	36.4995	36.4322	36.4213	36.2478	36.4263	36.3072	3.687	3.735	3.752	3.786	3.933	3.685	4.056	3.54	-0.7351	-0.7878	-1.6068	-0.6518	-0.8647
683	Kinase (non-protein)	Ckm; Ckmt1	CKM; CKMT1A	242; 276	creatine kinase M-type	P00564; P25809	http://www.phosphosite.org/proteinAction.do?id=5409702&showAllSites=true	43; 47	LRVISMEkGGNMKEV; TRVISMEkGGNMKRV	VISMEK*GGNM#K	2	626.307	5656	5705	5553	5608	5749	5928	5628	5668	5653	5699	5592	5626	5766	5947	5647	5667	30.4237	30.5882	30.5582	30.2663	30.376	30.296	30.4938	30.2242	3.918	3.869	3.459	3.714	3.615	3.934	3.365	3.602	0.2781	0.0647	0.0983	0.1486	0.1782
684	Kinase (non-protein)	Ckm; Ckmt1	CKM; CKMT1A	242; 276	creatine kinase M-type	P00564; P25809	http://www.phosphosite.org/proteinAction.do?id=5409702&showAllSites=true	43; 47	LRVISMEkGGNMKEV; TRVISMEkGGNMKRV	VISMEK*GGNM#K	2	626.307		7201	6914	5851	7759	7827	7527	7617		6858	5592	5626		7083	6712	6760	30.4237	30.5882	30.5582	30.2663	30.376	30.296	30.4938	30.2242		2.139	2.119	2.484	2.12	2.944	2.623	2.713		-1.2983	-1.4485	0.2437	-2.1364
685	Kinase (non-protein)	Ckm; Ckmt1	CKM; CKMT1A	242; 276	creatine kinase M-type	P00564; P25809	http://www.phosphosite.org/proteinAction.do?id=5409702&showAllSites=true	43; 47	LRVISMEkGGNMKEV; TRVISMEkGGNMKRV	VISMEK*GGNM#K	2	626.307				7146			7020	7235							6712	6760	30.4237	30.5882	30.5582	30.2663	30.376	30.296	30.4938	30.2242				1.83			2.435	2.482				-1.1178
686	Kinase (non-protein)	Ckm; Ckmt1	CKM; CKMT1A	242; 276	creatine kinase M-type	P00564; P25809	http://www.phosphosite.org/proteinAction.do?id=5409702&showAllSites=true	43; 47	LRVISMEkGGNMKEV; TRVISMEkGGNMKRV	VISM#EK*GGNMK	2	626.307	4145	4125	4058	4063	4246	4320	4106	4117	4138	4123	4072	4089	4257	4359	4135	4134									3.322	3.218	3.477	3.484	3.274	3.207	3.454	3.72	-0.5657	-0.5824	-0.6719	-0.4866	-0.4306
687	Kinase (non-protein)	Ckm; Ckmt1	CKM; CKMT1A	242; 276	creatine kinase M-type	P00564; P25809	http://www.phosphosite.org/proteinAction.do?id=5409702&showAllSites=true	43; 47	LRVISMEkGGNMKEV; TRVISMEkGGNMKRV	VISM#EK*GGNM#K	2	634.305	2851	2767	2766	2741	2938	2963	2825	2833	2836	2752	2774	2749	2930	2970	2837	2800	22.3215	22.3022	22.2968	22.161	22.2592	22.2022	22.2953	22.1388	3.132	3.15	3.706	3.616	3.742	3.691	3.715	3.749	-0.4983	-0.2656	-0.3728	-0.2703	-0.3681
688	Kinase (non-protein)	Ckm	CKM	242	creatine kinase M-type	P00564	http://www.phosphosite.org/proteinAction.do?id=5409702&showAllSites=true	43	LRVISMEkGGNMKEV	VISMEK*GGNMKEVFR	3	589.636					12387		12094								12103		50.235	50.2723	50.289	50.2028	50.1365	50.0422	50.2387	50.1992					1.42		1.958						-0.7416
689	Kinase (non-protein)	Ckm	Ckm	25	creatine kinase M-type	NP_036662	http://www.ncbi.nlm.nih.gov/entrez/query.fcgi?db=protein&cmd=search&term=NP_036662	43	EEYPDLSkHNNHMAK	SQEEYPDLSK*HNNHMAK	3	690.65	6169	6262		6182		6505				6266				6510			31.9847	32.2435	32.047	31.8627	31.9752	31.8968	32.0497	31.7045	2.04	2.228		2.177		2.053			-1.3893	-1.0173		-0.9608
690	Kinase (non-protein)	Ckm	Ckm	25	creatine kinase M-type	NP_036662	http://www.ncbi.nlm.nih.gov/entrez/query.fcgi?db=protein&cmd=search&term=NP_036662	43	EEYPDLSkHNNHMAK	SQEEYPDLSK*HNNHMAK	4	518.239	6158					6500											31.9847	32.2435	32.047	31.8627	31.9112	31.8968	32.0497	31.7045	1.882					1.824			-0.4439
691	Kinase (non-protein)	Ckm	CKM	259	creatine kinase M-type	P00564	http://www.phosphosite.org/proteinAction.do?id=5409702&showAllSites=true	43	RFCVGLQkIEEIFKK	FCVGLQK*IEEIFK	2	826.939	24988		24322				24355	24816	24984		24320				24352	24830	86.5743	86.6902	86.838	86.8998	86.7747	86.5067	86.7088	86.6295	3.939		4.384				4.069	4.355	0.2691		0.8118
692	Kinase (non-protein)	Ckm	CKM	259	creatine kinase M-type	P00564	http://www.phosphosite.org/proteinAction.do?id=5409702&showAllSites=true	43	RFCVGLQkIEEIFKK	FCVGLQK*IEEIFKK	2	890.987				22319								22322					78.781	78.891	79.1487	79.02	79.0697	78.9258	78.9627	79.0648				4.291								-1.4381
693	Kinase (non-protein)	Ckm	CKM	259	creatine kinase M-type	P00564	http://www.phosphosite.org/proteinAction.do?id=5409702&showAllSites=true	43	RFCVGLQkIEEIFKK	FCVGLQK*IEEIFKK	2	890.987				22336								22322					78.781	78.891	79.1487	79.02	79.0697	78.9258	78.9627	79.0648				3.994								-1.4381
694	Kinase (non-protein)	Ckm	CKM	259	creatine kinase M-type	P00564	http://www.phosphosite.org/proteinAction.do?id=5409702&showAllSites=true	43	RFCVGLQkIEEIFKK	FCVGLQK*IEEIFKK	3	594.327	22245	22579	21786	22277	22109	22901	21694	22215	22304	22614	21842	22322	22148	22946	21749	22254	78.8428	78.891	79.1487	79.02	79.0077	78.9258	78.9627	79.0648	3.042	3.221	3.393	3.118	3.013	3.195	3.045	3.145	-0.2618	-0.0939	0.0819	0.0263	-0.533
695	Kinase (non-protein)	Ckm	CKM	259	creatine kinase M-type	P00564	http://www.phosphosite.org/proteinAction.do?id=5409702&showAllSites=true	43	RFCVGLQkIEEIFKK	RFCVGLQK*IEEIFK	3	603.662	22171		21710	22216	22041		21619		22178		21698	22196	22022		21602		78.4782	78.5187	78.6872	78.6487	78.6312	78.5055	78.522	78.6425	4.063		3.513	3.656	4.139		3.855		0.6251		0.3266	0.3039	0.1536
696	Kinase (non-protein)	Ckm	CKM	259	creatine kinase M-type	P00564	http://www.phosphosite.org/proteinAction.do?id=5409702&showAllSites=true	43	RFCVGLQkIEEIFKK	RFCVGLQK*IEEIFKK	3	646.361	20040	20441	19764	20300	20038	20765	19609	20092	20065	20469	19770	20336	20060	20789	19638	20111	72.3097	72.5417	72.6763	72.8462	72.6387	72.5095	72.5272	72.5475	5.236	5.035	5.743	5.406	5.754	5.767	5.534	5.474	-0.2107	0.2446	0.4325	0.0871	0.1449
697	Kinase (non-protein)	Ckm	CKM	259	creatine kinase M-type	P00564	http://www.phosphosite.org/proteinAction.do?id=5409702&showAllSites=true	43	RFCVGLQkIEEIFKK	RFCVGLQK*IEEIFKK	3	646.361				20368								20336					72.3097	72.5417	72.6763	72.8462	72.6387	72.5095	72.5272	72.5475				4.077								0.0871
698	Kinase (non-protein)	Ckm	CKM	259	creatine kinase M-type	P00564	http://www.phosphosite.org/proteinAction.do?id=5409702&showAllSites=true	43	RFCVGLQkIEEIFKK	RFCVGLQK*IEEIFKK	4	485.022	20052	20457	19795	20324	20052	20767	19625	20101	20065	20469	19806	20318	20060	20789	19618	20111	72.3097	72.5417	72.7945	72.7882	72.6387	72.5095	72.5272	72.5475	2.946	3.439	3.366	3.925	3.329	3.336	3.38	3.205	-0.4993	-0.7848	-0.172	-0.0605	-0.2397
699	Kinase (non-protein)	Ckm	CKM	265	creatine kinase M-type	P00564	http://www.phosphosite.org/proteinAction.do?id=5409702&showAllSites=true	43	QKIEEIFkKAGHPFM	FCVGLQKIEEIFK*K	3	594.327			20179	20673	20497	21217	20056	20563			20205	20702	20500	21231	20055	20562											4.638	4.615	4.573	4.042	3.833	3.847			-0.0074	-0.0664	-0.3482
700	Kinase (non-protein)	Ckm	CKM	298	creatine kinase M-type	P00564	http://www.phosphosite.org/proteinAction.do?id=5409702&showAllSites=true	43	LRGGVHVkLANLSKH	GGVHVK*LANLSK	3	422.251		9310				9608	9056	9256		9311				9596	9039	9238	42.0595	42.366	42.1293	42.1897	42.1847	42.0265	42.1432	42.097		2.718				3.167	3.009	2.953		0.0683
701	Kinase (non-protein)	Ckm	CKM	307	creatine kinase M-type	P00564	http://www.phosphosite.org/proteinAction.do?id=5409702&showAllSites=true	43	ANLSKHPkFEEILTR	HPK*FEEILTR	2	656.356	11962	12210	11769	12068	12026	12431	11726	12032	11979			12103	12065		11746	12052	49.1145	49.3407	49.2127	49.1447	49.2043	49.0223	49.1643	49.1443	2.1	2.033	2.193	2.293	2.905	2.205	2.294	2.347	-1.2542	-1.1612	-1.2283	-1.2641	-1.3236
702	Kinase (non-protein)	Ckm	CKM	307	creatine kinase M-type	P00564	http://www.phosphosite.org/proteinAction.do?id=5409702&showAllSites=true	43	ANLSKHPkFEEILTR	LANLSKHPK*FEEILTR	3	646.698	12969	13220	12750	13120	13014	13465	12712	13051	12986	13236	12760	13157	13070	13524	12729	13102	52.0535	52.163	52.1157	52.1983	52.173	52.0467	52.137	52.211	3.375	3.506	3.652	3.401	3.59	3.802	2.862	3.21	-0.5489	-0.3337	-0.4338	-0.2424	-0.3858
703	Kinase (non-protein)	Ckm	CKM	307	creatine kinase M-type	P00564	http://www.phosphosite.org/proteinAction.do?id=5409702&showAllSites=true	43	ANLSKHPkFEEILTR	LANLSKHPK*FEEILTR	4	485.276		13206															52.0535	52.2205	52.177	52.1983	52.173	52.0467	52.137	52.211		2.501								0.1513
704	Kinase (non-protein)	Ckm	CKM	365	creatine kinase M-type	P00564	http://www.phosphosite.org/proteinAction.do?id=5409702&showAllSites=true	43	KLMVEMEkKLEKGQS	LMVEMEK*K	2	525.272	9374	9520	9242	9471		9804	9248	9447	9356	9521	9224	9480		9806	9228		41.3957	41.659	41.514	41.6075	41.5215	41.3757	41.4717	41.394	2.36	2.366	2.139	2.377		2.166	2.043	1.889	-1.2702	-1.5704	-1.5484	-0.7557
705	Kinase (non-protein)	Ckm	CKM	41	creatine kinase M-type	P00564	http://www.phosphosite.org/proteinAction.do?id=5409702&showAllSites=true	43	LTPDLYNkLRDKETP	VLTPDLYNK*LR	2	687.393	15846	16159	15535	16059	15855	16425	15485	15922		16197	15574	16076	15884	16463	15543	15958	60.3853	60.4932	60.491	60.5837	60.4722	60.3638	60.5463	60.4248	2.621	2.542	2.345	2.589	2.476	2.494	2.566	2.548	-0.3924	-0.1696	0.064	0.072	0.0407
706	Kinase (non-protein)	Ip6k1	Ip6k1	189	inositol hexakisphosphate kinase 1	NP_445768	http://www.ncbi.nlm.nih.gov/entrez/query.fcgi?db=protein&cmd=search&term=NP_445768	49	PWSLRCHkQQLSRMR	YNPWSLRCHK*	3	468.228		10511															44.1615	44.5233	44.2215	44.3157	44.2522	44.1455	44.2303	44.2712		1.86								0.6594
707	Kinase (non-protein)	Pgk1	PGK1	%75	phosphoglycerate kinase 1	P16617	http://www.phosphosite.org/proteinAction.do?id=2135017&showAllSites=true	45	DGVPMPDkYSLEPVA	M#SHLGRPDGVPM#PDK*YSLEPVAAELK	4	728.614			14495				14447										57.3538	57.071	57.2942	57.3782	57.5083	57.3982	57.332	57.2202			3.131				3.399				-0.4427
708	Kinase (non-protein)	Pgk1	PGK1	%75	phosphoglycerate kinase 1	P16617	http://www.phosphosite.org/proteinAction.do?id=2135017&showAllSites=true	45	DGVPMPDkYSLEPVA	SVVLMSHLGRPDGVPM#PDK*YSLEPVAAELK	4	824.178	17753	18171			17819				17790	18168			17816				65.827	66.0057	65.9373	65.9195	66.0253	65.9183	65.8498	65.8262	3.215	3.699			3.638				-0.4699	-0.795			-0.0928
709	Kinase (non-protein)	Pgk1	PGK1	%75	phosphoglycerate kinase 1	P16617	http://www.phosphosite.org/proteinAction.do?id=2135017&showAllSites=true	45	DGVPMPDkYSLEPVA	SVVLM#SHLGRPDGVPMPDK*YSLEPVAAELK	4	824.178			17484	18025				17891			17482	17960				17847											3.606	2.99				4.068			-0.5898	-0.1401
710	Kinase (non-protein)	Pgk1	PGK1	%75	phosphoglycerate kinase 1	P16617	http://www.phosphosite.org/proteinAction.do?id=2135017&showAllSites=true	45	DGVPMPDkYSLEPVA	SVVLM#SHLGRPDGVPM#PDK*YSLEPVAAELK	3	1103.9					16338			16459					16325			16462	61.6453	61.8215	0	61.9342	61.6227	61.7128	61.8293	61.8402					4.957			4					-0.6001
711	Kinase (non-protein)	Pgk1	PGK1	%75	phosphoglycerate kinase 1	P16617	http://www.phosphosite.org/proteinAction.do?id=2135017&showAllSites=true	45	DGVPMPDkYSLEPVA	SVVLM#SHLGRPDGVPM#PDK*YSLEPVAAELK	4	828.177		16621			16289	16947	15907	16408		16659			16325	16967	15963	16441	61.6453	61.7652	61.7707	62.0353	61.7407	61.7703	61.8293	61.7813		3.473			3.918	3.752	3.887	3.749		-1.0561			-1.0413
712	Kinase (non-protein)	Pip4k2a; Pip4k2b	Pip4k2a; Pip4k2b	395; 405	phosphatidylinositol-5-phosphate 4-kinase type-2 alpha	NP_446378; NP_446002	http://www.ncbi.nlm.nih.gov/entrez/query.fcgi?db=protein&cmd=search&term=NP_446378	46; 47	VNPEQYSkRFLDFIG; VNPEQYSkRFNEFMS	TVKHGAGAEISTVNPEQYSK*	4	540.275			11785														49.1797	49.2848	49.1508	49.0853	49.2695	49.0223	49.1643	49.0892			2.004								-0.3901
713	Kinase (non-protein)	Pygb	PYGB	%290	glycogen phosphorylase, brain form	P53534	http://www.phosphosite.org/proteinAction.do?id=6786349&showAllSites=true	97	NDNFFEGkELRLKQE	VLYPNDNFFEGK*ELR	2	941.97	17697			17926					17685			17897					65.5335	65.7168	65.5788	65.7375	65.6618	65.6398	65.6098	65.4565	3.576			2.582					-0.1162			0.0649
714	Kinase (non-protein)	Pygb	PYGB	%290	glycogen phosphorylase, brain form	P53534	http://www.phosphosite.org/proteinAction.do?id=6786349&showAllSites=true	97	NDNFFEGkELRLKQE	VLYPNDNFFEGK*ELR	3	628.316	17672	18038	17320	17871	17662	18362	17256	17706	17685	18084	17356	17897	17669	18374	17286	17742	65.5335	65.775	65.5788	65.7375	65.5973	65.6398	65.6098	65.5192	3.676	3.076	3.74	3.583	3.414	4.088	3.545	3.745	0.468	-1.0488	0.3782	0.4844	0.2019
Lipid binding protein
715	Lipid binding protein	Dbi; RGD1559627	DBI; RGD1559627	%51; 89	acyl-CoA-binding protein	P11030; XP_001080098	http://www.phosphosite.org/proteinAction.do?id=2834300&showAllSites=true	10; 14	RPGLLDLkGKAKWDS; RPGLLDLkGKAKWDA	QATVGDVNTDRPGLLDLK*GK	3	713.718	13312	13535	13059	13454	13350	13842	13027	13378	13364	13593	13117	13493	13385	13902	13065	13417	53.1593	53.1655	53.1722	53.1668	53.1107	53.1568	53.1525	53.118	2.719	3.218	3.01	3.387	2.423	2.869	3.295	2.598	-0.2031	-0.327	-0.0493	-0.1222	0.0143
716	Lipid binding protein	Dbi	DBI	%55	acyl-CoA-binding protein	P11030	http://www.phosphosite.org/proteinAction.do?id=2834300&showAllSites=true	10	LDLKGKAkWDSWNKL	AK*WDSWNK	2	538.762	11462	11762	11255	11581	11553	11918	11227	11510						11926		11548	47.7158	48.1217	47.7167	47.7572	47.7822	47.4645	47.6553	47.6995	2.166	1.761	1.967	1.868	1.613	2.12	1.837	2.119	-1.6595	-1.9298	-0.6841	-1.3743	-1.6446
717	Lipid binding protein	Dbi	DBI	%55	acyl-CoA-binding protein	P11030	http://www.phosphosite.org/proteinAction.do?id=2834300&showAllSites=true	10	LDLKGKAkWDSWNKL	AK*WDSWNKLK	3	439.903	12593	12827	12358	12692	12636	13062	12337	12665	12231	12460	12017	12334	12254	12678	11977		49.872	49.989	49.9127	49.8213	49.7732	49.6215	49.8637	49.762	2.951	2.608	2.936	3.256	2.748	3.192	3.128	2.517	-0.1051	-0.0254	0.0482	0.1917	-0.0019
718	Lipid binding protein	Fabp3	FABP3	10	fatty acid-binding protein, heart	P07483	http://www.phosphosite.org/proteinAction.do?id=4872&showAllSites=true	15	DAFVGTWkLVDSKNF	ADAFVGTWK*LVDSKNFDDYMKSLGVGFATR	4	845.921	25673			25495	25364	26323											88.5767	88.7167	88.7938	88.9083	88.6602	88.6472	88.6413	88.5772	3.096			3.501	3.264	3.71			-0.0814			1.2863	0.0875
Mitochondrial protein
719	Mitochondrial protein	Abce1	Abce1	431	ATP-binding cassette sub-family E member 1	NP_001101916	http://www.ncbi.nlm.nih.gov/entrez/query.fcgi?db=protein&cmd=search&term=NP_001101916	67	VRQLLHEkIRDAYTH	QLLHEK*IR	3	360.217			6330	6439		6742								6726			32.6493	32.8835	32.8013	32.6265	32.701	32.5133	32.7368	32.4693			2.019	1.831		1.943					-0.321	-0.0744
720	Mitochondrial protein	Acaa2	Acaa2	137	3-ketoacyl-CoA thiolase, mitochondrial	NP_569117	http://www.ncbi.nlm.nih.gov/entrez/query.fcgi?db=protein&cmd=search&term=NP_569117	42	RNVRFGTkFGLDLKL	FGTK*FGLDLK	2	584.324	16285	16641	15981	16520	16306	16909	15924	16422	16304	16659	16015	16559	16325	16946	15942	16420	61.6453	61.7652	61.7707	61.9342	61.7407	61.7128	61.7693	61.7217	2.947	2.921	3.281	3.037	2.906	2.975	2.97	3.079	0.2838	0.1399	-0.1041	0.3746	0.2204
721	Mitochondrial protein	Acaa2	Acaa2	137	3-ketoacyl-CoA thiolase, mitochondrial	NP_569117	http://www.ncbi.nlm.nih.gov/entrez/query.fcgi?db=protein&cmd=search&term=NP_569117	42	RNVRFGTkFGLDLKL	FGTK*FGLDLKLEDTLWAGLTDQHVKLPM#GM#TAENLAAK	5	847.637	23070				22874								22862				81.01	81.2192	81.3802	81.419	81.123	81.1445	81.2047	81.1675	3.491				3.621				-0.3915				-0.8138
722	Mitochondrial protein	Acaa2	Acaa2	143	3-ketoacyl-CoA thiolase, mitochondrial	NP_569117	http://www.ncbi.nlm.nih.gov/entrez/query.fcgi?db=protein&cmd=search&term=NP_569117	42	TKFGLDLkLEDTLWA	FGLDLK*LEDTLWAGLTDQHVKLPM#GM#TAENLAAK	4	950.986		24205															83.3533	83.4735	83.6975	0	83.4928	83.4563	83.3805	0		3.393								-0.7671
723	Mitochondrial protein	Acaa2	Acaa2	171	3-ketoacyl-CoA thiolase, mitochondrial	NP_569117	http://www.ncbi.nlm.nih.gov/entrez/query.fcgi?db=protein&cmd=search&term=NP_569117	42	TAENLAAkYNISRED	LPM#GMTAENLAAK*YNISREDCDR	3	905.084			14832														58.1343	58.306	58.232	58.4713	58.187	58.1915	58.2067	58.2527			2.496								-0.0801
724	Mitochondrial protein	Acaa2	Acaa2	171	3-ketoacyl-CoA thiolase, mitochondrial	NP_569117	http://www.ncbi.nlm.nih.gov/entrez/query.fcgi?db=protein&cmd=search&term=NP_569117	42	TAENLAAkYNISRED	LPM#GMTAENLAAK*YNISREDCDRYALQSQQR	4	922.688						15965		15465						15980			59.0535	59.1273	59.1268	59.3242	59.0607	59.0142	59.0955	59.0308						2.63		2.716
725	Mitochondrial protein	Acaa2	Acaa2	25	3-ketoacyl-CoA thiolase, mitochondrial	NP_569117	http://www.ncbi.nlm.nih.gov/entrez/query.fcgi?db=protein&cmd=search&term=NP_569117	42	GAYGGLLkDFTATDL	RTPFGAYGGLLK*DFTATDLTEFAAR	3	920.805	24502	24819	23925	24484	24270	25086	23891	24349	24543	24859	23984	24504	24311	25127	23932	24410	85.3032	85.4292	85.7563	85.7552	85.4943	85.1465	85.445	85.3833	5.502	5.153	5.074	6.158	6.146	6.282	5.664	4.893	0.056	0.7001	0.8247	0.8997	0.7045
726	Mitochondrial protein	Acaa2	Acaa2	305	3-ketoacyl-CoA thiolase, mitochondrial	NP_569117	http://www.ncbi.nlm.nih.gov/entrez/query.fcgi?db=protein&cmd=search&term=NP_569117	42	PAITGALkKAGLSLK	VVGYFVSGCDPAIM#GIGPVPAITGALK*K	3	959.175			21773	22210							21740	22259					0	78.707	78.8215	78.5827	78.8175	78.6778	0	78.6997			3.73	4.633							1.0802	-1.0331
727	Mitochondrial protein	Acaa2	Acaa2	312	3-ketoacyl-CoA thiolase, mitochondrial	NP_569117	http://www.ncbi.nlm.nih.gov/entrez/query.fcgi?db=protein&cmd=search&term=NP_569117	42	KKAGLSLkDMDLIDV	AGLSLK*DMDLIDVNEAFAPQFLAVQK	3	959.168		26189	25041	25621	25524	26516		25719		25657	24551	25134	24983	25841		25103	89.1313	89.2077	89.1957	89.2727	89.1588	89.2132	89.156	89.2152		5.747	6.079	6.047	5.745	6.633		5.127		1.3261	-0.0076	-0.2569	-0.1234
728	Mitochondrial protein	Acaa2	Acaa2	312	3-ketoacyl-CoA thiolase, mitochondrial	NP_569117	http://www.ncbi.nlm.nih.gov/entrez/query.fcgi?db=protein&cmd=search&term=NP_569117	42	KKAGLSLkDMDLIDV	AGLSLK*DMDLIDVNEAFAPQFLAVQK	3	959.168					25541			25746					24983			25103	89.1313	89.2077	89.1957	89.2727	89.1588	89.2132	89.156	89.2152					5.631			4.311					-0.1234
729	Mitochondrial protein	Acaa2	Acaa2	312	3-ketoacyl-CoA thiolase, mitochondrial	NP_569117	http://www.ncbi.nlm.nih.gov/entrez/query.fcgi?db=protein&cmd=search&term=NP_569117	42	KKAGLSLkDMDLIDV	AGLSLK*DM#DLIDVNEAFAPQFLAVQK	3	964.5	24055	24299	23398	23920	23797	24671	23379	23911	24081	24376	23438	23981	23807	24686	23449	23864	83.8912	84.0155	84.0363	84.1017	83.9217	83.8732	83.996	83.8827	5.586	4.93	5.676	5.517	5.98	6.058	4.605	6.135	-0.3373	-0.3962	0.3827	-0.1433	-0.9481
730	Mitochondrial protein	Acaa2	Acaa2	312	3-ketoacyl-CoA thiolase, mitochondrial	NP_569117	http://www.ncbi.nlm.nih.gov/entrez/query.fcgi?db=protein&cmd=search&term=NP_569117	42	KKAGLSLkDMDLIDV	AGLSLK*DM#DLIDVNEAFAPQFLAVQK	3	964.5	24069		23539	24043	23752				24081		23438	23981	23807				83.8912	84.0155	84.0363	84.1017	83.9217	83.8732	83.996	83.8827	5.463		4.26	3.619	5.112				-0.5922		0.4844	-0.1008	-1.1335
731	Mitochondrial protein	Acaa2	Acaa2	312	3-ketoacyl-CoA thiolase, mitochondrial	NP_569117	http://www.ncbi.nlm.nih.gov/entrez/query.fcgi?db=protein&cmd=search&term=NP_569117	42	KKAGLSLkDMDLIDV	AGLSLK*DM#DLIDVNEAFAPQFLAVQK	3	964.5	24016								24081								83.8912	84.0155	84.0363	84.1017	83.9217	83.8732	83.996	83.8827	5.144								-0.2685
732	Mitochondrial protein	Acaa2	Acaa2	312	3-ketoacyl-CoA thiolase, mitochondrial	NP_569117	http://www.ncbi.nlm.nih.gov/entrez/query.fcgi?db=protein&cmd=search&term=NP_569117	42	KKAGLSLkDMDLIDV	AGLSLK*DM#DLIDVNEAFAPQFLAVQK	3	964.5	24037								24081								83.8912	84.0155	84.0363	84.1017	83.9217	83.8732	83.996	83.8827	4.657								-0.3373
733	Mitochondrial protein	Acad9	ACAD9	%45	acyl-CoA dehydrogenase family member 9, mitochondrial	B1WC61	http://www.phosphosite.org/proteinAction.do?id=25654200&showAllSites=true	69	LQSCSFAkELFLGHI	SFAK*ELFLGHIQQK	3	563.31	16520	16876	16226	16789	16543	17160	16140	16652	16535	16890	16246	16826	16556	17177	16173	16672	62.2837	62.406	62.4148	62.6872	62.3887	62.3275	62.4182	62.442	3.327	3.093	3.018	2.68	2.965	2.697	2.549	2.716	-0.4411	-0.027	-0.3303	-0.5033	-0.7693
734	Mitochondrial protein	Acadl	ACADL	%151	long-chain specific acyl-CoA dehydrogenase, mitochondrial precursor	P15650	http://www.phosphosite.org/proteinAction.do?id=24978036&showAllSites=true	48	YIANYGTkEQIEQFI	IANYGTK*EQIEQFIPQM#TAGK	3	809.074				17623													64.6482	64.8217	64.7365	64.842	64.871	64.8165	0	64.6722				3.088								-0.5606
735	Mitochondrial protein	Acadl	ACADL	%279	long-chain specific acyl-CoA dehydrogenase, mitochondrial precursor	P15650	http://www.phosphosite.org/proteinAction.do?id=24978036&showAllSites=true	48	ALLGEENkGFYYLMQ	FEDVRLPASALLGEENK*GFYYLM#QELPQER	3	1200.93			23101	23612							23102	23603					82.3897	82.7943	82.9813	82.9397	0	0	82.9377	82.6475			5.574	4.999							0.2127	0.0928
736	Mitochondrial protein	Acadl	ACADL	%279	long-chain specific acyl-CoA dehydrogenase, mitochondrial precursor	P15650	http://www.phosphosite.org/proteinAction.do?id=24978036&showAllSites=true	48	ALLGEENkGFYYLMQ	FEDVRLPASALLGEENK*GFYYLM#QELPQER	3	1200.93			23053	23659							23102	23603					82.3897	82.7943	82.9813	82.9397	0	0	82.9377	82.6475			5.508	4.785							0.2127	0.0928
737	Mitochondrial protein	Acadl	ACADL	%279	long-chain specific acyl-CoA dehydrogenase, mitochondrial precursor	P15650	http://www.phosphosite.org/proteinAction.do?id=24978036&showAllSites=true	48	ALLGEENkGFYYLMQ	LPASALLGEENK*GFYYLMQELPQER	3	980.16			24772	25361							24782	25344					87.3087	88.2323	88.3423	88.4862	88.1833	88.1678	88.15	88.11			3.823	3.2							0.8057	0.9827
738	Mitochondrial protein	Acadl	ACADL	%81	long-chain specific acyl-CoA dehydrogenase, mitochondrial precursor	P15650	http://www.phosphosite.org/proteinAction.do?id=24978036&showAllSites=true	48	PYHEEWEkAGEVSRE	FFQEEVIPYHEEWEK*AGEVSR	3	884.419	16999	17376	16644	17230	16999	17661	16599	17056	17013	17412	16663	17288	16997	17681	16614	17092	63.6525	63.8865	63.5985	64.0127	63.6712	63.7065	63.687	63.649	4.873	4.914	4.264	4.753	4.93	4.574	4.608	4.648	-0.3793	-0.4929	-0.5747	-0.4687	-0.5249
739	Mitochondrial protein	Acadl	ACADL	%81	long-chain specific acyl-CoA dehydrogenase, mitochondrial precursor	P15650	http://www.phosphosite.org/proteinAction.do?id=24978036&showAllSites=true	48	PYHEEWEkAGEVSRE	FQEEVIPYHEEWEK*AGEVSR	3	835.396			14874	15399													58.3843	58.3663	58.3655	58.5957	0	0	58.4628	58.443			3.069	3.78							1.3985	-1.0282
740	Mitochondrial protein	Acadl	ACADL	%81	long-chain specific acyl-CoA dehydrogenase, mitochondrial precursor	P15650	http://www.phosphosite.org/proteinAction.do?id=24978036&showAllSites=true	48	PYHEEWEkAGEVSRE	KFFQEEVIPYHEEWEK*AGEVSR	3	927.117	15575	15947	15312	15851	15681	16153	15237	15687	15611	15945	15343	15866	15632	16169	15249	15685	59.6565	59.7758	59.804	59.9713	59.737	59.5345	59.722	59.6245	5.503	5.037	5.36	5.683	3.366	5.275	5.382	4.822	-0.2971	0.0886	-0.1651	0.0933	0.0026
741	Mitochondrial protein	Acadl	ACADL	%81	long-chain specific acyl-CoA dehydrogenase, mitochondrial precursor	P15650	http://www.phosphosite.org/proteinAction.do?id=24978036&showAllSites=true	48	PYHEEWEkAGEVSRE	KFFQEEVIPYHEEWEK*AGEVSR	4	695.59	15552	15883	15302	15819	15592	16134	15210	15627	15611	15924	15343	15866	15632	16169	15270	15685	59.6565	59.7147	59.804	59.9713	59.737	59.5345	59.7833	59.6245	3.33	3.478	3.398	2.83	3.849	3.681	3.712	3.538	0.3739	0.4488	0.7924	0.8165	0.7942
742	Mitochondrial protein	Acadl	ACADL	%81	long-chain specific acyl-CoA dehydrogenase, mitochondrial precursor	P15650	http://www.phosphosite.org/proteinAction.do?id=24978036&showAllSites=true	48	PYHEEWEkAGEVSRE	KFFQEEVIPYHEEWEK*AGEVSRELWEK	4	866.925								20663									73.7523	73.9083	74.1182	74.0432	73.9357	73.8972	73.9367	74.2423								3.018
743	Mitochondrial protein	Acadl	ACADL	%92	long-chain specific acyl-CoA dehydrogenase, mitochondrial precursor	P15650	http://www.phosphosite.org/proteinAction.do?id=24978036&showAllSites=true	48	VSRELWEkAGKQGLL	ELWEK*AGK	2	501.766	9467	9693	9314	9639	9613	9915					9329			9911			41.744	42.1255	41.8203	41.9528	41.8793	41.6633	41.7733	41.7455	2.184	1.897	2.261	1.849	2.067	2.09			0.1671	-0.4284	-0.214	-0.3267	-0.2259
744	Mitochondrial protein	Acads	Acads	308	short-chain specific acyl-CoA dehydrogenase, mitochondrial	NP_071957	http://www.ncbi.nlm.nih.gov/entrez/query.fcgi?db=protein&cmd=search&term=NP_071957	45	AFGAPLTkLQNIQFK	HAFGAPLTK*LQNIQFK	3	619.012	17420	17817	17070	17629	17422	18084	17011	17502	17433	17811	17125	17666	17438	18122	17055	17532	64.8252	65.0033	64.9138	65.088	64.9297	64.9375	64.9455	64.9095	4.429	4.66	4.679	4.664	4.068	4.348	4.567	4.904	0.7436	0.6401	0.4401	0.4633	0.3646
745	Mitochondrial protein	Acads	Acads	53	short-chain specific acyl-CoA dehydrogenase, mitochondrial	NP_071957	http://www.ncbi.nlm.nih.gov/entrez/query.fcgi?db=protein&cmd=search&term=NP_071957	45	TCRDFAEkELVPIAA	DFAEK*ELVPIAAQLDKEHLFPTSQVK	4	749.65			21004	21463	21264	22112		21429			21051	21530	21287	22131			76.3208	76.2798	76.6958	76.5858	76.376	76.55	76.4892	76.5853			2.867	2.344	2.985	2.455		2.65			0.2555	-0.1428	0.1934
746	Mitochondrial protein	Acadvl	Acadvl	127	very long-chain specific acyl-CoA dehydrogenase, mitochondrial precursor	NP_037023	http://www.ncbi.nlm.nih.gov/entrez/query.fcgi?db=protein&cmd=search&term=NP_037023	71	AKNDSLEkVEEDTLQ	FFEEVNDPAKNDSLEK*VEEDTLQGLK	3	1012.83	19682	20061	19367	19915	19660	20395	19216	19716	20239	20079	19366	19934	19678	20413		19727	71.3815	71.376	71.454	71.6037	71.4853	71.3925	71.3063	71.3703	4.93	5.396	4.944	5.506	5.154	4.556	4.125	5.209	-0.7366	-0.6335	-0.6536	0.1019	0.3255
747	Mitochondrial protein	Acadvl	Acadvl	127	very long-chain specific acyl-CoA dehydrogenase, mitochondrial precursor	NP_037023	http://www.ncbi.nlm.nih.gov/entrez/query.fcgi?db=protein&cmd=search&term=NP_037023	71	AKNDSLEkVEEDTLQ	FFEEVNDPAKNDSLEK*VEEDTLQGLK	3	1012.83	19678		19414			20415		19699	20239		19366			20413		19727	71.3815	71.376	71.454	71.6037	71.4853	71.3925	71.3063	71.3703	4.463		4.198			4.473		5.185	-0.2061		-0.9826
748	Mitochondrial protein	Acadvl	Acadvl	239	very long-chain specific acyl-CoA dehydrogenase, mitochondrial precursor	NP_037023	http://www.ncbi.nlm.nih.gov/entrez/query.fcgi?db=protein&cmd=search&term=NP_037023	71	AVPSPCGkYYTLNGS	SSAVPSPCGK*YYTLNGSK	2	979.47	11673	11921	11490	11766	11739	12140	11440	11723	11706	11956	11534	11851	11813	12195	11494	11779	48.31	48.5838	48.4528	48.4172	48.4545	48.2192	48.3933	48.3475	4.168	4.003	3.896	3.478	3.703	3.985	3.568	3.447	-0.8634	-1.1357	-1.1311	-2.1852	-0.4788
749	Mitochondrial protein	Acadvl	Acadvl	239	very long-chain specific acyl-CoA dehydrogenase, mitochondrial precursor	NP_037023	http://www.ncbi.nlm.nih.gov/entrez/query.fcgi?db=protein&cmd=search&term=NP_037023	71	AVPSPCGkYYTLNGS	SSAVPSPCGK*YYTLNGSK	3	653.316							11480										48.31	48.5265	48.3932	48.3527	48.4545	48.1577	48.3933	48.2857							2.761
750	Mitochondrial protein	Acadvl	Acadvl	276	very long-chain specific acyl-CoA dehydrogenase, mitochondrial precursor	NP_037023	http://www.ncbi.nlm.nih.gov/entrez/query.fcgi?db=protein&cmd=search&term=NP_037023	71	DAATGAVkEKITAFV	TPIKDAATGAVK*EKITAFVVER	4	597.339	17615	18035					17222	17676	17622	18063					17223	17679	65.3525	65.7168	65.3343	65.562	65.4727	65.5832	65.4277	65.3277	4.431	3.178					3.198	4.356	0.241	-0.1349
751	Mitochondrial protein	Acadvl	Acadvl	278	very long-chain specific acyl-CoA dehydrogenase, mitochondrial precursor	NP_037023	http://www.ncbi.nlm.nih.gov/entrez/query.fcgi?db=protein&cmd=search&term=NP_037023	71	ATGAVKEkITAFVVE	TPIKDAATGAVKEK*ITAFVVER	4	597.339			17292	17847	17641	18326					17272	17834	17627	18353													4.148	3.939	3.476	4.094					-0.1751	-0.0645	-0.3729
752	Mitochondrial protein	Acadvl	Acadvl	298	very long-chain specific acyl-CoA dehydrogenase, mitochondrial precursor	NP_037023	http://www.ncbi.nlm.nih.gov/entrez/query.fcgi?db=protein&cmd=search&term=NP_037023	71	VTHGLPEkKMGIKAS	SFGGVTHGLPEK*K	3	466.917								8598								8587	38.9363	39.143	38.9755	39.02	38.9587	38.7857	38.9097	38.9742								2.182
753	Mitochondrial protein	Acadvl	Acadvl	316	very long-chain specific acyl-CoA dehydrogenase, mitochondrial precursor	NP_037023	http://www.ncbi.nlm.nih.gov/entrez/query.fcgi?db=protein&cmd=search&term=NP_037023	71	EVYFDGVkVPAENVL	ASNTSEVYFDGVK*VPAENVLGEVGDGFK	3	990.817	22899	23249	22389	22871	22684		22362	22846		23286	22388	22889	22694		22337	22842	80.5755	80.7438	80.812	80.7847	80.6188	80.6765	80.6965	80.7588	2.994	4.46	3.881	4.181	3.053		3.681	3.793	-1.2849	-2.3413	-1.2115	-1.3421	-2.0029
754	Mitochondrial protein	Acadvl	Acadvl	51	very long-chain specific acyl-CoA dehydrogenase, mitochondrial precursor	NP_037023	http://www.ncbi.nlm.nih.gov/entrez/query.fcgi?db=protein&cmd=search&term=NP_037023	71	ATQAVLEkPETLSSD	ASEATQAVLEK*PETLSSDASTR	3	778.387	13803	14046	13542	13946	13849	14373	13492	13866	13868	14076	13600	13997	13826	14405	13548	13921	54.617	54.59	54.6172	54.6158	54.588	54.6253	54.6077	54.5703	4.398	4.346	3.991	4.064	3.556	3.862	3.627	3.786	-0.1713	-0.1563	-0.3054	-0.3033	0.37
755	Mitochondrial protein	Acadvl	Acadvl	51	very long-chain specific acyl-CoA dehydrogenase, mitochondrial precursor	NP_037023	http://www.ncbi.nlm.nih.gov/entrez/query.fcgi?db=protein&cmd=search&term=NP_037023	71	ATQAVLEkPETLSSD	ASEATQAVLEK*PETLSSDASTR	3	778.387		14060	13532	13957	13815	14354				14076	13600	13997	13826	14405			54.617	54.59	54.6172	54.6158	54.588	54.6253	54.6077	54.5703		3.779	3.858	3.563	3.459	3.746				-0.1563	-0.3054	-0.3072	0.3199
756	Mitochondrial protein	Acat1	ACAT1	%171	acetyl-CoA acetyltransferase, mitochondrial precursor	P17764	http://www.phosphosite.org/proteinAction.do?id=6784575&showAllSites=true	45	ATPYGGVkLEDLIVK	GATPYGGVK*LEDLIVK	2	851.475	19076	19444	18746	19306	19034	19720	18597		19071	19470	18742	19283	19032	19718	18609		69.4687	69.6108	69.617	69.7008	69.5782	69.396	69.458	69.6015	4.185	4.62	4.379	4.018	4.494	4.14	4.591		0.9691	-0.2107	-0.0849	0.0143	0.1665
757	Mitochondrial protein	Acat1	ACAT1	%171	acetyl-CoA acetyltransferase, mitochondrial precursor	P17764	http://www.phosphosite.org/proteinAction.do?id=6784575&showAllSites=true	45	ATPYGGVkLEDLIVK	GATPYGGVK*LEDLIVK	3	567.986				19293		19751						19283		19739			69.4687	69.6108	69.617	69.7008	69.5782	69.4518	69.5167	69.6015				3.228		2.435						0.287
758	Mitochondrial protein	Acat1	ACAT1	%171	acetyl-CoA acetyltransferase, mitochondrial precursor	P17764	http://www.phosphosite.org/proteinAction.do?id=6784575&showAllSites=true	45	ATPYGGVkLEDLIVK	GATPYGGVK*LEDLIVKDGLTDVYNK	3	903.144	21308	21656	20886	21385	21183	21966	20768	21297	21307	21650	20905	21404	21203	22005	20786	21312	75.9612	76.0428	76.2268	76.2013	76.133	76.1758	76.021	76.2272	3.392	2.43	3.068	2.944	2.829	2.565	3.142	2.296	0.146	0.4732	0.2808	0.6136	0.0141
759	Mitochondrial protein	Acat1	ACAT1	%187	acetyl-CoA acetyltransferase, mitochondrial precursor	P17764	http://www.phosphosite.org/proteinAction.do?id=6784575&showAllSites=true	45	GLTDVYNkIHMGNCA	DGLTDVYNK*IHM#GNCAENTAK	3	803.698				14825	14682							14858	14687															2.611	2.597							-0.4849	0.0539
760	Mitochondrial protein	Acat1	ACAT1	%187	acetyl-CoA acetyltransferase, mitochondrial precursor	P17764	http://www.phosphosite.org/proteinAction.do?id=6784575&showAllSites=true	45	GLTDVYNkIHMGNCA	GATPYGGVKLEDLIVKDGLTDVYNK*IHM#GNCAENTAK	4	1013.25	22207		21766	22241		22826		22153	22178		21740	22238		22404			77.2722	77.345	77.6568	77.5415	77.3268	77.344	77.2952	77.394	4.527		4.623	4.147		4.852		4.042	0.8763		0.8996	0.4487
761	Mitochondrial protein	Acat1	ACAT1	%187	acetyl-CoA acetyltransferase, mitochondrial precursor	P17764	http://www.phosphosite.org/proteinAction.do?id=6784575&showAllSites=true	45	GLTDVYNkIHMGNCA	GATPYGGVKLEDLIVKDGLTDVYNK*IHM#GNCAENTAK	5	810.805	22141	22494		22201	21994	22809	21627	22119	21742	22047		21840	21602	22404	21226	21711	77.2103	77.2245	77.6568	77.5415	77.3268	77.344	77.3617	77.394	3.596	2.691		3.387	3.351	3.888	2.802	3.266	0.3561	0.5655		0.4062	0.7302
762	Mitochondrial protein	Acat1	ACAT1	%187	acetyl-CoA acetyltransferase, mitochondrial precursor	P17764	http://www.phosphosite.org/proteinAction.do?id=6784575&showAllSites=true	45	GLTDVYNkIHMGNCA	GATPYGGVKLEDLIVKDGLTDVYNK*IHM#GNCAENTAK	5	810.805	22131							22151	21742							21711	77.2103	77.2245	77.6568	77.5415	77.3268	77.344	77.3617	77.394	3.26							3.265	0.5549
763	Mitochondrial protein	Acat1	ACAT1	200	acetyl-CoA acetyltransferase, mitochondrial precursor	P17764	http://www.phosphosite.org/proteinAction.do?id=6784575&showAllSites=true	45	CAENTAKkLSISREE	K*LSISREEQDKYAIGSYTR	4	572.299	10790	11057		10911			10621								10634		45.6513	46.0167	45.7583	45.762	45.7737	45.5997	45.7893	45.7768	2.147	2.511		2.311			2.371		2.1609	2.0559		2.0292
764	Mitochondrial protein	Acat1	ACAT1	210	acetyl-CoA acetyltransferase, mitochondrial precursor	P17764	http://www.phosphosite.org/proteinAction.do?id=6784575&showAllSites=true	45	ISREEQDkYAIGSYT	EEQDK*YAIGSYTR	2	801.376	10367	10614	10193	10509	10493	10837	10194	10457	10385	10634	10232	10528	10511	10856	10214	10477	44.4117	44.8373	44.5395	44.6102	44.5807	44.3898	44.493	44.5298	4.347	4.668	4.707	4.767	4.865	5.046	4.933	4.642	-0.5007	-0.4102	-0.2978	-0.2235	-0.3453
765	Mitochondrial protein	Acat1	ACAT1	210	acetyl-CoA acetyltransferase, mitochondrial precursor	P17764	http://www.phosphosite.org/proteinAction.do?id=6784575&showAllSites=true	45	ISREEQDkYAIGSYT	KLSISREEQDK*YAIGSYTR	3	762.729	10783	11059	10605	10902	10895	11243	10609	10893	10805	11075	10631	10927	10910	11276	10634	10897	45.6513	46.072	45.7583	45.762	45.7737	45.5997	45.7893	45.7768	5.147	5.433	4.799	5.531	3.96	3.874	4.628	5.682	-0.5874	-0.6228	-0.831	-0.618	-0.8984
766	Mitochondrial protein	Acat1	ACAT1	210	acetyl-CoA acetyltransferase, mitochondrial precursor	P17764	http://www.phosphosite.org/proteinAction.do?id=6784575&showAllSites=true	45	ISREEQDkYAIGSYT	KLSISREEQDK*YAIGSYTR	3	762.729	10793							10901	10805							10897	45.6513	46.072	45.7583	45.762	45.7737	45.5997	45.7893	45.7768	3.985							4.096	-0.5874
767	Mitochondrial protein	Acat1	ACAT1	210	acetyl-CoA acetyltransferase, mitochondrial precursor	P17764	http://www.phosphosite.org/proteinAction.do?id=6784575&showAllSites=true	45	ISREEQDkYAIGSYT	KLSISREEQDK*YAIGSYTR	4	572.299					10891			10900								10897													2.599			2.434					1.8494
768	Mitochondrial protein	Acat1	ACAT1	210	acetyl-CoA acetyltransferase, mitochondrial precursor	P17764	http://www.phosphosite.org/proteinAction.do?id=6784575&showAllSites=true	45	ISREEQDkYAIGSYT	LSISREEQDK*YAIGSYTR	3	720.031	12344	12549	12119	12435	12374	12811	12069	12361	12378	12586		12459	12401	12825	12082	12388	50.2985	50.3333	50.289	50.2028	50.1963	50.0422	50.1798	50.133	3.87	3.889	3.614	3.544	4.191	3.76	3.713	4.007	-0.3021	-0.3266	-0.4244	-0.2979	-0.29
769	Mitochondrial protein	Acat1	ACAT1	220	acetyl-CoA acetyltransferase, mitochondrial precursor	P17764	http://www.phosphosite.org/proteinAction.do?id=6784575&showAllSites=true	45	IGSYTRSkEAWDAGK	SK*EAWDAGKFANEITPITISVK	3	816.432			18054	18598	18379	19079	18260	18465			18469	18569	18740	19445	18315	18834											5.126	4.651	2.648	4.52	5.425	4.412			0.729	0.2995	-0.1904
770	Mitochondrial protein	Acat1	ACAT1	220	acetyl-CoA acetyltransferase, mitochondrial precursor	P17764	http://www.phosphosite.org/proteinAction.do?id=6784575&showAllSites=true	45	IGSYTRSkEAWDAGK	SK*EAWDAGKFANEITPITISVK	3	816.432							17965								18315																2.817
771	Mitochondrial protein	Acat1	ACAT1	220	acetyl-CoA acetyltransferase, mitochondrial precursor	P17764	http://www.phosphosite.org/proteinAction.do?id=6784575&showAllSites=true	45	IGSYTRSkEAWDAGK	SK*EAWDAGKFANEITPITISVK	4	612.576								18824								18813	68.5732	68.7312	68.8845	68.7932	68.7355	68.6475	68.6688	68.7358								2.554
772	Mitochondrial protein	Acat1	ACAT1	%227	acetyl-CoA acetyltransferase, mitochondrial precursor	P17764	http://www.phosphosite.org/proteinAction.do?id=6784575&showAllSites=true	45	KEAWDAGkFANEITP	EAWDAGK*FANEITPITISVK	2	1116.58	20977	21319	20572	21072	20898	21651	20474		20975	21335	20570	21069	20893	21669			74.996	75.1277	75.1915	75.1728	75.1957	75.1577	75.0792	75.256	5.425	5.563	5.872	5.998	5.432	5.842	5.779		0.1359	-0.256	-0.2529	-0.0558	-0.0464
773	Mitochondrial protein	Acat1	ACAT1	%227	acetyl-CoA acetyltransferase, mitochondrial precursor	P17764	http://www.phosphosite.org/proteinAction.do?id=6784575&showAllSites=true	45	KEAWDAGkFANEITP	EAWDAGK*FANEITPITISVK	2	1116.58		21368				21701				21335				21669			74.996	75.1277	75.1915	75.1728	75.1957	75.1577	75.0792	75.256		4.861				4.416				-0.4626
774	Mitochondrial protein	Acat1	ACAT1	%227	acetyl-CoA acetyltransferase, mitochondrial precursor	P17764	http://www.phosphosite.org/proteinAction.do?id=6784575&showAllSites=true	45	KEAWDAGkFANEITP	EAWDAGK*FANEITPITISVK	3	744.723	20978	21336	20554	21053	20894	21670		20964	20975	21335	20570	21069	20893	21669		20980	74.996	75.1277	75.1915	75.1728	75.1957	75.1577	75.0792	75.256	4.829	4.13	4.778	4.879	4.202	5.335		4.641	1.7568	1.8043	1.5767	1.4078	1.1072
775	Mitochondrial protein	Acat1	ACAT1	%227	acetyl-CoA acetyltransferase, mitochondrial precursor	P17764	http://www.phosphosite.org/proteinAction.do?id=6784575&showAllSites=true	45	KEAWDAGkFANEITP	SKEAWDAGK*FANEITPITISVK	2	1224.14	18739	19115	18434	18950	18721	19427	18295	18815	18756	19134	18448	18968	18740	19445	18315	18834	68.5732	68.6715	68.7567	68.7932	68.7355	68.6475	68.608	68.7358	5.446	5.382	5.399	5.505	5.11	5.16	5.242	5.486	0.1896	-0.1267	0.1753	0.3383	0.0155
776	Mitochondrial protein	Acat1	ACAT1	%227	acetyl-CoA acetyltransferase, mitochondrial precursor	P17764	http://www.phosphosite.org/proteinAction.do?id=6784575&showAllSites=true	45	KEAWDAGkFANEITP	SKEAWDAGK*FANEITPITISVK	2	1224.14						19421								19445			68.5732	68.6715	68.7567	68.7932	68.7355	68.6475	68.608	68.7358						4.91
777	Mitochondrial protein	Acat1	ACAT1	%227	acetyl-CoA acetyltransferase, mitochondrial precursor	P17764	http://www.phosphosite.org/proteinAction.do?id=6784575&showAllSites=true	45	KEAWDAGkFANEITP	SKEAWDAGK*FANEITPITISVK	3	816.432	18715	19079	18407	18913	18699	19384		18772	18756	19134	18469	18569	18740	19445		18834	68.5732	68.6715	68.823	68.7932	68.7355	68.6475	68.608	68.7358	4.901	5.794	4.623	5.566	4.912	6.047		5.375	-0.5034	-0.3588	-0.3988	-0.1826	-0.6097
778	Mitochondrial protein	Acat1	ACAT1	%248	acetyl-CoA acetyltransferase, mitochondrial precursor	P17764	http://www.phosphosite.org/proteinAction.do?id=6784575&showAllSites=true	45	GKPDVVVkEDEEYKR	GKPDVVVK*EDEEYK	3	559.617				7214	7294	7509						7136		7455			34.6577	34.94	34.7563	34.7032	34.7908	34.6235	34.674	34.533				2.667	1.676	2.674						-0.6131	-0.2183
779	Mitochondrial protein	Acat1	ACAT1	%248	acetyl-CoA acetyltransferase, mitochondrial precursor	P17764	http://www.phosphosite.org/proteinAction.do?id=6784575&showAllSites=true	45	GKPDVVVkEDEEYKR	GKPDVVVK*EDEEYKR	3	611.651	5896	5965	5831		6027		5882	5964	5926	5993			6060		5899		31.2607	31.4512	31.3953	31.2155	31.2705	31.1502	31.2975	31.1293	2.391	2.474	2.06		2.72		2.404	1.871	-0.6133	-0.4949	-0.3127		-0.2598
780	Mitochondrial protein	Acat1	ACAT1	%248	acetyl-CoA acetyltransferase, mitochondrial precursor	P17764	http://www.phosphosite.org/proteinAction.do?id=6784575&showAllSites=true	45	GKPDVVVkEDEEYKR	GKPDVVVK*EDEEYKRVDFSK	4	603.063			9479								9518						42.1867	42.6807	42.3337	42.4968	42.3945	42.3365	42.36	42.2772			2.462								-0.2513
781	Mitochondrial protein	Acat1	ACAT1	%248	acetyl-CoA acetyltransferase, mitochondrial precursor	P17764	http://www.phosphosite.org/proteinAction.do?id=6784575&showAllSites=true	45	GKPDVVVkEDEEYKR	GKPDVVVK*EDEEYKRVDFSKVPK	4	684.117								10660									44.9155	45.2495	45.0605	45.0373	45.0938	44.9538	45.0147	45.1587								2.165
782	Mitochondrial protein	Acat1	ACAT1	%254	acetyl-CoA acetyltransferase, mitochondrial precursor	P17764	http://www.phosphosite.org/proteinAction.do?id=6784575&showAllSites=true	45	VKEDEEYkRVDFSKV	GKPDVVVKEDEEYK*R	4	458.99	5910	5981	5838	5907	6043	6215	5885	5945	5905	6014	5864	5941	6081	6241	5899	5960	31.1955	31.5183	31.3953	31.2155	31.3312	31.1502	31.2975	31.1293	3.288	3.221	2.966	2.851	3.188	2.69	2.967	2.962	-0.7317	-0.4196	-0.4054	-0.5691	-0.5844
783	Mitochondrial protein	Acat1	ACAT1	263	acetyl-CoA acetyltransferase, mitochondrial precursor	P17764	http://www.phosphosite.org/proteinAction.do?id=6784575&showAllSites=true	45	VDFSKVPkLKTVFQK	GKPDVVVKEDEEYKRVDFSKVPK*	5	547.495	10557	10783							10553								44.9155	45.2495	45.0605	45.0373	45.0938	44.9538	45.0147	45.1587	2.524	2.393							0.1565	0.0416
784	Mitochondrial protein	Acat1	ACAT1	%332	acetyl-CoA acetyltransferase, mitochondrial precursor	P17764	http://www.phosphosite.org/proteinAction.do?id=6784575&showAllSites=true	45	APAYAVPkVLKYAGL	IAAFADAAVDPIDFPLAPAYAVPK*VLK	3	942.521			25044	25591	25504		25148				25034	25575	25487				89.0093	89.0837	89.0592	89.2098	89.0312	89.1533	88.957	89.1525			3.939	4.363	3.853		2.875				0.1073	0.9872	0.4361
785	Mitochondrial protein	Acat1	ACAT1	%332	acetyl-CoA acetyltransferase, mitochondrial precursor	P17764	http://www.phosphosite.org/proteinAction.do?id=6784575&showAllSites=true	45	APAYAVPkVLKYAGL	IAAFADAAVDPIDFPLAPAYAVPK*VLK	3	942.521				25611								25575					89.0093	89.0837	89.0592	89.2098	89.0312	89.1533	88.957	89.1525				3.748								0.7182
786	Mitochondrial protein	Acat1	ACAT1	%75	acetyl-CoA acetyltransferase, mitochondrial precursor	P17764	http://www.phosphosite.org/proteinAction.do?id=6784575&showAllSites=true	45	AIQGAIEkAGIPKEE	LGTIAIQGAIEK*AGIPKEEVKEVYM#GNVIQGGEGQAPTR	4	1028.29	17913						17511										66.244	66.4922	66.3655	66.5328	66.34	66.3822	66.2853	66.2642	4.035						4.767		-0.7011
787	Mitochondrial protein	Acat1	ACAT1	%80	acetyl-CoA acetyltransferase, mitochondrial precursor	P17764	http://www.phosphosite.org/proteinAction.do?id=6784575&showAllSites=true	45	IEKAGIPkEEVKEVY	AGIPK*EEVKEVYM#GNVIQGGEGQAPTR	3	972.49					13318	13838		13328					13343	12993		13333	52.854	52.9833	52.923	52.9933	52.9888	52.9675	52.9015	52.8788					5.205	4.66		5.105					-0.5366
788	Mitochondrial protein	Acat1	ACAT1	84	acetyl-CoA acetyltransferase, mitochondrial precursor	P17764	http://www.phosphosite.org/proteinAction.do?id=6784575&showAllSites=true	45	GIPKEEVkEVYMGNV	LGTIAIQGAIEKAGIPKEEVK*EVYM#GNVIQGGEGQAPTR	4	1028.29				18119																								2.991								-0.3208
789	Mitochondrial protein	Aco2	ACO2	138	aconitate hydratase, mitochondrial precursor	Q9ER34	http://www.phosphosite.org/proteinAction.do?id=1499201&showAllSites=true	85	EAQLGGEkDLRRAKD	VAVPSTIHCDHLIEAQLGGEK*DLR	3	900.797	13862	14127		14059		14465			13868	14097		14039		14447			54.617	54.59	54.6763	54.7288	54.6435	54.6822	54.6077	54.6875	5.738	4.463		4.332		3.711			-1.7998	-1.2498		0.1577
790	Mitochondrial protein	Aco2	ACO2	138	aconitate hydratase, mitochondrial precursor	Q9ER34	http://www.phosphosite.org/proteinAction.do?id=1499201&showAllSites=true	85	EAQLGGEkDLRRAKD	VAVPSTIHCDHLIEAQLGGEK*DLR	3	900.797	13880								13868								54.617	54.59	54.6763	54.7288	54.6435	54.6822	54.6077	54.6875	5.444								-1.7998
791	Mitochondrial protein	Aco2	ACO2	138	aconitate hydratase, mitochondrial precursor	Q9ER34	http://www.phosphosite.org/proteinAction.do?id=1499201&showAllSites=true	85	EAQLGGEkDLRRAKD	VAVPSTIHCDHLIEAQLGGEK*DLR	4	675.85	13848	14098	13622	14062	13894				13868	14118	13621	14039	13889				54.617	54.646	54.6763	54.6725	54.588	54.51	54.3667	54.514	3.7	4.281	3.701	3.793	3.533				-0.7858	-0.7488	0.0144	0.1655	0.0618
792	Mitochondrial protein	Aco2	ACO2	%144	aconitate hydratase, mitochondrial precursor	Q9ER34	http://www.phosphosite.org/proteinAction.do?id=1499201&showAllSites=true	85	EKDLRRAkDINQEVY	AK*DINQEVYNFLATAGAK	3	665.678	22463	22773	21943	22441		23110			22451	22803	21968	22427		23093			79.2675	79.4483	79.544	79.3467	79.4425	79.3277	79.2648	79.4307	5.312	5.579	5.586	5.726		5.102			-0.4476	0.7022	0.7884	0.4115
793	Mitochondrial protein	Aco2	ACO2	%144	aconitate hydratase, mitochondrial precursor	Q9ER34	http://www.phosphosite.org/proteinAction.do?id=1499201&showAllSites=true	85	EKDLRRAkDINQEVY	AK*DINQEVYNFLATAGAK	3	665.678		22795								22803							79.2675	79.4483	79.544	79.3467	79.4425	79.3277	79.2648	79.4307		4.624								0.7022
794	Mitochondrial protein	Aco2	ACO2	%228	aconitate hydratase, mitochondrial precursor	Q9ER34	http://www.phosphosite.org/proteinAction.do?id=1499201&showAllSites=true	85	PWELKCPkVIGVKLT	CPK*VIGVK	2	471.776					6804	7006							6796	6999			33.463	33.624	33.5608	33.4057	33.4485	33.292	33.568	33.2667					2.24	2.626							-0.2456
795	Mitochondrial protein	Aco2	ACO2	458	aconitate hydratase, mitochondrial precursor	Q9ER34	http://www.phosphosite.org/proteinAction.do?id=1499201&showAllSites=true	85	CIGQWDRkDIKKGEK	DVGGIVLANACGPCIGQWDRK*DIK	3	895.448	17533	17928	17239				17167			17937							65.1743	65.36	65.2758	65.3847	65.292	65.3487	65.2477	65.1477	2.983	3.095	3.122				2.726		-0.9613	-1.6978	-1.7071
796	Mitochondrial protein	Aco2	ACO2	458	aconitate hydratase, mitochondrial precursor	Q9ER34	http://www.phosphosite.org/proteinAction.do?id=1499201&showAllSites=true	85	CIGQWDRkDIKKGEK	DVGGIVLANACGPCIGQWDRK*DIK	3	895.448		17985															65.1743	65.36	65.2758	65.3847	65.292	65.3487	65.2477	65.1477		3.143								-1.9399
797	Mitochondrial protein	Aco2	ACO2	461	aconitate hydratase, mitochondrial precursor	Q9ER34	http://www.phosphosite.org/proteinAction.do?id=1499201&showAllSites=true	85	QWDRKDIkKGEKNTI	DVGGIVLANACGPCIGQWDRKDIK*	3	895.448				17756								17771																3.558								-0.8998
798	Mitochondrial protein	Aco2	ACO2	%50	aconitate hydratase, mitochondrial precursor	Q9ER34	http://www.phosphosite.org/proteinAction.do?id=1499201&showAllSites=true	85	IRYDLLEkNINIVRK	DLLEK*NINIVR	2	684.896	16019		15723	16246													60.8665	60.9115	60.9322	61.0637	60.9057	60.839	60.9765	60.9145	3.659		3.671	3.556					-1.1592		0.1536	0.4393
799	Mitochondrial protein	Aco2	ACO2	%50	aconitate hydratase, mitochondrial precursor	Q9ER34	http://www.phosphosite.org/proteinAction.do?id=1499201&showAllSites=true	85	IRYDLLEkNINIVRK	IRYDLLEK*NINIVR	3	601.016		17125		17018						17139		17036					62.9878	63.1208	63.0558	63.2918	63.1167	63.0682	63.0747	63.0315		4.319		4.341						0.0931		0.2908
800	Mitochondrial protein	Aco2	ACO2	%50	aconitate hydratase, mitochondrial precursor	Q9ER34	http://www.phosphosite.org/proteinAction.do?id=1499201&showAllSites=true	85	IRYDLLEkNINIVRK	VAMSHFEPSEYIRYDLLEK*NINIVR	4	770.398	20319	20697	19988	20477	20268	21007	19844	20326	20349	20751	20000	20517	20303	21025	19897	20363	73.1547	73.4108	73.3987	73.4053	73.4043	73.2215	73.3482	73.3578	3.628	3.363	3.111	3.675	3.213	3.433	3.426	2.871	0.1125	0.4617	0.307	0.1138	0.2979
801	Mitochondrial protein	Aco2	ACO2	%50	aconitate hydratase, mitochondrial precursor	Q9ER34	http://www.phosphosite.org/proteinAction.do?id=1499201&showAllSites=true	85	IRYDLLEkNINIVRK	VAMSHFEPSEYIRYDLLEK*NINIVR	4	770.398				20471			19854					20517			19897		73.1547	73.4108	73.3987	73.4053	73.4043	73.2215	73.3482	73.3578				3.251			3.306					0.0959
802	Mitochondrial protein	Aco2	ACO2	%50	aconitate hydratase, mitochondrial precursor	Q9ER34	http://www.phosphosite.org/proteinAction.do?id=1499201&showAllSites=true	85	IRYDLLEkNINIVRK	VAM#SHFEPSEYIRYDLLEK*NINIVR	3	1032.19	19518	19880	19248	19759	19488	20234	19098	19557	19533	19932		19787	19539	20248	19094	19601	70.7762	70.945	71.0925	71.1628	71.0808	70.91	70.8993	71	4.387	4.578	4.455	4.255	4.286	3.608	4.065	3.947	-0.5265	0.6452	-0.1226	0.968	1.9342
803	Mitochondrial protein	Aco2	ACO2	%50	aconitate hydratase, mitochondrial precursor	Q9ER34	http://www.phosphosite.org/proteinAction.do?id=1499201&showAllSites=true	85	IRYDLLEkNINIVRK	VAM#SHFEPSEYIRYDLLEK*NINIVR	3	1032.19	19585	19934						19659	19533	19932						19601	70.7762	70.945	71.0925	71.1628	71.0808	70.91	70.8993	71	3.634	4.383						3.378	-0.6959	1.054
804	Mitochondrial protein	Aco2	ACO2	%50	aconitate hydratase, mitochondrial precursor	Q9ER34	http://www.phosphosite.org/proteinAction.do?id=1499201&showAllSites=true	85	IRYDLLEkNINIVRK	VAM#SHFEPSEYIRYDLLEK*NINIVR	4	774.397	19494		19166	19746		20214	19032	19540	19533		19244	19787		20248	19077	19601	70.7762	70.945	71.0925	71.1628	71.0808	70.91	70.8497	71	2.809		2.839	3.362		3.079	3.074	2.95	0.0458		-0.0696	0.3201
805	Mitochondrial protein	Aco2	ACO2	%50	aconitate hydratase, mitochondrial precursor	Q9ER34	http://www.phosphosite.org/proteinAction.do?id=1499201&showAllSites=true	85	IRYDLLEkNINIVRK	VAM#SHFEPSEYIRYDLLEK*NINIVR	4	774.397				19740								19787					70.7762	70.945	71.0925	71.1628	71.0808	70.91	70.8497	71				3.22								0.3153
806	Mitochondrial protein	Aco2	ACO2	%50	aconitate hydratase, mitochondrial precursor	Q9ER34	http://www.phosphosite.org/proteinAction.do?id=1499201&showAllSites=true	85	IRYDLLEkNINIVRK	VAMSHFEPSEYIRYDLLEK*NINIVRK	4	802.422	18892	19332	18629	19212	18920	19582	18474	19005	18903	19344	18637	19199	18927	19571	18483	19018	68.9875	69.262	69.3048	69.4628	69.278	68.9883	69.0998	69.2885	4.36	4.66	4.243	3.64	4.489	4.689	5.276	3.911	-0.6611	-0.3604	0.079	0.5963	-1.6284
807	Mitochondrial protein	Aco2	ACO2	%50	aconitate hydratase, mitochondrial precursor	Q9ER34	http://www.phosphosite.org/proteinAction.do?id=1499201&showAllSites=true	85	IRYDLLEkNINIVRK	VAMSHFEPSEYIRYDLLEK*NINIVRK	4	802.422		19310			18940	19599	18490			19344				19571	18483		68.9875	69.262	69.3048	69.4628	69.278	68.9883	69.0998	69.2885		4.249			3.752	3.515	4.607			-0.2675			-1.6284
808	Mitochondrial protein	Aco2	ACO2	%50	aconitate hydratase, mitochondrial precursor	Q9ER34	http://www.phosphosite.org/proteinAction.do?id=1499201&showAllSites=true	85	IRYDLLEkNINIVRK	VAMSHFEPSEYIRYDLLEK*NINIVRK	5	642.139				19205								19178					69.048	69.206	69.3648	69.3973	69.278	69.0438	69.0387	69.3538				2.993								-0.5058
809	Mitochondrial protein	Aco2	ACO2	%50	aconitate hydratase, mitochondrial precursor	Q9ER34	http://www.phosphosite.org/proteinAction.do?id=1499201&showAllSites=true	85	IRYDLLEkNINIVRK	VAM#SHFEPSEYIRYDLLEK*NINIVRK	4	806.421	18067	18528	17820	18341	18134	18798	17687	18205	18105	18525	17818	18359	18131	18836	17727	18225	66.7182	67.011	66.912	67.0602	66.9565	66.8958	66.8987	66.9347	4.691	4.593	5.292	4.642	4.362	6.016	4.004	4.606	0.1618	0.3971	-0.2211	0.5417	0.4805
810	Mitochondrial protein	Aco2	ACO2	%50	aconitate hydratase, mitochondrial precursor	Q9ER34	http://www.phosphosite.org/proteinAction.do?id=1499201&showAllSites=true	85	IRYDLLEkNINIVRK	VAM#SHFEPSEYIRYDLLEK*NINIVRK	5	645.338	18036	18506	17775	18318	18114	18797	17651	18166	18105	18525	17818	18359	18131	18836	17727	18225	66.7182	67.011	66.912	67.0602	66.9565	66.8958	66.8987	66.9347	2.21	2.516	2.748	3.055	2.692	3.759	2.422	2.4	0.3021	0.223	0.1113	0.4874	0.3545
811	Mitochondrial protein	Aco2	ACO2	%50	aconitate hydratase, mitochondrial precursor	Q9ER34	http://www.phosphosite.org/proteinAction.do?id=1499201&showAllSites=true	85	IRYDLLEkNINIVRK	YDLLEK*NINIVR	2	766.428	17396	17773	17086	17627	17414	18069	17014	17472	17433	17811	17125	17666	17438	18122	17055	17511	64.8252	65.0033	64.9138	65.088	64.9297	64.9375	64.9455	64.8493	4.167	4.166	4.186	4.342	4.546	4.285	4.44	4.268	-0.5551	-0.3318	-0.3723	-0.1327	-0.2724
812	Mitochondrial protein	Aco2	ACO2	%50	aconitate hydratase, mitochondrial precursor	Q9ER34	http://www.phosphosite.org/proteinAction.do?id=1499201&showAllSites=true	85	IRYDLLEkNINIVRK	YDLLEK*NINIVR	3	511.288	17418	17781	17100	17634	17424	18086	17029	17487	17433	17811	17146	17666	17438	18122	17055	17511	64.8252	65.0033	64.9727	65.088	64.9297	64.9375	64.9455	64.8493	4.468	4.016	4.065	4.392	4.262	4.249	4.16	4.215	-0.213	0.116	-0.2509	0.1807	-0.1843
813	Mitochondrial protein	Aco2	ACO2	%50	aconitate hydratase, mitochondrial precursor	Q9ER34	http://www.phosphosite.org/proteinAction.do?id=1499201&showAllSites=true	85	IRYDLLEkNINIVRK	YDLLEK*NINIVRK	2	830.475	14867	15113	14558	15031				14938	14855	15126	14566	15026				14929	57.4738	57.4798	57.4785	57.5623	57.5083	57.3982	57.5192	57.4672	3.537	3.715	3.498	3.8				3.159	-0.958	-0.4526	-0.3827	-0.5369
814	Mitochondrial protein	Aco2	ACO2	%50	aconitate hydratase, mitochondrial precursor	Q9ER34	http://www.phosphosite.org/proteinAction.do?id=1499201&showAllSites=true	85	IRYDLLEkNINIVRK	YDLLEK*NINIVRK	3	553.986	14817	15085	14526	14968	14856	15375	14494	14930	14855	15126	14566	15026		15413	14514	15286	57.4738	57.4798	57.4785	57.5623	57.5083	57.3982	57.5192	57.4672	2.396	2.249	2.565	2.127	2.561	2.514	2.649	2.215	0.4059	0.2444	0.1028	-0.0544	0.3486
815	Mitochondrial protein	Aco2	ACO2	%517	aconitate hydratase, mitochondrial precursor	Q9ER34	http://www.phosphosite.org/proteinAction.do?id=1499201&showAllSites=true	85	ETDFLTGkDGKKFKL	FNPETDFLTGK*DGK	2	805.889	15004	15255	14696	15195	14976	15544	14624	15079	15023	15294	14713	15194	15023	15581	14640	15097	58.8082	58.7745	58.7487	58.9642	58.814	58.7117	58.7723	58.796	3.936	4.177	4.077	3.762	4.336	4.095	3.654	3.73	0.6751	0.1549	0.3386	0.4709	0.2275
816	Mitochondrial protein	Aco2	ACO2	%521	aconitate hydratase, mitochondrial precursor	Q9ER34	http://www.phosphosite.org/proteinAction.do?id=1499201&showAllSites=true	85	LTGKDGKkFKLEAPD	K*FKLEAPDADELPRSDFDPGQDTYQHPPKDSSGQR	5	803.584						13458											51.8658	52.0455	51.9278	52.0213	51.916	51.8035	51.9488	51.8362						2.77
817	Mitochondrial protein	Aco2	ACO2	%523	aconitate hydratase, mitochondrial precursor	Q9ER34	http://www.phosphosite.org/proteinAction.do?id=1499201&showAllSites=true	85	GKDGKKFkLEAPDAD	FK*LEAPDADELPRSDFDPGQDTYQHPPKDSSGQR	4	972.204			13725		14013	14566											54.9218	54.9447	54.9935	55.0958	54.9008	55.0375	54.8678	54.9868			2.637		2.846	2.368					-0.1518		-0.6583
818	Mitochondrial protein	Aco2	ACO2	%523	aconitate hydratase, mitochondrial precursor	Q9ER34	http://www.phosphosite.org/proteinAction.do?id=1499201&showAllSites=true	85	GKDGKKFkLEAPDAD	FK*LEAPDADELPRSDFDPGQDTYQHPPKDSSGQR	5	777.965			13693	14147		14536					13726	14165		14573			54.9835	55.0052	54.9935	55.0958	54.9662	55.0375	54.928	55.0488			2.721	3.117		2.995					-0.0265	-0.5749
819	Mitochondrial protein	Aco2	ACO2	%523	aconitate hydratase, mitochondrial precursor	Q9ER34	http://www.phosphosite.org/proteinAction.do?id=1499201&showAllSites=true	85	GKDGKKFkLEAPDAD	FK*LEAPDADELPRSDFDPGQDTYQHPPKDSSGQR	5	777.965				14219													54.9835	55.0052	54.9935	55.0958	54.9662	55.0375	54.928	55.0488				3.367								-0.262
820	Mitochondrial protein	Aco2	ACO2	%573	aconitate hydratase, mitochondrial precursor	Q9ER34	http://www.phosphosite.org/proteinAction.do?id=1499201&showAllSites=true	85	QLLEPFDkWDGKDLE	LQLLEPFDK*WDGKDLEDLQILIK	3	937.844	25924	26278	25162	25746			25209	25798	25734	26277	24971	25701			25045	25775	88.7627	88.8962	88.9193	89.5593	88.8403	88.9002	88.767	88.8397	3.884	4.509	4.78	3.934			4.582	4.902	-0.3032	-0.2403	-0.0774	-0.1627
821	Mitochondrial protein	Aco2	ACO2	%573	aconitate hydratase, mitochondrial precursor	Q9ER34	http://www.phosphosite.org/proteinAction.do?id=1499201&showAllSites=true	85	QLLEPFDkWDGKDLE	LQLLEPFDK*WDGKDLEDLQILIK	3	937.844							25257								25045		88.7627	88.8962	88.9193	89.5593	88.8403	88.9002	88.767	88.8397							4.254
822	Mitochondrial protein	Aco2	ACO2	%573	aconitate hydratase, mitochondrial precursor	Q9ER34	http://www.phosphosite.org/proteinAction.do?id=1499201&showAllSites=true	85	QLLEPFDkWDGKDLE	LQLLEPFDK*WDGKDLEDLQILIK	4	703.635	25942	26287							25923	26277							89.3277	89.5107	89.5025	89.5593	89.35	89.3395	89.28	89.416	3.933	4.616							0.7549	0.2161
823	Mitochondrial protein	Aco2	ACO2	%573	aconitate hydratase, mitochondrial precursor	Q9ER34	http://www.phosphosite.org/proteinAction.do?id=1499201&showAllSites=true	85	QLLEPFDkWDGKDLE	LQLLEPFDK*WDGKDLEDLQILIK	4	703.635		26060								26277							89.3277	89.5107	89.5025	89.5593	89.35	89.3395	89.28	89.416		4.498								1.5634
824	Mitochondrial protein	Aco2	ACO2	%577	aconitate hydratase, mitochondrial precursor	Q9ER34	http://www.phosphosite.org/proteinAction.do?id=1499201&showAllSites=true	85	PFDKWDGkDLEDLQI	LQLLEPFDKWDGK*DLEDLQILIK	3	937.844	25701	26047	24953	25520	25426	26388	25030	25568	25734	26277	24971	25701	25424	26555	25045	25775									6.167	6.762	6.775	6.919	6.394	6.453	6.52	5.574	-0.5035	-0.7595	-0.1072	-0.1336	0.0813
825	Mitochondrial protein	Aco2	ACO2	%577	aconitate hydratase, mitochondrial precursor	Q9ER34	http://www.phosphosite.org/proteinAction.do?id=1499201&showAllSites=true	85	PFDKWDGkDLEDLQI	LQLLEPFDKWDGK*DLEDLQILIK	3	937.844	25690		24940		25477	26462			25734		24971		25424	26555											2.907		6.558		3.153	3.076			-0.8855		-0.193		-0.1876
826	Mitochondrial protein	Aco2	ACO2	%577	aconitate hydratase, mitochondrial precursor	Q9ER34	http://www.phosphosite.org/proteinAction.do?id=1499201&showAllSites=true	85	PFDKWDGkDLEDLQI	LQLLEPFDKWDGK*DLEDLQILIK	4	703.635						26415		25611						26555		25775														4.805		5
827	Mitochondrial protein	Aco2	ACO2	%605	aconitate hydratase, mitochondrial precursor	Q9ER34	http://www.phosphosite.org/proteinAction.do?id=1499201&showAllSites=true	85	SAAGPWLkFRGHLDN	CTTDHISAAGPWLK*FR	3	634.649			15732	16262							15742	16286					60.8665	61.0802	60.9908	61.1785	61.0238	60.9563	61.0365	61.031			3.853	4.191							0.3821	0.1912
828	Mitochondrial protein	Aco2	ACO2	628	aconitate hydratase, mitochondrial precursor	Q9ER34	http://www.phosphosite.org/proteinAction.do?id=1499201&showAllSites=true	85	AINIENGkANSVRNA	FRGHLDNISNNLLIGAINIENGK*ANSVR	4	773.665	19180	19579	18914	19476	19206		18702		19176	19575	18889	19472	19179		18735		69.7648	69.911	70.0432	70.248	70.0152	69.8668	69.8258	69.9622	3.696	4.35	4.975	5.037	4.427		5.498		-0.1054	0.5422	-0.0129	-0.2312	-0.3981
829	Mitochondrial protein	Aco2	ACO2	628	aconitate hydratase, mitochondrial precursor	Q9ER34	http://www.phosphosite.org/proteinAction.do?id=1499201&showAllSites=true	85	AINIENGkANSVRNA	FRGHLDNISNNLLIGAINIENGK*ANSVR	4	773.665		19553								19575							69.7648	69.911	70.0432	70.248	70.0152	69.8668	69.8258	69.9622		4.292								0.5422
830	Mitochondrial protein	Aco2	ACO2	628	aconitate hydratase, mitochondrial precursor	Q9ER34	http://www.phosphosite.org/proteinAction.do?id=1499201&showAllSites=true	85	AINIENGkANSVRNA	GHLDNISNNLLIGAINIENGK*ANSVR	3	930.162	20221	20571	19859	20394	20167	20878	19739	20205	20239	20595	19886	20412	20181	20915	19755	20223	72.8243	72.909	73.05	73.078	73.0213	72.8752	72.8872	72.9028	6.537	6.863	6.239	6.559	6.884	6.548	6.106	6.296	0.1173	0.3375	0.4354	0.5301	0.4942
831	Mitochondrial protein	Aco2	ACO2	628	aconitate hydratase, mitochondrial precursor	Q9ER34	http://www.phosphosite.org/proteinAction.do?id=1499201&showAllSites=true	85	AINIENGkANSVRNA	GHLDNISNNLLIGAINIENGK*ANSVR	3	930.162	20205						19724		20239						19755		72.8243	72.909	73.05	73.078	73.0213	72.8752	72.8872	72.9028	5.882						6.08		0.1173
832	Mitochondrial protein	Aco2	ACO2	%723	aconitate hydratase, mitochondrial precursor	Q9ER34	http://www.phosphosite.org/proteinAction.do?id=1499201&showAllSites=true	85	NKIHPVDkLTIQGLK	KQGLLPLTFADPSDYNKIHPVDK*LTIQGLK	4	848.721			19106								19099						70.4195	70.406	70.6612	70.8635	70.6278	70.675	70.454	70.5098			4.185								-0.9457
833	Mitochondrial protein	Aco2	ACO2	%723	aconitate hydratase, mitochondrial precursor	Q9ER34	http://www.phosphosite.org/proteinAction.do?id=1499201&showAllSites=true	85	NKIHPVDkLTIQGLK	KQGLLPLTFADPSDYNKIHPVDK*LTIQGLK	4	848.721			19089								19099						70.4195	70.406	70.6612	70.8635	70.6278	70.675	70.454	70.5098			3.313								-0.9457
834	Mitochondrial protein	Aco2	ACO2	%723	aconitate hydratase, mitochondrial precursor	Q9ER34	http://www.phosphosite.org/proteinAction.do?id=1499201&showAllSites=true	85	NKIHPVDkLTIQGLK	QGLLPLTFADPSDYNKIHPVDK*LTIQGLK	4	816.697	21189	21515	20802	21288		21861	20685		21202	21503	20821	21300		21942	20702		75.6575	75.6175	75.9808	75.8743	75.8228	75.991	75.7755	76.1078	2.842	4.013	2.823	3.498		2.916	2.474		-0.2129	-0.6654	0.3938	0.619
835	Mitochondrial protein	Aco2	ACO2	%723	aconitate hydratase, mitochondrial precursor	Q9ER34	http://www.phosphosite.org/proteinAction.do?id=1499201&showAllSites=true	85	NKIHPVDkLTIQGLK	QGLLPLTFADPSDYNKIHPVDK*LTIQGLK	4	816.697	21172	21553							21202	21503							75.6575	75.6175	75.9808	75.8743	75.8228	75.991	75.7755	76.1078	2.819	2.802							-0.2129	-0.5885
836	Mitochondrial protein	Aco2	ACO2	%736	aconitate hydratase, mitochondrial precursor	Q9ER34	http://www.phosphosite.org/proteinAction.do?id=1499201&showAllSites=true	85	LKDFAPGkPLNCIIK	DFAPGK*PLNCIIKHPNGTQETILLNHTFNETQIEWFR	5	885.048		21254	20511	21049		21566					20549	21048		21606												3.647	3.471	3.616		3.252				0.7536	1.0255	1.1248
837	Mitochondrial protein	Aco2	ACO2	743	aconitate hydratase, mitochondrial precursor	Q9ER34	http://www.phosphosite.org/proteinAction.do?id=1499201&showAllSites=true	85	KPLNCIIkHPNGTQE	DFAPGKPLNCIIK*HPNGTQETILLNHTFNETQIEWFR	5	885.048	20825		20529	21010				20926			20549	21048					74.647	74.9465	75.1295	75.1083	74.942	74.976	74.8432	75.1963	2.914		4.091	3.855				3.752	1.6785		1.0255	1.1476
838	Mitochondrial protein	Acot13	Acot13	37	acyl-coenzyme A thioesterase 13	NP_001099581	http://www.ncbi.nlm.nih.gov/entrez/query.fcgi?db=protein&cmd=search&term=NP_001099581	15	LVSAAPEkLICEMKV	VTLVSAAPEK*LICEM#K	2	923.986			15369	15859	15684		15324	15761			15364	15845	15674		15312	15748	59.7785	59.8347	59.8667	59.9142	59.8575	59.7038	59.92	59.817			3.701	4.002	3.345		3.729	3.332			-0.1595	0.1296	0.0582
839	Mitochondrial protein	Acot13	Acot13	37	acyl-coenzyme A thioesterase 13	NP_001099581	http://www.ncbi.nlm.nih.gov/entrez/query.fcgi?db=protein&cmd=search&term=NP_001099581	15	LVSAAPEkLICEMKV	VTLVSAAPEK*LICEM#K	3	616.327					15714	16264	15321						15674	16253	15312		58.4435	58.4797	58.6248	58.7795	58.5663	58.5357	58.5917	58.561					3.177	3.033	4.068						0.8216
840	Mitochondrial protein	Acot13	Acot13	43	acyl-coenzyme A thioesterase 13	NP_001099581	http://www.ncbi.nlm.nih.gov/entrez/query.fcgi?db=protein&cmd=search&term=NP_001099581	15	EKLICEMkVEEQHTN	VTLVSAAPEKLICEMK*VEEQHTNK	4	699.862		18319		18134						18336		18128					66.1833	66.4922	66.3037	66.408	66.34	66.2678	66.224	66.2033		2.494		2.943						-0.3928		0.0367
841	Mitochondrial protein	Acot2	ACOT2	344	acyl-coenzyme A thioesterase 2, mitochondrial	O55171	http://www.phosphosite.org/proteinAction.do?id=6785908&showAllSites=true	50	LQSPLVDkKSFIPVE	DGLLDVVEALQSPLVDK*K	3	661.033	26185		25340	25903	25842	26778		26015	26217		25349	25932	25865	26786		26027	90.2385	90.2477	90.2545	90.3913	90.271	90.1218	90.1052	90.2215	5.46		5.569	6.19	5.833	5.955		5.36	0.4341		-0.1388	0.6461	0.5083
842	Mitochondrial protein	Acsf3	Acsf3	181	PREDICTED: acyl-coenzyme A synthetase ACSM2, mitochondrial-like	XP_001079424	http://www.ncbi.nlm.nih.gov/entrez/query.fcgi?db=protein&cmd=search&term=XP_001079424	65	VYHGAAEkPIEQPIQ	LGVPLLPLTPAVYHGAAEK*PIEQPIQER	3	1026.9	19940	20306	19619	20139	19890	20620					19636	20158		20635			71.9493	72.1147	72.2605	72.2787	72.173	72.0387	72.122	72.2407	2.393	2.45	2.51	3.044	2.454	2.982			0.4554	-1.3905	-0.6496	0.0231	-0.8386
843	Mitochondrial protein	Acsf3	Acsf3	181	PREDICTED: acyl-coenzyme A synthetase ACSM2, mitochondrial-like	XP_001079424	http://www.ncbi.nlm.nih.gov/entrez/query.fcgi?db=protein&cmd=search&term=XP_001079424	65	VYHGAAEkPIEQPIQ	LGVPLLPLTPAVYHGAAEK*PIEQPIQER	4	770.43	19969		19608	20127	19940	20659	19528	20000	19960		19615	20137	19909	20635	19524	20006	72.0092	72.1147	72.2017	72.212	72.173	72.0387	72.1798	72.2407	2.52		2.663	2.914	2.875	3.291	3.876	3.071	-0.8425		-0.9783	0.447	2.0743
844	Mitochondrial protein	Acsf3	Acsf3	181	PREDICTED: acyl-coenzyme A synthetase ACSM2, mitochondrial-like	XP_001079424	http://www.ncbi.nlm.nih.gov/entrez/query.fcgi?db=protein&cmd=search&term=XP_001079424	65	VYHGAAEkPIEQPIQ	LGVPLLPLTPAVYHGAAEK*PIEQPIQER	4	770.43				20184	19902							20137					72.0092	72.1147	72.2017	72.212	72.173	72.0387	72.1798	72.2407				2.763	3.012							-0.4573	2.0743
845	Mitochondrial protein	Ak3	AK3	165	GTP:AMP phosphotransferase, mitochondrial	P29411	http://www.phosphosite.org/proteinAction.do?id=24981074&showAllSites=true	25	LIQREDDkPETVIKR	TVGIDDLTGEPLIQREDDK*PETVIKR	4	745.646				15493								15509																3.571								0.1681
846	Mitochondrial protein	Ak3	AK3	171	GTP:AMP phosphotransferase, mitochondrial	P29411	http://www.phosphosite.org/proteinAction.do?id=24981074&showAllSites=true	25	DKPETVIkRLKAYEA	TVGIDDLTGEPLIQREDDKPETVIK*R	4	745.646		15558	14990					15380		15567	14986					15370	58.7508	58.716	58.7487	58.9642	58.7522	58.6513	58.712	58.7363		3.098	2.451					3.051		-0.1977	-0.5491
847	Mitochondrial protein	Ak3	AK3	%29	GTP:AMP phosphotransferase, mitochondrial	P29411	http://www.phosphosite.org/proteinAction.do?id=24981074&showAllSites=true	25	TGSSRITkHFELKHL	ITK*HFELK	3	353.206	8421		8286		8526				8411		8279		8537				38.6085	38.8913	38.6568	38.7028	38.7138	38.4818	38.5782	38.5892	2.473		2.522		2.633				-0.0247		0.0169		-0.2214
848	Mitochondrial protein	Ak3	AK3	%29, %34	GTP:AMP phosphotransferase, mitochondrial	P29411	http://www.phosphosite.org/proteinAction.do?id=24981074&showAllSites=true	25	TGSSRITkHFELKHL, ITKHFELkHLSSGDL	ITK*HFELK*HLSSGDLLR	4	520.29	14938	15213	14676	15159	14990	15522	14626	15045	14939	15210	14650	15131	14960	15518	14598	15055	57.71	57.7072	57.7233	57.9218	57.7443	57.7053	57.7675	57.8293	4.067	3.197	3.046	3.399	3.428	3.442	3.345	3.636	-0.0964	-0.1055	-0.0391	-0.259	-0.2345
849	Mitochondrial protein	Ak3	AK3	%34	GTP:AMP phosphotransferase, mitochondrial	P29411	http://www.phosphosite.org/proteinAction.do?id=24981074&showAllSites=true	25	ITKHFELkHLSSGDL	HFELK*HLSSGDLLR	2	847.455	13760	14007	13513	13908	13794	14318	13461	13850	13763	14013	13495	13913	13784	14322	13443	13858	54.3227	54.3627	54.3153	54.3813	54.2798	54.337	54.3082	54.3953	4.729	5.079	5.403	5.228	4.8	5.311	4.995	5.25	-0.1801	0.043	0.0023	0.1292	-0.5219
850	Mitochondrial protein	Ak3	AK3	%34	GTP:AMP phosphotransferase, mitochondrial	P29411	http://www.phosphosite.org/proteinAction.do?id=24981074&showAllSites=true	25	ITKHFELkHLSSGDL	HFELK*HLSSGDLLR	2	847.455				13944								13913					54.3227	54.3627	54.3153	54.3813	54.2798	54.337	54.3082	54.3953				4.949								0.1292
851	Mitochondrial protein	Ak3	AK3	%34	GTP:AMP phosphotransferase, mitochondrial	P29411	http://www.phosphosite.org/proteinAction.do?id=24981074&showAllSites=true	25	ITKHFELkHLSSGDL	HFELK*HLSSGDLLR	3	565.306	13722	13954	13455	13872	13728	14261	13404	13797	13763	14013	13495	13913	13784	14301	13443	13837	54.3227	54.3627	54.3153	54.3813	54.2798	54.2807	54.3082	54.3343	3.933	3.237	3.99	3.766	3.54	3.885	3.793	3.961	-0.15	0.1706	0.2089	0.3335	-0.039
852	Mitochondrial protein	Ak3	AK3	%34	GTP:AMP phosphotransferase, mitochondrial	P29411	http://www.phosphosite.org/proteinAction.do?id=24981074&showAllSites=true	25	ITKHFELkHLSSGDL	HFELK*HLSSGDLLR	4	424.231					13761	14294	13434						13763	14301			54.263	54.3627	54.3153	54.3813	54.2223	54.2807	54.3082	54.3343					2.463	2.17	2.037						0.2349
853	Mitochondrial protein	Ak3	AK3	80	GTP:AMP phosphotransferase, mitochondrial	P29411	http://www.phosphosite.org/proteinAction.do?id=24981074&showAllSites=true	25	RLALHELkNLTQCSW	LALHELK*NLTQCSWLLDGFPR	3	851.781	23353	23688	22832	23332	23157		22760		23371	23706	22850	23372	23156		22756		81.8955	82.0633	82.2097	82.2285	81.9782	81.9733	81.9312	82.0062	4.702	5.439	5.038	4.412	4.392		5.17		-1.088	0.8456	-0.1982	0.0462	-0.1927
854	Mitochondrial protein	Ak3	AK3	80	GTP:AMP phosphotransferase, mitochondrial	P29411	http://www.phosphosite.org/proteinAction.do?id=24981074&showAllSites=true	25	RLALHELkNLTQCSW	LALHELK*NLTQCSWLLDGFPR	3	851.781	23342								23371								81.8955	82.0633	82.2097	82.2285	81.9782	81.9733	81.9312	82.0062	4.497								-1.088
855	Mitochondrial protein	Aldh2	ALDH2	%75	aldehyde dehydrogenase, mitochondrial precursor	P11884	http://www.phosphosite.org/proteinAction.do?id=11958830&showAllSites=true	56	CQVAEGNkEDVDKAV	KTFPTVNPSTGEVICQVAEGNK*EDVDKAVK	4	826.42							13999								15249																3.692
856	Mitochondrial protein	Aldh2	ALDH2	%75	aldehyde dehydrogenase, mitochondrial precursor	P11884	http://www.phosphosite.org/proteinAction.do?id=11958830&showAllSites=true	56	CQVAEGNkEDVDKAV	TFPTVNPSTGEVICQVAEGNK*EDVDKAVK	3	1058.86			17311																								2.47								-1.3835
857	Mitochondrial protein	Aldh2	ALDH2	%80	aldehyde dehydrogenase, mitochondrial precursor	P11884	http://www.phosphosite.org/proteinAction.do?id=11958830&showAllSites=true	56	GNKEDVDkAVKAAQA	KTFPTVNPSTGEVICQVAEGNKEDVDK*AVK	4	826.42					14317								14309																3.557								-0.221
858	Mitochondrial protein	Aldh2	ALDH2	%80	aldehyde dehydrogenase, mitochondrial precursor	P11884	http://www.phosphosite.org/proteinAction.do?id=11958830&showAllSites=true	56	GNKEDVDkAVKAAQA	TFPTVNPSTGEVICQVAEGNKEDVDK*AVK	3	1058.86	16214																61.4072	61.5975	61.533	61.7037	61.5032	61.4827	61.53	61.5508	2.233								0.5431
859	Mitochondrial protein	Aldh2	ALDH2	83	aldehyde dehydrogenase, mitochondrial precursor	P11884	http://www.phosphosite.org/proteinAction.do?id=11958830&showAllSites=true	56	EDVDKAVkAAQAAFQ	KTFPTVNPSTGEVICQVAEGNKEDVDKAVK*	4	826.42		14545								14559							55.773	55.8983	55.8118	56.4155	55.8398	55.8187	56.03	55.8443		3.857								0.106
860	Mitochondrial protein	Aldh4a1	Aldh4a1	92	delta-1-pyrroline-5-carboxylate dehydrogenase, mitochondrial	NP_001128170	http://www.ncbi.nlm.nih.gov/entrez/query.fcgi?db=protein&cmd=search&term=NP_001128170	62	NHGHKVAkFCYADKA	VAK*FCYADK	2	572.279	8459	8610	8327	8529	8564	8847	8349	8513	8453	8618	8321	8535	8579	8840	8346	8503	38.7417	39.0777	38.7785	38.8267	38.8348	38.6032	38.7802	38.7115	2.675	2.629	2.736	2.732	2.599	2.417	2.418	2.563	0.7651	0.2807	0.3515	0.2422	0.111
861	Mitochondrial protein	Aldh6a1	Aldh6a1	117	methylmalonate-semialdehyde dehydrogenase [acylating], mitochondrial precursor	NP_112319	http://www.ncbi.nlm.nih.gov/entrez/query.fcgi?db=protein&cmd=search&term=NP_112319	58	QLIKENLkEIARLIT	YQQLIKENLK*EIAR	3	596.672		13393	12938	13312	13207	13682	12890			13383	12907	13304	13196		12876		52.5505	52.5718	52.5432	52.642	52.5525	52.4938	52.5907	52.514		2.361	2.725	2.479	3.187	2.136	2.76			0.2451	0.2065	0.7059	0.6041
862	Mitochondrial protein	Aldh6a1	Aldh6a1	47	methylmalonate-semialdehyde dehydrogenase [acylating], mitochondrial precursor	NP_112319	http://www.ncbi.nlm.nih.gov/entrez/query.fcgi?db=protein&cmd=search&term=NP_112319	58	VKLFIDGkFVESKSD	LFIDGK*FVESK	2	662.861				14630		15038						14627		15056			56.5032	56.4785	56.494	56.4155	56.5315	56.3965	56.5863	56.5043				3.846		3.854						-0.2996
863	Mitochondrial protein	Aldh6a1	Aldh6a1	55	methylmalonate-semialdehyde dehydrogenase [acylating], mitochondrial precursor	NP_112319	http://www.ncbi.nlm.nih.gov/entrez/query.fcgi?db=protein&cmd=search&term=NP_112319	58	FVESKSDkWIDIHNP	SDK*WIDIHNPATNEVVGR	3	698.352	14072	14334	13783	14206	14092	14646	13770	14180	14099	14370	13852	14291	14120	14678	13800	14173	55.2895	55.366	55.3817	55.4705	55.279	55.3357	55.382	55.3002	3.61	4.252	3.708	3.27	3.863	3.965	3.666	3.736	-0.4748	-0.5164	-0.4189	-0.4423	-0.5923
864	Mitochondrial protein	Aldh9a1	ALDH9A1	49	4-trimethylaminobutyraldehyde dehydrogenase	Q9JLJ3	http://www.phosphosite.org/proteinAction.do?id=11959916&showAllSites=true	54	TFKCSGEkEVNLAVE	CSGEK*EVNLAVENAK	2	845.409	9943					10431			9944					10415			43.12	43.5238	43.227	43.3162	43.2658	43.129	43.197	43.2253	4.928					4.897			-0.3176
865	Mitochondrial protein	Aldoa	ALDOA	153	fructose-bisphosphate aldolase A	P05065	http://www.phosphosite.org/proteinAction.do?id=23143&showAllSites=true	39	AKWRCVLkIGEHTPS	CVLK*IGEHTPSSLAIM#ENANVLAR	3	894.463							15427	15891							15396	15832	60.019	60.0723	60.124	60.277	60.1087	59.9467	60.171	60.0678							4.243	2.697
866	Mitochondrial protein	Aldoa; Aldoc	ALDOA; ALDOC	200; 200	fructose-bisphosphate aldolase A	P05065; P09117	http://www.phosphosite.org/proteinAction.do?id=23143&showAllSites=true	39; 39	PDGDHDLkRCQYVTE; PDGDHDLkRCQFVTE	ASICQQNGIVPIVEPEILPDGDHDLK*R	3	1019.19			17564	18062			17494	17971				18065				17952	66.0635	66.19	66.1845	66.2187	66.1582	65.976	66.1582	66.1422			4.967	5.357			3.66	4.162			-0.5019	-0.4823
867	Mitochondrial protein	Aldoa; Aldoc	ALDOA; ALDOC	200; 200	fructose-bisphosphate aldolase A	P05065; P09117	http://www.phosphosite.org/proteinAction.do?id=23143&showAllSites=true	39; 39	PDGDHDLkRCQYVTE; PDGDHDLkRCQFVTE	YASICQQNGIVPIVEPEILPDGDHDLK*R	3	1073.54	18475	18884	18146	18661	18472	19160	18028	18583	18525	18882	18196	18716	18509	19193	18063	18582	67.9185	67.992	68.0177	68.0715	68.0593	67.9098	67.8767	67.9865	4.997	6.572	5.816	5.271	4.989	5.456	5.21	5.377	-0.0221	0.2367	0.2588	0.151	0.0099
868	Mitochondrial protein	Aldoa; Aldoc	ALDOA; ALDOC	200; 200	fructose-bisphosphate aldolase A	P05065; P09117	http://www.phosphosite.org/proteinAction.do?id=23143&showAllSites=true	39; 39	PDGDHDLkRCQYVTE; PDGDHDLkRCQFVTE	YASICQQNGIVPIVEPEILPDGDHDLK*R	3	1073.54								18652								18582	67.9185	67.992	68.0177	68.0715	68.0593	67.9098	67.8767	67.9865								4.292
869	Mitochondrial protein	Aldoa; Aldoc	ALDOA; ALDOC	200; 200	fructose-bisphosphate aldolase A	P05065; P09117	http://www.phosphosite.org/proteinAction.do?id=23143&showAllSites=true	39; 39	PDGDHDLkRCQYVTE; PDGDHDLkRCQFVTE	YASICQQNGIVPIVEPEILPDGDHDLK*R	4	805.409		18871								18882							67.9185	67.992	67.9565	68.0715	68.0593	67.9098	67.9383	68.047		2.912								1.8843
870	Mitochondrial protein	Aldoa	ALDOA	230	fructose-bisphosphate aldolase A	P05065	http://www.phosphosite.org/proteinAction.do?id=23143&showAllSites=true	39	YLEGTLLkPNMVTPG	ALSDHHVYLEGTLLK*PNMVTPGHACTQK	4	790.648		13988								14790							55.2285	55.2502	55.251	55.4125	55.1552	55.2175	55.196	55.2393		5.876								-1.5984
871	Mitochondrial protein	Aldoa	ALDOA	294	fructose-bisphosphate aldolase A	P05065	http://www.phosphosite.org/proteinAction.do?id=23143&showAllSites=true	39	INKCPLLkPWALTFS	CPLLK*PWALTFSYGR	2	925.985	22967						22376		22976								80.7573	80.8612	81.0008	80.9022	80.8025	80.7962	80.7558	80.8725	2.786						3.337		0.0889
872	Mitochondrial protein	Aldoa	ALDOA	%330	fructose-bisphosphate aldolase A	P05065	http://www.phosphosite.org/proteinAction.do?id=23143&showAllSites=true	39	AAQEEYIkRALANSL	AAQEEYIK*R	2	575.299			5601	5642	5778	5936	5675				5592	5647	5787	5947	5668		29.9455	30.7133	30.5582	30.33	30.44	30.296	30.5727	30.2242			3.01	2.571	2.969	2.779	2.667				0.2865	-0.1215	0.1551
873	Mitochondrial protein	Aldoa	ALDOA	342	fructose-bisphosphate aldolase A	P05065	http://www.phosphosite.org/proteinAction.do?id=23143&showAllSites=true	39	NSLACQGkYTPSGQS	ALANSLACQGK*YTPSGQSGAAASESLFISNHAY	3	1138.54								17758								17742	65.5335	65.775	65.6395	65.7375	65.6618	65.6942	65.6098	65.5192								3.842
874	Mitochondrial protein	Atp5b	ATP5B	%133	ATP synthase subunit beta, mitochondrial precursor	P10719	http://www.phosphosite.org/proteinAction.do?id=6784146&showAllSites=true	56	LDSGAPIkIPVGPET	VLDSGAPIK*IPVGPETLGR	2	981.057	17702	18079	17433	17849	17741	18410	17340	17816	17727	18063	17419	17855	17732	18416	17328	17805	65.652	65.656	65.7585	65.7375	65.784	65.7498	65.7313	65.7102	3.478	3.276	3.431	4.135	2.827	3.923	3.387	3.367	0.337	0.8882	0.338	-0.2275	0.2059
875	Mitochondrial protein	Atp5b	ATP5B	%133	ATP synthase subunit beta, mitochondrial precursor	P10719	http://www.phosphosite.org/proteinAction.do?id=6784146&showAllSites=true	56	LDSGAPIkIPVGPET	VLDSGAPIK*IPVGPETLGR	3	654.374		18083		17882								17876					65.593	65.7168	65.6997	65.6768	65.7223	65.6942	65.7313	65.7102		2.757		3.058						-0.0934		0.4634
876	Mitochondrial protein	Atp5b	ATP5B	%159	ATP synthase subunit beta, mitochondrial precursor	P10719	http://www.phosphosite.org/proteinAction.do?id=6784146&showAllSites=true	56	IDERGPIkTKQFAPI	IMNVIGEPIDERGPIK*TK	3	684.71	13164		12918	13297				13238	13175							13228	52.6115	52.632	52.6692	52.642	52.6133	52.5522	52.6512	52.5747	2.675		2.222	2.317				2.782	-0.8726		-0.915	-0.6874
877	Mitochondrial protein	Atp5b	ATP5B	%159	ATP synthase subunit beta, mitochondrial precursor	P10719	http://www.phosphosite.org/proteinAction.do?id=6784146&showAllSites=true	56	IDERGPIkTKQFAPI	IM#NVIGEPIDERGPIK*TK	3	690.042		11590	11184			11870					11198			11884												2.438	3.189			3.013				0.0163	0.0772
878	Mitochondrial protein	Atp5b	ATP5B	%161	ATP synthase subunit beta, mitochondrial precursor	P10719	http://www.phosphosite.org/proteinAction.do?id=6784146&showAllSites=true	56	ERGPIKTkQFAPIHA	IMNVIGEPIDERGPIKTK*	3	684.71						13699																								2.968
879	Mitochondrial protein	Atp5b	ATP5B	%161	ATP synthase subunit beta, mitochondrial precursor	P10719	http://www.phosphosite.org/proteinAction.do?id=6784146&showAllSites=true	56	ERGPIKTkQFAPIHA	IM#NVIGEPIDERGPIKTK*	3	690.042				11477			11165	11467							11179	11485	47.408	47.6003	47.471	47.4715	47.4815	47.3533	47.4615	47.5063				2.566			2.693	2.779				0.7382
880	Mitochondrial protein	Atp5b	ATP5B	%259	ATP synthase subunit beta, mitochondrial precursor	P10719	http://www.phosphosite.org/proteinAction.do?id=6784146&showAllSites=true	56	ESGVINLkDATSKVA	EGNDLYHEMIESGVINLK*DATSK	3	869.087	21521		21074	21561	21381		21001	21505	21538		21091	21593	21392		20995	21501	76.6243	76.5233	76.8247	76.7907	76.6972	76.668	76.6743	76.76	4.707		5.325	5.666	5.309		5.281	5.314	0.2935		0.5786	0.5629	0.6404
881	Mitochondrial protein	Atp5b	ATP5B	%259	ATP synthase subunit beta, mitochondrial precursor	P10719	http://www.phosphosite.org/proteinAction.do?id=6784146&showAllSites=true	56	ESGVINLkDATSKVA	EGNDLYHEM#IESGVINLK*DATSK	3	874.418			16072	16634	16361	16999	15973	16472			16057	16616	16367	16988	15963	16462	61.8803	61.8772	61.8865	62.093	61.8613	61.883	61.8293	61.8402			3.893	4.957	4.892	5.403	5.695	5.737			0.3258	0.7798	1.3623
882	Mitochondrial protein	Atp5b	ATP5B	%259	ATP synthase subunit beta, mitochondrial precursor	P10719	http://www.phosphosite.org/proteinAction.do?id=6784146&showAllSites=true	56	ESGVINLkDATSKVA	EGNDLYHEM#IESGVINLK*DATSK	3	874.418				16655				16451				16616				16462	61.8803	61.8772	61.8865	62.093	61.8613	61.883	61.8293	61.8402				4.913				5.364				0.84
883	Mitochondrial protein	Atp5b	ATP5B	%259	ATP synthase subunit beta, mitochondrial precursor	P10719	http://www.phosphosite.org/proteinAction.do?id=6784146&showAllSites=true	56	ESGVINLkDATSKVA	TREGNDLYHEMIESGVINLK*DATSK	3	954.803		20008								19995							71.0102	71.126	71.2105	71.4763	71.2453	71.2125	71.1875	71.1213		4.584								-0.1733
884	Mitochondrial protein	Atp5b	ATP5B	%259	ATP synthase subunit beta, mitochondrial precursor	P10719	http://www.phosphosite.org/proteinAction.do?id=6784146&showAllSites=true	56	ESGVINLkDATSKVA	TREGNDLYHEMIESGVINLK*DATSK	4	716.354	19641	19996	19309	19874			19179	19644	19638		19307	19850			19178		71.0712	71.1858	71.271	71.3452	71.3022	71.1563	71.1412	71.1213	3.576	2.991	3.77	3.799			3.324	2.818	0.0877	-0.1736	0.0171	0.1321
885	Mitochondrial protein	Atp5b	ATP5B	%259	ATP synthase subunit beta, mitochondrial precursor	P10719	http://www.phosphosite.org/proteinAction.do?id=6784146&showAllSites=true	56	ESGVINLkDATSKVA	TREGNDLYHEM#IESGVINLK*DATSK	3	960.134				15018				14907				15005				14908	57.3538	57.3008	57.3555	57.4967	57.4482	57.3402	57.3967	57.4053				5.125				5.266				0.0967
886	Mitochondrial protein	Atp5b	ATP5B	%259	ATP synthase subunit beta, mitochondrial precursor	P10719	http://www.phosphosite.org/proteinAction.do?id=6784146&showAllSites=true	56	ESGVINLkDATSKVA	TREGNDLYHEM#IESGVINLK*DATSK	3	960.134								14926								14908	57.3538	57.3008	57.3555	57.4967	57.4482	57.3402	57.3967	57.4053								4.293
887	Mitochondrial protein	Atp5b	ATP5B	%259	ATP synthase subunit beta, mitochondrial precursor	P10719	http://www.phosphosite.org/proteinAction.do?id=6784146&showAllSites=true	56	ESGVINLkDATSKVA	TREGNDLYHEM#IESGVINLK*DATSK	4	720.353			14506	14988								15005					57.3538	57.3588	57.3555	57.4967	57.3887	57.3402	57.4587	57.4053			3.917	3.456							-2.8	-2.7656
888	Mitochondrial protein	Atp5b	ATP5B	%426	ATP synthase subunit beta, mitochondrial precursor	P10719	http://www.phosphosite.org/proteinAction.do?id=6784146&showAllSites=true	56	DVARGVQkILQDYKS	GVQK*ILQDYK	2	617.346	12051	12302	11856	12172	12135	12528	11828	12090	12063	12313	11849	12166	12149	12531	11830	12115	49.3738	49.577	49.401	49.3282	49.4598	49.2118	49.4145	49.318	2.293	2.691	2.825	2.649	2.888	2.558	2.556	2.513	-0.5553	-0.1459	-0.5529	-0.5188	-1.1024
889	Mitochondrial protein	Atp5b	ATP5B	480	ATP synthase subunit beta, mitochondrial precursor	P10719	http://www.phosphosite.org/proteinAction.do?id=6784146&showAllSites=true	56	VFTGHMGkLVPLKET	FLSQPFQVAEVFTGHMGK*LVPLKETIK	4	772.424	23668		23124	23622	23420	24315		23559	23642		23123	23687	23429	24329		23575	82.6902	82.7352	83.045	83.2015	82.7975	82.856	82.8248	82.8972	3.257		2.809	3.299	2.945	2.791		3.593	-1.4606		-0.2278	-0.2253	-0.0558
890	Mitochondrial protein	Atp5b	ATP5B	480	ATP synthase subunit beta, mitochondrial precursor	P10719	http://www.phosphosite.org/proteinAction.do?id=6784146&showAllSites=true	56	VFTGHMGkLVPLKET	FLSQPFQVAEVFTGHMGK*LVPLKETIK	4	772.424	23630							23552	23642							23575	82.6902	82.7352	83.045	83.2015	82.7975	82.856	82.8248	82.8972	3.242							3.084	-1.4606
891	Mitochondrial protein	Atp5b	ATP5B	480	ATP synthase subunit beta, mitochondrial precursor	P10719	http://www.phosphosite.org/proteinAction.do?id=6784146&showAllSites=true	56	VFTGHMGkLVPLKET	FLSQPFQVAEVFTGHM#GK*LVPLKETIK	4	776.423	20559	20965	20228	20690	20505	21243	20098	20664	20554	20941	20226		20521	21252	20114		73.7523	73.9687	74.1182	74.0432	74.0557	73.8972	73.9953	74.1785	3.183	3.643	2.521	3.798	3.153	3.492	4.247	2.992	0.5148	-0.1492	0.3462	0.46	0.6927
892	Mitochondrial protein	Atp5b	ATP5B	480	ATP synthase subunit beta, mitochondrial precursor	P10719	http://www.phosphosite.org/proteinAction.do?id=6784146&showAllSites=true	56	VFTGHMGkLVPLKET	FLSQPFQVAEVFTGHM#GK*LVPLKETIK	4	776.423	20541								20554								73.7523	73.9687	74.1182	74.0432	74.0557	73.8972	73.9953	74.1785	3.004								0.46
893	Mitochondrial protein	Atp5b	ATP5B	519	ATP synthase subunit beta, mitochondrial precursor	P10719	http://www.phosphosite.org/proteinAction.do?id=6784146&showAllSites=true	56	PIEEAVAkADKLAEE	GFQQILAGDYDHLPEQAFYM#VGPIEEAVAK*ADKLAEEHGS	4	1108.78			24765			26095	24798	25337						26135		25250											3.983			4.47	3.678	4.195			-1.7942
894	Mitochondrial protein	Atp5b	ATP5B	%522	ATP synthase subunit beta, mitochondrial precursor	P10719	http://www.phosphosite.org/proteinAction.do?id=6784146&showAllSites=true	56	EAVAKADkLAEEHGS	ADK*LAEEHGS	2	549.757	4035	4041	3993	3988	4181	4256	4036	4031	4075	4060	4009	4005	4194	4275	4051	4050	25.8167	25.8895	25.816	25.6225	25.7553	25.6177	25.7282	25.5708	2.899	2.738	3.064	2.904	2.858	2.725	3.129	2.981	-0.6524	-0.6778	-0.7152	-0.8599	-0.9509
895	Mitochondrial protein	Atp5b	ATP5B	%522	ATP synthase subunit beta, mitochondrial precursor	P10719	http://www.phosphosite.org/proteinAction.do?id=6784146&showAllSites=true	56	EAVAKADkLAEEHGS	GFQQILAGDYDHLPEQAFYM#VGPIEEAVAKADK*LAEEHGS	4	1108.78	25470		24786						25467		24761						87.9833	0	88.2795	88.4862	88.2438	88.1032	88.0292	88.1682	3.815		5.164						-0.1445		-1.6492
896	Mitochondrial protein	Atp5j2	Atp5j2	22	PREDICTED: ATP synthase, H+ transporting, mitochondrial F0 complex, subunit f, isoform 2	XP_001074466	http://www.ncbi.nlm.nih.gov/entrez/query.fcgi?db=protein&cmd=search&term=XP_001074466	11	EKKLMEVkLRELPSW	KLMEVK*LR	2	529.823	8563	8704	8427	8644	8685	8949	8452	8659	8558		8426		8684		8451		39.0582	39.3185	39.108	39.1517	39.1442	38.9108	39.1028	39.0917	2.467	2.102	2.422	2.138	2.341	2.05	2.514	2.058	0.197	0.0619	-0.0666	0.1224	0.2093
897	Mitochondrial protein	Atp5j2	Atp5j2	22	PREDICTED: ATP synthase, H+ transporting, mitochondrial F0 complex, subunit f, isoform 2	XP_001074466	http://www.ncbi.nlm.nih.gov/entrez/query.fcgi?db=protein&cmd=search&term=XP_001074466	11	EKKLMEVkLRELPSW	KLMEVK*LR	3	353.551	8547		8417		8675		8444		8558		8426		8684		8472		39.0582	39.255	39.108	39.1517	39.1442	38.9713	39.1683	39.0917	2.915		2.818		2.936		2.77		0.145		0.0005		0.0402
898	Mitochondrial protein	Atp5j2	Atp5j2	22	PREDICTED: ATP synthase, H+ transporting, mitochondrial F0 complex, subunit f, isoform 2	XP_001074466	http://www.ncbi.nlm.nih.gov/entrez/query.fcgi?db=protein&cmd=search&term=XP_001074466	11	EKKLMEVkLRELPSW	LMEVK*LR	2	465.776	10683	10911	10509	10803	10809	11174	10510	10774	10700	10907	10526	10801	10826	11171	10529	10792	45.3427	45.6023	45.4402	45.3935	45.5272	45.3078	45.4623	45.472	2.507	2.493	2.399	2.472	2.444	2.519	2.434	2.571	-0.339	-0.1875	-0.5679	-0.2552	-0.3927
899	Mitochondrial protein	Bcat2	BCAT2	%142	branched-chain-amino-acid aminotransferase, mitochondrial precursor	O35854	http://www.phosphosite.org/proteinAction.do?id=2321310&showAllSites=true	44	LCLPDFDkQELLECI	LCLPDFDK*QELLECIR	2	1046.02			22327								22325						80.3967	80.5533	80.6287	80.596	80.4985	80.496	80.5147	80.5825			5.007								-0.437
900	Mitochondrial protein	Bcat2	BCAT2	%142	branched-chain-amino-acid aminotransferase, mitochondrial precursor	O35854	http://www.phosphosite.org/proteinAction.do?id=2321310&showAllSites=true	44	LCLPDFDkQELLECI	LCLPDFDK*QELLECIR	3	697.68	22859	23186	22329	22807		23519			22850	23181	22325	22826		23513			80.3967	80.5533	80.6287	80.596	80.4985	80.496	80.448	80.5825	3.919	3.653	4.779	4.876		4.056			0.3005	1.3411	0.2393	0.3574
901	Mitochondrial protein	Bcat2	BCAT2	%142	branched-chain-amino-acid aminotransferase, mitochondrial precursor	O35854	http://www.phosphosite.org/proteinAction.do?id=2321310&showAllSites=true	44	LCLPDFDkQELLECI	RLCLPDFDK*QELLECIR	3	749.713	20947	21317	20573	21059	20875	21633	20455	20981	20961	21314	20591	21090	20872	21648	20471	21001	74.9508	75.0687	75.2542	75.2348	75.1343	75.0977	75.0792	75.3173	3.24	3.758	3.737	3.249	3.216	3.479	3.575	3.173	-0.0324	0.2547	0.2929	-0.1935	-0.4538
902	Mitochondrial protein	Bcat2	BCAT2	356	branched-chain-amino-acid aminotransferase, mitochondrial precursor	O35854	http://www.phosphosite.org/proteinAction.do?id=2321310&showAllSites=true	44	HQILYEGkQLHIPTM	EVFGSGTACQVCPVHQILYEGK*QLHIPTM#ENGPELILR	4	1095.55				21100													74.8942	74.9465	74.8192	74.9	0	74.4295	0	75.0667				3.886								-1.4172
903	Mitochondrial protein	Bcat2	BCAT2	%378	branched-chain-amino-acid aminotransferase, mitochondrial precursor	O35854	http://www.phosphosite.org/proteinAction.do?id=2321310&showAllSites=true	44	LRFQKELkAIQYGTS	ELK*AIQYGTSAHDWM#LRV	3	726.033				17068								17519					63.1065	63.3603	63.1737	63.5265	63.3048	63.1848	63.1965	63.1505				2.748								-0.1168
904	Mitochondrial protein	Bckdhb	Bckdhb	230	2-oxoisovalerate dehydrogenase subunit beta, mitochondrial precursor	NP_062140	http://www.ncbi.nlm.nih.gov/entrez/query.fcgi?db=protein&cmd=search&term=NP_062140	43	LLSCIEDkNPCIFFE	GLLLSCIEDK*NPCIFFEPK	3	774.722			22886	23391							22871	23393					82.1382	82.243	82.273	82.296	82.2343	82.1615	82.1178	82.1353			3.17	3.236							0.3034	0.1949
905	Mitochondrial protein	Bckdhb	Bckdhb	239	2-oxoisovalerate dehydrogenase subunit beta, mitochondrial precursor	NP_062140	http://www.ncbi.nlm.nih.gov/entrez/query.fcgi?db=protein&cmd=search&term=NP_062140	43	PCIFFEPkILYRAAV	GLLLSCIEDKNPCIFFEPK*ILYR	3	956.499	23670	23960	23115	23642	23452	24354	23059	23561	23682	23958	23123	23687	23450	24350	23050	23575	82.8028	82.7943	83.045	83.2015	82.8572	82.9142	82.8248	82.8972	4.561	5.286	5.179	4.869	5.015	4.935	4.675	4.588	-0.4896	-0.7976	-0.1252	-0.1643	-0.4858
906	Mitochondrial protein	Bckdhb	Bckdhb	239	2-oxoisovalerate dehydrogenase subunit beta, mitochondrial precursor	NP_062140	http://www.ncbi.nlm.nih.gov/entrez/query.fcgi?db=protein&cmd=search&term=NP_062140	43	PCIFFEPkILYRAAV	GLLLSCIEDKNPCIFFEPK*ILYR	3	956.499		23952		23648						23958		23687					82.8028	82.7943	83.045	83.2015	82.8572	82.9142	82.8248	82.8972		4.756		4.699						-0.7976		-0.1716
907	Mitochondrial protein	Ckmt2	Ckmt2	149	creatine kinase S-type, mitochondrial precursor	NP_001121124	http://www.ncbi.nlm.nih.gov/entrez/query.fcgi?db=protein&cmd=search&term=NP_001121124	47	PTDLDASkITHGQFD	VM#KHPTDLDASK*ITHGQFDER	4	621.555					8950								9104				40.1868	40.6063	0	40.5202	39.9092	40.2492	40.4027	0					2.892								-0.2751
908	Mitochondrial protein	Ckmt2	Ckmt2	200	creatine kinase S-type, mitochondrial precursor	NP_001121124	http://www.ncbi.nlm.nih.gov/entrez/query.fcgi?db=protein&cmd=search&term=NP_001121124	47	ITALEGLkGDLAGRY	EVENVAITALEGLK*GDLAGR	3	699.711		26381	25207	25793						26340	25181	25764					89.5685	89.6848	89.648	89.7892	89.5595	89.4612	89.5548	89.5362		3.194	4.205	4.804						0.4638	1.4752	0.2998
909	Mitochondrial protein	Ckmt2	Ckmt2	230	creatine kinase S-type, mitochondrial precursor	NP_001121124	http://www.ncbi.nlm.nih.gov/entrez/query.fcgi?db=protein&cmd=search&term=NP_001121124	47	DDHFLFDkPVSPLLT	LIDDHFLFDK*PVSPLLTCAGM#AR	3	892.117	21249	21588	20831	21343	21144	21944	20727	21272	21286	21608	20863	21342	21161	21963	20744	21270	75.9002	75.9215	76.1048	76.0007	76.0057	76.0523	75.8993	76.1078	4.393	4.877	4.381	4.962	4.514	4.575	4.711	4.981	0.6197	0.6967	0.2607	0.9723	1.2868
910	Mitochondrial protein	Ckmt2	Ckmt2	230	creatine kinase S-type, mitochondrial precursor	NP_001121124	http://www.ncbi.nlm.nih.gov/entrez/query.fcgi?db=protein&cmd=search&term=NP_001121124	47	DDHFLFDkPVSPLLT	LIDDHFLFDK*PVSPLLTCAGM#AR	3	892.117								21241								21270	75.9002	75.9215	76.1048	76.0007	76.0057	76.0523	75.8993	76.1078								4.122
911	Mitochondrial protein	Ckmt2	Ckmt2	257	creatine kinase S-type, mitochondrial precursor	NP_001121124	http://www.ncbi.nlm.nih.gov/entrez/query.fcgi?db=protein&cmd=search&term=NP_001121124	47	GIWHNYDkTFLIWIN	GIWHNYDK*TFLIWINEEDHTR	4	683.083	21188	21530							21181	21524							75.5972	75.6777	75.9808	75.8743	75.8228	75.727	75.7097	75.9853	3.606	3.051							0.1555	0.8648
912	Mitochondrial protein	Ckmt2	Ckmt2	344	creatine kinase S-type, mitochondrial precursor	NP_001121124	http://www.ncbi.nlm.nih.gov/entrez/query.fcgi?db=protein&cmd=search&term=NP_001121124	47	SKDPRFSkILENLRL	FSK*ILENLR	2	581.335		14740	14198	14636				14560		14727	14188	14627				14551	56.3788	56.3617	56.3735	56.4155	56.4108	56.2803	56.4627	56.3855		3.264	3.152	2.887				2.578		0.0881	0.305	0.039
913	Mitochondrial protein	Ckmt2	Ckmt2	399	creatine kinase S-type, mitochondrial precursor	NP_001121124	http://www.ncbi.nlm.nih.gov/entrez/query.fcgi?db=protein&cmd=search&term=NP_001121124	47	NYLVDCEkKLERGQD	QIVIDGVNYLVDCEK*KLER	3	778.41			20653														75.1683	0	75.5182	75.4243	75.3187	75.2185	75.2623	0			2.761								-0.4728
914	Mitochondrial protein	Coq9	COQ9	160	ubiquinone biosynthesis protein COQ9, mitochondrial precursor	Q68FT1	http://www.phosphosite.org/proteinAction.do?id=12776035&showAllSites=true	35	HVLEEEQkLVQLGQA	LNHVLEEEQK*LVQLGQAEKR	3	801.771	14979	15247		15184		15552	14655	15068	14960	15252		15173		15539	14640	15055	57.771	57.8218	57.7873	57.9793	57.8067	57.7628	57.8877	57.8293	3.159	3.625		3.568		4.401	2.33	3.339	-0.6988	0.2666		0.0976
915	Mitochondrial protein	Coq9	COQ9	160	ubiquinone biosynthesis protein COQ9, mitochondrial precursor	Q68FT1	http://www.phosphosite.org/proteinAction.do?id=12776035&showAllSites=true	35	HVLEEEQkLVQLGQA	LNHVLEEEQK*LVQLGQAEKR	3	801.771		15267								15252							57.771	57.8218	57.7873	57.9793	57.8067	57.7628	57.8877	57.8293		3.263								0.2666
916	Mitochondrial protein	Coq9	COQ9	160	ubiquinone biosynthesis protein COQ9, mitochondrial precursor	Q68FT1	http://www.phosphosite.org/proteinAction.do?id=12776035&showAllSites=true	35	HVLEEEQkLVQLGQA	LNHVLEEEQK*LVQLGQAEKR	4	601.58	14963	15235			14961				14960				14960				57.771	57.8218	57.7873	57.9793	57.8067	57.8207	57.829	57.8293	3.46	3.195			3.422				-1.1282	-0.4146			-0.6077
917	Mitochondrial protein	Cox5a	COX5A	111	cytochrome c oxidase subunit 5A, mitochondrial precursor	P11240	http://www.phosphosite.org/proteinAction.do?id=9434315&showAllSites=true	16	ILEVVKDkAGPHKEI	DK*AGPHKEIYPYVIQELRPTLNELGISTPEELGLDKV	4	1051.81			23793	24309							23522	24023															5.253	4.71							-0.0247	-0.3082
918	Mitochondrial protein	Cox5a	COX5A	111	cytochrome c oxidase subunit 5A, mitochondrial precursor	P11240	http://www.phosphosite.org/proteinAction.do?id=9434315&showAllSites=true	16	ILEVVKDkAGPHKEI	DK*AGPHKEIYPYVIQELRPTLNELGISTPEELGLDKV	4	1051.81			23809								23522																3.992								0.1116
919	Mitochondrial protein	Cox5a	COX5A	116	cytochrome c oxidase subunit 5A, mitochondrial precursor	P11240	http://www.phosphosite.org/proteinAction.do?id=9434315&showAllSites=true	16	KDKAGPHkEIYPYVI	AGPHK*EIYPYVIQELRPTLNELGISTPEELGLDKV	4	991.029	24844		24262	24759	24632	25468	24254		24522		23900	24399	24227	25043	23890										3.516		4.499	4.843	3.276	3.307	3.454		-0.4276		0.2356	0.4681	0.1533
920	Mitochondrial protein	Cox5a	COX5A	116	cytochrome c oxidase subunit 5A, mitochondrial precursor	P11240	http://www.phosphosite.org/proteinAction.do?id=9434315&showAllSites=true	16	KDKAGPHkEIYPYVI	AGPHK*EIYPYVIQELRPTLNELGISTPEELGLDKV	4	991.029							24234																								3.452
921	Mitochondrial protein	Cox5a	COX5A	116	cytochrome c oxidase subunit 5A, mitochondrial precursor	P11240	http://www.phosphosite.org/proteinAction.do?id=9434315&showAllSites=true	16	KDKAGPHkEIYPYVI	DKAGPHK*EIYPYVIQELRPTLNELGISTPEELGLDKV	4	1051.81			23835	24327							23522	24023															3.993	5.435							0.6756	-0.6816
922	Mitochondrial protein	Cox5a	COX5A	%145	cytochrome c oxidase subunit 5A, mitochondrial precursor	P11240	http://www.phosphosite.org/proteinAction.do?id=9434315&showAllSites=true	16	PEELGLDkV------	AGPHKEIYPYVIQELRPTLNELGISTPEELGLDK*V	3	1321.04	24442	24750	23812	24383	24133	25006	23939	24252	24522	24733	23900	24420	24227	25022	23911	24284	85.2445	85.4292	85.4828	85.4888	84.959	84.841	85.2645	85.1377	4.887	5.623	4.705	4.782	4.625	4.954	5.414	5.127	-0.1451	-0.1865	-0.5033	-0.4874	0.046
923	Mitochondrial protein	Cox5a	COX5A	%145	cytochrome c oxidase subunit 5A, mitochondrial precursor	P11240	http://www.phosphosite.org/proteinAction.do?id=9434315&showAllSites=true	16	PEELGLDkV------	AGPHKEIYPYVIQELRPTLNELGISTPEELGLDK*V	3	1321.04	24423	24721	23823	24333	24167	25138	23853	24212	24522	24733	23900	24420	24227	25022	23911	24284	85.2445	85.4292	85.4828	85.4888	84.959	84.841	85.2645	85.1377	4.665	4.505	4.574	4.707	4.422	4.691	4.907	4.462	-0.1451	-0.5303	-0.5033	-0.4874	0.1339
924	Mitochondrial protein	Cox5a	COX5A	%145	cytochrome c oxidase subunit 5A, mitochondrial precursor	P11240	http://www.phosphosite.org/proteinAction.do?id=9434315&showAllSites=true	16	PEELGLDkV------	AGPHKEIYPYVIQELRPTLNELGISTPEELGLDK*V	3	1321.04	24414			24346	24150	24934	23778	24228	24522			24420	24227	25022	23911	24284	85.2445	85.4292	85.4828	85.4888	84.959	84.841	85.2645	85.1377	4.382			4.264	4.039	4.302	4.359	4.316	-0.1451			-0.4874	0.1339
925	Mitochondrial protein	Cox5a	COX5A	%145	cytochrome c oxidase subunit 5A, mitochondrial precursor	P11240	http://www.phosphosite.org/proteinAction.do?id=9434315&showAllSites=true	16	PEELGLDkV------	AGPHKEIYPYVIQELRPTLNELGISTPEELGLDK*V	4	991.029	24418	24714	23777	24317	24061	24891	23744	24390	24522	24817	23900	24399	24227	25043	23890	24284	85.2445	85.3042	85.4828	85.4183	85.2327	84.9032	85.324	85.0102	3.72	3.601	4.912	3.664	4.011	4.181	4.154	4.688	0.4886	0.4335	0.4878	0.2917	0.2909
926	Mitochondrial protein	Cox5a	COX5A	%145	cytochrome c oxidase subunit 5A, mitochondrial precursor	P11240	http://www.phosphosite.org/proteinAction.do?id=9434315&showAllSites=true	16	PEELGLDkV------	AGPHKEIYPYVIQELRPTLNELGISTPEELGLDK*V	4	991.029			23729		24312	25150	23689	24159			23900		24227	25043	23890	24284	85.2445	85.3042	85.4828	85.4183	85.2327	84.9032	85.324	85.0102			3.31		3.744	3.932	3.594	4.381			0.5095		0.3114
927	Mitochondrial protein	Cox5a	COX5A	%145	cytochrome c oxidase subunit 5A, mitochondrial precursor	P11240	http://www.phosphosite.org/proteinAction.do?id=9434315&showAllSites=true	16	PEELGLDkV------	AGPHKEIYPYVIQELRPTLNELGISTPEELGLDK*V	4	991.029			23737			24902	23975				23900			25043	23890		85.2445	85.3042	85.4828	85.4183	85.2327	84.9032	85.324	85.0102			3.21			3.437	3.361				0.4873
928	Mitochondrial protein	Cox5a	COX5A	%145	cytochrome c oxidase subunit 5A, mitochondrial precursor	P11240	http://www.phosphosite.org/proteinAction.do?id=9434315&showAllSites=true	16	PEELGLDkV------	DKAGPHKEIYPYVIQELRPTLNELGISTPEELGLDK*V	3	1402.08				24061													83.8348	84.197	84.2477	84.2245	83.8607	83.9337	83.996	84.0017				5.165								0.6054
929	Mitochondrial protein	Cox5a	COX5A	%145	cytochrome c oxidase subunit 5A, mitochondrial precursor	P11240	http://www.phosphosite.org/proteinAction.do?id=9434315&showAllSites=true	16	PEELGLDkV------	DKAGPHKEIYPYVIQELRPTLNELGISTPEELGLDK*V	3	1402.08				24022													83.8348	84.197	84.2477	84.2245	83.8607	83.9337	83.996	84.0017				4.962								0.6054
930	Mitochondrial protein	Cox5a	COX5A	%145	cytochrome c oxidase subunit 5A, mitochondrial precursor	P11240	http://www.phosphosite.org/proteinAction.do?id=9434315&showAllSites=true	16	PEELGLDkV------	DKAGPHKEIYPYVIQELRPTLNELGISTPEELGLDK*V	4	1051.81	24019	24486	23460	23908	23729	24590	23409	23832	24081	24397	23522	24023	23786	24686	23449	23927	83.9508	84.0762	84.3112	84.2245	83.8607	83.8732	83.996	83.9413	4.136	4.069	4.527	4.085	4.41	5.103	4.247	4.3	0.0436	-0.0848	0.3207	0.4931	0.0196
931	Mitochondrial protein	Cox5a	COX5A	%145	cytochrome c oxidase subunit 5A, mitochondrial precursor	P11240	http://www.phosphosite.org/proteinAction.do?id=9434315&showAllSites=true	16	PEELGLDkV------	DKAGPHKEIYPYVIQELRPTLNELGISTPEELGLDK*V	4	1051.81	23982	24293	23389	23963	23711	24604	23319	23810	24081	24397	23522	24023	23786	24686	23449	23927	83.9508	84.0762	84.3112	84.2245	83.8607	83.8732	83.996	83.9413	3.32	3.882	3.708	3.614	4.124	3.976	2.927	3.553	0.0795	0.0624	0.3645	0.4722	0.0636
932	Mitochondrial protein	Cox5a	COX5A	%145	cytochrome c oxidase subunit 5A, mitochondrial precursor	P11240	http://www.phosphosite.org/proteinAction.do?id=9434315&showAllSites=true	16	PEELGLDkV------	DKAGPHKEIYPYVIQELRPTLNELGISTPEELGLDK*V	4	1051.81		24244				24803				24397							83.9508	84.0762	84.3112	84.2245	83.8607	83.8732	83.996	83.9413		3.37				3.318				-0.037
933	Mitochondrial protein	Cox5a	COX5A	%145	cytochrome c oxidase subunit 5A, mitochondrial precursor	P11240	http://www.phosphosite.org/proteinAction.do?id=9434315&showAllSites=true	16	PEELGLDkV------	DKAGPHKEIYPYVIQELRPTLNELGISTPEELGLDK*V	5	841.649			23461	23925				23867			23501	24002					83.8348	83.8247	84.2477	84.1638	83.9217	83.814	83.8773	83.8238			4.373	3.269				3.144			0.3975	0.7769
934	Mitochondrial protein	Cox5a	COX5A	%145	cytochrome c oxidase subunit 5A, mitochondrial precursor	P11240	http://www.phosphosite.org/proteinAction.do?id=9434315&showAllSites=true	16	PEELGLDkV------	VIQELRPTLNELGISTPEELGLDK*V	3	935.846	22818		22286	22788		23515	22256		22829			22805		23492	22253		80.3385	80.494	80.6287	80.5247	80.4985	80.4403	80.448	80.5222	4.427		3.319	4.175		4.958	4.223		-0.9301		-0.9486	-0.2297
935	Mitochondrial protein	Cox5a	COX5A	58	cytochrome c oxidase subunit 5A, mitochondrial precursor	P11240	http://www.phosphosite.org/proteinAction.do?id=9434315&showAllSites=true	16	RWVTYFNkPDIDAWE	WVTYFNK*PDIDAWELR	2	1048.02			22122														79.029	79.1382	79.4068	79.155	79.2612	79.2707	79.3845	79.261			3.648								2.5977
936	Mitochondrial protein	Cox5a	COX5A	%83	cytochrome c oxidase subunit 5A, mitochondrial precursor	P11240	http://www.phosphosite.org/proteinAction.do?id=9434315&showAllSites=true	16	YDLVPEPkIIDAALR	GMNTLVGYDLVPEPK*IIDAALR	3	809.77			23432	23916							23438	23960					83.8348	83.8247	84.0363	84.0407	83.8607	83.814	83.8773	83.8238			2.696	3.327							0.6787	1.5426
937	Mitochondrial protein	Cox5a	COX5A	%83	cytochrome c oxidase subunit 5A, mitochondrial precursor	P11240	http://www.phosphosite.org/proteinAction.do?id=9434315&showAllSites=true	16	YDLVPEPkIIDAALR	GMNTLVGYDLVPEPK*IIDAALR	3	809.77				23928								23960					83.8348	83.8247	84.0363	84.0407	83.8607	83.814	83.8773	83.8238				2.845								1.4009
938	Mitochondrial protein	Cox5a	COX5A	%83	cytochrome c oxidase subunit 5A, mitochondrial precursor	P11240	http://www.phosphosite.org/proteinAction.do?id=9434315&showAllSites=true	16	YDLVPEPkIIDAALR	GM#NTLVGYDLVPEPK*IIDAALR	2	1222.15	22968		22392		22725	23589			22976		22388		22715	23597			80.5755	80.7438	80.812	80.7847	80.679	80.7375	80.6965	80.7588	4.3		4.203		4.87	4.719			0.1489		0.9429		0.7972
939	Mitochondrial protein	Cox5a	COX5A	%83	cytochrome c oxidase subunit 5A, mitochondrial precursor	P11240	http://www.phosphosite.org/proteinAction.do?id=9434315&showAllSites=true	16	YDLVPEPkIIDAALR	GM#NTLVGYDLVPEPK*IIDAALR	3	815.102	22873	23205	22347	22848	22680	23499	22297	22801	22913	23265	22388	22889	22694	23555	22337	22821	80.5755	80.8033	80.812	80.7847	80.6188	80.6167	80.6965	80.699	3.152	3.811	3.657	4.164	3.981	3.985	3.637	3.509	1.204	1.1799	1.06	1.0412	1.7259
940	Mitochondrial protein	Cox5a	COX5A	%83	cytochrome c oxidase subunit 5A, mitochondrial precursor	P11240	http://www.phosphosite.org/proteinAction.do?id=9434315&showAllSites=true	16	YDLVPEPkIIDAALR	KGM#NTLVGYDLVPEPK*IIDAALR	3	857.8	20699	21094	20329		20651			20713	20713	21130	20348		20662			20729	74.214	74.5303	74.4895	74.5668	74.4933	74.4768	74.4232	74.4818	3.337	3.396	3.551		3.232			3.366	0.705	0.3795	0.2644		0.7194
941	Mitochondrial protein	Cox5b	COX5B	%121	cytochrome c oxidase subunit 5B, mitochondrial precursor	P12075	http://www.phosphosite.org/proteinAction.do?id=6784600&showAllSites=true	14	PNCGTHYkLVPYQMV	CPNCGTHYK*LVPYQMVH	3	715.994							13111								13128		53.3463	53.3407	53.3025	53.355	53.2967	53.3385	53.3492	53.3038							4.106
942	Mitochondrial protein	Cox5b	COX5B	%121	cytochrome c oxidase subunit 5B, mitochondrial precursor	P12075	http://www.phosphosite.org/proteinAction.do?id=6784600&showAllSites=true	14	PNCGTHYkLVPYQMV	CPNCGTHYK*LVPYQM#VH	3	721.325	10665		10446	10762	10748	11114	10447	10731	10637		10484	10759	10763	11129	10466	10750	45.1612	45.4832	45.3137	45.279	45.3407	45.1927	45.2752	45.357	3.205		4.313	3.506	3.945	4.111	3.219	3.575	-0.5703		-0.5032	-0.3894	-0.4847
943	Mitochondrial protein	Cox5b	COX5B	%74	cytochrome c oxidase subunit 5B, mitochondrial precursor	P12075	http://www.phosphosite.org/proteinAction.do?id=6784600&showAllSites=true	14	PKAASGTkEDPNLVP	AASGTK*EDPNLVPSVSNKR	3	671.352			7921														37.5473	37.9753	37.5133	37.6002	37.5855	37.3817	37.3293	37.451			2.025								-0.6304
944	Mitochondrial protein	Cs	CS	%103	citrate synthase, mitochondrial precursor	Q8VHF5	http://www.phosphosite.org/proteinAction.do?id=6784455&showAllSites=true	52	YSIPECQkLLPKAKG	GYSIPECQK*LLPK	2	787.916	14312	14504	13968	14386	14354	14799	13921	14308	14330	14580	14020	14459	14330	14867	14010	14383	55.961	55.9587	55.8727	55.9445	55.9035	55.8778	56.03	55.9057	2.944	2.6	2.798	3.098	2.641	2.68	2.735	2.584	-0.2083	0.0095	-0.1517	0.0375	-0.207
945	Mitochondrial protein	Cs	CS	%321	citrate synthase, mitochondrial precursor	Q8VHF5	http://www.phosphosite.org/proteinAction.do?id=6784455&showAllSites=true	52	QLQKEVGkDVSDEKL	EVGK*DVSDEK	2	574.278	3751	3739	3687	3687		3947		3721			3673	3670		3939			24.834	24.9513	24.8425	24.6593	24.781	24.7072	24.8147	24.6118	1.945	2.021	2.24	2.202		2.199		1.99	-1.1808	-0.7835	-0.8349	-0.5499
946	Mitochondrial protein	Cs	CS	%321	citrate synthase, mitochondrial precursor	Q8VHF5	http://www.phosphosite.org/proteinAction.do?id=6784455&showAllSites=true	52	QLQKEVGkDVSDEKL	EVGK*DVSDEKLR	2	708.87				5831								5545																2.718								-0.4504
947	Mitochondrial protein	Cs	CS	%321	citrate synthase, mitochondrial precursor	Q8VHF5	http://www.phosphosite.org/proteinAction.do?id=6784455&showAllSites=true	52	QLQKEVGkDVSDEKL	EVGK*DVSDEKLR	3	472.916	5806	5875	5743	5803	5922	6103	5790	5822	5549	5636	5489	5545	5685	5863	5542	5564									2.478	1.863	2.191	1.885	2.375	2.405	2.065	2.08	0.6825	0.5258	0.6387	1.0121	0.8201
948	Mitochondrial protein	Cs	CS	%321	citrate synthase, mitochondrial precursor	Q8VHF5	http://www.phosphosite.org/proteinAction.do?id=6784455&showAllSites=true	52	QLQKEVGkDVSDEKL	EVGK*DVSDEKLRDYIWNTLNSGR	3	912.791		20151																								2.589								0.4557
949	Mitochondrial protein	Cs	CS	%321	citrate synthase, mitochondrial precursor	Q8VHF5	http://www.phosphosite.org/proteinAction.do?id=6784455&showAllSites=true	52	QLQKEVGkDVSDEKL	EVGK*DVSDEKLRDYIWNTLNSGR	4	684.845			19432								19470						71.5885	71.6835	71.7642	71.8425	71.7927	71.6288	71.6118	71.7968			3.045								0.7283
950	Mitochondrial protein	Cs	CS	%327	citrate synthase, mitochondrial precursor	Q8VHF5	http://www.phosphosite.org/proteinAction.do?id=6784455&showAllSites=true	52	GKDVSDEkLRDYIWN	DVSDEK*LR	2	502.256								5906									31.1955	30.8442	31.1363	30.9015	30.7562	30.6602	31.1078	30.9435								1.309
951	Mitochondrial protein	Cs	CS	%327	citrate synthase, mitochondrial precursor	Q8VHF5	http://www.phosphosite.org/proteinAction.do?id=6784455&showAllSites=true	52	GKDVSDEkLRDYIWN	DVSDEK*LRDYIWNTLNSGR	3	775.049			21610	22105	21950	22747	21527	22058			21635	22112	21938	22737	21541		78.2977	78.3997	78.5027	78.3898	78.3853	78.3178	78.3283	78.5178			4.006	4.041	3.372	3.957	3.812	3.195			1.1655	0.6021	0.6046
952	Mitochondrial protein	Cs	CS	%327	citrate synthase, mitochondrial precursor	Q8VHF5	http://www.phosphosite.org/proteinAction.do?id=6784455&showAllSites=true	52	GKDVSDEkLRDYIWN	EVGKDVSDEK*LR	2	708.87	5544	5605	5476	5531	5675	5850	5532	5552	5570	5636	5489	5545	5685	5863	5542	5564	30.1622	30.3982	30.2313	30.0127	30.1157	30.03	30.1588	29.8953	3.169	3.727	3.101	2.827	3.141	3.206	3.204	3.261	-0.3304	-0.6036	-0.2909	-0.3728	-0.4977
953	Mitochondrial protein	Cs	CS	%327	citrate synthase, mitochondrial precursor	Q8VHF5	http://www.phosphosite.org/proteinAction.do?id=6784455&showAllSites=true	52	GKDVSDEkLRDYIWN	EVGKDVSDEK*LR	3	472.916	5551	5616	5470	5526	5665	5843	5544	5565	5549	5636	5489	5545	5685	5863	5542	5564	30.104	30.3982	30.2313	30.0127	30.1157	30.03	30.1588	29.8953	2.762	2.668	2.85	2.788	2.628	2.615	2.502	2.523	-0.0001	-0.468	-0.413	-0.3424	-0.3057
954	Mitochondrial protein	Cs	CS	%327	citrate synthase, mitochondrial precursor	Q8VHF5	http://www.phosphosite.org/proteinAction.do?id=6784455&showAllSites=true	52	GKDVSDEkLRDYIWN	EVGKDVSDEK*LRDYIWNTLNSGR	3	912.791	19818	20235	19451	19995	19765	20480	19340	19847	19815	20184	19490	20018		20497	19337	19845	71.5885	71.6835	71.829	71.8425	71.7927	71.6288	71.6118	71.7398	3.63	2.798	3.347	3.529	3.228	3.307	3.679	3.916	0.5058	0.1315	-0.2142	-0.2551	-0.7828
955	Mitochondrial protein	Cs	CS	%327	citrate synthase, mitochondrial precursor	Q8VHF5	http://www.phosphosite.org/proteinAction.do?id=6784455&showAllSites=true	52	GKDVSDEkLRDYIWN	EVGKDVSDEK*LRDYIWNTLNSGR	4	684.845						20448																								1.743
956	Mitochondrial protein	Cs	CS	%370	citrate synthase, mitochondrial precursor	Q8VHF5	http://www.phosphosite.org/proteinAction.do?id=6784455&showAllSites=true	52	FALKHLPkDPMFKLV	HLPK*DPMFK	2	577.805		9588															41.5715	41.8845	41.7025	41.7798	41.698	41.5468	41.656	41.6852		1.789								-1.2333
957	Mitochondrial protein	Cs	CS	%370	citrate synthase, mitochondrial precursor	Q8VHF5	http://www.phosphosite.org/proteinAction.do?id=6784455&showAllSites=true	52	FALKHLPkDPMFKLV	HLPK*DPMFK	3	385.539	9435	9600	9283	9557		9910		9529	9419	9605	9287	9564		9869		9532	41.5715	41.8845	41.7025	41.8348	41.7563	41.5468	41.7147	41.7455	2.981	2.616	2.43	2.64		2.685		2.649	0.0563	-0.8297	0.4747	-0.6054
958	Mitochondrial protein	Cs	CS	%370	citrate synthase, mitochondrial precursor	Q8VHF5	http://www.phosphosite.org/proteinAction.do?id=6784455&showAllSites=true	52	FALKHLPkDPMFKLV	HLPK*DPM#FK	2	585.802			6882		7194												34.286	34.5122	34.4343	34.4788	34.4072	34.252	34.3418	34.3053			1.554		1.704						-0.109		0.1217
959	Mitochondrial protein	Cs	CS	%370	citrate synthase, mitochondrial precursor	Q8VHF5	http://www.phosphosite.org/proteinAction.do?id=6784455&showAllSites=true	52	FALKHLPkDPMFKLV	HLPK*DPM#FKLVAQLYK	4	497.277	15501	15836			15546		15184		15527	15840			15548		15207		59.4147	59.4747	59.5615	59.7345	59.4898	59.4188	59.5937	59.5085	2.938	3.273			3.322		2.822		0.1479	-0.1749			-0.1391
960	Mitochondrial protein	Cs	CS	%375	citrate synthase, mitochondrial precursor	Q8VHF5	http://www.phosphosite.org/proteinAction.do?id=6784455&showAllSites=true	52	LPKDPMFkLVAQLYK	HLPKDPMFK*LVAQLYK	3	657.369	19798	20164	19436	19982	19729	20461	19364	19866	19815	20226	19532	20060	19804	20518	19379	19902	71.5885	71.8102	71.9543	71.964	71.8602	71.6908	71.7325	71.9302	4.311	4.673	4.258	4.084	4.069	4.77	4.349	4.296	-0.3455	-0.2618	-0.0582	-0.2156	-0.1273
961	Mitochondrial protein	Cs	CS	%375	citrate synthase, mitochondrial precursor	Q8VHF5	http://www.phosphosite.org/proteinAction.do?id=6784455&showAllSites=true	52	LPKDPMFkLVAQLYK	HLPKDPMFK*LVAQLYK	4	493.279	19833	20159	19506	20028	19781	20550	19352	19941	19773	20247	19553	20060	19783	20539	19274	19884	71.472	71.6205	72.0143	71.964	71.7927	71.7543	71.7325	71.876	3.431	3.662	3.495	3.465	3.408	3.275	3.322	3.088	-0.6379	-0.2851	-0.0907	-0.1623	-0.3689
962	Mitochondrial protein	Cs	CS	%375	citrate synthase, mitochondrial precursor	Q8VHF5	http://www.phosphosite.org/proteinAction.do?id=6784455&showAllSites=true	52	LPKDPMFkLVAQLYK	HLPKDPMFK*LVAQLYK	4	493.279			19590								19553						71.472	71.6205	72.0143	71.964	71.7927	71.7543	71.7325	71.876			2.884								-0.0988
963	Mitochondrial protein	Cs	CS	%375	citrate synthase, mitochondrial precursor	Q8VHF5	http://www.phosphosite.org/proteinAction.do?id=6784455&showAllSites=true	52	LPKDPMFkLVAQLYK	HLPKDPM#FK*LVAQLYK	3	662.701	15480	15789	15209	15727	15517	16073	15156	15600	15527	15840	15259	15761	15548	16148	15207	15643	59.4147	59.4747	59.5615	59.674	59.4898	59.4765	59.5937	59.5085	2.918	3.196	3.114	3.495	3.248	3.475	3.315	3.459	0.1922	0.1141	0.3644	0.2732	0.2768
964	Mitochondrial protein	Cs	CS	%375	citrate synthase, mitochondrial precursor	Q8VHF5	http://www.phosphosite.org/proteinAction.do?id=6784455&showAllSites=true	52	LPKDPMFkLVAQLYK	HLPKDPM#FK*LVAQLYK	4	497.277			15236	15758		16117		15625			15259	15782		16127		15643											2.792	3.074		2.77		2.992			0.0457	0.0587
965	Mitochondrial protein	Cs	CS	%382	citrate synthase, mitochondrial precursor	Q8VHF5	http://www.phosphosite.org/proteinAction.do?id=6784455&showAllSites=true	52	KLVAQLYkIVPNILL	LVAQLYK*IVPNILLEQGK	2	1041.12	24401	24695	23797	24296	24108	24970	23727	24226	24396	24691	23774	24315	24122	24980		24221	84.8838	84.9225	85.0922	85.1548	84.893	84.7247	84.8838	84.8183	5.028	4.505	4.624	4.878	4.623	5.125	5.23	5.22	0.1451	0.5165	0.3849	0.4982	0.0514
966	Mitochondrial protein	Cs	CS	%382	citrate synthase, mitochondrial precursor	Q8VHF5	http://www.phosphosite.org/proteinAction.do?id=6784455&showAllSites=true	52	KLVAQLYkIVPNILL	LVAQLYK*IVPNILLEQGK	3	694.417	24379	24675	23754	24253	24103	24940	23723	24183	24396	24691	23795	24294	24122	24959	23743	24221	84.8838	84.9225	85.1582	85.0905	84.893	84.6685	84.8838	84.8183	3.107	4.294	4.245	3.786	4.245	4.52	3.612	3.425	0.1811	0.16	-0.0774	-0.2912	-0.0663
967	Mitochondrial protein	Cs	CS	%43	citrate synthase, mitochondrial precursor	Q8VHF5	http://www.phosphosite.org/proteinAction.do?id=6784455&showAllSites=true	52	ILSNLIPkEQARVKT	ASASSTNLKDILSNLIPK*EQAR	3	800.103				20961	20778	21553		20860									74.7068	74.826	75.0087	74.9	74.8823	74.8508	74.719	74.931				4.14	3.879	3.704		3.805				0.4513	-0.2108
968	Mitochondrial protein	Cs	CS	%43	citrate synthase, mitochondrial precursor	Q8VHF5	http://www.phosphosite.org/proteinAction.do?id=6784455&showAllSites=true	52	ILSNLIPkEQARVKT	ASASSTNLKDILSNLIPK*EQAR	3	800.103				20968	20740	21520											74.7068	74.826	75.0087	74.9	74.8823	74.8508	74.719	74.931				3.188	3.264	3.245						0.4455	-0.2484
969	Mitochondrial protein	Cs	CS	%43	citrate synthase, mitochondrial precursor	Q8VHF5	http://www.phosphosite.org/proteinAction.do?id=6784455&showAllSites=true	52	ILSNLIPkEQARVKT	ASASSTNLKDILSNLIPK*EQAR	3	800.103						21534											74.7068	74.826	75.0087	74.9	74.8823	74.8508	74.719	74.931						3.225
970	Mitochondrial protein	Cs	CS	%76	citrate synthase, mitochondrial precursor	Q8VHF5	http://www.phosphosite.org/proteinAction.do?id=6784455&showAllSites=true	52	YGGMRGMkGLVYETS	GMK*GLVYETSVLDPDEGIRFR	3	808.746				19323	19071							19283					69.408	69.5522	69.617	69.7008	69.5782	69.4518	69.458	69.6015				2.756	2.281							0.005	0.7954
971	Mitochondrial protein	Cs	CS	%76	citrate synthase, mitochondrial precursor	Q8VHF5	http://www.phosphosite.org/proteinAction.do?id=6784455&showAllSites=true	52	YGGMRGMkGLVYETS	GM#K*GLVYETSVLDPDEGIRFR	3	814.077				17532		17989	16899					17519		17954	16887		64.3553	64.5797	64.4428	64.661	64.45	64.46	64.4682	64.4355				2.918		3.013	2.952					0.7764
972	Mitochondrial protein	D2hgdh	D2HGDH	115	D-2-hydroxyglutarate dehydrogenase, mitochondrial	P84850	http://www.phosphosite.org/proteinAction.do?id=7931910&showAllSites=true	59	RTVRGCSkVLLRPQT	GCSK*VLLRPQTSEEVSQILR	3	781.421	15499	15792	15282	15730	15526	16084	15187	15592	15527	15840	15259	15761	15569	16127	15186	15622	59.4147	59.4747	59.5615	59.674	59.5573	59.4188	59.5285	59.4482	4.883	4.973	4.092	4.607	5.452	5.606	5.745	5.512	-0.115	-0.363	-0.089	-0.1363	-0.235
973	Mitochondrial protein	Dguok	Dguok	212	deoxyguanosine kinase, mitochondrial	NP_001100072	http://www.ncbi.nlm.nih.gov/entrez/query.fcgi?db=protein&cmd=search&term=NP_001100072	32	QRGREEEkGIELAYL	GREEEK*GIELAYLK	3	559.633	13181	13432	12936	13311	13227	13681	12895	13236	12734	13446	12487	13325	12776	13209	12477	13249	52.6717	52.7475	52.7368	52.6988	52.6722	52.608	52.7152	52.6297	3.967	4.018	3.076	3.383	4.016	3.699	3.228	3.628	0.2546	0.1503	0.3292	0.2982	0.1747
974	Mitochondrial protein	Dlat	DLAT	160	dihydrolipoyllysine-residue acetyltransferase component of pyruvate dehydrogenase complex, mitochondrial	P08461	http://www.phosphosite.org/proteinAction.do?id=6785071&showAllSites=true	67	IICITVEkPQDIEAF	DVPVGSIICITVEK*PQDIEAFK	3	834.105					22936								22925				81.3083	81.402	81.3802	81.3563	81.3083	81.2653	81.3377	81.357					3.694								1.1445
975	Mitochondrial protein	Dlat	DLAT	%451	dihydrolipoyllysine-residue acetyltransferase component of pyruvate dehydrogenase complex, mitochondrial	P08461	http://www.phosphosite.org/proteinAction.do?id=6785071&showAllSites=true	67	LVRKELNkMLEGKGK	ELNK*MLEGK	2	552.292		9409	9066	9324			9091										40.9082	41.2505	41.0112	41.1323	41.0905	40.9123	41.0312	40.9112		1.352	1.853	1.634			1.853			0.5094	0.1443	0.3617
976	Mitochondrial protein	Dld	DLD	%104	dihydrolipoyl dehydrogenase, mitochondrial precursor	Q6P6R2	http://www.phosphosite.org/proteinAction.do?id=6783282&showAllSites=true	54	YYHLAHGkDFASRGI	ALLNNSHYYHLAHGK*DFASR	2	1178.58			10166	10456	10437		10169	10431			10148	10444			10151	10414	44.0438	44.4615	44.2875	44.3755	44.2522	44.2118	44.2303	44.3367			5.368	4.968	5.365		4.664	5.211			-0.3613	0.4596	-0.3294
977	Mitochondrial protein	Dld	DLD	%104	dihydrolipoyl dehydrogenase, mitochondrial precursor	Q6P6R2	http://www.phosphosite.org/proteinAction.do?id=6783282&showAllSites=true	54	YYHLAHGkDFASRGI	ALLNNSHYYHLAHGK*DFASR	3	786.058	10245	10474	10110	10409	10389	10757	10113	10394	10259	10508	10148	10444	10427	10772	10151	10414	44.0438	44.4615	44.2875	44.3755	44.3165	44.1455	44.2937	44.3367	4.279	4.047	3.711	3.438	3.889	3.962	4.206	4.386	-0.5642	-0.6011	-0.8629	-0.4551	-0.3125
978	Mitochondrial protein	Dld	DLD	%104	dihydrolipoyl dehydrogenase, mitochondrial precursor	Q6P6R2	http://www.phosphosite.org/proteinAction.do?id=6783282&showAllSites=true	54	YYHLAHGkDFASRGI	ALLNNSHYYHLAHGK*DFASR	4	589.795	10239	10467		10404		10752	10110	10373	10259	10508		10444			10130	10414	44.0438	44.4615	44.2875	44.3755	44.3165	44.1455	44.2303	44.3367	1.458	2.725		2.083		1.709	2.899	2.17	0.4693	0.2775		0.9222
979	Mitochondrial protein	Dld	DLD	%104	dihydrolipoyl dehydrogenase, mitochondrial precursor	Q6P6R2	http://www.phosphosite.org/proteinAction.do?id=6783282&showAllSites=true	54	YYHLAHGkDFASRGI	ALLNNSHYYHLAHGK*DFASR	5	472.037	10241	10469		10405		10747	10098		10259	10508				10772	10130		44.0438	44.4615	44.2875	44.3755	44.3165	44.1455	44.2303	44.3367	1.581	1.592		1.535		1.553	1.698		0.4918	0.4099		0.5096
980	Mitochondrial protein	Dld	DLD	%104	dihydrolipoyl dehydrogenase, mitochondrial precursor	Q6P6R2	http://www.phosphosite.org/proteinAction.do?id=6783282&showAllSites=true	54	YYHLAHGkDFASRGI	LNNSHYYHLAHGK*DFASR	3	724.684	10273																44.0438	44.4615	44.2875	44.3755	44.3165	44.1455	44.2937	44.2712	3.129								-0.8372
981	Mitochondrial protein	Dld	DLD	%104	dihydrolipoyl dehydrogenase, mitochondrial precursor	Q6P6R2	http://www.phosphosite.org/proteinAction.do?id=6783282&showAllSites=true	54	YYHLAHGkDFASRGI	LNNSHYYHLAHGK*DFASR	4	543.765					10388												44.0438	44.4615	44.2875	44.3755	44.3165	44.1455	44.2303	44.3367					2.561								-0.066
982	Mitochondrial protein	Dld	DLD	%122	dihydrolipoyl dehydrogenase, mitochondrial precursor	Q6P6R2	http://www.phosphosite.org/proteinAction.do?id=6783282&showAllSites=true	54	EVRLNLEkMMEQKRS	LNLEK*MMEQK	2	653.331		15551	14970			15814	14898			15546	14944			15791	14892		58.6282	58.659	58.6248	58.7795	58.5663	58.4778	58.6507	58.561		3.782	3.423			3.474	3.36			0.1684	0.3307
983	Mitochondrial protein	Dld	DLD	%122	dihydrolipoyl dehydrogenase, mitochondrial precursor	Q6P6R2	http://www.phosphosite.org/proteinAction.do?id=6783282&showAllSites=true	54	EVRLNLEkMMEQKRS	LNLEK*MM#EQK	2	661.328		10516	10131	10408	10395	10736	10122	10380		10508	10106	10402	10406	10751	10130	10372	44.0438	44.4615	44.161	44.248	44.2522	44.0873	44.2303	44.2112		3.188	3.264	3.456	3.261	3.222	3.406	3.481		-0.3252	-0.3683	0.2718	0.1477
984	Mitochondrial protein	Dld	DLD	%122	dihydrolipoyl dehydrogenase, mitochondrial precursor	Q6P6R2	http://www.phosphosite.org/proteinAction.do?id=6783282&showAllSites=true	54	EVRLNLEkMMEQKRS	LNLEK*M#MEQK	2	661.328	10002		9849		10127		9856	10095	10259		10106		10406		10130	10372									2.775		3.332		2.982		2.818	3.042	-0.416		-0.5696		0.2771
985	Mitochondrial protein	Dld	DLD	%122	dihydrolipoyl dehydrogenase, mitochondrial precursor	Q6P6R2	http://www.phosphosite.org/proteinAction.do?id=6783282&showAllSites=true	54	EVRLNLEkMMEQKRS	LNLEK*MMEQKR	2	731.381		13186								14034							51.805	51.9253	51.8022	51.844	51.7312	51.5132	51.8225	51.7732		2.472								0.7989
986	Mitochondrial protein	Dld	DLD	%122	dihydrolipoyl dehydrogenase, mitochondrial precursor	Q6P6R2	http://www.phosphosite.org/proteinAction.do?id=6783282&showAllSites=true	54	EVRLNLEkMMEQKRS	LNLEK*MMEQKR	3	487.923	12857	13115	12619		12906	13340	12588		12902				12923	13377	12624		51.805	51.985	51.8022	51.844	51.7312	51.6258	51.8225	51.7732	2.492	2.191	1.867		2.221	2.13	2.335		0.2817	0.3015	0.2988		0.333
987	Mitochondrial protein	Dld	DLD	%122	dihydrolipoyl dehydrogenase, mitochondrial precursor	Q6P6R2	http://www.phosphosite.org/proteinAction.do?id=6783282&showAllSites=true	54	EVRLNLEkMMEQKRS	LNLEK*MM#EQKR	2	739.379				8586				8573				8577				8545	38.8777	39.143	38.9113	38.9507	38.9587	38.721	38.8482	38.8357				3.175				3.078				-0.4113
988	Mitochondrial protein	Dld	DLD	%132, %143	dihydrolipoyl dehydrogenase, mitochondrial precursor	Q6P6R2	http://www.phosphosite.org/proteinAction.do?id=6783282&showAllSites=true	54	EQKRSAVkALTGGIA, GGIAHLFkQNKVVHV	SAVK*ALTGGIAHLFK*QNK	3	656.374		20312	19595	20120	19872	20600	19446	19967		20324	19594	20119		20593	19463	19944	71.887	72.1147	72.1382	72.155	72.1083	71.92	71.9915	72.0528		2.806	2.547	2.9	2.176	2.568	2.54	2.367		0.1678	-0.1504	0.2715	-0.0172
989	Mitochondrial protein	Dld	DLD	%143	dihydrolipoyl dehydrogenase, mitochondrial precursor	Q6P6R2	http://www.phosphosite.org/proteinAction.do?id=6783282&showAllSites=true	54	GGIAHLFkQNKVVHV	ALTGGIAHLFK*QNK	2	770.436		14469								14412							55.5283	55.483	55.5027	55.5867	55.5342	55.4573	55.5805	55.542		4.207								0.0565
990	Mitochondrial protein	Dld	DLD	%143	dihydrolipoyl dehydrogenase, mitochondrial precursor	Q6P6R2	http://www.phosphosite.org/proteinAction.do?id=6783282&showAllSites=true	54	GGIAHLFkQNKVVHV	ALTGGIAHLFK*QNK	3	513.96			13875	14296													55.4697	55.5402	55.564	55.5867	55.5342	55.5227	55.5805	55.542			1.878	1.823							0.2195	0.2071
991	Mitochondrial protein	Dld	DLD	155	dihydrolipoyl dehydrogenase, mitochondrial precursor	Q6P6R2	http://www.phosphosite.org/proteinAction.do?id=6783282&showAllSites=true	54	VHVNGFGkITGKNQV	VVHVNGFGK*ITGK	3	466.601		10501								10487							44.0438	44.4018	44.161	44.248	44.2522	44.0873	44.167	44.2112		3.235								0.0791
992	Mitochondrial protein	Dld	DLD	%267	dihydrolipoyl dehydrogenase, mitochondrial precursor	Q6P6R2	http://www.phosphosite.org/proteinAction.do?id=6783282&showAllSites=true	54	NFQRILQkQGFKFKL	ILQK*QGFK	2	502.3	7721	7849	7614	7810	7849	8108	7635	7791	7739	7843	7630	7787	7867	8105	7654	7768	36.6128	36.8248	36.6915	36.6077	36.6748	36.488	36.6235	36.4802	2.252	2.691	2.322	2.464	2.218	2.587	2.367	2.471	-1.0896	-0.7747	-1.0746	-0.7049	-1.1653
993	Mitochondrial protein	Dld	DLD	%334	dihydrolipoyl dehydrogenase, mitochondrial precursor	Q6P6R2	http://www.phosphosite.org/proteinAction.do?id=6783282&showAllSites=true	54	LGIELDPkGRIPVNT	RPFTQNLGLEELGIELDPK*GR	3	808.768	20071	20451	19723	20247	20021	20742	19603	20075	20107	20490	19752	20278	20039	20789	19618	20111	72.4312	72.6	72.6173	72.6552	72.5755	72.5095	72.4653	72.5475	5.009	5.228	5.239	5.328	5.13	5.569	4.176	5.313	0.5072	0.0828	0.6401	0.7337	0.4454
994	Mitochondrial protein	Dld	DLD	%334	dihydrolipoyl dehydrogenase, mitochondrial precursor	Q6P6R2	http://www.phosphosite.org/proteinAction.do?id=6783282&showAllSites=true	54	LGIELDPkGRIPVNT	RPFTQNLGLEELGIELDPK*GR	3	808.768					20007	20756							20039	20789			72.4312	72.6	72.6173	72.6552	72.5755	72.5095	72.4653	72.5475					4.878	5.062							0.4367
995	Mitochondrial protein	Dld	DLD	%334	dihydrolipoyl dehydrogenase, mitochondrial precursor	Q6P6R2	http://www.phosphosite.org/proteinAction.do?id=6783282&showAllSites=true	54	LGIELDPkGRIPVNT	RPFTQNLGLEELGIELDPK*GRIPVNTR	3	1035.57		20169	19501	20006			19345			20163		19997					71.5303	71.6205	71.829	71.782	71.7283	71.5693	71.6118	71.7398		4.984	5.466	4.105			3.925			1.1035	0.2226	0.6133
996	Mitochondrial protein	Dld	DLD	%334	dihydrolipoyl dehydrogenase, mitochondrial precursor	Q6P6R2	http://www.phosphosite.org/proteinAction.do?id=6783282&showAllSites=true	54	LGIELDPkGRIPVNT	RPFTQNLGLEELGIELDPK*GRIPVNTR	3	1035.57		20154								20163							71.5303	71.6205	71.829	71.782	71.7283	71.5693	71.6118	71.7398		3.857								1.099
997	Mitochondrial protein	Dld	DLD	%334	dihydrolipoyl dehydrogenase, mitochondrial precursor	Q6P6R2	http://www.phosphosite.org/proteinAction.do?id=6783282&showAllSites=true	54	LGIELDPkGRIPVNT	RPFTQNLGLEELGIELDPK*GRIPVNTR	4	776.927	19755	20125	19437	19979	19708	20443	19299	19787	19794	20163	19490	20018	19762	20497	19337	19863	71.5303	71.6205	71.829	71.8425	71.7283	71.6288	71.6118	71.7968	4.831	5.553	4.867	5.468	5.106	4.939	5.285	5.192	0.4003	0.3865	0.5356	0.3849	0.5643
998	Mitochondrial protein	Dld	DLD	%334	dihydrolipoyl dehydrogenase, mitochondrial precursor	Q6P6R2	http://www.phosphosite.org/proteinAction.do?id=6783282&showAllSites=true	54	LGIELDPkGRIPVNT	RPFTQNLGLEELGIELDPK*GRIPVNTR	4	776.927	19747								19794								71.5303	71.6205	71.829	71.8425	71.7283	71.6288	71.6118	71.7968	4.765								0.4003
999	Mitochondrial protein	Dld	DLD	%410	dihydrolipoyl dehydrogenase, mitochondrial precursor	Q6P6R2	http://www.phosphosite.org/proteinAction.do?id=6783282&showAllSites=true	54	GKSEEQLkEEGVEFK	SEEQLK*EEGVEFK	2	797.386		11624	11181	11497		11867		11448		11641	11177	11515		11863		11443	47.3473	47.7153	47.4112	47.4715	47.4815	47.2975	47.4002	47.3812		4.372	4.61	4.516		4.263		4.482		0.9758	0.2668	0.1413
1000	Mitochondrial protein	Dld	DLD	%420	dihydrolipoyl dehydrogenase, mitochondrial precursor	Q6P6R2	http://www.phosphosite.org/proteinAction.do?id=6783282&showAllSites=true	54	GVEFKVGkFPFAANS	VGK*FPFAANSR	2	618.33	12847	13083	12618	12971	12905	13341	12573	12901	12902	13152	12655	13031	12965	13398	12645	12955	51.805	51.9253	51.8022	51.844	51.8538	51.6852	51.888	51.7732	3.08	2.671	3.115	2.876	2.996	3.226	2.878	3.355	0.2569	0.3095	0.1201	0.0877	0.1087
1001	Mitochondrial protein	Dld	DLD	%505	dihydrolipoyl dehydrogenase, mitochondrial precursor	Q6P6R2	http://www.phosphosite.org/proteinAction.do?id=6783282&showAllSites=true	54	NLAASFGkPINF---	EANLAASFGK*PINF	2	760.891		21676	20889	21372	21231	21989	20793	21300		21671	20905	21404	21224	22005	20807	21312	76.0797	76.0998	76.2268	76.2013	76.1923	76.1758	76.0888	76.2272		3.36	3.474	3.114	3.284	3.675	3.535	3.313		1.1402	0.4373	0.9377	0.3459
1002	Mitochondrial protein	Dld	DLD	%66	dihydrolipoyl dehydrogenase, mitochondrial precursor	Q6P6R2	http://www.phosphosite.org/proteinAction.do?id=6783282&showAllSites=true	54	KAAQLGFkTVCIEKN	AAQLGFK*TVCIEKNETLGGTCLNVGCIPSK	3	1103.22			16934								16936						64.2412	64.4618	64.3847	0	64.391	64.4012	64.3502	64.1877			4.943								-0.6705
1003	Mitochondrial protein	Dld	DLD	72	dihydrolipoyl dehydrogenase, mitochondrial precursor	Q6P6R2	http://www.phosphosite.org/proteinAction.do?id=6783282&showAllSites=true	54	FKTVCIEkNETLGGT	TVCIEK*NETLGGTCLNVGCIPSK	3	864.754	15414	15702	15103	15653	15440	16020	15055	15490	15422	15735	15133	15635	15443	16001	15039	15517	59.1145	59.1847	59.1868	59.3242	59.1818	59.0695	59.0955	59.1545	3.393	3.954	3.906	4.139	4.102	4.019	3.756	4.406	-0.5509	1.3729	-0.6852	-0.3222	0.7487
1004	Mitochondrial protein	Dld	DLD	72	dihydrolipoyl dehydrogenase, mitochondrial precursor	Q6P6R2	http://www.phosphosite.org/proteinAction.do?id=6783282&showAllSites=true	54	FKTVCIEkNETLGGT	TVCIEK*NETLGGTCLNVGCIPSK	3	864.754					15484			15548					15443			15517	59.1145	59.1847	59.1868	59.3242	59.1818	59.0695	59.0955	59.1545					3.216			3.066					0.7765
1005	Mitochondrial protein	Dlst	DLST	%268	dihydrolipoyllysine-residue succinyltransferase component of 2-oxoglutarate dehydrogenase complex, mitochondrial	Q01205	http://www.phosphosite.org/proteinAction.do?id=6784905&showAllSites=true	49	QEMRARHkDAFLKKH	HK*DAFLK	2	450.75	5299	5341	5238	5278	5412	5560	5299	5322	5313	5358		5307	5431	5576	5316	5341	29.4513	29.5932	29.5313	29.3497	29.3517	29.2012	29.4962	29.274	2.558	2.623	2.677	2.635	2.579	2.66	2.573	2.681	0.1961	0.2138	0.4404	0.3948	0.2083
1006	Mitochondrial protein	Dlst	DLST	%268, %273	dihydrolipoyllysine-residue succinyltransferase component of 2-oxoglutarate dehydrogenase complex, mitochondrial	Q01205	http://www.phosphosite.org/proteinAction.do?id=6784905&showAllSites=true	49	QEMRARHkDAFLKKH, RHKDAFLkKHNLKLG	HK*DAFLK*K	2	535.803	6233	6309		6255	6370	6558	6205	6257	6256	6329		6273	6388	6573	6234	6272	32.2338	32.4225	32.359	32.1785	32.2305	32.0845	32.3178	32.0235	2.681	2.592		2.922	2.77	2.893	2.728	2.547	-0.4569	-0.384		-0.6465	-0.399
1007	Mitochondrial protein	Dlst	DLST	%273	dihydrolipoyllysine-residue succinyltransferase component of 2-oxoglutarate dehydrogenase complex, mitochondrial	Q01205	http://www.phosphosite.org/proteinAction.do?id=6784905&showAllSites=true	49	RHKDAFLkKHNLKLG	HKDAFLK*K	2	514.798	3385	3340	3318	3335	3468	3512	3363	3361		3357	3316	3334	3501	3523	3379	3357	23.8287	23.9367	23.8017	23.7542	23.8003	23.626	23.776	23.6335	1.777	2.314	2.526	2.532	2.424	2.942	1.922	2.495	0.193	-0.154	0.4934	0.2271	0.2173
1008	Mitochondrial protein	Dlst	DLST	%273	dihydrolipoyllysine-residue succinyltransferase component of 2-oxoglutarate dehydrogenase complex, mitochondrial	Q01205	http://www.phosphosite.org/proteinAction.do?id=6784905&showAllSites=true	49	RHKDAFLkKHNLKLG	HKDAFLK*K	3	343.534	3364	3337	3296	3314	3481	3524	3359	3358	3403	3357	3316	3334	3501	3523	3379	3357	23.8842	23.9367	23.8017	23.7542	23.8003	23.626	23.776	23.6335	3.254	3.854	3.191	3.244	3.327	2.865	3.054	3.247	-0.1045	-0.2756	0.2028	0.0861	-0.0131
1009	Mitochondrial protein	Dlst	DLST	%278	dihydrolipoyllysine-residue succinyltransferase component of 2-oxoglutarate dehydrogenase complex, mitochondrial	Q01205	http://www.phosphosite.org/proteinAction.do?id=6784905&showAllSites=true	49	FLKKHNLkLGFMSAF	HNLK*LGFMSAFVK	3	511.946	19297	19655	18947	19506	19258	19967	18830	19309	19281	19659	18952	19514	19263	19949	18819	19291	70.0655	70.154	70.2282	70.3728	70.2597	70.0478	70.0705	70.083	4.609	5.035	4.534	4.151	4.384	4.647	4.46	4.289	0.1034	-0.3354	0.2351	-0.0231	-0.1346
1010	Mitochondrial protein	Dlst	DLST	%278	dihydrolipoyllysine-residue succinyltransferase component of 2-oxoglutarate dehydrogenase complex, mitochondrial	Q01205	http://www.phosphosite.org/proteinAction.do?id=6784905&showAllSites=true	49	FLKKHNLkLGFMSAF	HNLK*LGFM#SAFVK	3	517.278		14759	14353	14771	14663	15065	14301	14611		15336	14335	15257	15065	15644	14199	14719	56.8032	56.7808	56.494	56.5302	56.5315	56.3965	56.5863	56.8137		3.43	3.823	4.276	3.599	3.973	4.252	4.245		0.5471	-0.2239	0.1484	0.1535
1011	Mitochondrial protein	Dlst	DLST	%278	dihydrolipoyllysine-residue succinyltransferase component of 2-oxoglutarate dehydrogenase complex, mitochondrial	Q01205	http://www.phosphosite.org/proteinAction.do?id=6784905&showAllSites=true	49	FLKKHNLkLGFMSAF	KHNLK*LGFMSAFVK	3	554.645	16588	16980	16385	16964	16701	17302			16576	16971	16369	16952	16682	17303			62.5065	62.6417	62.7608	63.0535	62.7512	62.67	62.5912	62.6112	3.625	3.976	3.492	3.977	2.665	3.082			-0.5941	-0.487	-0.1964	-0.1218	-0.4323
1012	Mitochondrial protein	Dlst	DLST	%278	dihydrolipoyllysine-residue succinyltransferase component of 2-oxoglutarate dehydrogenase complex, mitochondrial	Q01205	http://www.phosphosite.org/proteinAction.do?id=6784905&showAllSites=true	49	FLKKHNLkLGFMSAF	KHNLK*LGFMSAFVK	3	554.645	16613								16576								62.5065	62.6417	62.7608	63.0535	62.7512	62.67	62.5912	62.6112	3.177								-0.5941
1013	Mitochondrial protein	Dlst	DLST	%308	dihydrolipoyllysine-residue succinyltransferase component of 2-oxoglutarate dehydrogenase complex, mitochondrial	Q01205	http://www.phosphosite.org/proteinAction.do?id=6784905&showAllSites=true	49	AVIDDATkEVVYRDY	ASAFALQEQPVVNAVIDDATK*EVVYR	3	959.166	25266	25563	24533	25076	24970	25812	24601	25130	25257	25657	24551	25134	24983	25841	24625	25103	87.3668	87.7105	87.5638	87.8057	87.5352	87.2203	87.5252	87.419	5.102	4.646	5.654	5.823	6.297	4.9	4.495	5.137	0.2896	-0.424	0.0493	-0.1218	-0.0519
1014	Mitochondrial protein	Dlst	DLST	%308	dihydrolipoyllysine-residue succinyltransferase component of 2-oxoglutarate dehydrogenase complex, mitochondrial	Q01205	http://www.phosphosite.org/proteinAction.do?id=6784905&showAllSites=true	49	AVIDDATkEVVYRDY	ASAFALQEQPVVNAVIDDATK*EVVYR	3	959.166	25192	25671	24440	25058				25079	25257	25657	24551	25134				25103	87.3668	87.7105	87.5638	87.8057	87.5352	87.2203	87.5252	87.419	4.631	4.283	4.341	5.169				4.892	0.4364	-0.0213	0.0677	0.2218
1015	Mitochondrial protein	Dlst	DLST	%308	dihydrolipoyllysine-residue succinyltransferase component of 2-oxoglutarate dehydrogenase complex, mitochondrial	Q01205	http://www.phosphosite.org/proteinAction.do?id=6784905&showAllSites=true	49	AVIDDATkEVVYRDY	ASAFALQEQPVVNAVIDDATK*EVVYR	3	959.166	25330			25026					25257			25134					87.3668	87.7105	87.5638	87.8057	87.5352	87.2203	87.5252	87.419	4.553			4.337					0.2896			0.4753
1016	Mitochondrial protein	Dlst	DLST	%308	dihydrolipoyllysine-residue succinyltransferase component of 2-oxoglutarate dehydrogenase complex, mitochondrial	Q01205	http://www.phosphosite.org/proteinAction.do?id=6784905&showAllSites=true	49	AVIDDATkEVVYRDY	ASAFALQEQPVVNAVIDDATK*EVVYR	3	959.166	25227								25257								87.3668	87.7105	87.5638	87.8057	87.5352	87.2203	87.5252	87.419	4.273								0.2896
1017	Mitochondrial protein	Echs1	ECHS1	%101	enoyl-CoA hydratase, mitochondrial precursor	P14604	http://www.phosphosite.org/proteinAction.do?id=6785526&showAllSites=true	32	FAAGADIkEMQNRTF	AAGADIK*EMQNR	2	673.33	7045	7146	6951	7112			6998	7072		7150	6938	7094			6982	7075	34.5388	34.8277	34.7563	34.5928	34.5985	34.4403	34.8658	34.4237	2.493	3.271	3.411	3.28			3.086	3.331	-0.3646	-0.9153	0.079	-0.0733
1018	Mitochondrial protein	Echs1	ECHS1	%101	enoyl-CoA hydratase, mitochondrial precursor	P14604	http://www.phosphosite.org/proteinAction.do?id=6785526&showAllSites=true	32	FAAGADIkEMQNRTF	AFAAGADIK*EMQNR	2	782.383	11666	11923	11478	11775	11751	12135	11434	11717	11706	11977	11513	11830	11792	12195	11473	11758	48.31	48.6382	48.3932	48.3527	48.3902	48.2192	48.3285	48.2857	5.061	4.874	4.704	5.047	4.681	4.866	4.996	5.314	-0.3308	-0.2586	-0.3257	-0.1345	-0.3481
1019	Mitochondrial protein	Echs1	ECHS1	%101	enoyl-CoA hydratase, mitochondrial precursor	P14604	http://www.phosphosite.org/proteinAction.do?id=6785526&showAllSites=true	32	FAAGADIkEMQNRTF	AFAAGADIK*EMQNR	2	782.383								11713								11758	48.31	48.6382	48.3932	48.3527	48.3902	48.2192	48.3285	48.2857								4.803
1020	Mitochondrial protein	Echs1	ECHS1	%101	enoyl-CoA hydratase, mitochondrial precursor	P14604	http://www.phosphosite.org/proteinAction.do?id=6785526&showAllSites=true	32	FAAGADIkEMQNRTF	AFAAGADIK*EMQNR	3	521.924	11687	11957	11494	11810	11772	12175	11453	11739	11706	11977	11534	11830	11792	12195	11473	11758	48.31	48.6382	48.4528	48.3527	48.3902	48.2192	48.3285	48.2857	4.852	4.876	4.602	4.995	4.521	4.591	4.442	4.778	0.0145	0.1584	0.088	0.2262	0.1002
1021	Mitochondrial protein	Echs1	ECHS1	%101	enoyl-CoA hydratase, mitochondrial precursor	P14604	http://www.phosphosite.org/proteinAction.do?id=6785526&showAllSites=true	32	FAAGADIkEMQNRTF	AFAAGADIK*EM#QNR	2	790.38	8626	8772	8490	9168	8748	9538	8517	8686	8684	8849	8552	8787	8810	9071	8577	8755	39.4177	39.7452	39.4925	39.5962	39.53	39.2645	39.4982	39.463	5.198	5.089	5.008	5.001	5.109	5.116	5.006	4.904	-0.3848	-0.3798	-0.2538	-0.4222	-0.2715
[truncated: 1,979 more rows]
[truncated: 30 more columns]
