# Supplementary material for: Identification of the Acetylation and Ubiquitin-Modified Proteome during the Progression of Skeletal Muscle Atrophy
Source: PLoS One. 2015 Aug 24;10(8):e0136247. doi: 10.1371/journal.pone.0136247 (PMC4547751; doi:10.1371/journal.pone.0136247)
Supplement: S3 Table — (XLSX) [file pone.0136247.s003.xlsx]

## Sheet: Differentially acetylated
Supplemetary Table S3. Proteins Differentially Acetylated in Response to Muscle Disuse
Note: Only those changes meeting the criteria defined in the methods section are colored
			Color key
Greatest decrease					Greatest increase
		Relative Acetylation
		Normalized Fold Change
	Index in Detail	2 days Imm	4 days Imm	6 days Imm	Protein Name	Modification Site
	Adaptor/scaffold
	4	2.14319	1.19157	2.46426	partitioning defective 3 homolog*	1031, 1037
	Adhesion or extracellular matrix protein
	18	-3.5469	1.10498	-1.44973	leucine-rich repeat and fibronectin type-III domain-containing protein 2	753
	19	-14.0925	2.33438	-9.7317	melanoma-associated antigen E1	654
	Chaperone
	106	-1.27674	-1.74743	-2.53604	alpha-crystallin B chain	103
	Chromatin, DNA-binding, DNA repair or DNA replication protein
	140	-6.28462	-7.09935	-1.35153	rCG26481-like*	90, 97
	143	-1.20041	2.00185	1.63289	histone H2B*	12, 13, 16
	146	-1.25029	1.78155	1.97481	histone H2B*	13, 16, 17
	147	1.12219	2.27638	2.14675	histone H2A.Z (1 of 5 major variants of histone H2A)*	5, 8
	153	1.76071	2.6697	1.65166	histone H3*	10, 15
	154	1.43783	2.2777	2.32152	histone H3*	19, 24
	156	1.22713	4.63776	1.73168	histone H3	24
	169	-1.3171	2.0204	1.46297	histone H2B*	13, 16, 21
	170	-1.3171	2.0204	1.46297	histone H2B*	13, 17, 21
	173	-1.3171	2.0204	1.46297	histone H2B*	16, 17, 21
	174	-1.02589	2.70308	1.94989	histone H2B*	17, 21
	175	-1.08487	2.49116	1.38843	histone H2B*	17, 21, 24
	178	-1.32181	2.19471	1.30289	histone H4*	6, 9
	190	1.086	2.53744	2.32268	histone H4 replacement-like*	10, 14
	207	-2.55138	-1.87209	-2.11304	tonsoku-like protein	521
	212	-1.91621	-3.67394	-3.68593	ES1 protein homolog, mitochondrial precursor	201
	214	-1.3279	-1.61516	-2.01329	serine hydroxymethyltransferase, mitochondrial	469
	Cytoskeletal protein
	261	-1.97023	-1.37541	-1.26006	coactosin-like protein*	130, 131
	299	3.62238	3.19849	7.2907	plectin isoform 1c	918
	Endoplasmic reticulum or golgi
	360	-1.50004	-1.83623	-2.81016	delta(3,5)-Delta(2,4)-dienoyl-CoA isomerase, mitochondrial precursor	76
	Enzyme, misc.
	444	1.28966	-4.06724	-1.22511	carbonic anhydrase 3	212
	477	-2.50795	-1.26444	-2.40254	carbonic anhydrase 3	3
	483	1.22182	2.70222	2.60792	carbonic anhydrase 3*	3, 24
	507	1.18271	1.17139	2.49296	beta-enolase	54
	520	-2.5009	-2.16942	-3.30124	glyceraldehyde-3-phosphate dehydrogenase	192
	531	1.5377	-8.38204	-1.6564	hydroxyacyl-coenzyme A dehydrogenase, mitochondrial precursor	136
	576	-2.54748	-1.32536	-1.83188	tRNA-splicing ligase RtcB homolog	251
	608	-2.26168	-2.17219	-3.24458	N-alpha-acetyltransferase 50, NatE catalytic subunit*	33, 36
	G protein or regulator
	647	-1.54114	-1.48869	-2.63301	rab GDP dissociation inhibitor beta	164
	653	-3.41897	1.20863	-2.44229	neurofibromin	2549
	Lipid binding protein
	718	-2.96008	-1.31702	-2.93863	fatty acid-binding protein, heart	10
	Mitochondrial protein
	791	-1.32947	-3.31857	-1.59093	aconitate hydratase, mitochondrial precursor	138
	792	-1.34768	-1.55153	-1.99611	aconitate hydratase, mitochondrial precursor	144
	795	-1.41464	-3.48206	-1.89582	aconitate hydratase, mitochondrial precursor	458
	820	-2.21919	-1.33767	-1.42744	aconitate hydratase, mitochondrial precursor	573
	824	-2.33206	-1.22325	-1.37422	aconitate hydratase, mitochondrial precursor	577
	893	-3.66686	-1.65322	-1.68572	ATP synthase subunit beta, mitochondrial precursor	519
	911	-6.08118	-3.17179	-1.99389	creatine kinase S-type, mitochondrial precursor	257
	1041	-24.7651	-7.94416	-7.07522	enoyl-CoA delta isomerase 1, mitochondrial precursor	158
	1176	-1.79653	-1.88402	-2.01362	aspartate aminotransferase, mitochondrial	52
	1277	1.18611	-1.44556	-2.02969	10 kDa heat shock protein, mitochondrial	86
	1412	-2.64188	-2.59152	-2.74626	isocitrate dehydrogenase [NADP], mitochondrial precursor	48
	1453	-2.62176	-1.11576	-1.16837	isocitrate dehydrogenase [NADP], mitochondrial precursor	80
	1623	-8.81668	-7.97587	-5.02407	2-oxoglutarate dehydrogenase, mitochondrial precursor*	276
	1635	-1.70256	-4.24723	-2.7558	2-oxoglutarate dehydrogenase, mitochondrial precursor	582
	1655	1.97724	1.54621	1.93174	pyruvate dehydrogenase E1 component subunit alpha, somatic form, mitochondrial precursor	321
	1694	1.08607	-2.00264	-1.08643	succinate dehydrogenase [ubiquinone] flavoprotein subunit, mitochondrial precursor	530
	Motor or sarcomeric/contractile protein
	246	-4.53136	-1.24345	-2.30457	actin, alpha skeletal muscle	70
	258	-1.25194	-1.87008	-3.3817	actinin alpha 2	432
	1810	-6.42752	-5.51728	-1.90589	cytoplasmic dynein 1 heavy chain 1	1393
	1823	2.51955	1.98104	-1.30377	myosin 2	1032
	1852	1.47824	1.55358	2.44885	myosin 2, myosin 6, myosin 7, myosin 8*	1380; 1375; 1374; 1381
	1863	-1.43718	-1.47223	-2.19579	myosin 2, myosin 6*	1457; 1452
	1874	-1.58469	-1.60472	-2.32222	myosin 2, myosin 6, myosin 7, myosin 7b, myosin 8*	1776; 1771; 1770; 1777; 1777
	1914	-1.96216	-1.95361	-2.88509	myosin 2	786
	1964	1.04568	2.45762	1.4367	myosin 6, myosin 7*	1416; 1417
	2064	-2.29588	-1.66169	-1.29549	myosin 7	1225
	2103	-1.38361	-1.49443	-5.20737	myosin 7	1651
	2104	-2.5454	-2.70196	-3.02295	myosin 7	1668
	2156	-8.00486	-8.14303	-5.13692	myosin light chain 1/3, skeletal muscle isoform isoform 3f	12
	2165	-1.97232	-1.54326	-3.78384	myosin light chain 3	48
	2167	-1.50207	-1.63737	-3.22753	myosin light chain 3	60
	2168	-2.02195	-1.65858	-2.57388	myosin light polypeptide 6	98
	2172	1.04023	-1.25527	-2.53728	myosin regulatory light chain 2, skeletal muscle isoform	47
	2217	1.51892	2.18256	2.24706	titin	12961
	311	-1.54524	1.69151	-3.48398	troponin C, slow skeletal and cardiac muscles	6
	2173	-2.0926	-1.89208	-1.70132	troponin T, slow skeletal muscle	166
	Protein kinase
	2211	-1.27471	-2.17129	-2.5321	chaperone activity of bc1 complex-like, mitochondrial precursor	328
	Protein kinase, Ser/Thr (non-receptor)
	2214	-8.68089	-3.30194	-2.10164	bromodomain-containing protein 2*	114, 117
	Protein kinase, Tyr (non-receptor)
	2289	4.77441	2.17861	5.62703	tyrosine-protein kinase Fes/Fps	658
	RNA processing
	2295	1.41095	2.27651	1.74946	protein CWC15 homolog	40
	2296	-3.44414	1.12718	1.13806	nucleolar RNA helicase 2	111
	Receptor, channel, transporter or cell surface protein
	2345	1.69939	4.58453	2.10968	serum albumin precursor	210
	2352	-2.55725	-1.70595	-1.62454	serum albumin precursor	36
	2356	-2.74986	-1.71303	-1.91798	serum albumin precursor	496
	2362	-2.30423	1.78835	2.65784	serum albumin precursor	57
	2371	-2.27149	-2.08645	-1.37013	serum albumin precursor	88
	2389	1.23459	2.19326	1.47384	ATP synthase subunit alpha, mitochondrial precursor	240
	2399	-1.24819	-6.2164	-1.0282	ATP synthase subunit alpha, mitochondrial precursor	241
	2423	1.16076	-5.71313	-1.21433	ATP synthase subunit alpha, mitochondrial precursor	541
	2525	2.14755	1.10314	1.09379	ATP synthase subunit d, mitochondrial	95
	2573	-2.77309	2.27917	-1.44407	ATP synthase subunit O, mitochondrial precursor	100
	2684	-2.11722	-1.51913	1.17217	hemoglobin subunit beta-1	145
	2726	1.02738	-1.06178	2.08654	hemoglobin subunit beta-2	45
	2732	1.12813	2.21058	1.60052	myoglobin	146
	2738	1.04614	2.10945	1.59141	myoglobin	46
	2762	-1.277	-4.03475	-2.86936	NADH dehydrogenase [ubiquinone] 1 beta subcomplex subunit 3	15
	2767	1.38659	11.8603	1.32475	nasal embryonic luteinizing hormone-releasing hormone factor	444
	2794	1.3609	1.80307	3.24772	glucosaminyl transferase 4, core 2-like	235
	2805	-1.68631	-1.90934	-1.96354	phosphate carrier protein, mitochondrial precursor	203
	2815	-1.14906	-2.02538	-1.94154	ADP/ATP translocase 1	63
	2817	1.63614	-5.13136	-1.95652	T cell-interacting, activating receptor on myeloid cells 1	124
	Secreted protein
	2851	-3.77539	-1.5895	-1.39212	fibronectin type III domain-containing protein 1	198
	Transcriptional regulator
	2872	-1.18603	5.67721	1.69652	heterogeneous nuclear ribonucleoprotein U	787
	2884	9.92026	1.33549	1.47554	remodeling and spacing factor 1	1065
	Translation
	2891	-5.11291	-3.13464	-1.27336	ribosomal protein L35-like	177
	2900	1.46719	4.4086	3.47712	39S ribosomal protein L50, mitochondrial	46
	2904	1.15194	2.02379	-1.01444	ribosomal protein P2-like	127
	2905	2.83024	2.47116	3.24981	ribosomal protein S26-like	4, 6
	Unknown function
	2909	-2.31289	-1.38026	-1.93244	NADH dehydrogenase subunit 5	581
	2946	-2.50266	-1.39	1.11669	hemoglobin alpha 2 chain	17
	2951	-4.91206	-1.97979	-2.15082	NACHT, leucine rich repeat and PYD containing 2-like	74
	2969	-2.60959	-1.23969	-1.48944	hypothetical protein LOC299153*	317, 324
	Total Number of PEPTIDES	53	61	59
	Number of PEPTIDES Increased	7	30	16
	Number of PEPTIDES Decreased	46	31	43
	Total Number of PROTEINS	43	47	50
	Number of PROTEINS Increased	7	21	15
	Number of PROTEINS Decreased	36	26	35
