# Supplementary material for: Identification of the Acetylation and Ubiquitin-Modified Proteome during the Progression of Skeletal Muscle Atrophy
Source: PLoS One. 2015 Aug 24;10(8):e0136247. doi: 10.1371/journal.pone.0136247 (PMC4547751; doi:10.1371/journal.pone.0136247)
Supplement: S4 Table — (XLSX) [file pone.0136247.s004.xlsx]

## Sheet: DAVID of Increased Acetyl
Supplementary Table S3. Proteins annotating to AcetylScan DAVID clusters presented in Figure 2
Cluster	Category	Term	- log p-value	Proteins	Cluster Enrichment Score
2 days up
None
4 days up
1	INTERPRO	INTERPRO~Histone core; GOTERM_BP_FAT~DNA packaging; SP_PIR_KEYWORDS~nucleosome core; GOTERM_BP_FAT~cellular macromolecular complex assembly	5.79	HIST1H4M, HIST1H2BC, LOC679840, H2AFZ, H3F3B	3.44
2	GOTERM_BP_FAT	GOTERM_BP_FAT~muscle contraction; GOTERM_BP_FAT~muscle system process; GOTERM_BP_FAT~striated muscle contraction; GOTERM_BP_FAT~response to inorganic substance	3.92	MYH2, MYH7, TTN, MB	2.41
3	GOTERM_BP_FAT	GOTERM_BP_FAT~ATP catabolic process; GOTERM_BP_FAT~ribonucleoside triphosphate catabolic process; GOTERM_BP_FAT~purine ribonucleoside triphosphate catabolic process; GOTERM_BP_FAT~purine nucleoside triphosphate catabolic process	3.72	MYH7, ATP5O, ATP5A1	2.62
6 days down
1	SP_PIR_KEYWORDS	SP_PIR_KEYWORDS~acetylation; GOTERM_BP_FAT~DNA packaging; GOTERM_CC_FAT~chromosome; GOTERM_CC_FAT~chromatin	3.96	ANXA6, HMGN3, PARD3, TPI1, PGM1, H2AFZ, H3F3B, HADHA	1.64
2	GOTERM_BP_FAT	GOTERM_BP_FAT~glucose metabolic process; KEGG_PATHWAY~Glycolysis / Gluconeogenesis; GOTERM_BP_FAT~hexose metabolic process; GOTERM_BP_FAT~monosaccharide metabolic process	2.06	TPI1, PGM1, ENO3	1.77

## Sheet: DAVID of Decreased Acetyl
Cluster	Category	Term	- log p-value	Genes	Cluster Enrichment Score
2 days down
1	SP_PIR_KEYWORDS	SP_PIR_KEYWORDS~muscle protein; GOTERM_CC_FAT~contractile fiber; GOTERM_BP_FAT~muscle system process; GOTERM_CC_FAT~actin cytoskeleton	9.04	MYL6, ACTC1, TNNT1, ACTA1, MYL1, MYH6, MYH8	3.93
2	GOTERM_CC_FAT	GOTERM_CC_FAT~contractile fiber; GOTERM_MF_FAT~ATPase activity; GOTERM_CC_FAT~contractile fiber part; GOTERM_CC_FAT~myofibril	8.66	ACTC1, TNNT1, ACTA1, CKMT2, MYH2, MYL1, MYH6, MYH8	3.65
3	GOTERM_BP_FAT	GOTERM_BP_FAT~generation of precursor metabolites and energy; KEGG_PATHWAY~citrate cycle (TCA cycle); SP_PIR_KEYWORDS~transit peptide; GOTERM_BP_FAT~tricarboxylic acid cycle	5.5	RGD1564688, ACO2, ATP5B, OGDHL, IDH2, ATP5O, OGDH, GAPDH	2.53
4	GOTERM_MF_FAT	GOTERM_MF_FAT~motor activity; GOTERM_CC_FAT~myosin complex; INTERPRO~Myosin tail; GOTERM_MF_FAT~cytoskeletal protein binding	5.08	MYL6, DNAH9, MYH2, MYL1, MYH6, MYH8	2.86
5	GOTERM_MF_FAT	GOTERM_MF_FAT~oxygen binding; SP_PIR_KEYWORDS~blood; SP_PIR_KEYWORDS~oxygen carrier; GOTERM_CC_FAT~hemoglobin complex	4.5	ALB, LOC100134871, LOC360504, HBB	2.91
6	GOTERM_BP_FAT	GOTERM_BP_FAT~ATP catabolic process; GOTERM_BP_FAT~ribonucleoside triphosphate catabolic process; GOTERM_BP_FAT~purine ribonucleoside triphosphate catabolic process; GOTERM_MF_FAT~ATPase activity, coupled	3.32	ATP5B, ATP5O, MYH6	2.36
4 days down
1	GOTERM_CC_FAT	GOTERM_CC_FAT~contractile fiber; SP_PIR_KEYWORDS~muscle protein; GOTERM_BP_FAT~striated muscle contraction; GOTERM_BP_FAT~~muscle system process	10.72	ACTC1, ACTA1, CKMT2, MYH2, MYL1, MYH7, CABC1, MYH6, MYH8	3.93
2	SP_PIR_KEYWORDS	SP_PIR_KEYWORDS~muscle protein; INTERPRO~Actin, conserved site; PIR_SUPERFAMILY~Actin; SMART~ACTIN	9.29	ACTG2, ACTC1, ACTA1, MYL1, MYH7, MYH6, MYH8	4.08
3	KEGG_PATHWAY	KEGG_PATHWAY~Citrate cycle (TCA cycle); GOTERM_BP_FAT~generation of precursor metabolites and energy; SP_PIR_KEYWORDS~transit peptide; GOTERM_BP_FAT~~cellular respiration	6.05	SDHA, ACO2, OGDHL, IDH2, OGDH	3.62
4	GOTERM_MF_FAT	GOTERM_MF_FAT~oxygen binding; SP_PIR_KEYWORDS~blood; SP_PIR_KEYWORDS~oxygen carrier; GOTERM_CC_FAT~hemoglobin complex	4.67	ALB, LOC100134871, LOC360504, HBB	2.98
5	GOTERM_BP_FAT	GOTERM_BP_FAT~ATP catabolic process; GOTERM_BP_FAT~ribonucleoside triphosphate catabolic process; GOTERM_BP_FAT~purine ribonucleoside triphosphate catabolic process; GOTERM_BP_FAT~purine nucleoside triphosphate catabolic process	3.45	MYH7, ATP5A1, MYH6	2.42
6	UP_SEQ_FEATURE	UP_SEQ_FEATURE~cross-link:Glycyl lysine isopeptide (Lys-Gly) (interchain with G-Cter in ubiquitin); SP_PIR_KEYWORDS~isopeptide bond; SP_PIR_KEYWORDS~ubl conjugation	2.58	ACO2, MYH7, MYH6, OGDH	2.11
6 days down
1	GOTERM_CC_FAT	GOTERM_CC_FAT~contractile fiber; GOTERM_BP_FAT~muscle system process; GOTERM_BP_FAT~muscle contraction; GOTERM_CC_FAT~myofibril	19.88	ACTC1, ACTA1, CKMT2, MYH2, MYL1, MYH7, CABC1, MYH6, MYH8	6.68
2	GOTERM_BP_FAT	GOTERM_BP_FAT~muscle system process; GOTERM_BP_FAT~muscle contraction; GOTERM_CC_FAT~actin cytoskeleton; GOTERM_BP_FAT~striated muscle contraction	18.02	MYL6, ACTC1, ACTA1, MYL3, TNNC1, MYL1, MYH2, MYLPF, ACTN2, MYH7, MYH6, CABC1, MYH7B	7.27
3	SP_PIR_KEYWORDS	SP_PIR_KEYWORDS~transit peptide; UP_SEQ_FEATURE~transit peptide:Mitochondrion; SP_PIR_KEYWORDS~mitochondrion; GOTERM_CC_FAT~mitochondrial part	5.62	GOT2, RGD1303003, ECH1, ACO2, CKMT2, IDH2, SLC25A3, CABC1, OGDH	3.67
4	KEGG_PATHWAY	KEGG_PATHWAY~tight junction; GOTERM_MF_FAT~identical protein binding; GOTERM_CC_FAT~focal adhesion; GOTERM_CC_FAT~cell-substrate adherens junction	4.98	MYH2, MYLPF, MYH7, ACTN2, MYH6, MYH8, MYH7B	2.34
5	GOTERM_CC_FAT	GOTERM_CC_FAT~mitochondrial part; GOTERM_CC_FAT~mitochondrial matrix; GOTERM_CC_FAT~mitochondrial lumen; GOTERM_MF_FAT~vitamin binding	4	NDUFB3, GOT2, SHMT2, ACO2, CKMT2, IDH2, SLC25A3, HSPE1, OGDH	2.96
6	KEGG_PATHWAY	KEGG_PATHWAY~Citrate cycle (TCA cycle); GOTERM_BP_FAT~tricarboxylic acid cycle; GOTERM_BP_FAT~acetyl-CoA catabolic process; GOTERM_BP_FAT~coenzyme catabolic process	3.63	ACO2, OGDHL, IDH2, OGDH	2.64
