# Supplementary material for: Identification of the Acetylation and Ubiquitin-Modified Proteome during the Progression of Skeletal Muscle Atrophy
Source: PLoS One. 2015 Aug 24;10(8):e0136247. doi: 10.1371/journal.pone.0136247 (PMC4547751; doi:10.1371/journal.pone.0136247)
Supplement: S5 Table — (XLSX) [file pone.0136247.s005.xlsx]

## Sheet: Table S5 UbiScan Raw Data
Table S5. Raw data for all ubiquitin-like modified peptides in muscle during control conditions and following 2, 4 and 6 days of cast immobilization.
Legend: * = modified residue, # = oxidized methionine, % = published site, Blue Text = CST antibody available, N.D. = no Fold Change determined, Bold Intensity = manually reviewed values. Red values = multiple identifications for 1 m/z measurement due to ambiguous K-e-GG site localization. "Found in AcetylScan" column: 0 = peptide not found; 1 = peptide found. Group A, Control (weight bearing) = …
	Normalized Fold Change																		Raw Intensity								Normalized Intensity								Average Intensity				Ratio			Log2 Ratio			Normalized Log2 Ratio			Normalized Ratio
Index in Detail	Group B: Control	Group C: Control	Group D: Control	Gene Name	Protein Name	Site	Accession	Found in AcetylScan	Description	URL	kD	Peptide	Charge	Calc. m/z	Count in Details	max cv	Average Retention Time	H/A	(CS19907)	(CS19908)	(CS19909)	(CS19910)	(CS19911)	(CS19912)	(CS19913)	(CS19914)	(CS19907)	(CS19908)	(CS19909)	(CS19910)	(CS19911)	(CS19912)	(CS19913)	(CS19914)	Group A	Group B	Group C	Group D	Group B: Control	Group C: Control	Group D: Control	Group B: Control	Group C: Control	Group D: Control	Group B: Control	Group C: Control	Group D: Control	Group B: Control	Group C: Control
Activator protein
67	-1.17958	-1.00584	1.35405	LOC681996	LOC681996	208	NP_001108506	0	hypothetical protein LOC681996	http://www.ncbi.nlm.nih.gov/entrez/query.fcgi?db=protein&cmd=search&term=NP_001108506	38	IPTCK*ITLK	3	396.565	4	0.466504	43.4511	H	40239	48502	79576	40099	60702	46862	79102	68340	40239	73238	79576	62554.4	60702	54359.9	79102	75174	56738.5	71065.2	57531	77138	1.2525	1.01397	1.35954	0.324815	0.0200103	0.443113	-0.238275	-0.00839972	0.437283	0.847759	0.994195
Adaptor/scaffold
68	-1.40117	-2.90149	-1.76591	Ahnak; Ahnak	AHNAK; AHNAK iso2	1179, 1435, 2233, 2359, 2487, 2811, 2939, 3067, 3195, 3323, 3449, 3577, 3703, 3831, 3957, 4282; 1300, 1556, 2354, 2480, 2608, 2932, 3060, 3188, 3316, 3444, 3570, 3895	NP_001178880; XP_001078032	0	neuroblast differentiation-associated protein AHNAK	http://www.phosphosite.org/proteinAction.do?id=24828&showAllSites=true	581; 539	FK*MPEMNIK	3	417.879	3	0.385069	58.8447	H	115329	67521	121077	69253	30710	39368	60988	56868	115329	101957	121077	108035	30710	45666.9	60988	62554.8	108643	114556	38188.4	61771.4	1.05443	0.351504	0.568573	0.0764577	-1.50839	-0.814582	-0.486632	-1.5368	-0.820412	0.713689	0.34465
69	-1.58009	-1.3381	-1.18264	Ahnak; Ahnak	AHNAK; AHNAK iso2	%1186, %2240, %2366, %2818, %2946, %3074, %3202, 3330, %3456, %3584, 3710, 3838, %3964, %4289; %1307, %2361, %2487, %2939, %3067, %3195, %3323, 3451, %3577, %3902	NP_001178880; XP_001078032	0	neuroblast differentiation-associated protein AHNAK	http://www.phosphosite.org/proteinAction.do?id=24828&showAllSites=true	581; 539	FKMPEMNIK*APK	4	387.707	2	0.246877	56.2833	H	88758	70532	56703	80687	73862	64624	78399	79432	88758	106503	56703	125872	73862	74963.8	78399	87375.2	97630.7	91287.4	74412.9	82887.1	0.935028	0.762188	0.848986	-0.0969192	-0.391781	-0.236187	-0.660009	-0.420191	-0.242017	0.632874	0.747326
70	-2.40401	-2.9813	-1.97449	Ahnak; Ahnak	AHNAK; AHNAK iso2	1263, %1391, %1712, 2189, %2315, %2443, 3023, %3151, 3279, %3405, %3533, 3659, %3787, 3913, %4238, %4366; 1384, %1512, %1833, 2310, %2436, %2564, 3144, %3272, %3400, 3526, %3851, %3979	NP_001178880; XP_001078032	0	neuroblast differentiation-associated protein AHNAK	http://www.phosphosite.org/proteinAction.do?id=24828&showAllSites=true	581; 539	FSMPGFK*AEGPEVDVSLPK	3	717.026	4	1.06758	75.4974	H	238022	191900	26655	190839	95552	73278	117606	137074	238022	289769	26655	297709	95552	85002.5	117606	150781	263896	162182	90277.2	134194	0.614569	0.342095	0.508511	-0.702354	-1.54753	-0.97565	-1.26544	-1.57594	-0.98148	0.415971	0.335424
71	-1.73666	-2.07555	-1.4863	Ank1	ANK1	%210	NP_001100792	0	ankyrin-1	http://www.phosphosite.org/proteinAction.do?id=2355200&showAllSites=true	187	TK*DELTPLHCAAR	3	542.607	5	0.4656	36.3109	H	117415	96464	125226	63193	52351	66310	82608	86463	117415	145661	125226	98581.1	52351	76919.6	82608	95109.3	131538	111904	64635.3	88858.6	0.850733	0.491382	0.675537	-0.233222	-1.02508	-0.565894	-0.796312	-1.05349	-0.571724	0.575819	0.4818
73	1.42874	1.18154	1.11854	Ank1	ANK1	%243	NP_001100792	0	ankyrin-1	http://www.phosphosite.org/proteinAction.do?id=2355200&showAllSites=true	187	TK*NGLSPIHMAAQGDHLDCVR	4	609.298	5	0.383536	50.7284	H	247002	199111	610245	349863	320075	292995	310320	277035	247002	300658	610245	545786	320075	339874	310320	304738	273830	578016	329975	307529	2.11086	1.20504	1.12307	1.07783	0.269075	0.167444	0.514739	0.240665	0.161614	1.42874	1.18154
75	-2.34044	-3.54489	-1.91038	Ank1	ANK1	%518	NP_001100792	0	ankyrin-1	http://www.phosphosite.org/proteinAction.do?id=2355200&showAllSites=true	187	GGSPHSPAWNGYTPLHIAAK*QNQIEVAR	4	779.147	2	0.0574627	60.8618	H	48981	45156		23706		14530	30790		48981	68185.6		36981.4		16854.8	30790		58583.3	36981.4	16854.8	30790	0.631261	0.287707	0.525577	-0.663691	-1.79733	-0.928027	-1.22678	-1.82574	-0.933857	0.42727	0.282096
76	-2.10815	-2.61315	1.0544	Ank1	ANK1	682	NP_001100792	0	ankyrin-1	http://www.phosphosite.org/proteinAction.do?id=2355200&showAllSites=true	187	NGASPNEVSSNGTTPLAIAK*R	3	733.377	4	0.530201	48.5349	H	55382	25179	32729		18227		49441		55382	38020.3	32729		18227		49441		46701.1	32729	18227	49441	0.700818	0.39029	1.05867	-0.512888	-1.35738	0.08225	-1.07598	-1.38579	0.07642	0.474349	0.38268
74	-2.26038	-3.66043	-1.44925	Ank1; Ank2; Ank3; Ank3	ANK1; ANK2; ANK3; ANK3 iso5	%320; %407; %417; %392	NP_001100792; P97582; O70511; Q574D7	0	ankyrin-1	http://www.phosphosite.org/proteinAction.do?id=2355200&showAllSites=true	187; 436; 284; 217	ALNGFTPLHIACK*K	3	561.971	1	0.425017	54.0249	H	185724	115089	127776	68722	57676	36631	100615	134958	185724	173784	127776	107206	57676	42492	100615	148454	179754	117491	50084	124534	0.653621	0.278625	0.692804	-0.613473	-1.8436	-0.529481	-1.17656	-1.87201	-0.535311	0.442404	0.273192
79	1.48216	1.98586	1.25242	Bin1	BIN1	164	O08839	0	myc box-dependent-interacting protein 1	http://www.phosphosite.org/proteinAction.do?id=6785220&showAllSites=true	65	HHYESLQTAK*K	3	485.916	2	0.533821	23.61	H	21504	20880	68111	30782	56870	43569	25250	37671	21504	31528.8	68111	48019.9	56870	50540	25250	41438.1	26516.4	58065.5	53705	33344.1	2.18979	2.02535	1.25749	1.1308	1.01817	0.330544	0.567705	0.989762	0.324714	1.48216	1.98586
80	-1.38523	-1.96606	-3.84577	Bin1	BIN1	214	O08839	0	myc box-dependent-interacting protein 1	http://www.phosphosite.org/proteinAction.do?id=6785220&showAllSites=true	65	AQK*VFEEMNVDLQEELPSLWNSR	3	959.468	2	0.536639	92.6789	H	114727	51609	102740		36163	54980		22863	114727	77929.6	102740		36163	63776.8		25149.3	96328.3	102740	49969.9	25149.3	1.06656	0.518746	0.261079	0.0929664	-0.9469	-1.93744	-0.470124	-0.97531	-1.94327	0.721903	0.50863
81	-2.38753	1.28488	-6.91818	Bin1	BIN1	%258	O08839	0	myc box-dependent-interacting protein 1	http://www.phosphosite.org/proteinAction.do?id=6785220&showAllSites=true	65	EMSK*LNQNLNDVLVSLEK	3	730.048	2	0.486801	84.9867	H	855937	493000	360868	403498	778134	1137101	71361	146276	855937	744430	360868	629457	778134	1.31904e+06	71361	160904	800184	495162	1.04859e+06	116132	0.618811	1.31043	0.145132	-0.692429	0.390042	-2.78456	-1.25552	0.361632	-2.79039	0.418843	1.28488
84	-1.4079	-1.09489	-1.22796	Bin1	BIN1	%272	O08839	0	myc box-dependent-interacting protein 1	http://www.phosphosite.org/proteinAction.do?id=6785220&showAllSites=true	65	LNQNLNDVLVSLEK*QHGSNTFTVK	4	703.87	14	0.561385	78.9681	H	2725850	2481750	4059340	1752340	2923690	2677740	2497550	2541260	2725850	3.74744e+06	4059340	2.73365e+06	2923690	3.10618e+06	2497550	2795386	3.23665e+06	3.3965e+06	3.01493e+06	2646468	1.04939	0.931499	0.817657	0.0695471	-0.102373	-0.290431	-0.493543	-0.130783	-0.296261	0.710279	0.913336
85	-1.4079	-1.09489	-1.22796	Bin1	BIN1	%282	O08839	0	myc box-dependent-interacting protein 1	http://www.phosphosite.org/proteinAction.do?id=6785220&showAllSites=true	65	LNQNLNDVLVSLEKQHGSNTFTVK*	4	703.87	2	0.561385	78.9681	H	2725850	2481750	4059340	1752340	2923690	2677740	2497550	2541260	2725850	3.74744e+06	4059340	2.73365e+06	2923690	3.10618e+06	2497550	2795386	3.23665e+06	3.3965e+06	3.01493e+06	2646468	1.04939	0.931499	0.817657	0.0695471	-0.102373	-0.290431	-0.493543	-0.130783	-0.296261	0.710279	0.913336
87	1.47066	1.88991	1.73169	Bin1	BIN1	%35	O08839	0	myc box-dependent-interacting protein 1	http://www.phosphosite.org/proteinAction.do?id=6785220&showAllSites=true	65	LGK*ADETKDEQFEQCVQNFNK	4	661.309	4	0.551107	56.5735	H	223697	119332	192780	438966	312894	401377	294329	370828	223697	180191	192780	684787	312894	465597	294329	407911	201944	438783	389246	351120	2.1728	1.92749	1.7387	1.11955	0.946725	0.798007	0.556463	0.918315	0.792177	1.47066	1.88991
88	1.47066	1.88991	1.73169	Bin1	BIN1	40	O08839	0	myc box-dependent-interacting protein 1	http://www.phosphosite.org/proteinAction.do?id=6785220&showAllSites=true	65	LGKADETK*DEQFEQCVQNFNK	4	661.309	2	0.551107	56.5735	H	223697	119332	192780	438966	312894	401377	294329	370828	223697	180191	192780	684787	312894	465597	294329	407911	201944	438783	389246	351120	2.1728	1.92749	1.7387	1.11955	0.946725	0.798007	0.556463	0.918315	0.792177	1.47066	1.88991
91	1.38021	-1.02095	1.18128	Bin1	BIN1	%53	O08839	0	myc box-dependent-interacting protein 1	http://www.phosphosite.org/proteinAction.do?id=6785220&showAllSites=true	65	ADETKDEQFEQCVQNFNK*QLTEGTR	4	783.11	33	0.601224	73.7132	H	281732	265693	854737	344785	253635	369465	256330	503334	281732	401196	854737	537865	253635	428579	256330	553667	341464	696301	341107	404999	2.03916	0.998954	1.18606	1.02798	-0.00150919	0.246183	0.464886	-0.0299192	0.240353	1.38021	0.979475
97	1.41166	1.14925	1.28369	Bin1	BIN1	%73	O08839	0	myc box-dependent-interacting protein 1	http://www.phosphosite.org/proteinAction.do?id=6785220&showAllSites=true	65	TYLASVK*AMHEASKK	3	593.314	2	0.486859	40.4886	H	63178	33132	134078	65404	66401	57147	51034	86252	63178	50029.3	134078	102030	66401	66290.5	51034	94877.2	56603.7	118054	66345.8	72955.6	2.08563	1.17211	1.28888	1.06048	0.229109	0.366123	0.497391	0.200699	0.360293	1.41166	1.14925
103	-1.05318	-1.62764	-1.2247	Cav1	caveolin-1	%26	P41350	0	caveolin-1 alpha isoform	http://www.phosphosite.org/proteinAction.do?id=3294&showAllSites=true	21	YVDSEGHLYTVPIREQGNIYK*PNNK	5	610.509	29	0.50663	53.1403	H	386292	182520	365532	360896	237899	152457	289613	230029	386292	275605	365532	562998	237899	176850	289613	253032	330949	464265	207375	271322	1.40283	0.626607	0.819833	0.488341	-0.674368	-0.286599	-0.074749	-0.702778	-0.292429	0.949507	0.614388
108	-1.21311	-1.51579	-1.5429	Cav1	caveolin-1	%30	P41350	0	caveolin-1 alpha isoform	http://www.phosphosite.org/proteinAction.do?id=3294&showAllSites=true	21	EQGNIYKPNNK*AMADEVNEK	4	602.289	29	0.454021	40.4952	H	392624	201792	422172	273778	215222	218940	190055	239759	392624	304706	422172	427094	215222	253970	190055	263735	348665	424633	234596	226895	1.21788	0.672841	0.650754	0.284375	-0.571662	-0.619817	-0.278715	-0.600072	-0.625647	0.824325	0.659721
116	1.05435	-1.50616	-1.30121	Cav1	caveolin-1	%39	P41350	0	caveolin-1 alpha isoform	http://www.phosphosite.org/proteinAction.do?id=3294&showAllSites=true	21	AMADEVNEK*QVYDAHTK	4	516.493	32	0.365578	41.1323	H	2343640	1380850	2846590	2597540	1661630	1152810	1831450	1441700	2343640	2.08508e+06	2846590	4.05216e+06	1661630	1.33726e+06	1831450	1.58587e+06	2.21436e+06	3.44938e+06	1.49944e+06	1708660	1.55773	0.677145	0.771626	0.639445	-0.562463	-0.374026	0.0763546	-0.590873	-0.379856	1.05435	0.663941
121	-2.33733	1.22528	-2.90723	Cav1	caveolin-1	65	P41350	0	caveolin-1 alpha isoform	http://www.phosphosite.org/proteinAction.do?id=3294&showAllSites=true	21	HLNDDVVK*IDFEDVIAEPEGTHSFDGIWK	4	860.667	1	0.517638	87.2578	H	73336		53777	24958	70759	97008		23025	73336		53777	38934.5	70759	112529		25327.5	73336	46355.7	91644.1	25327.5	0.632101	1.24965	0.345362	-0.661774	0.321521	-1.53382	-1.22486	0.293111	-1.53965	0.427838	1.22528
122	1.6267	2.38505	1.5387	Cd2ap; Ttn; Ttn	CD2AP; Titin; Titin iso2	55; 12909; 1229	Q7TSS5; Q9Z1B6; Q7TMZ9	0	CD2-associated protein	http://www.phosphosite.org/proteinAction.do?id=3335&showAllSites=true	70; 3893; 137	FVK*EIK	2	439.261	3	0.165613	29.26	H	73625	84234	193124	185584	254846	201415	142263	152716	73625	127193	193124	289511	254846	233641	142263	167988	100409	241318	244244	155125	2.40334	2.43248	1.54493	1.26504	1.28243	0.627543	0.701952	1.25402	0.621713	1.6267	2.38505
124	-3.11923	-6.92436	-2.85045	Cops5	COPS5	%56	Q4KM69	0	COP9 signalosome complex subunit 5	http://www.phosphosite.org/proteinAction.do?id=25559200&showAllSites=true	38	YCK*ISALALLK	3	465.267	6	0.2971	67.9996	H	197756	187917	112998	73763	39938	26710	91908	70637	197756	283755	112998	115070	39938	30983.6	91908	77700.7	240755	114034	35460.8	84804.4	0.473652	0.14729	0.352243	-1.0781	-2.76327	-1.50536	-1.64119	-2.79168	-1.51119	0.320591	0.144418
125	-1.32669	-1.30509	-1.66889	Csde1	CSDE1	%91	P18395	0	cold shock domain-containing protein E1	http://www.phosphosite.org/proteinAction.do?id=6783411&showAllSites=true	89	IK*PEIHPEER	3	454.577	4	0.472017	30.6443	H	48255	24104	36201	37224	39552	22932	24344	24168	48255	36397	36201	58069.4	39552	26601.1	24344	26584.8	42326	47135.2	33076.6	25464.4	1.11362	0.781471	0.601625	0.155261	-0.355736	-0.733063	-0.407829	-0.384146	-0.738893	0.753757	0.766233
126	-1.25073	-1.42529	-1.88392	Ctnnd1	CTNND1	%355	XP_001064294	0	catenin delta-1	http://www.phosphosite.org/proteinAction.do?id=20638&showAllSites=true	105	K*GMPPPPNWR	3	431.889	5	0.145958	45.1968	H	156623	127318	163725	159219	105299	124433	87633	89365	156623	192250	163725	248382	105299	144342	87633	98301.5	174437	206053	124821	92967.2	1.18125	0.715565	0.532957	0.240315	-0.482846	-0.907908	-0.322775	-0.511256	-0.913738	0.799531	0.701611
127	-3.99077	-4.59753	-2.95217	Ctnnd1	CTNND1	%710	XP_001064294	0	catenin delta-1	http://www.phosphosite.org/proteinAction.do?id=20638&showAllSites=true	105	SALRQEK*ALSAIADLLTSEHER	4	638.841	1	0.307213	80.5411	H	126563	143640	63475	40819	31474	38549	54162	56955	126563	216896	63475	63677.6	31474	44716.8	54162	62650.5	171730	63576.3	38095.4	58406.2	0.370212	0.221834	0.340106	-1.43358	-2.17245	-1.55594	-1.99667	-2.20086	-1.56177	0.250578	0.217508
128	3.58332	4.84256	2.41027	Dock1	DOCK1	819	NP_001137330	0	dedicator of cytokinesis protein 1	http://www.phosphosite.org/proteinAction.do?id=10201347&showAllSites=true	215	VFDPKELSK*	3	392.88	1	0.0895121	38.6127	H	48190	45123	231927	246098	255052	275401	142969	125948	48190	68135.7	231927	383913	255052	319465	142969	138543	58162.9	307920	287259	140756	5.2941	4.93887	2.42003	2.40439	2.30418	1.27503	1.8413	2.27577	1.2692	3.58332	4.84256
129	-1.46389	-1.31939	-1.37096	Eps15l1	EPS15R	%534	Q4QQT7	0	epidermal growth factor receptor substrate 15-like 1	http://www.phosphosite.org/proteinAction.do?id=2519801&showAllSites=true	96	SLK*CTQDDINQAR	3	554.934	4	0.20814	33.8551	H	26455	32242	32862	27547	28775	25266	30274	22506	26455	48685.4	32862	42973.3	28775	29308.6	30274	24756.6	37570.2	37917.7	29041.8	27515.3	1.00925	0.773	0.73237	0.0132808	-0.371459	-0.449355	-0.549809	-0.399869	-0.455185	0.68311	0.757927
130	-2.27558	-4.49237	-3.08766	G3bp1; G3bp2	G3BP-1; G3BP-2	%5; %5	D3ZYS7; Q6AY21	0	GTPase activating protein (SH3 domain) binding protein 1	http://www.phosphosite.org/proteinAction.do?id=14406&showAllSites=true	52; 51	VMEK*PSPLLVGR	3	480.606	1	0.0829709	50.6912	H	84490	92049	60206	54418	24044	23011	36739	32667	84490	138994	60206	84892.1	24044	26692.8	36739	35933.7	111742	72549	25368.4	36336.4	0.649255	0.227026	0.325181	-0.623143	-2.13907	-1.62069	-1.18623	-2.16748	-1.62652	0.439449	0.222599
131	-1.41113	-2.47396	-1.99073	G3bp2	G3BP-2	%25	Q6AY21	0	ras GTPase-activating protein-binding protein 2	http://www.phosphosite.org/proteinAction.do?id=24486&showAllSites=true	51	QYYTLLNK*APEYLHR	4	506.515	2	0.263624	65.4197	H	105934	72645	101811	79454	34753	46672	61955	42545	105934	109694	101811	123948	34753	54139.5	61955	46799.5	107814	112880	44446.3	54377.2	1.04699	0.41225	0.504362	0.0662408	-1.27841	-0.987469	-0.496849	-1.30682	-0.993299	0.708653	0.404211
132	1.16878	-1.23234	1.00498	Gga1	Gga1	125	NP_001011994	0	ADP-ribosylation factor-binding protein GGA1	http://www.ncbi.nlm.nih.gov/entrez/query.fcgi?db=protein&cmd=search&term=NP_001011994	62	LIK*EMVQEDQKR	3	544.291	1	0.635042	38.5106	H	25215	35908	54918	52725	16229	42683	38423	37938	25215	54221.1	54918	82251	16229	49512.3	38423	41731.8	39718	68584.5	32870.6	40077.4	1.72678	0.8276	1.00905	0.788088	-0.272995	0.0129945	0.224998	-0.301405	0.00716449	1.16878	0.811462
133	-1.03537	1.14203	1.2511	Gga1	Gga1	28	NP_001011994	0	ADP-ribosylation factor-binding protein GGA1	http://www.ncbi.nlm.nih.gov/entrez/query.fcgi?db=protein&cmd=search&term=NP_001011994	62	VVSPK*YLGSR	3	407.231	3	0.485692	38.3495	H	34529	16875	39258	29727	28764	35459	36997	34896	34529	25481.2	39258	46374.1	28764	41132.4	36997	38385.6	30005.1	42816.1	34948.2	37691.3	1.42696	1.16474	1.25616	0.512943	0.22001	0.329023	-0.0501469	0.1916	0.323193	0.965838	1.14203
134	1.64428	1.23881	1.03718	Gga3	GGA3	%174	NP_001101774	0	ADP-ribosylation factor-binding protein GGA3	http://www.phosphosite.org/proteinAction.do?id=6786337&showAllSites=true	72	NPVFDDEEK*SKLLAK	3	616.323	1	0.326676	50.1035	H	134400	100337	288248	260456	165967	168331	176473	110243	134400	151509	288248	406311	165967	195264	176473	121267	142954	347280	180615	148870	2.4293	1.26345	1.04138	1.28054	0.337366	0.0584991	0.717453	0.308956	0.0526691	1.64428	1.23881
135	1.64428	1.23881	1.03718	Gga3	GGA3	176	NP_001101774	0	ADP-ribosylation factor-binding protein GGA3	http://www.phosphosite.org/proteinAction.do?id=6786337&showAllSites=true	72	NPVFDDEEKSK*LLAK	3	616.323	6	0.326676	50.3004	H	134400	100337	288248	260456	165967	168331	176473	110243	134400	151509	288248	406311	165967	195264	176473	121267	142954	347280	180615	148870	2.4293	1.26345	1.04138	1.28054	0.337366	0.0584991	0.717453	0.308956	0.0526691	1.64428	1.23881
136	-3.10564	-3.20661	-1.52113	Gnb2l1	RACK1	%106	P63245	0	guanine nucleotide-binding protein subunit beta-2-like 1	http://www.phosphosite.org/proteinAction.do?id=4152364&showAllSites=true	35	FVGHTK*DVLSVAFSSDNR	3	698.352	2	0.580568	60.334	H	145803	74697	74470	31122	35541	40265	79828	82602	145803	112792	74470	48550.3	35541	46707.4	79828	90862.2	129298	61510.2	41124.2	85345.1	0.475725	0.318058	0.660066	-1.0718	-1.65264	-0.599317	-1.63489	-1.68105	-0.605147	0.321995	0.311856
137	-1.9202	N.D	N.D	Grb10	Grb10	%254	NP_001102563	0	growth factor receptor-bound protein 10	http://www.phosphosite.org/proteinAction.do?id=6786265&showAllSites=true	50	K*GLAPPFNAPMR	3	471.587	1	0	56.9471	H	157743		121370						157743		121370						157743	121370			0.769416			-0.378164			-0.941254			0.52078
138	-11.4457	-11.4324	N.D	Grb14	GRB14	318	O88900	0	growth factor receptor-bound protein 14	http://www.phosphosite.org/proteinAction.do?id=6784705&showAllSites=true	61	DLK*MLCAEEDQSR	3	570.259	1	0.0730312	50.28	A	390078	356901		38435	40505	36527			390078	538921		59958.6	40505	42371.3			464499	59958.6	41438.2		0.129082	0.0892104		-2.95364	-3.48664		-3.51673	-3.51505		0.0873694	0.0874708
139	-1.39254	-1.5361	-2.17962	Grb2	Grb2	%109	P62994	0	growth factor receptor-bound protein 2	http://www.phosphosite.org/proteinAction.do?id=10199670&showAllSites=true	25	FGNDVQHFK*VLR	3	525.279	1	0.656385	49.7202	H	61198	49419	91728	33572	43164	40529	17001	41423	61198	74622.7	91728	52372.3	43164	47013.6	17001	45565.3	67910.3	72050.2	45088.8	31283.2	1.06096	0.663946	0.460654	0.0853703	-0.590862	-1.11825	-0.47772	-0.619272	-1.12408	0.718112	0.651
140	1.77341	2.16344	1.24685	Hgs	Hrs	%207	Q9JJ50	0	hepatocyte growth factor-regulated tyrosine kinase substrate	http://www.phosphosite.org/proteinAction.do?id=3906&showAllSites=true	86	FGIEK*EVR	3	364.533	2	0.325389	40.8037	H	123233	77132	250612	241942	263419	228859	152956	133751	123233	116469	250612	377430	263419	265476	152956	147126	119851	314021	264448	150041	2.62009	2.20647	1.25189	1.38962	1.14174	0.324113	0.826526	1.11333	0.318283	1.77341	2.16344
141	-1.2104	1.00783	-1.58825	Hgs	Hrs	%512	Q9JJ50	0	hepatocyte growth factor-regulated tyrosine kinase substrate	http://www.phosphosite.org/proteinAction.do?id=3906&showAllSites=true	86	QIQLAQK*LEIMR	3	528.968	1	0.470725	67.2749	H	110099	55109	125730	70661	103440	82123	70523	46986	110099	83214.6	125730	110231	103440	95262.7	70523	51684.6	96656.8	117981	99351.3	61103.8	1.22061	1.02788	0.632173	0.287606	0.0396683	-0.661609	-0.275484	0.0112583	-0.667439	0.826173	1.00783
143	-1.51608	-2.01893	-1.55769	Lamtor1	LAMTOR1	%20	Q6P791	0	ragulator complex protein LAMTOR1	http://www.phosphosite.org/proteinAction.do?id=20621&showAllSites=true	18	K*LLLDPSNTPTK	3	480.94	10	0.0968126	45.16	H	711498	676801	715763	624044	381388	426117	516430	546291	711498	1.02197e+06	715763	973509	381388	494296	516430	600920	866734	844636	437842	558675	0.974504	0.505163	0.644575	-0.0372595	-0.985179	-0.633579	-0.600349	-1.01359	-0.639409	0.659594	0.495313
144	-2.79682	-1.70394	-1.97684	Lamtor1	LAMTOR1	%31	Q6P791	0	ragulator complex protein LAMTOR1	http://www.phosphosite.org/proteinAction.do?id=20621&showAllSites=true	18	KLLLDPSNTPTK*ALNGAEPSYHSLPSAR	4	773.66	6	0.408538	60.8267	A	590217	574999	316797	290797	382491	422818	460988	254343	590217	868248	316797	453643	382491	490469	460988	279777	729233	385220	436480	370383	0.528254	0.598547	0.507907	-0.920696	-0.740464	-0.977363	-1.48379	-0.768874	-0.983193	0.357549	0.586875
146	-1.56581	-1.08523	-1.49869	Maged1	NRAGE	%248	Q9ES73	0	melanoma-associated antigen D1	http://www.phosphosite.org/proteinAction.do?id=9433405&showAllSites=true	86	K*INNLNVEENSNGDQR	3	653.316	2	0.260895	35.3867	H	16431	14676		11671	20164	13883	13396	11326	16431	22160.8		18206.8	20164	16104.3	13396	12458.6	19295.9	18206.8	18134.1	12927.3	0.943557	0.939793	0.669951	-0.0838186	-0.0895845	-0.577872	-0.646909	-0.117995	-0.583702	0.638647	0.921468
147	-1.82902	-2.55976	-1.94833	Mavs	MAVS	249	Q66HG9	0	mitochondrial antiviral-signaling protein	http://www.phosphosite.org/proteinAction.do?id=23478&showAllSites=true	54	LSPGVTVSALSAK*TTLSSSSTGSAFAK	3	890.471	5	0.634735	68.355	H	166817	63462	102888	70044		45106	76327	53658	166817	95827.6	102888	109269		52323	76327	59023.8	131322	106078	52323	67675.4	0.807771	0.398432	0.515338	-0.307982	-1.3276	-0.956409	-0.871072	-1.35601	-0.962239	0.54674	0.390662
148	-1.02869	-1.47123	1.06968	Mavs	MAVS	263	Q66HG9	0	mitochondrial antiviral-signaling protein	http://www.phosphosite.org/proteinAction.do?id=23478&showAllSites=true	54	TTLSSSSTGSAFAK*GAGDQAK	3	696.006	1	0.564686	40.7443	H	39395	16912	46543	29945	19904	21645	39558	27436	39395	25537.1	46543	46714.2	19904	25108.2	39558	30179.6	32466.1	46628.6	22506.1	34868.8	1.43623	0.693219	1.07401	0.522283	-0.528616	0.103004	-0.0408072	-0.557026	0.0971744	0.972111	0.679702
149	1.08652	-1.48381	-1.08028	Mavs	MAVS	270	Q66HG9	0	mitochondrial antiviral-signaling protein	http://www.phosphosite.org/proteinAction.do?id=23478&showAllSites=true	54	GAGDQAK*AATCVSTK	3	526.923	1	0.64646	27.07	H	24105	13329	33844	23820	21228	7909	21436	17886	24105	20126.8	33844	37159.2	21228	9174.44	21436	19674.6	22115.9	35501.6	15201.2	20555.3	1.60525	0.687344	0.929436	0.6828	-0.540897	-0.105573	0.11971	-0.569307	-0.111403	1.08652	0.673941
150	1.65354	1.31258	1.74705	Mavs	MAVS	%342	Q66HG9	0	mitochondrial antiviral-signaling protein	http://www.phosphosite.org/proteinAction.do?id=23478&showAllSites=true	54	SVYTGIVPSK*VTASVAK	3	607.675	2	0.304005	58.5886	H	91518	62028	225298	145574	107781	120791	152951	156253	91518	93662.3	225298	227095	107781	140118	152951	171878	92590.1	226197	123949	162415	2.44299	1.33869	1.75412	1.28865	0.420819	0.810751	0.725558	0.392409	0.804921	1.65354	1.31258
151	-1.66122	-2.58285	-2.9456	Mavs	MAVS	47	Q66HG9	0	mitochondrial antiviral-signaling protein	http://www.phosphosite.org/proteinAction.do?id=23478&showAllSites=true	54	ASYK*QLGNQGTLWELFNTLQR	3	861.11	2	0.908734	94.0943	A	1233412	268394	692425	490363	311647	289155	237006	292331	1233412	405275	692425	764966	311647	335420	237006	321564	819343	728696	323533	279285	0.889365	0.394869	0.340864	-0.169152	-1.34055	-1.55273	-0.732242	-1.36896	-1.55856	0.601968	0.387169
152	1.21134	-1.59127	1.28782	Mpp7	MPP7	56	Q5U2Y3	0	PREDICTED: membrane protein, palmitoylated 7 (MAGUK p55 subfamily member 7) isoform 2	http://www.phosphosite.org/proteinAction.do?id=2264309&showAllSites=true	66	IHEK*LHYYEK	3	491.921	1	1.05107	30.6449	H	47041		59288	69928	51500	7586	46305	68497	47041		59288	109088	51500	8799.76	46305	75346.7	47041	84187.8	30149.9	60825.9	1.78967	0.640928	1.29304	0.839693	-0.641766	0.370766	0.276603	-0.670176	0.364936	1.21134	0.62843
154	-1.78238	1.16633	-1.49614	Ndfip1	Ndfip1	%83	Q5U2S1	0	NEDD4 family-interacting protein 1	http://www.phosphosite.org/proteinAction.do?id=2135015&showAllSites=true	25	TK*AEATIPLVPGRDEDFVGRDDFDDADQLR	4	869.674	5	0.722913	68.4486	H	92991	30080	57535	36664	76456	76024	57300	32352	92991	45420.8	57535	57195.8	76456	88187.8	57300	35587.2	69205.9	57365.4	82321.9	46443.6	0.828909	1.18952	0.671093	-0.270714	0.250382	-0.575415	-0.833804	0.221972	-0.581245	0.561048	1.16633
155	1.26959	1.67434	1.18323	Pacsin3	PACSIN3	145	Q5I2Z0	0	protein kinase C and casein kinase substrate in neurons 3	http://www.phosphosite.org/proteinAction.do?id=11959708&showAllSites=true	49	AQKPWLK*R	3	380.893	4	0.309007	31.2137	H	84447	54161	143349	107983	129759	132846	91648	96215	84447	81783.1	143349	168453	129759	154101	91648	105837	83115.1	155901	141930	98742.2	1.87573	1.70764	1.18802	0.907451	0.772	0.248558	0.344361	0.74359	0.242728	1.26959	1.67434
157	-1.17249	-1.21627	-1.0244	Pacsin3	PACSIN3	%175	Q5I2Z0	0	protein kinase C and casein kinase substrate in neurons 3	http://www.phosphosite.org/proteinAction.do?id=11959708&showAllSites=true	49	ESHAK*ADSSMSQEQLR	3	639.962	10	0.573819	29.556	H	108422	64099	155824	65871	102294	60158	112684	80410	108422	96789.5	155824	102759	102294	69783.3	112684	88451	102606	129291	86038.6	100568	1.26008	0.838536	0.980135	0.333515	-0.254055	-0.0289474	-0.229575	-0.282465	-0.0347774	0.852886	0.822185
159	1.39085	-1.67786	1.4568	Pacsin3	PACSIN3	392	Q5I2Z0	0	protein kinase C and casein kinase substrate in neurons 3	http://www.phosphosite.org/proteinAction.do?id=11959708&showAllSites=true	49	AGEELLK*MSEEDEQGWCQGQLQSGR	3	993.778	3	0.348171	71.0133	H		15368	36940	37455		12160	40763	24657		23205.7	36940	58429.8		14105.6	40763	27122.7	23205.7	47684.9	14105.6	33942.8	2.05488	0.607851	1.4627	1.03905	-0.71821	0.54863	0.475965	-0.74662	0.5428	1.39085	0.595998
160	-2.32363	-1.95878	-1.74066	Pacsin3	PACSIN3	%70	Q5I2Z0	0	protein kinase C and casein kinase substrate in neurons 3	http://www.phosphosite.org/proteinAction.do?id=11959708&showAllSites=true	49	GAVEK*GPQYGTLEK	3	530.942	2	0.440042	38.0551	H	57362	42940	32041	29268	39534	20770	29741	37043	57362	64839.4	32041	45658.1	39534	24093.2	29741	40747.3	61100.7	38849.5	31813.6	35244.2	0.635828	0.520675	0.576821	-0.653291	-0.941545	-0.793805	-1.21638	-0.969955	-0.799635	0.430361	0.510522
162	1.59052	1.8456	1.49926	Pdcd6ip	Alix	%506	Q9QZA2	0	programmed cell death 6-interacting protein	http://www.phosphosite.org/proteinAction.do?id=15563715&showAllSites=true	97	AVLDK*AVQADGQVK	3	519.286	4	0.249282	42.3826	H	64179	49268	145028	115772	122813	118987	117831	82516	64179	74394.7	145028	180604	122813	138025	117831	90767.6	69286.8	162816	130419	104299	2.34989	1.8823	1.50533	1.23259	0.9125	0.590076	0.669501	0.88409	0.584246	1.59052	1.8456
163	-1.4076	-1.34292	-1.69311	Pde4dip	PDE4DIP	%1215	Q9WUJ3	0	myomegalin	http://www.phosphosite.org/proteinAction.do?id=24477&showAllSites=true	262	SQAQDSGHQPEFSLPGSTK*HLR	4	631.06	9	0.634071	47.6578	H	153504	58466	108522	93116	64532	102668	78372	59103	153504	88283.7	108522	145261	64532	119095	78372	65013.3	120894	126891	91813.4	71692.6	1.04961	0.759455	0.593022	0.0698546	-0.396963	-0.753843	-0.493235	-0.425373	-0.759673	0.71043	0.744646
165	1.16342	1.30426	1.28111	Pdlim5	LIM	%22	Q62920	0	PDZ and LIM domain protein 5	http://www.phosphosite.org/proteinAction.do?id=3473&showAllSites=true	63	LQGGK*DFNMPLTISSLK	3	655.015	1	0.446201	71.3712	H	179429	95620	307224	159855	219840	181810	183134	212172	179429	144386	307224	249374	219840	210900	183134	233389	161908	278299	215370	208262	1.71887	1.3302	1.2863	0.781464	0.411645	0.363226	0.218374	0.383235	0.357396	1.16342	1.30426
167	1.35377	1.78028	1.53365	Pdlim5	LIM	296	Q62920	0	PDZ and LIM domain protein 5	http://www.phosphosite.org/proteinAction.do?id=3473&showAllSites=true	63	ILAQITGTEHLK*ESENDNAK	4	582.048	6	0.494359	47.1565	H	267226	128792	503384	269274	414887	365017	355390	323243	267226	194476	503384	420067	414887	423420	355390	355567	230851	461726	419153	355479	2.0001	1.81569	1.53986	1.00007	0.860516	0.622801	0.436984	0.832106	0.616971	1.35377	1.78028
173	1.09725	1.44943	1.63208	Pdlim5	LIM	%305	Q62920	0	PDZ and LIM domain protein 5	http://www.phosphosite.org/proteinAction.do?id=3473&showAllSites=true	63	ILAQITGTEHLKESENDNAKK*	4	614.071	9	0.614192	42.1161	H	301010	118721	379886	255576	434491	237487	451871	304689	301010	179269	379886	398699	434491	275485	451871	335158	240139	389292	354988	393514	1.62111	1.47826	1.63869	0.696982	0.563898	0.712545	0.133892	0.535488	0.706715	1.09725	1.44943
175	N.D	N.D	N.D	Pdlim5	LIM	%34	Q62920	0	PDZ and LIM domain protein 5	http://www.phosphosite.org/proteinAction.do?id=3473&showAllSites=true	63	LQGGKDFNMPLTISSLK*DGGK	3	774.07	1	0.465088	67.1361	H			59286		60989	30802	53373	39713			59286		60989	35730.3	53373	43684.3		59286	48359.7	48528.7
177	-1.16057	1.92313	1.40484	Pdlim5	LIM	%89	Q62920	0	PDZ and LIM domain protein 5	http://www.phosphosite.org/proteinAction.do?id=3473&showAllSites=true	63	ASAAAK*SEPVAVQK	3	490.935	10	0.06609	27.9876	H	106009	101529	136372	124195	235479	235466	182653	166475	106009	153309	136372	193744	235479	273141	182653	183123	129659	165058	254310	182888	1.27302	1.96138	1.41053	0.348253	0.971866	0.496237	-0.214837	0.943456	0.490407	0.861643	1.92313
178	-1.14689	-1.56028	-2.67983	Sh3rf1	SH3RF1	866, 867	Q71F54	0	putative E3 ubiquitin-protein ligase SH3RF1	http://www.phosphosite.org/proteinAction.do?id=6784952&showAllSites=true	94	KEGDIVFVHK*K*	4	382.712	1	0.607672	44.1163	H	142019	122354	243311	113872	110879	88551	32583	81681	142019	184755	243311	177640	110879	102719	32583	89849.1	163387	210476	106799	61216.1	1.28821	0.653658	0.37467	0.365362	-0.613392	-1.41631	-0.197728	-0.641802	-1.42214	0.871923	0.640912
180	1.68962	1.53814	1.66277	Snta1	SNTA1	%349	B5DFL0	0	alpha-1-syntrophin	http://www.phosphosite.org/proteinAction.do?id=25155&showAllSites=true	53	LVHSGPSK*GSVPYDAELSFALR	4	611.82	13	0.476524	66.6762	H	400691	198718	777847	622722	502787	514233	670779	453755	400691	300064	777847	971446	502787	596510	670779	499131	350378	874647	549649	584955	2.4963	1.56873	1.6695	1.31979	0.649599	0.739415	0.7567	0.621189	0.733585	1.68962	1.53814
181	-1.58171	-1.26556	-1.76837	Snta1	SNTA1	423	B5DFL0	0	alpha-1-syntrophin	http://www.phosphosite.org/proteinAction.do?id=25155&showAllSites=true	53	AAEGVQEVSTACTWNGRPCNLSVHIDK*GFTLWAAEPGATR	5	895.032	1	0.730433	77.7293	H	45322		42334		53326	17002	25733		45322		42334		53326	19722.3	25733		45322	42334	36524.2	25733	0.934072	0.805881	0.567782	-0.0983947	-0.31136	-0.816592	-0.661485	-0.33977	-0.822422	0.632227	0.790167
182	1.12359	1.56194	1.60185	Snta1	SNTA1	97	B5DFL0	0	alpha-1-syntrophin	http://www.phosphosite.org/proteinAction.do?id=25155&showAllSites=true	53	KADAGGLGISIK*GGR	3	505.286	4	0.206351	41.3148	H	52199	56070	78164	95535	116930	87152	91084	117309	52199	84665.7	78164	149035	116930	101096	91084	129040	68432.4	113599	109013	110062	1.66002	1.59301	1.60833	0.731204	0.671752	0.685565	0.168114	0.643342	0.679735	1.12359	1.56194
183	1.37827	-1.42229	-1.25261	Synj2bp	SYNJ2BP	%64	Q9WVJ4	0	synaptojanin-2-binding protein	http://www.phosphosite.org/proteinAction.do?id=15419&showAllSites=true	16	LQEGDK*ILSVNGQDLK	3	624.334	2	0.575486	54.3646	H	91153	74475	109629	195501	98056	41334	95749	61326	91153	112457	109629	304982	98056	47947.4	95749	67458.6	101805	207305	73001.7	81603.8	2.0363	0.717073	0.801569	1.02595	-0.479808	-0.319102	0.462857	-0.508218	-0.324932	1.37827	0.70309
185	-1.62135	-1.63621	-2.01842	Ube2m	UBE2M	%92	NP_001101941	0	NEDD8-conjugating enzyme Ubc12	http://www.phosphosite.org/proteinAction.do?id=6786573&showAllSites=true	21	VGQGYPHDPPK*VK	4	384.705	2	0.5281	31.5447	H	39777	30373	34118	28154	22529	26597	28366	12941	39777	45863.2	34118	43920.2	22529	30852.5	28366	14235.1	42820.1	39019.1	26690.8	21300.5	0.911233	0.623323	0.497443	-0.134107	-0.681948	-1.0074	-0.697197	-0.710358	-1.01323	0.616769	0.611168
186	1.1279	-1.09246	1.03687	Ubxn1	UBXN1	%105	Q499N6	0	UBX domain-containing protein 1	http://www.phosphosite.org/proteinAction.do?id=24979988&showAllSites=true	34	MLELVAQK*QR	3	443.915	8	0.264515	45.126	H	464747	678599	1126930	868626	689248	604514	761852	717050	464747	1.02468e+06	1126930	1.35506e+06	689248	701236	761852	788755	744716	1.24099e+06	695242	775304	1.6664	0.933567	1.04107	0.736734	-0.0991744	0.0580713	0.173644	-0.127584	0.0522413	1.1279	0.915363
190	1.06745	1.04473	1.77981	Ywhab	14-3-3 beta	%140	P35213	0	14-3-3 protein beta/alpha	http://www.phosphosite.org/proteinAction.do?id=3934&showAllSites=true	28	YLSEVASGDNK*QTTVSNSQQAYQEAFEISKK	4	891.933	7	0.42084	62.9848	H	28888	15638	21925	39022	32012	20628	44125	45178	28888	23613.4	21925	60874.3	32012	23928.5	44125	49695.8	26250.7	41399.7	27970.2	46910.4	1.57709	1.0655	1.78702	0.657264	0.0915373	0.837552	0.0941736	0.0631273	0.831722	1.06745	1.04473
189	-1.16078	-1.0208	1.22919	Ywhab; Ywhae; Ywhaq; Ywhaz	14-3-3 beta; 14-3-3 epsilon; 14-3-3 theta; 14-3-3 zeta	%13; %12; %11; %11	P35213; P62260; P68255; P63102	0	14-3-3 protein beta/alpha	http://www.phosphosite.org/proteinAction.do?id=3934&showAllSites=true	28; 29; 28; 28	AK*LAEQAER	2	565.302	1	0.612104	24.8595	H	17767	7033	15969	12924	11205	14790	18072	15420	17767	10619.8	15969	20161.4	11205	17156.4	18072	16962	14193.4	18065.2	14180.7	17517	1.27279	0.999104	1.23416	0.347993	-0.001293	0.303534	-0.215097	-0.029703	0.297704	0.861488	0.979622
188	-1.30353	-1.48373	-1.19298	Ywhab; Ywhag; Ywhah; Ywhaq; Ywhaz	14-3-3 beta; 14-3-3 gamma; 14-3-3 eta; 14-3-3 theta; 14-3-3 zeta	%122; %125; %125; %120; %120	P35213; P61983; P68511; P68255; P63102	0	14-3-3 protein beta/alpha	http://www.phosphosite.org/proteinAction.do?id=3934&showAllSites=true	28; 28; 28; 28; 28	VFYLK*MK	3	348.197	12	0.227789	51.8337	H	876991	668446	1005090	726225	669041	541032	716754	791678	876991	1.00935e+06	1005090	1132911	669041	627597	716754	870846	943172	1.069e+06	648319	793800	1.13341	0.687381	0.841628	0.180669	-0.540817	-0.248746	-0.382421	-0.569227	-0.254576	0.767149	0.673978
193	-1.33141	-1.50983	-1.15663	Ywhab; Ywhag; Ywhah; Ywhaz	14-3-3 beta; 14-3-3 gamma; 14-3-3 eta; 14-3-3 zeta	%51; %50; %50; %49	P35213; P61983; P68511; P63102	0	14-3-3 protein beta/alpha	http://www.phosphosite.org/proteinAction.do?id=3934&showAllSites=true	28; 28; 28; 28	NLLSVAYK*NVVGAR	3	539.974	10	0.657079	75.5731	H	2133890	780016	2183850	955806	1023540	1046140	1248870	1478160	2133890	1.17782e+06	2183850	1.49106e+06	1023540	1.21352e+06	1248870	1.62598e+06	1.65586e+06	1.83745e+06	1.11853e+06	1437423	1.10967	0.6755	0.868084	0.15013	-0.565973	-0.204093	-0.41296	-0.594383	-0.209923	0.751081	0.662328
195	1.2735	1.7635	1.55627	Ywhae	14-3-3 epsilon	%106	P62260	1	14-3-3 protein epsilon	http://www.phosphosite.org/proteinAction.do?id=4060726&showAllSites=true	29	LICCDILDVLDK*HLIPAANTGESK	4	703.111	6	0.277187	91.1666	H	318981	319106	735477	494417	609884	715918	705532	496200	318981	481850	735477	771291	609884	830465	705532	545820	400416	753384	720174	625676	1.8815	1.79857	1.56257	0.911887	0.846848	0.643918	0.348797	0.818438	0.638088	1.2735	1.7635
196	1.34759	1.23605	1.23553	Ywhae	14-3-3 epsilon	%125	P62260	1	14-3-3 protein epsilon	http://www.phosphosite.org/proteinAction.do?id=4060726&showAllSites=true	29	MK*GDYHR	2	510.738	5	0.334848	22.3382	H	44265	51121	123208	76033	88592	55622	75459	68376	44265	77192.7	123208	118611	88592	64521.5	75459	75213.6	60728.9	120910	76556.8	75336.3	1.99098	1.26063	1.24054	0.993476	0.334148	0.310963	0.430386	0.305738	0.305133	1.34759	1.23605
200	-1.43395	-1.12672	-1.02079	Ywhae	14-3-3 epsilon	%142	P62260	1	14-3-3 protein epsilon	http://www.phosphosite.org/proteinAction.do?id=4060726&showAllSites=true	29	YLAEFATGNDRK*EAAENSLVAYK	4	669.333	23	0.544792	60.284	H	629228	279256	610010	303049	455485	427396	507946	477930	629228	421677	610010	472756	455485	495779	507946	525723	525452	541383	475632	516834	1.03032	0.905186	0.983599	0.0430904	-0.143713	-0.0238574	-0.52	-0.172123	-0.0296874	0.697372	0.887535
202	-1.47462	-1.5789	-1.02836	Ywhae	14-3-3 epsilon	%153	P62260	1	14-3-3 protein epsilon	http://www.phosphosite.org/proteinAction.do?id=4060726&showAllSites=true	29	EAAENSLVAYK*AASDIAMTELPPTHPIR	4	778.146	1	0.609786	78.4649	H	55326	21989	44349		34424	19622	29029	52189	55326	33203.4	44349		34424	22761.5	29029	57407.9	44264.7	44349	28592.8	43218.4	1.0019	0.64595	0.976364	0.00274509	-0.630507	-0.0345091	-0.560345	-0.658917	-0.0403391	0.67814	0.633354
203	-1.10386	-1.21513	-1.39948	Ywhae	14-3-3 epsilon	%196	P62260	1	14-3-3 protein epsilon	http://www.phosphosite.org/proteinAction.do?id=4060726&showAllSites=true	29	LAK*AAFDDAIAELDTLSEESYK	3	838.746	5	0.627906	95.4025	H	123796	47667	162386	63872	82960	70135	66144	67557	123796	71977.2	162386	99640.3	82960	81356.6	66144	74312.7	97886.6	131013	82158.3	70228.4	1.33842	0.839321	0.717446	0.420529	-0.252705	-0.479058	-0.142561	-0.281115	-0.484888	0.905909	0.822955
206	-1.17462	1.00083	1.37427	Ywhae	14-3-3 epsilon	%50	P62260	1	14-3-3 protein epsilon	http://www.phosphosite.org/proteinAction.do?id=4060726&showAllSites=true	29	NLLSVAYK*NVIGAR	3	544.646	16	0.363255	62.04	A	14238306	13443447	22597840	13361361	18901909	14096615	24732807	20839752	14238306	2.02996e+07	22597840	2.08437e+07	18901909	1.63521e+07	24732807	2.29237e+07	1.7269e+07	2.17208e+07	1.7627e+07	2.38283e+07	1.25779	1.02073	1.37983	0.330895	0.0296054	0.464493	-0.232195	0.00119541	0.458663	0.851339	1.00083
207	1.28651	1.40935	-1.32943	Ywhag	14-3-3 gamma	%10	P61983	0	14-3-3 protein gamma	http://www.phosphosite.org/proteinAction.do?id=6784897&showAllSites=true	28	EQLVQK*AR	2	543.307	7	0.223404	25.8336	H	28196	20503	50600	39640	36890	41499	21224	21321	28196	30959.5	50600	61838.4	36890	48138.8	21224	23453.1	29577.8	56219.2	42514.4	22338.6	1.90073	1.43738	0.755248	0.92655	0.523439	-0.404977	0.36346	0.495029	-0.410807	1.28651	1.40935
211	1.32627	1.92628	1.82204	Ywhag	14-3-3 gamma	%142	P61983	0	14-3-3 protein gamma	http://www.phosphosite.org/proteinAction.do?id=6784897&showAllSites=true	28	YLAEVATGEK*R	3	450.905	15	0.156467	36.9343	H	151214	121087	287457	235329	293240	312968	321378	263409	151214	182841	287457	367113	293240	363043	321378	289750	167028	327285	328141	305564	1.95947	1.96459	1.82942	0.970461	0.974231	0.871387	0.407371	0.945821	0.865557	1.32627	1.92628
213	2.34523	2.17692	1.2317	Ywhag	14-3-3 gamma	%152	P61983	0	14-3-3 protein gamma	http://www.phosphosite.org/proteinAction.do?id=6784897&showAllSites=true	28	ATVVESSEK*AYSEAHEISKEHMQPTHPIR	5	681.936	2	0.558805	56.4679	H	32849	21675	49416	113979	71677	63725	33890	42918	32849	32729.2	49416	177807	71677	73921	33890	47209.8	32789.1	113612	72799	40549.9	3.46492	2.22022	1.23669	1.79282	1.1507	0.306481	1.22973	1.12229	0.300651	2.34523	2.17692
214	1.67433	3.29429	2.00773	Ywhag	14-3-3 gamma	%162	P61983	0	14-3-3 protein gamma	http://www.phosphosite.org/proteinAction.do?id=6784897&showAllSites=true	28	AYSEAHEISK*EHMQPTHPIR	4	619.551	1	0.553007	37.328	H	27185	11901	49367	39958	83929	58435	45241	41624	27185	17970.5	49367	62334.5	83929	67784.6	45241	45786.4	22577.8	55850.7	75856.8	45513.7	2.47371	3.3598	2.01586	1.30667	1.74838	1.0114	0.743584	1.71997	1.00557	1.67433	3.29429
215	1.38905	2.11518	1.67027	Ywhag	14-3-3 gamma	%69	P61983	0	14-3-3 protein gamma	http://www.phosphosite.org/proteinAction.do?id=6784897&showAllSites=true	28	VISSIEQK*TSADGNEK	3	607.306	6	0.354458	36.0308	H	103934	69002	203485	143357	264878	158710	164703	167575	103934	104193	203485	223637	264878	184104	164703	184333	104064	213561	224491	174518	2.05222	2.15725	1.67703	1.03718	1.10919	0.74591	0.474094	1.08078	0.74008	1.38905	2.11518
216	-1.15788	1.47422	1.57499	Ywhag	14-3-3 gamma	%77	P61983	0	14-3-3 protein gamma	http://www.phosphosite.org/proteinAction.do?id=6784897&showAllSites=true	28	TSADGNEK*KIEMVR	3	564.618	6	0.492634	34.4139	H	118115	57085	142034	76068	166013	121706	173635	135872	118115	86198.4	142034	118666	166013	141179	173635	149459	102157	130350	153596	161547	1.27598	1.50353	1.58137	0.351608	0.588357	0.661171	-0.211482	0.559947	0.655341	0.863649	1.47422
209	1.21506	2.12535	1.80637	Ywhag; Ywhah; Ywhaz	14-3-3 gamma; 14-3-3 eta; 14-3-3 zeta	%127; %127; %122	P61983; P68511; P63102	0	14-3-3 protein gamma	http://www.phosphosite.org/proteinAction.do?id=6784897&showAllSites=true	28; 28; 28	MK*GDYYR	3	349.496	4	0.207574	29.3725	H	35216	33973	69167	55219	96646	78350	63310	85092	35216	51299.2	69167	86141.6	96646	90886	63310	93601.2	43257.6	77654.3	93766	78455.6	1.79516	2.16762	1.81368	0.844112	1.11611	0.858922	0.281022	1.0877	0.853092	1.21506	2.12535
217	-1.14338	-1.15423	1.16713	Ywhaz	14-3-3 zeta	%11	P63102	0	14-3-3 protein zeta/delta	http://www.phosphosite.org/proteinAction.do?id=6785650&showAllSites=true	28	AK*LAEQAERYDDMAACMK	3	739.003	4	0.750795	54.3638	H	292180	89532	339407	136428	131851	211878	300922	181726	292180	135193	339407	212828	131851	245778	300922	199899	213687	276117	188815	250410	1.29216	0.883606	1.17186	0.369785	-0.178525	0.228797	-0.193305	-0.206935	0.222967	0.8746	0.866376
220	-1.46052	-1.2416	-1.28642	Ywhaz	14-3-3 zeta	%138	P63102	0	14-3-3 protein zeta/delta	http://www.phosphosite.org/proteinAction.do?id=6785650&showAllSites=true	28	YLAEVAAGDDK*K	3	465.237	17	0.356066	35.6089	H	389574	302094	442714	264623	347193	299585	326584	303192	389574	456162	442714	412812	347193	347519	326584	333511	422868	427763	347356	330048	1.01158	0.821428	0.780498	0.0166042	-0.283793	-0.357533	-0.546486	-0.312203	-0.363363	0.684686	0.805411
Adhesion or extracellular matrix protein
2831	5.67482	7.97422	4.14512	Sept11	Sept11	397	NP_001100678	0	septin-11	http://www.ncbi.nlm.nih.gov/entrez/query.fcgi?db=protein&cmd=search&term=NP_001100678	50	KKELEEEVSNFQK*K	4	463.247	5	0.346276	39.3807	H	9300	15331	118365	98525	121169	123051	76115	53580	9300	23149.8	118365	153699	121169	142739	76115	58938	16224.9	136032	131954	67526.5	8.38415	8.13281	4.1619	3.06766	3.02375	2.05724	2.50457	2.99534	2.05141	5.67482	7.97422
2832	-1.14553	1.60412	-1.34974	Sept11	Sept11	398	NP_001100678	0	septin-11	http://www.ncbi.nlm.nih.gov/entrez/query.fcgi?db=protein&cmd=search&term=NP_001100678	50	KKELEEEVSNFQKK*	3	617.327	1	0.314666	39.0383	H	34827	26410	29680	42738	70333	44731	28693	24436	34827	39879.1	29680	66671.3	70333	51888	28693	26879.6	37353.1	48175.6	61110.5	27786.3	1.28974	1.63602	0.743883	0.367078	0.710194	-0.426852	-0.196012	0.681784	-0.432682	0.87296	1.60412
2833	1.58151	2.5545	1.92149	Sept11	Sept11	399	NP_001100678	0	septin-11	http://www.ncbi.nlm.nih.gov/entrez/query.fcgi?db=protein&cmd=search&term=NP_001100678	50	ELEEEVSNFQKKK*	3	574.628	2	0.375956	43.67	H	35072	28801	96371	55893	97727	92198	86339	59298	35072	43489.5	96371	87193.1	97727	106950	86339	65227.8	39280.8	91782	102338	75783.4	2.33657	2.6053	1.92928	1.22439	1.38145	0.948059	0.661299	1.35304	0.942229	1.58151	2.5545
2834	2.73987	3.44008	2.23118	Sept11	Sept11	418	NP_001100678	0	septin-11	http://www.ncbi.nlm.nih.gov/entrez/query.fcgi?db=protein&cmd=search&term=NP_001100678	50	AAAQLLQSQAQQSGAQQTK*K	3	733.721	8	0.37933	39.4939	H	33660	19422	117632	88037	102804	101885	66923	67438	33660	29327.2	117632	137338	102804	118187	66923	74181.8	31493.6	127485	110495	70552.4	4.04796	3.5085	2.24021	2.01719	1.81085	1.16364	1.4541	1.78244	1.15781	2.73987	3.44008
2836	2.73987	3.44008	2.23118	Sept11	Sept11	419	NP_001100678	0	septin-11	http://www.ncbi.nlm.nih.gov/entrez/query.fcgi?db=protein&cmd=search&term=NP_001100678	50	AAAQLLQSQAQQSGAQQTKK*	3	733.721	1	0.37933	39.4939	H	33660	19422	117632	88037	102804	101885	66923	67438	33660	29327.2	117632	137338	102804	118187	66923	74181.8	31493.6	127485	110495	70552.4	4.04796	3.5085	2.24021	2.01719	1.81085	1.16364	1.4541	1.78244	1.15781	2.73987	3.44008
221	-1.78803	-1.83023	-1.82708	A1i3; Mug2	Mug1; Mug2	125; 124	P14046; Q6IE52	0	alpha-1-inhibitor 3 precursor	http://www.phosphosite.org/proteinAction.do?id=6782827&showAllSites=true	164; 162	K*ESVVFVQTDKPMYKPGQSVK	4	628.083	1	0.958188	46.99	H	49049	24973	55150	10601	26815	18561	28746	17210	49049	37709.2	55150	16537.6	26815	21530.8	28746	18931	43379.1	35843.8	24172.9	23838.5	0.826291	0.557247	0.549539	-0.275278	-0.843611	-0.863707	-0.838368	-0.872021	-0.869537	0.559276	0.546381
222	-2.72815	-2.44725	-1.46274	A1i3; Mug2	Mug1; Mug2	567; %560	P14046; Q6IE52	0	alpha-1-inhibitor 3 precursor	http://www.phosphosite.org/proteinAction.do?id=6782827&showAllSites=true	164; 162	K*VHLSFSPSQSLPASQTHMR	4	588.802	6	0.394899	50.45	A	9693953	5896807	5360321	3020186	4013154	3222070	6481119	5713629	9693953	8.90418e+06	5360321	4.71149e+06	4013154	3.7376e+06	6481119	6.28499e+06	9.29907e+06	5.03591e+06	3.87538e+06	6.38306e+06	0.54155	0.416749	0.686419	-0.884835	-1.26275	-0.542839	-1.44792	-1.29116	-0.548669	0.366548	0.408623
223	-1.0693	1.85008	-1.038	ACF7	ACF7	340	NP_001129230	0		http://www.phosphosite.org/proteinAction.do?id=21034&showAllSites=true	831	WQEYQSRVDSLIPWIRQHTILM#SDK*	5	652.732	1	0.44167	81.02	H	34260	18254	46999	24629	52156	55601	25819	30893	34260	27563.5	46999	38421.2	52156	64497.2	25819	33982.3	30911.8	42710.1	58326.6	29900.7	1.38168	1.88687	0.96729	0.466422	0.915997	-0.0479794	-0.0966683	0.887587	-0.0538094	0.93519	1.85008
511	1.03056	-1.91799	-2.13277	Actr2	ARP2	%118	Q5M7U6	0	actin-related protein 2	http://www.phosphosite.org/proteinAction.do?id=11959848&showAllSites=true	45	ILLTEPPMNPTK*NR	3	579.982	4	0.706148	53.1688	H	105710	42322	169799	56702	42863	40802	41300	35046	105710	63906.2	169799	88455.1	42863	47330.3	41300	38550.6	84808.1	129127	45096.7	39925.3	1.52258	0.531749	0.470772	0.606517	-0.911182	-1.0869	0.0434272	-0.939592	-1.09273	1.03056	0.52138
512	-1.07777	1.00088	-1.83251	Aimp1	SCYE1	315	Q4G079	0	aminoacyl tRNA synthase complex-interacting multifunctional protein 1	http://www.phosphosite.org/proteinAction.do?id=24641&showAllSites=true	35	AQTMANSGIK*	2	567.782	4	0.515275	30.8626	H	29366	20164	22711	38002	27039	29326	21668	10095	29366	30447.6	22711	59283.1	27039	34018.2	21668	11104.5	29906.8	40997.1	30528.6	16386.2	1.37083	1.02079	0.54791	0.455046	0.029686	-0.867989	-0.108044	0.00127597	-0.873819	0.927845	1.00088
513	1.30958	-1.05592	1.64925	Anxa11	ANXA11	%212	Q5XI77	0	annexin A11	http://www.phosphosite.org/proteinAction.do?id=11959655&showAllSites=true	54	AMK*GFGTDEQAIIDCLGSR	3	728.346	7	0.148093	76.4322	H	190595	181567	365712	341996	204419	210759	326476	402849	190595	274166	365712	533514	204419	244480	326476	443134	232381	449613	224450	384805	1.93481	0.965871	1.65593	0.952194	-0.0500972	0.727638	0.389104	-0.0785072	0.721808	1.30958	0.947037
514	1.0584	1.41031	1.55802	Anxa11	ANXA11	376	Q5XI77	0	annexin A11	http://www.phosphosite.org/proteinAction.do?id=11959655&showAllSites=true	54	LGTDESK*FNAILCSR	3	608.968	2	0.472767	63.6709	H	64372	59088	130314	70426	90824	112156	155134	77399	64372	89222.9	130314	109865	90824	130101	155134	85138.9	76797.4	120089	110462	120136	1.56371	1.43836	1.56433	0.644977	0.524426	0.645544	0.0818872	0.496016	0.639714	1.0584	1.41031
547	-5.59308	-4.79817	-2.49117	Arf4; Arf5	ARF4; ARF5	73; 73	P61751; P84083	0	ADP-ribosylation factor 4	http://www.phosphosite.org/proteinAction.do?id=20525&showAllSites=true	20; 21	NICFTVWDVGGQDK*IRPLWR	4	644.331	1	0.380962	83.1542	A	1453355	836510	257730	294768	330196	213115	634198	418786	1453355	1.26313e+06	257730	459838	330196	247213	634198	460665	1.35824e+06	358784	288705	547431	0.264153	0.212558	0.403044	-1.92055	-2.23407	-1.31099	-2.48364	-2.26248	-1.31682	0.178792	0.208413
548	1.11829	1.13093	1.11409	Arhgdia	RhoGDI alpha	%141	Q5XI73	0	rho GDP-dissociation inhibitor 1	http://www.phosphosite.org/proteinAction.do?id=22844&showAllSites=true	23	IDK*TDYMVGSYGPR	3	572.607	2	0.354585	52.8878	H	228789	137060	346373	239468	247298	220091	238559	226247	228789	206961	346373	373570	247298	255306	238559	248872	217875	359972	251302	243715	1.65219	1.15342	1.1186	0.724384	0.205922	0.161698	0.161294	0.177512	0.155868	1.11829	1.13093
549	1.12998	2.33426	1.46043	Arhgdib	RhoGDI beta	48	Q5M860	0	rho GDP-dissociation inhibitor 2	http://www.phosphosite.org/proteinAction.do?id=25028308&showAllSites=true	23	DDESLTKYK*K	2	670.838	1	0.979119	23.8856	H		13491	27462	25998	42884	46648	49787	9051		20371.4	27462	40556.9	42884	54111.7	49787	9956.1	20371.4	34009.4	48497.8	29871.5	1.66947	2.38068	1.46635	0.739389	1.25137	0.552226	0.176299	1.22296	0.546396	1.12998	2.33426
8179	-1.78796	-1.12482	1.03381	Atp2a2	SERCA2	%169	P11507	1	sarcoplasmic/endoplasmic reticulum calcium ATPase 2 isoform b	http://www.phosphosite.org/proteinAction.do?id=2166&showAllSites=true	115	LTSIK*STTLR	3	411.91	6	0.242974	37.7118	H	208256	170605	163190	142159	232113	164049	227727	232584	208256	257614	163190	221768	232113	190297	227727	255842	232935	192479	211205	241785	0.826322	0.906713	1.03799	-0.275225	-0.141283	0.0537969	-0.838315	-0.169693	0.0479669	0.559296	0.889032
8180	2.08641	3.26163	1.31562	Atp2a2	SERCA2	400	P11507	1	sarcoplasmic/endoplasmic reticulum calcium ATPase 2 isoform b	http://www.phosphosite.org/proteinAction.do?id=2166&showAllSites=true	115	MFILDKVEGDTCSLNEFTITGSTYAPIGEVQKDDK*PVK	4	1090.79	1	0.579486	81.88	H	51193		178707	87757	195960	124678	92600	38770	51193		178707	136901	195960	144626	92600	42647	51193	157804	170293	67623.5	3.08253	3.32649	1.32095	1.62411	1.734	0.401578	1.06102	1.70559	0.395748	2.08641	3.26163
8181	2.08641	3.26163	1.31562	Atp2a2	SERCA2	403	P11507	1	sarcoplasmic/endoplasmic reticulum calcium ATPase 2 isoform b	http://www.phosphosite.org/proteinAction.do?id=2166&showAllSites=true	115	MFILDKVEGDTCSLNEFTITGSTYAPIGEVQKDDKPVK*	4	1090.79	1	0.579486	81.88	H	51193		178707	87757	195960	124678	92600	38770	51193		178707	136901	195960	144626	92600	42647	51193	157804	170293	67623.5	3.08253	3.32649	1.32095	1.62411	1.734	0.401578	1.06102	1.70559	0.395748	2.08641	3.26163
8182	-1.46437	-1.88296	1.43981	Atp2a2	SERCA2	451	P11507	1	sarcoplasmic/endoplasmic reticulum calcium ATPase 2 isoform b	http://www.phosphosite.org/proteinAction.do?id=2166&showAllSites=true	115	VGEATETALTCLVEK*MNVFDTELK	3	938.13	5	0.126876	106.067	H	47913		41978	35066	22118	25677		62968	47913		41978	54703	22118	29785.3		69264.8	47913	48340.5	25951.7	69264.8	1.00892	0.541641	1.44564	0.0128147	-0.88459	0.531705	-0.550275	-0.913	0.525875	0.68289	0.531079
8184	-2.91694	-2.61098	-1.94588	Atp2a2	SERCA2	%460	P11507	1	sarcoplasmic/endoplasmic reticulum calcium ATPase 2 isoform b	http://www.phosphosite.org/proteinAction.do?id=2166&showAllSites=true	115	MNVFDTELK*GLSK	3	532.608	5	0.355407	68.5553	H	3176070	1900320	1479560	1014430	1127030	1064180	1795690	1203400	3176070	2.86948e+06	1479560	1.58251e+06	1127030	1.23445e+06	1795690	1323740	3.02278e+06	1.53104e+06	1.18074e+06	1559715	0.5065	0.390614	0.515988	-0.981367	-1.35618	-0.954592	-1.54446	-1.38459	-0.960422	0.342825	0.382997
8186	-2.20258	-1.9951	-1.21566	Atp2a2	SERCA2	464	P11507	1	sarcoplasmic/endoplasmic reticulum calcium ATPase 2 isoform b	http://www.phosphosite.org/proteinAction.do?id=2166&showAllSites=true	115	MNVFDTELKGLSK*IER	4	499.265	1	0.319478	73.66	A	12134531	11938809	10192111	6435789	7337356	6966733	10975088	12669667	12134531	1.80276e+07	10192111	1.00398e+07	7337356	8.08141e+06	10975088	1.39366e+07	1.50811e+07	1.0116e+07	7.70938e+06	1.24559e+07	0.670773	0.511196	0.825927	-0.576104	-0.968051	-0.275914	-1.13919	-0.996461	-0.281744	0.454013	0.501228
8187	-2.63609	-1.18555	-1.23749	Atp2a2	SERCA2	%492	P11507	1	sarcoplasmic/endoplasmic reticulum calcium ATPase 2 isoform b	http://www.phosphosite.org/proteinAction.do?id=2166&showAllSites=true	115	K*SMSVYCTPNKPSR	3	590.287	8	0.53138	32.5557	H	144898	65749	74773	39795	103040	92257	79411	107915	144898	99281	74773	62080.2	103040	107018	79411	118707	122089	68426.6	105029	99058.8	0.560463	0.860263	0.811362	-0.83531	-0.217151	-0.301583	-1.3984	-0.245561	-0.307413	0.37935	0.843488
8192	-2.81904	-1.77148	-1.19519	Atp2a2	SERCA2	%502	P11507	1	sarcoplasmic/endoplasmic reticulum calcium ATPase 2 isoform b	http://www.phosphosite.org/proteinAction.do?id=2166&showAllSites=true	115	SMSVYCTPNK*PSR	3	547.589	29	0.452477	38.7523	H	2899130	1493660	1152870	992678	1565680	1208560	2136770	1994050	2899130	2.25543e+06	1152870	1.54858e+06	1565680	1.40193e+06	2136770	2193455	2.57728e+06	1.35072e+06	1.4838e+06	2.16511e+06	0.524089	0.575725	0.840077	-0.932116	-0.796547	-0.251406	-1.49521	-0.824957	-0.257236	0.35473	0.564499
8195	-1.27964	-1.36183	-1.14146	Atp2a2	SERCA2	%510	P11507	1	sarcoplasmic/endoplasmic reticulum calcium ATPase 2 isoform b	http://www.phosphosite.org/proteinAction.do?id=2166&showAllSites=true	115	TSMSK*MFVK	3	391.532	11	0.179258	44.9982	H	444110	432876	504819	488853	329275	424866	461430	458342	444110	653643	504819	762611	329275	492845	461430	504176	548876	633715	411060	482803	1.15457	0.748911	0.879621	0.207353	-0.417133	-0.185046	-0.355737	-0.445543	-0.190876	0.78147	0.734308
8198	-1.71287	-1.32874	-1.02901	Atp2a2	SERCA2	%533	P11507	1	sarcoplasmic/endoplasmic reticulum calcium ATPase 2 isoform b	http://www.phosphosite.org/proteinAction.do?id=2166&showAllSites=true	115	VGSTK*VPMTPGVK	3	472.262	8	0.125857	38.4151	H	128075	107142	102003	94881	111163	95967	147120	123372	128075	161784	102003	148014	111163	111322	147120	135709	144930	125009	111242	141415	0.862547	0.767561	0.975746	-0.213325	-0.381647	-0.0354223	-0.776415	-0.410057	-0.0412523	0.583816	0.752594
8202	-2.94142	1.07062	1.27282	Atp2a2	SERCA2	%541	P11507	1	sarcoplasmic/endoplasmic reticulum calcium ATPase 2 isoform b	http://www.phosphosite.org/proteinAction.do?id=2166&showAllSites=true	115	VPMTPGVK*QK	3	400.225	23	0.351314	29.9134	H	1709070	1028910	780805	550009	1750360	1562290	1943710	2023600	1709070	1.55365e+06	780805	858014	1750360	1.81226e+06	1943710	2225960	1.63136e+06	819410	1.78131e+06	2084835	0.502286	1.09191	1.27797	-0.99342	0.12686	0.353856	-1.55651	0.0984502	0.348026	0.339972	1.07062
8205	-1.36785	-1.17042	1.51196	Atp2a2	SERCA2	%543	P11507	1	sarcoplasmic/endoplasmic reticulum calcium ATPase 2 isoform b	http://www.phosphosite.org/proteinAction.do?id=2166&showAllSites=true	115	QK*IMSVIR	3	363.546	6	0.386493	41.8593	H	165211	94550	157236	112447	161470	92156	213865	230615	165211	142770	157236	175417	161470	106901	213865	253677	153991	166327	134185	233771	1.08011	0.871387	1.51808	0.111176	-0.198615	0.602251	-0.451914	-0.227025	0.596421	0.731072	0.854395
8207	N.D	N.D	-3.07884	Atp2a2	SERCA2	585	P11507	1	sarcoplasmic/endoplasmic reticulum calcium ATPase 2 isoform b	http://www.phosphosite.org/proteinAction.do?id=2166&showAllSites=true	115	EM#HLEDSANFIK*YETNLTFVGCVGMLDPPRIEVASSVK	5	886.233	2	0.728893	93.1583	H	236482	75622					45286	62793	236482	114189					45286	69072.3	175336			57179.2			0.326113			-1.61656			-1.62239
8209	1.50935	-1.11165	1.00043	Atp2a2	SERCA2	%611	P11507	1	sarcoplasmic/endoplasmic reticulum calcium ATPase 2 isoform b	http://www.phosphosite.org/proteinAction.do?id=2166&showAllSites=true	115	IEVASSVK*LCR	3	459.25	1	0.314922	43.8764	H	64816	60346	174587	110993	64177	68008	71540	77361	64816	91122.5	174587	173149	64177	78889.3	71540	85097.1	77969.2	173868	71533.1	78318.6	2.22996	0.917453	1.00448	1.15702	-0.124293	0.00644917	0.593926	-0.152703	0.000619168	1.50935	0.899563
8212	-3.11957	-1.92345	-1.39934	Atp2a2	SERCA2	%628	P11507	1	sarcoplasmic/endoplasmic reticulum calcium ATPase 2 isoform b	http://www.phosphosite.org/proteinAction.do?id=2166&showAllSites=true	115	VIMITGDNK*GTAVAICR	3	645.005	21	0.242992	54.9626	H	3371710	2382940	1499920	1154520	1795350	1638270	2630520	2155020	3371710	3.59824e+06	1499920	1.80105e+06	1795350	1.90039e+06	2630520	2370522	3.48497e+06	1.65049e+06	1.84787e+06	2500521	0.4736	0.53024	0.717515	-1.07826	-0.915284	-0.478919	-1.64135	-0.943694	-0.484749	0.320557	0.5199
8215	-1.39705	-1.57088	1.06924	Atp2a2	SERCA2	%650	P11507	1	sarcoplasmic/endoplasmic reticulum calcium ATPase 2 isoform b	http://www.phosphosite.org/proteinAction.do?id=2166&showAllSites=true	115	IGIFGQDEDVTSK*AFTGREFDELSPSAQR	4	829.404	5	0.486258	78.2776	H	173531	139402	230527	112561	144543	90333	185937	205766	173531	210497	230527	175595	144543	104786	185937	226343	192014	203061	124665	206140	1.05753	0.649248	1.07357	0.0807022	-0.623159	0.102411	-0.482388	-0.651569	0.0965815	0.715792	0.636588
8216	-2.33145	-2.62436	-2.28859	Atp2a2	SERCA2	%711	P11507	1	sarcoplasmic/endoplasmic reticulum calcium ATPase 2 isoform b	http://www.phosphosite.org/proteinAction.do?id=2166&showAllSites=true	115	IVEFLQSFDEITAMTGDGVNDAPALK*K	3	1008.51	1	0.703273	96.1974	H	33265	36465	36733	12333	17163			17614	33265	55062.2	36733	19239.5	17163			19375.4	44163.6	27986.2	17163	19375.4	0.633695	0.388623	0.438719	-0.658139	-1.36356	-1.18863	-1.22123	-1.39197	-1.19446	0.428917	0.381045
8218	-1.36637	-1.62005	-1.23863	Atp2a2	SERCA2	%712	P11507	1	sarcoplasmic/endoplasmic reticulum calcium ATPase 2 isoform b	http://www.phosphosite.org/proteinAction.do?id=2166&showAllSites=true	115	K*SEIGIAMGSGTAVAK	3	545.291	11	0.422123	47.7377	H	452660	244552	410311	306687	229736	248022	309313	324506	452660	369274	410311	478432	229736	287706	309313	356957	410967	444371	258721	333135	1.08128	0.629542	0.810613	0.112744	-0.667626	-0.302916	-0.450346	-0.696036	-0.308746	0.731867	0.617266
552	1.05629	1.42859	2.20297	Capn3	CAPN3	%30	P16259	0	calpain-3	http://www.phosphosite.org/proteinAction.do?id=2452092&showAllSites=true	94	SPGPVPHPAQGK*TTEAGGGHPGGIYSAIISR	5	622.921	16	0.421848	53.1198	A	2316566	1256199	3567482	1928174	3213242	2522178	5274914	3677023	2316566	1.89686e+06	3567482	3.00795e+06	3213242	2.92573e+06	5274914	4.04473e+06	2.10671e+06	3.28772e+06	3.06948e+06	4.65982e+06	1.56059	1.457	2.21189	0.642092	0.543002	1.14528	0.079002	0.514592	1.13945	1.05629	1.42859
554	-1.50677	-1.16032	-1.4774	Capn3	CAPN3	347	P16259	0	calpain-3	http://www.phosphosite.org/proteinAction.do?id=2452092&showAllSites=true	94	GHAYSVTGLEEALFK*GEK	3	684.013	1	1.41421	76.0438	H	30378		38761	13341	26855	22886	20645		30378		38761	20812	26855	26547.8	20645		30378	29786.5	26701.4	20645	0.980528	0.878971	0.679604	-0.0283692	-0.186113	-0.557234	-0.591459	-0.214523	-0.563064	0.663671	0.861831
555	-1.13877	1.25407	1.20043	Capn3	CAPN3	600	P16259	0	calpain-3	http://www.phosphosite.org/proteinAction.do?id=2452092&showAllSites=true	94	NK*PIIFVSDR	3	434.91	3	0.193059	49.45	H	72449	60695	92626	77099	90444	102965	107742	81859	72449	91649.4	92626	120274	90444	119439	107742	90044.9	82049.2	106450	104942	98893.5	1.29739	1.27901	1.20529	0.375617	0.355026	0.269385	-0.187473	0.326616	0.263555	0.878143	1.25407
556	-1.51654	1.22093	1.86064	Capn3	CAPN3	729	P16259	0	calpain-3	http://www.phosphosite.org/proteinAction.do?id=2452092&showAllSites=true	94	AWQK*IFK	3	345.531	1	0.825706	50.6737	H	15528	15189	26578	6983	31604	14044	36356	32273	15528	22935.4	26578	10893.5	31604	16291	36356	35500.3	19231.7	18735.7	23947.5	35928.2	0.974212	1.24521	1.86817	-0.037693	0.31639	0.901629	-0.600783	0.28798	0.895799	0.659396	1.22093
557	N.D	N.D	N.D	Capza2	CAPZA2	166	Q3T1K5	0	F-actin-capping protein subunit alpha-2	http://www.phosphosite.org/proteinAction.do?id=18992472&showAllSites=true	33	KVDGQQTIIACIESHQFQAK*NFWNGR	4	798.147	1	0.456221	79.7147	H			30716	15732		22511	34876				30716	24541.9		26112.8	34876			27629	26112.8	34876
558	-1.28816	-1.13338	1.31016	Capza2	CAPZA2	268	Q3T1K5	0	F-actin-capping protein subunit alpha-2	http://www.phosphosite.org/proteinAction.do?id=18992472&showAllSites=true	33	TK*IDWNKILSYK	4	406.478	1	0.259095	69.1697	H	58222	72996	83664	70213	84174	58107	102841	107949	58222	110224	83664	109532	84174	67404.1	102841	118744	84223	96598.1	75789.1	110792	1.14693	0.899862	1.31547	0.197781	-0.152224	0.395574	-0.365309	-0.180634	0.389744	0.776303	0.882315
560	-1.28154	-1.51386	-1.07707	Capza2	CAPZA2	%273	Q3T1K5	0	F-actin-capping protein subunit alpha-2	http://www.phosphosite.org/proteinAction.do?id=18992472&showAllSites=true	33	TKIDWNK*ILSYK	3	541.635	12	0.377254	69.1638	H	281978	304207	449111	259960	276810	191919	293132	361761	281978	459353	449111	405538	276810	222626	293132	397937	370665	427324	249718	345535	1.15286	0.673702	0.932201	0.205214	-0.569817	-0.101287	-0.357876	-0.598227	-0.107117	0.780313	0.660565
561	-1.01659	-1.33147	1.17125	Capzb	CAPZB	%223	Q5XI32	0	F-actin-capping protein subunit beta	http://www.phosphosite.org/proteinAction.do?id=1726101&showAllSites=true	31	LVEDMENK*IR	3	454.235	1	0.547101	45.5166	H	44471	34839	70896	44993	20520	46414	65563	44182	44471	52606.9	70896	70189.1	20520	53840.2	65563	48600.2	48538.9	70542.5	37180.1	57081.6	1.45332	0.765985	1.176	0.539351	-0.384611	0.233883	-0.0237392	-0.413021	0.228053	0.98368	0.751049
562	1.18836	1.20284	1.67088	Capzb	CAPZB	%235	Q5XI32	0	F-actin-capping protein subunit beta	http://www.phosphosite.org/proteinAction.do?id=1726101&showAllSites=true	31	STLNEIYFGK*TK	3	505.6	1	0.290461	54.4492	H	122941	81045	200906	147312	142486	136606	198921	193306	122941	122378	200906	229807	142486	158463	198921	212637	122659	215356	150474	205779	1.75573	1.22677	1.67764	0.812067	0.29486	0.746436	0.248977	0.26645	0.740606	1.18836	1.20284
563	-1.64801	-2.88771	-2.62003	Capzb	CAPZB	%95	Q5XI32	0	F-actin-capping protein subunit beta	http://www.phosphosite.org/proteinAction.do?id=1726101&showAllSites=true	31	K*LEVEANNAFDQYR	3	604.295	1	0.553419	55.22	A	642903		461537	443065	227062		332662	145532	642903		461537	691181	227062		332662	160085	642903	576359	227062	246374	0.896495	0.353182	0.38322	-0.157633	-1.50151	-1.38375	-0.720723	-1.52992	-1.38958	0.606793	0.346295
564	-1.34533	1.05318	1.06623	Cav1	Cav1	176	NP_113744	0	caveolin-1 alpha isoform	http://www.ncbi.nlm.nih.gov/entrez/query.fcgi?db=protein&cmd=search&term=NP_113744	21	ISTQK*EI	2	466.756	5	0.34438	34.1982	H	860875	614522	1007920	613164	1018580	778288	978669	851211	860875	927928	1007920	956536	1018580	902814	978669	936332	894402	982228	960697	957501	1.0982	1.07412	1.07055	0.135135	0.103159	0.0983505	-0.427955	0.0747488	0.0925205	0.743315	1.05318
566	1.08743	1.56457	1.8117	Cav3	caveolin-3	%15	P51638	0	caveolin-3	http://www.phosphosite.org/proteinAction.do?id=25087100&showAllSites=true	17	IIK*DIHCK	3	380.878	8	0.111573	26.5126	H	145272	129858	193979	227208	264542	241516	290444	300454	145272	196086	193979	354444	264542	280159	290444	330499	170679	274212	272350	310472	1.6066	1.59569	1.81904	0.684007	0.67418	0.863178	0.120917	0.64577	0.857348	1.08743	1.56457
567	-1.98874	-3.77485	-2.59039	Cct8	CCT-theta	%421	NP_001099367	0	T-complex protein 1 subunit theta	http://www.phosphosite.org/proteinAction.do?id=6786277&showAllSites=true	60	LVPGGGATEIELAK*QITSYGETCPGLEQYAIK	3	1169.93	3	0.452206	90.4064	H	73174	43161	56970	29364	19721	15222	26812		73174	65173.1	56970	45807.8	19721	17657.5	26812		69173.6	51388.9	18689.3	26812	0.742898	0.270179	0.387605	-0.428763	-1.88801	-1.36734	-0.991853	-1.91642	-1.37317	0.502831	0.264911
568	-1.56411	N.D	-1.44499	Cct8	CCT-theta	%534	NP_001099367	0	T-complex protein 1 subunit theta	http://www.phosphosite.org/proteinAction.do?id=6786277&showAllSites=true	60	VDQIIMAKPAGGPK*PPSGK	3	669.035	1	0.860931	41.9759	H	34340	8351	22174				20588	10941	34340	12610	22174				20588	12035.1	23475	22174		16311.5	0.944579		0.694848	-0.0822564		-0.525232	-0.645346		-0.531062	0.639339
569	1.36257	1.80287	1.21567	Cct8	CCT-theta	%539	NP_001099367	0	T-complex protein 1 subunit theta	http://www.phosphosite.org/proteinAction.do?id=6786277&showAllSites=true	60	VDQIIMAKPAGGPKPPSGK*KDWDDDQND	4	784.881	1	0.397378	48.572	H	665965	429286	1410520	791717	977385	1240550	802294	728908	665965	648222	1410520	1.23508e+06	977385	1439038	802294	801799	657093	1.3228e+06	1.20821e+06	802046	2.01311	1.83872	1.2206	1.00942	0.878703	0.287587	0.446334	0.850293	0.281757	1.36257	1.80287
570	-1.97557	1.17788	-1.09519	Cct8	CCT-theta	%540	NP_001099367	0	T-complex protein 1 subunit theta	http://www.phosphosite.org/proteinAction.do?id=6786277&showAllSites=true	60	K*DWDDDQND	2	632.739	8	0.479292	31.7308	H	52747	41780	43448	27679	61464	66973	68818	33979	52747	63087.8	43448	43179.2	61464	77688.7	68818	37376.9	57917.4	43313.6	69576.3	53097.4	0.747852	1.2013	0.916779	-0.419176	0.2646	-0.125354	-0.982266	0.23619	-0.131184	0.506184	1.17788
573	-1.88332	-2.35483	-2.36193	Cct8	CCT-theta	%62	NP_001099367	0	T-complex protein 1 subunit theta	http://www.phosphosite.org/proteinAction.do?id=6786277&showAllSites=true	60	MVINRLEK*LFVTNDAATILR	4	608.593	4	0.470467	86.6212	H	161529	80885	101981	77275	58551	55436	57257	57571	161529	122136	101981	120549	58551	64305.8	57257	63328.1	141833	111265	61428.4	60292.6	0.784481	0.433105	0.425096	-0.35019	-1.20721	-1.23414	-0.91328	-1.23562	-1.23997	0.530976	0.424659
574	-3.30946	-3.57541	-2.27064	Cdc42	Cdc42	%107	Q8CFN2	0	cell division control protein 42 homolog precursor	http://www.phosphosite.org/proteinAction.do?id=6783320&showAllSites=true	21	WVPEITHHCPK*TPFLLVGTQIDLR	5	595.118	1	0.442839	77.2708	H	145884	76308	51447	41743	33689	35166	56606	53503	145884	115225	51447	65119.1	33689	40792.6	56606	58853.3	130555	58283	37240.8	57729.7	0.446427	0.285251	0.442188	-1.1635	-1.8097	-1.17727	-1.72659	-1.83811	-1.1831	0.302164	0.279688
577	-1.53101	-1.96926	-1.77554	Cdc42	Cdc42	%153	Q8CFN2	0	cell division control protein 42 homolog precursor	http://www.phosphosite.org/proteinAction.do?id=6783320&showAllSites=true	21	AVK*YVECSALTQK	3	537.612	14	0.332368	45.0566	H	367545	227660	337074	223938	198828	146175	219247	166357	367545	343767	337074	349343	198828	169563	219247	182993	355656	343209	184196	201120	0.965002	0.517904	0.56549	-0.0513958	-0.949244	-0.822426	-0.614486	-0.977654	-0.828256	0.653163	0.507805
578	-1.48147	-2.38296	-1.52219	Cdc42	Cdc42	%163	Q8CFN2	0	cell division control protein 42 homolog precursor	http://www.phosphosite.org/proteinAction.do?id=6783320&showAllSites=true	21	YVECSALTQK*GLK	3	537.612	6	0.173229	43.17	H	203045	192752	222008	173555	87628	106761	158408	152278	203045	291056	222008	270746	87628	123843	158408	167506	247050	246377	105735	162957	0.997274	0.427991	0.65961	-0.00393758	-1.22435	-0.600314	-0.567028	-1.25276	-0.606144	0.675006	0.419646
579	-1.53101	-1.96926	-1.77554	Cdc42	Cdc42	%166	Q8CFN2	0	cell division control protein 42 homolog precursor	http://www.phosphosite.org/proteinAction.do?id=6783320&showAllSites=true	21	YVECSALTQKGLK*	3	537.612	1	0.332368	45.0566	H	367545	227660	337074	223938	198828	146175	219247	166357	367545	343767	337074	349343	198828	169563	219247	182993	355656	343209	184196	201120	0.965002	0.517904	0.56549	-0.0513958	-0.949244	-0.822426	-0.614486	-0.977654	-0.828256	0.653163	0.507805
580	N.D	N.D	N.D	Cdh10	Cdh10	684	NP_001162102	0	cadherin-10	http://www.ncbi.nlm.nih.gov/entrez/query.fcgi?db=protein&cmd=search&term=NP_001162102	88	PAAIEEK*K	2	500.277	2	0.471861	19.5	H			8270	4132	3870	4616	3241	3867			8270	6445.92	3870	5354.56	3241	4253.7		7357.96	4612.28	3747.35
584	-1.46164	1.0022	-1.13448	Cfl1	cofilin 1	%112	P45592	0	cofilin-1	http://www.phosphosite.org/proteinAction.do?id=1483&showAllSites=true	19	KEDLVFIFWAPESAPLK*SK	4	580.565	13	0.407217	84.2393	H	291811	225851	343461	189886	318620	282960	291887	243819	291811	341035	343461	296222	318620	328234	291887	268201	316423	319842	323427	280044	1.0108	1.02213	0.88503	0.015503	0.0315847	-0.176201	-0.547587	0.00317474	-0.182031	0.684163	1.0022
587	-1.27557	1.04453	1.06763	Cfl1	cofilin 1	%114	P45592	0	cofilin-1	http://www.phosphosite.org/proteinAction.do?id=1483&showAllSites=true	19	ESKKEDLVFIFWAPESAPLKSK*	5	533.487	12	0.672889	78.9662	H	90531	32156	85263	48612	83656	55615	69954	71946	90531	48555.6	85263	75834.7	83656	64513.4	69954	79140.6	69543.3	80548.9	74084.7	74547.3	1.15826	1.0653	1.07196	0.211953	0.0912645	0.100245	-0.351137	0.0628545	0.094415	0.783966	1.04453
592	4.40293	4.82032	2.34527	Cfl1	cofilin 1	%92	P45592	0	cofilin-1	http://www.phosphosite.org/proteinAction.do?id=1483&showAllSites=true	19	YALYDATYETK*ESK	3	599.284	11	0.298561	49.6065	A	1373823	1015035	9377837	6108460	7484390	5866052	3157885	3351197	1373823	1.5327e+06	9377837	9.5292e+06	7484390	6.80462e+06	3157885	3.68632e+06	1.45326e+06	9.45352e+06	7.14451e+06	3.4221e+06	6.50503	4.91618	2.35477	2.70156	2.29754	1.23559	2.13847	2.26913	1.22976	4.40293	4.82032
593	1.94462	2.28024	1.31523	Cfl1	cofilin 1	95	P45592	0	cofilin-1	http://www.phosphosite.org/proteinAction.do?id=1483&showAllSites=true	19	ESK*KEDLVFIFWAPESAPLK	4	612.826	2	0.415759	85.9207	H	86019	46933	233845	139039	192844	148286	113177	85456	86019	70868.8	233845	216901	192844	172012	113177	94001.6	78443.9	225373	182428	103589	2.87305	2.32558	1.32055	1.52258	1.21759	0.401142	0.959491	1.18918	0.395312	1.94462	2.28024
594	1.94462	2.28024	1.31523	Cfl1	cofilin 1	%96	P45592	0	cofilin-1	http://www.phosphosite.org/proteinAction.do?id=1483&showAllSites=true	19	ESKK*EDLVFIFWAPESAPLK	4	612.826	2	0.415759	85.6494	H	86019	46933	233845	139039	192844	148286	113177	85456	86019	70868.8	233845	216901	192844	172012	113177	94001.6	78443.9	225373	182428	103589	2.87305	2.32558	1.32055	1.52258	1.21759	0.401142	0.959491	1.18918	0.395312	1.94462	2.28024
596	-2.0185	-2.61819	-2.023	Clic5	CLIC5	%196	Q9EPT8	0	chloride intracellular channel protein 5	http://www.phosphosite.org/proteinAction.do?id=6784374&showAllSites=true	28	LHVVK*IVAK	3	374.245	10	0.739835	35.8649	H	1723900	1236140	1765680	552790	770059	541872	945545	760421	1723900	1.86657e+06	1765680	862352	770059	628572	945545	836463	1.79524e+06	1.31402e+06	699315	891004	0.731946	0.38954	0.496316	-0.45019	-1.36016	-1.01067	-1.01328	-1.38857	-1.0165	0.495419	0.381944
597	1.20757	-1.29991	1.05369	Cltc	CLTC	%1441	P11442	0	clathrin heavy chain 1	http://www.phosphosite.org/proteinAction.do?id=1481&showAllSites=true	192	AVNYFSK*VK	3	390.549	7	0.145694	45.6747	H	243495	269677	458679	450156	251502	223304	292611	359826	243495	407212	458679	702243	251502	259033	292611	395809	325354	580461	255267	344210	1.78409	0.784584	1.05796	0.835191	-0.35	0.0812795	0.272101	-0.37841	0.0754495	1.20757	0.769285
598	1.20757	-1.29991	1.05369	Cltc	CLTC	%1443	P11442	0	clathrin heavy chain 1	http://www.phosphosite.org/proteinAction.do?id=1481&showAllSites=true	192	AVNYFSKVK*	3	390.549	1	0.145694	45.8056	H	243495	269677	458679	450156	251502	223304	292611	359826	243495	407212	458679	702243	251502	259033	292611	395809	325354	580461	255267	344210	1.78409	0.784584	1.05796	0.835191	-0.35	0.0812795	0.272101	-0.37841	0.0754495	1.20757	0.769285
599	-1.55005	-2.44445	-1.66455	Cltc	CLTC	%389	P11442	0	clathrin heavy chain 1	http://www.phosphosite.org/proteinAction.do?id=1481&showAllSites=true	192	VAANAPK*GILR	3	408.579	2	0.263149	39.0203	H	70221	49987	47398	58639	33847	23227	38074	45284	70221	75480.4	47398	91476.8	33847	26943.3	38074	49812.4	72850.7	69437.4	30395.2	43943.2	0.953147	0.417225	0.603195	-0.0692292	-1.2611	-0.729303	-0.632319	-1.28951	-0.735133	0.645138	0.40909
601	-1.47288	-2.10485	-1.52918	Cltc	CLTC	%453	P11442	0	clathrin heavy chain 1	http://www.phosphosite.org/proteinAction.do?id=1481&showAllSites=true	192	WLK*EDKLECSEELGDLVK	4	577.04	9	0.468524	66.0071	H	380748	241663	419359	210642	218022	123518	306614	166347	380748	364911	419359	328602	218022	143281	306614	182982	372830	373980	180651	244798	1.00309	0.484542	0.656595	0.00444585	-1.04531	-0.606925	-0.558644	-1.07372	-0.612755	0.67894	0.475093
602	-1.47288	-2.10485	-1.52918	Cltc	CLTC	456	P11442	0	clathrin heavy chain 1	http://www.phosphosite.org/proteinAction.do?id=1481&showAllSites=true	192	WLKEDK*LECSEELGDLVK	4	577.04	1	0.468524	66.0071	H	380748	241663	419359	210642	218022	123518	306614	166347	380748	364911	419359	328602	218022	143281	306614	182982	372830	373980	180651	244798	1.00309	0.484542	0.656595	0.00444585	-1.04531	-0.606925	-0.558644	-1.07372	-0.612755	0.67894	0.475093
603	1.03314	-1.02191	-1.5835	Cltc	CLTC	%507	P11442	0	clathrin heavy chain 1	http://www.phosphosite.org/proteinAction.do?id=1481&showAllSites=true	192	K*VGYTPDWIFLLR	3	574.651	3	0.433671	89.6395	H	44000	31073	59615	50747	43721	40534	36402	19316	44000	46920.2	59615	79165.3	43721	47019.4	36402	21247.6	45460.1	69390.2	45370.2	28824.8	1.5264	0.998023	0.634068	0.61013	-0.00285568	-0.657291	0.0470398	-0.0312657	-0.663121	1.03314	0.978561
604	1.05721	-1.21403	-1.66627	Cltc	CLTC	%619	P11442	0	clathrin heavy chain 1	http://www.phosphosite.org/proteinAction.do?id=1481&showAllSites=true	192	AHIAQLCEK*AGLLQR	3	607.997	3	0.87474	51.5574	H	59762	44329	144697	34103	57493	42194	28492	43503	59762	66936.8	144697	53200.7	57493	48945	28492	47853.3	63349.4	98948.8	53219	38172.7	1.56195	0.840087	0.602573	0.643352	-0.251389	-0.730791	0.080262	-0.279799	-0.736621	1.05721	0.823706
605	1.86944	-1.43569	1.03717	Col12a1	COL12A1	365	P70560	0	PREDICTED: collagen, type XII, alpha 1	http://www.phosphosite.org/proteinAction.do?id=24908&showAllSites=true	338	WDPSPSAVTGYK*ILLTPMAAGSR	4	633.828	1	0.95554	96.2622	A	1579025	412563	3921312	1384959	1064398	430910	343112	1772699	1579025	622970	3921312	2.16054e+06	1064398	499856	343112	1.94997e+06	1.101e+06	3.04092e+06	782127	1.14654e+06	2.76197	0.71038	1.04137	1.4657	-0.493337	0.058476	0.902608	-0.521747	0.052646	1.86944	0.696528
606	3.38332	5.02013	2.29795	Col16a1	Col16a1	479	NP_001015033	0	collagen, type XVI, alpha 1	http://www.ncbi.nlm.nih.gov/entrez/query.fcgi?db=protein&cmd=search&term=NP_001015033	159	GAK*GSSGIPGKEGPGGKPGKPGVPGTK	4	629.845	1	0.451462	56.6278	H	490179	515461	3512926	1812787	3480938	2598162	1682040	1131609	490179	778346	3512926	2.82795e+06	3480938	3.01387e+06	1682040	1.24477e+06	634263	3.17044e+06	3.2474e+06	1.4634e+06	4.99862	5.11997	2.30725	2.32153	2.35613	1.20618	1.75844	2.32772	1.20035	3.38332	5.02013
607	N.D	-2.9276	-3.16459	Col4a5	Col4a5	1393	XP_343779	0	PREDICTED: collagen, type IV, alpha 5	http://www.ncbi.nlm.nih.gov/entrez/query.fcgi?db=protein&cmd=search&term=XP_343779	161	GQSIVIKGDPGPPGIPGQPGLK*	4	557.312	1	0.45521	82.8261	H		47546			25011		14489	28244		71794.5			25011		14489	31068.4	71794.5		25011	22778.7		0.348369	0.317277		-1.52131	-1.65619		-1.54972	-1.66202		0.341576
609	-1.32584	-1.24904	-1.00564	Coro1c	coronin 1C	%471	NP_001102797	0	coronin-1C	http://www.phosphosite.org/proteinAction.do?id=24910&showAllSites=true	53	ISKLEQQLAK*MAA	3	515.62	13	0.329689	65.4344	H	619101	576937	803973	549165	706907	439622	746599	673926	619101	871175	803973	856697	706907	509962	746599	741319	745138	830335	608434	743959	1.11434	0.816539	0.998418	0.156186	-0.292406	-0.00228478	-0.406904	-0.320816	-0.00811478	0.75424	0.800617
611	1.07346	-1.99839	1.00318	Crim1	Crim1	979	NP_001162574	0	cysteine rich transmembrane BMP regulator 1	http://www.ncbi.nlm.nih.gov/entrez/query.fcgi?db=protein&cmd=search&term=NP_001162574	114	TPTK*PSSLNNQLVSVDCK	3	701.356	7	0.747595	49.0304	H	35026	59397	105576	59114	46880	14456	72573	48223	35026	89689.5	105576	92217.8	46880	16769	72573	53045.3	62357.7	98896.9	31824.5	62809.2	1.58596	0.510353	1.00724	0.665357	-0.970432	0.0104062	0.102267	-0.998842	0.00457622	1.07346	0.500402
612	-1.0897	-1.99371	N.D	Ctnna1	CTNNA1	%799	Q5U302	0	catenin alpha-1	http://www.phosphosite.org/proteinAction.do?id=15423&showAllSites=true	100	VK*AEVQNLGGELVVSGVDSAMSLIQAAK	3	976.522	1	0.148917	108.651	H		18255	33033	26739	14101					27565	33033	41712.8	14101				27565	37372.9	14101		1.35581	0.511554		0.439153	-0.967043		-0.123937	-0.995453		0.91768	0.501578
613	1.44549	2.83354	2.29708	Ctnnal1; Tnni1	Ctnnal1; Tnni1	549; 143	NP_001100119; NP_058880	0	alpha-catulin	http://www.ncbi.nlm.nih.gov/entrez/query.fcgi?db=protein&cmd=search&term=NP_001100119	82; 22	ANLK*SVK	2	437.261	7	0.335265	24.1747	H	269718	166342	476762	407477	823291	587964	460154	673845	269718	251176	476762	635664	823291	682038	460154	741230	260447	556213	752665	600692	2.13561	2.88989	2.30639	1.09465	1.53102	1.20563	0.531557	1.50261	1.1998	1.44549	2.83354
614	1.08996	1.37003	1.31608	Ctnnb1	CTNNB1	%133	Q9WU82	0	catenin beta-1	http://www.phosphosite.org/proteinAction.do?id=3307&showAllSites=true	85	LAEPSQMLK*HAVVNLINYQDDAELATR	4	789.155	4	0.299902	93.2687	H		24184	41851	48565	58179	37821	40330	51073		36517.8	41851	75761.4	58179	43872.4	40330	56180.3	36517.8	58806.2	51025.7	48255.2	1.61034	1.39728	1.32141	0.687367	0.482622	0.402081	0.124277	0.454212	0.396251	1.08996	1.37003
616	-1.00658	-1.37111	1.16499	Dag1	DAG1	%791	Q91XP7	0	PREDICTED: dystroglycan 1 (dystrophin-associated glycoprotein 1)	http://www.phosphosite.org/proteinAction.do?id=24917&showAllSites=true	97	LTLEDQATFIK*K	3	507.615	3	0.308819	55.437	A	7769794	4984632	10938834	7380105	5479288	5085311	8719394	8339280	7769794	7.52679e+06	10938834	1.1513e+07	5479288	5.89896e+06	8719394	9173208	7.64829e+06	1.12259e+07	5.68912e+06	8946301	1.46777	0.743842	1.16971	0.553621	-0.426931	0.226153	-0.00946895	-0.455341	0.220323	0.993458	0.729338
617	-1.00658	-1.37111	1.16499	Dag1	DAG1	%792	Q91XP7	0	PREDICTED: dystroglycan 1 (dystrophin-associated glycoprotein 1)	http://www.phosphosite.org/proteinAction.do?id=24917&showAllSites=true	97	LTLEDQATFIKK*	3	507.615	5	0.308819	55.437	A	7769794	4984632	10938834	7380105	5479288	5085311	8719394	8339280	7769794	7.52679e+06	10938834	1.1513e+07	5479288	5.89896e+06	8719394	9173208	7.64829e+06	1.12259e+07	5.68912e+06	8946301	1.46777	0.743842	1.16971	0.553621	-0.426931	0.226153	-0.00946895	-0.455341	0.220323	0.993458	0.729338
618	-1.67392	1.01963	-1.31005	Dctn2	dynactin 2	65	Q6AYH5	0	dynactin subunit 2	http://www.phosphosite.org/proteinAction.do?id=11959885&showAllSites=true	44	VGTK*GLDFSDR	3	436.89	3	0.376608	43.6723	H	36047	23759	33343	19319	31305	37490	19965	31962	36047	35876.1	33343	30137.6	31305	43488.4	19965	35158.2	35961.5	31740.3	37396.7	27561.6	0.882618	1.03991	0.766419	-0.180138	0.056456	-0.383795	-0.743228	0.028046	-0.389625	0.597401	1.01963
620	-1.1151	-2.00274	-2.35757	Des; Vim	desmin; vimentin	%108; %104	P48675; P31000	0	desmin	http://www.phosphosite.org/proteinAction.do?id=13784&showAllSites=true	53; 54	TNEK*VELQELNDR	3	567.952	10	0.412232	47.3611	H	600529	329448	677777	498072	322068	204380	245298	202108	600529	497466	677777	776992	322068	237081	245298	222319	548998	727385	279574	233808	1.32493	0.509245	0.425882	0.405918	-0.973568	-1.23147	-0.157172	-1.00198	-1.2373	0.896781	0.499315
677	-1.30846	-1.02318	1.5556	Dmd	dystrophin	%152	Q7TPH3	0	dystrophin isoform Dp71ab	http://www.phosphosite.org/proteinAction.do?id=15427&showAllSites=true	71	YLFK*QVASSTGFCDQR	3	674.323	8	0.402301	62.1206	H	111921	113413	171076	95300	143524	119602	215437	206231	111921	171254	171076	148668	143524	138738	215437	226854	141587	159872	141131	221146	1.12914	0.996778	1.5619	0.175225	-0.00465547	0.643304	-0.387865	-0.0330655	0.637474	0.76426	0.977341
678	-1.23485	-1.32559	1.25381	Dmd	dystrophin	%482	Q7TPH3	0	dystrophin isoform Dp71ab	http://www.phosphosite.org/proteinAction.do?id=15427&showAllSites=true	71	DAELIAEAK*LLR	3	485.944	5	0.321474	69.2855	H		59537	108531	68328	68094	60554	116654	99723		89900.9	108531	106592	68094	70242.6	116654	109695	89900.9	107561	69168.3	113175	1.19644	0.769384	1.25888	0.258753	-0.378224	0.332144	-0.304337	-0.406634	0.326314	0.809814	0.754382
679	-1.0397	-1.33587	1.03731	Dnah11; Scp2	DNAH11; SCP2	%3878; %132	XP_001061747; P11915	0	PREDICTED: dynein, axonemal, heavy chain 11	http://www.phosphosite.org/proteinAction.do?id=4086805&showAllSites=true	516; 59	LGTK*Y	2	348.19	2	0.134935	25.69	H	9733147	8914068	12700325	12985796	9043898	7468400	11756565	11272377	9733147	1.34602e+07	12700325	2.02578e+07	9043898	8663344	11756565	1.23996e+07	1.15967e+07	1.64791e+07	8853621	1.20781e+07	1.42102	0.763461	1.04151	0.506922	-0.389374	0.0586786	-0.0561677	-0.417784	0.0528486	0.961816	0.748573
680	1.7913	-1.15954	-2.1085	Dnah3; Dnahc3l	DNAH3; DNAHC3L	2351, 2357; 2338, 2344	XP_001079121; XP_001065872	0	PREDICTED: dynein, axonemal, heavy chain 3	http://www.phosphosite.org/proteinAction.do?id=6787205&showAllSites=true	468; 466	SLFFGDFLK*PESDQK*IYDEIIDLR	4	779.895	1	0.51104	64.0052	A	2468774	1158150	5739257	3476074	1471068	1929780	1236570	701640	2468774	1.74881e+06	5739257	5.42268e+06	1471068	2.23854e+06	1236570	771804	2.10879e+06	5.58097e+06	1.85481e+06	1004187	2.64653	0.879559	0.476191	1.4041	-0.185147	-1.07039	0.841009	-0.213557	-1.07622	1.7913	0.862408
681	N.D	N.D	N.D	Dnah3; Dnahc3l	DNAH3; DNAHC3L	989; 976	XP_001079121; XP_001065872	0	PREDICTED: dynein, axonemal, heavy chain 3	http://www.phosphosite.org/proteinAction.do?id=6787205&showAllSites=true	468; 466	LEPIGAAASKEYSLEK*NLEKM#K	3	860.451	1	0.193986	78.1809	H			42435		45226	50891	77908	59113			42435		45226	59033.6	77908	65024.3		42435	52129.8	71466.1
682	-3.46286	-2.84032	-2.60035	Dstn	Destrin	%112	Q7M0E3	0	destrin	http://www.phosphosite.org/proteinAction.do?id=5532&showAllSites=true	19	KEELMFFLWAPEQAPLK*SK	4	602.319	1	0.344522	86.1285	H	172092	137861	83250	50634	71021	56484	72412	67650	172092	208170	83250	78989	71021	65521.4	72412	74415	190131	81119.5	68271.2	73413.5	0.426651	0.359075	0.386121	-1.22887	-1.47764	-1.37288	-1.79196	-1.50605	-1.37871	0.288779	0.352073
686	5.79185	7.96328	7.73648	Epn1	epsin 1	%107	O88339	0	epsin-1	http://www.phosphosite.org/proteinAction.do?id=6784752&showAllSites=true	60	ENMYAVQTLK*DFQYVDRDGKDQGVNVR	4	826.402	4	0.507869	69.2179	H	28593	16414	263170	124096	261118	148621	149981	240591	28593	24785.1	263170	193590	261118	172400	149981	264650	26689.1	228380	216759	207316	8.55706	8.12165	7.76781	3.09711	3.02177	2.95751	2.53402	2.99336	2.95168	5.79185	7.96328
688	1.22127	1.26331	-1.5147	Epn1	epsin 1	%117	O88339	0	epsin-1	http://www.phosphosite.org/proteinAction.do?id=6784752&showAllSites=true	60	DFQYVDRDGK*DQGVNVR	3	709.007	8	0.641522	45.3225	H	44800	31556	105153	39524	35328	72230	24444	33489	44800	47649.6	105153	61657.4	35328	83786.8	24444	36837.9	46224.8	83405.2	59557.4	30641	1.80434	1.28843	0.662868	0.851471	0.365614	-0.593205	0.288381	0.337204	-0.599035	1.22127	1.26331
690	-1.30479	-1.38896	-1.76696	Epn1	epsin 1	%246	O88339	0	epsin-1	http://www.phosphosite.org/proteinAction.do?id=6784752&showAllSites=true	60	LQMAIEESK*R	3	440.231	1	0.438544	39.52	H	28342	14925	28133	18896	17695	16952	16854	10961	28342	22536.8	28133	29477.8	17695	19664.3	16854	12057.1	25439.4	28805.4	18679.7	14455.5	1.13231	0.734281	0.568235	0.179275	-0.445595	-0.81544	-0.383815	-0.474005	-0.82127	0.766408	0.719963
685	N.D	N.D	N.D	EPPK1; Plec	EPPK1; plectin 1	1734; %2991, %3650	XP_001059215; P30427	0		http://www.phosphosite.org/proteinAction.do?id=24943&showAllSites=true	370; 534	VLADPSDDTK*GFFDPNTHENLTYLQLLER	4	866.426	1	0.14599	86.1279	H			31259	36959	14871	12088		21283			31259	57656	14871	14022.1		23411.3		44457.5	14446.5	23411.3
691	-2.14623	-2.7936	-2.09352	Esam	Esam	289	NP_001004245	0	endothelial cell-selective adhesion molecule precursor	http://www.ncbi.nlm.nih.gov/entrez/query.fcgi?db=protein&cmd=search&term=NP_001004245	42	TLEELANDIK*EDAIAPR	3	671.348	4	0.652491	82.5391	H	110818	126487	130873	49289	55572	47081	36328	98565	110818	190995	130873	76890.8	55572	54614	36328	108422	150907	103882	55093	72374.8	0.688385	0.36508	0.479599	-0.538712	-1.45372	-1.0601	-1.1018	-1.48213	-1.06593	0.465934	0.357961
692	-1.4794	-1.3565	-1.20827	Ezr; Msn	ezrin; moesin	%263; %263	P31977; O35763	0	ezrin	http://www.phosphosite.org/proteinAction.do?id=2135032&showAllSites=true	69; 68	K*APDFVFYAPR	3	475.582	1	0.316815	62.1736	H	70025	63730	65315	64565	64977	51745	81395	51601	70025	96232.3	65315	100721	64977	60024.2	81395	56761.1	83128.6	83018.2	62500.6	69078.1	0.998671	0.751854	0.830978	-0.00191813	-0.411476	-0.267118	-0.565008	-0.439886	-0.272948	0.675952	0.737193
693	-3.52476	-3.31655	-2.38428	Fbn1	Fbn1	673	NP_114013	0	fibrillin-1	http://www.ncbi.nlm.nih.gov/entrez/query.fcgi?db=protein&cmd=search&term=NP_114013	312	GQCVK*PLFGAVTK	3	506.941	2	0.326339	52.0032	H	150564	94105	58328	41246	34536	47812	66575	51517	150564	142099	58328	64343.8	34536	55461.9	66575	56668.7	146331	61335.9	44999	61621.9	0.419158	0.307514	0.421112	-1.25443	-1.70127	-1.24772	-1.81752	-1.72968	-1.25355	0.283707	0.301518
694	-1.61846	-2.01252	-1.2559	Flna	FLNA	%1477	C0JPT7	0	filamin-A	http://www.phosphosite.org/proteinAction.do?id=14409&showAllSites=true	281	ANLPQSFQVDTSK*AGVAPLQVK	3	804.768	1	0.255801	66.0056	H	50590	59036	61264	42496		30523	50380	55757	50590	89144.4	61264	66293.8		35406.7	50380	61332.7	69867.2	63778.9	35406.7	55856.4	0.912859	0.506771	0.799465	-0.131536	-0.980593	-0.322894	-0.694626	-1.009	-0.328724	0.617869	0.496889
696	-1.28489	1.23694	1.19599	Flna; Flnb; Flnc	FLNA; FLNB; FLNC	%43; %16; %37	C0JPT7; D3ZD13; XP_342654	0	filamin-A	http://www.phosphosite.org/proteinAction.do?id=14409&showAllSites=true	281; 278; 291	K*IQQNTFTR	2	625.336	7	0.441674	30.5759	H	116599	85363	148021	86066	192617	100937	125273	154117	116599	128898	148021	134263	192617	117087	125273	169529	122749	141142	154852	147401	1.14985	1.26154	1.20084	0.201441	0.335183	0.264039	-0.361649	0.306773	0.258209	0.778275	1.23694
695	-6.02985	N.D	N.D	Flna; Flnc	FLNA; FLNC	%2232; %2317	C0JPT7; XP_342654	0	filamin-A	http://www.phosphosite.org/proteinAction.do?id=14409&showAllSites=true	281; 291	GQHVPGSPFQFTVGPLGEGGAHK*VR	4	669.097	2	0.241055	62.9276	H	112862	79990	28624						112862	120785	28624						116823	28624			0.245019			-2.02903			-2.59212			0.165842
772	1.18078	2.22809	2.31066	Git1	GIT1	49	Q9Z272	0	ARF GTPase-activating protein GIT1	http://www.phosphosite.org/proteinAction.do?id=2761&showAllSites=true	85	HISIVK*HLR	3	406.247	3	0.532085	33.874	H	24537	11121	22123	32037	46534	40848	53859	38206	24537	16792.7	22123	49977.7	46534	47383.7	53859	42026.6	20664.9	36050.4	46958.8	47942.8	1.74453	2.2724	2.32002	0.802834	1.18422	1.21413	0.239744	1.15581	1.2083	1.18078	2.22809
773	-2.77407	-2.7232	-3.04289	Gja1	Cx43	%258	P08050	0	gap junction alpha-1 protein	http://www.phosphosite.org/proteinAction.do?id=2040&showAllSites=true	43	SDPYHATTGPLSPSK*DCGSPK	3	772.69	7	0.278612	39.1197	H	35535	23838	17242	13368	13555	11409	10132	12246	35535	35995.4	17242	20854.1	13555	13234.4	10132	13470.6	35765.2	19048	13394.7	11801.3	0.532586	0.374518	0.329966	-0.908914	-1.41689	-1.59961	-1.472	-1.4453	-1.60544	0.360481	0.367215
776	-2.77407	-2.7232	-3.04289	Gja1	Cx43	%264	P08050	0	gap junction alpha-1 protein	http://www.phosphosite.org/proteinAction.do?id=2040&showAllSites=true	43	SDPYHATTGPLSPSKDCGSPK*	3	772.69	2	0.278612	39.1197	H	35535	23838	17242	13368	13555	11409	10132	12246	35535	35995.4	17242	20854.1	13555	13234.4	10132	13470.6	35765.2	19048	13394.7	11801.3	0.532586	0.374518	0.329966	-0.908914	-1.41689	-1.59961	-1.472	-1.4453	-1.60544	0.360481	0.367215
777	-1.70107	-1.47005	-2.60802	Gja1	Cx43	%303	P08050	0	gap junction alpha-1 protein	http://www.phosphosite.org/proteinAction.do?id=2040&showAllSites=true	43	NYNK*QASEQNWANYSAEQNR	3	843.709	5	0.286544	47.7994	H	86289	57213	74989		60809	50856		30218	86289	86391.6	74989		60809	58993		33239.8	86340.3	74989	59901	33239.8	0.868528	0.693778	0.384986	-0.203355	-0.527455	-1.37712	-0.766445	-0.555865	-1.38295	0.587864	0.680249
779	-2.36522	-3.17838	-2.22505	Gja1	Cx43	%345	P08050	0	gap junction alpha-1 protein	http://www.phosphosite.org/proteinAction.do?id=2040&showAllSites=true	43	MGQAGSTISNSHAQPFDFPDDNQNAK*K	4	755.595	3	0.540929	52.8452	H	31956	50809	40008	17870	15546	16661	29069	18156	31956	76721.6	40008	27877.2	15546	19326.8	29069	19971.6	54338.8	33942.6	17436.4	24520.3	0.624648	0.320883	0.451249	-0.678885	-1.63988	-1.14801	-1.24198	-1.66829	-1.15384	0.422793	0.314626
781	-1.22766	-1.38859	-1.67655	Gldn	Gldn	314	NP_852047	0	gliomedin	http://www.ncbi.nlm.nih.gov/entrez/query.fcgi?db=protein&cmd=search&term=NP_852047	59	ITSIGNPAQVLKVK*ETFGTWLR	5	515.291	1	0.580799	24.44	H	100566	236458	157887	251817	226399	94578	115167	144446	100566	357052	157887	392835	226399	109710	115167	158891	228809	275361	168055	137029	1.20345	0.734477	0.598879	0.267181	-0.445211	-0.739663	-0.295909	-0.473621	-0.745493	0.814559	0.720155
782	-2.24523	N.D	-1.76145	Glipr2	Glipr2	112	XP_002726558	0	PREDICTED: GLI pathogenesis-related 2	http://www.ncbi.nlm.nih.gov/entrez/query.fcgi?db=protein&cmd=search&term=XP_002726558	25	K*LNQEAQQYSEALASTR	3	684.343	1	0.0740891	54.7732	H	48087	53404	31927	33833			36688		48087	80640	31927	52779.5			36688		64363.5	42353.2		36688	0.658032		0.570012	-0.603771		-0.810935	-1.16686		-0.816765	0.445389
783	-1.60814	-3.13451	1.03302	Grn	Grn	294	NP_058809	0	granulins isoform a	http://www.ncbi.nlm.nih.gov/entrez/query.fcgi?db=protein&cmd=search&term=NP_058809	65	EVK*CDLEVSCPDGYTCCR	3	787.99	1	1.41421	49.22	A	183301	231478	244762		114581	50680	316823	214392	183301	349532	244762		114581	58788.8	316823	235831	266416	244762	86684.9	276327	0.91872	0.325374	1.0372	-0.122303	-1.61983	0.0526942	-0.685393	-1.64824	0.0468642	0.621836	0.319029
784	N.D	-3.67279	-1.56239	Hbegf	Hbegf	201	NP_037077	0	proheparin-binding EGF-like growth factor precursor	http://www.ncbi.nlm.nih.gov/entrez/query.fcgi?db=protein&cmd=search&term=NP_037077	23	VK*LGMASSH	3	348.515	1	0.693744	31.6196	H	17470	5971			3651	3193	6307	9740	17470	9016.21			3651	3703.88	6307	10714	13243.1		3677.44	8510.5		0.277687	0.642636		-1.84847	-0.637926		-1.87688	-0.643756		0.272272
785	-1.07813	-2.01257	-1.31904	Hspa1a	HSP70	%328	Q07439	0	heat shock 70 kDa protein 1A/1B	http://www.phosphosite.org/proteinAction.do?id=24154&showAllSites=true	70	DAKLDK*AQIHDLVLVGGSTR	4	563.311	1	0.36885	58.1761	H	97936	73534	107783	114478	63032	36954	93311	59780	97936	111036	107783	178586	63032	42866.6	93311	65758	104486	143184	52949.3	79534.5	1.37037	0.506759	0.761196	0.454562	-0.980628	-0.393659	-0.108528	-1.00904	-0.399489	0.927534	0.496877
786	-1.95858	-1.60777	-1.15271	Hspa1a	HSP70	%348	Q07439	0	heat shock 70 kDa protein 1A/1B	http://www.phosphosite.org/proteinAction.do?id=24154&showAllSites=true	70	VQK*LLQDFFNGR	3	526.951	1	0.261949	73.0679	H	162815	148254	136503	99476	91273	132772	136687	181930	162815	223864	136503	155183	91273	154016	136687	200123	193339	145843	122644	168405	0.754336	0.634347	0.871034	-0.406721	-0.656655	-0.1992	-0.969811	-0.685065	-0.20503	0.510573	0.621978
789	-1.61257	1.23794	-1.28861	Hspa1a; Hspa1l; Hspa2; Hspa8	HSP70; HSPA1L; HSPA2; HSC70	%507; %509; %510; %507	Q07439; NP_997711; P14659; P63018	0	heat shock 70 kDa protein 1A/1B	http://www.phosphosite.org/proteinAction.do?id=24154&showAllSites=true	70; 71; 70; 71	ITITNDK*GR	3	377.875	16	0.203048	28.7731	H	364352	272863	289850	270169	501959	412295	274464	300424	364352	412023	289850	421464	501959	478262	274464	330466	388188	355657	490111	302465	0.916198	1.26256	0.779173	-0.126268	0.336353	-0.359985	-0.689358	0.307943	-0.365815	0.62013	1.23794
796	-2.74781	-2.41423	-3.72648	Iqgap1	IQGAP1	%1639	XP_341878	0	ras GTPase-activating-like protein IQGAP1	http://www.phosphosite.org/proteinAction.do?id=20647&showAllSites=true	200	ATFYGEQVDYYK*SYIK	3	697.002	1	0.53276	71.499	H	119009	53879	55597	33420	27286	49447	31370	20560	119009	81357.3	55597	52135.2	27286	57358.5	31370	22616	100183	53866.1	42322.3	26993	0.537676	0.422449	0.269437	-0.89519	-1.24315	-1.89198	-1.45828	-1.27156	-1.89781	0.363927	0.414211
797	-1.30126	-3.11638	-2.1017	Itgb1	ITGB1	%775	P49134	0	integrin beta-1	http://www.phosphosite.org/proteinAction.do?id=4638&showAllSites=true	88	MNAK*WDTGENPIYK	3	594.282	6	0.416999	52.277	H	158798	138982	179068	153527	55440	56216	110143	59980	158798	209863	179068	239502	55440	65210.6	110143	65978	184330	209285	60325.3	88060.5	1.13538	0.327267	0.477732	0.183175	-1.61146	-1.06573	-0.379915	-1.63987	-1.07156	0.768483	0.320886
798	-2.35872	-1.9034	-4.41346	Itgb1	ITGB1	%785	P49134	0	integrin beta-1	http://www.phosphosite.org/proteinAction.do?id=4638&showAllSites=true	88	WDTGENPIYK*SAVTTVVNPK	3	778.397	3	0.484393	68.9242	H	130138	88386	93601	45840	65290	65477	31089	26254	130138	133463	93601	71510.4	65290	75953.3	31089	28879.4	131800	82555.7	70621.7	29984.2	0.626369	0.535823	0.227497	-0.674915	-0.900172	-2.13608	-1.23801	-0.928582	-2.14191	0.423958	0.525374
799	-1.31767	-2.46129	-1.69949	Itgb1	ITGB1	799	P49134	0	integrin beta-1	http://www.phosphosite.org/proteinAction.do?id=4638&showAllSites=true	88	SAVTTVVNPKYEGK*	3	536.286	1	0.378567	40.9869	H	84054	48556	72672	66527	23276	36151	56021	33595	84054	73319.6	72672	103782	23276	41935.2	56021	36954.5	78686.8	88227.1	32605.6	46487.8	1.12124	0.414372	0.590795	0.1651	-1.271	-0.759271	-0.39799	-1.29941	-0.765101	0.758915	0.406292
800	N.D	-2.51206	-1.84514	Itgb4	ITGB4	%917	Q64632	0	integrin beta-4 precursor	http://www.phosphosite.org/proteinAction.do?id=3872&showAllSites=true	201	QVEQGSFHELK*VAPGYYTLTAEQDAR	4	763.626	1	0.366213	65.3627	H	58500	45080			29468	18896	41806	24608	58500	68070.8			29468	21919.4	41806	27068.8	63285.4		25693.7	34437.4		0.405997	0.54416		-1.30046	-0.877896		-1.32887	-0.883726		0.39808
3684	-1.91215	-1.97945	-2.67396	Kbtbd10	KBTBD10	213	Q9ER30	1	kelch repeat and BTB domain-containing protein 10	http://www.phosphosite.org/proteinAction.do?id=11958962&showAllSites=true	68	AK*NLSEVFDCIR	3	522.596	2	0.499187	65.8503	H	207505	99233	114802	103400	87850	82990	55204	71797	207505	149842	114802	161304	87850	96268.4	55204	78976.7	178673	138053	92059.2	67090.4	0.772656	0.515237	0.375492	-0.372103	-0.956691	-1.41315	-0.935193	-0.985101	-1.41898	0.522973	0.50519
3685	-1.26766	-1.24998	-1.23163	Kbtbd10	KBTBD10	272	Q9ER30	1	kelch repeat and BTB domain-containing protein 10	http://www.phosphosite.org/proteinAction.do?id=11958962&showAllSites=true	68	SAEK*GGTGEVNGDVGDEDLLPGYLNDIPR	3	1034.49	9	0.73294	79.1937	H	51257	37648	84279	26741	45644	36691		40059	51257	56848.5	84279	41716	45644	42561.6		44064.9	54052.7	62997.5	44102.8	44064.9	1.16548	0.815921	0.81522	0.220926	-0.293498	-0.294738	-0.342164	-0.321908	-0.300568	0.788857	0.800011
3687	1.07686	1.15699	-1.17038	Kbtbd10	KBTBD10	31	Q9ER30	1	kelch repeat and BTB domain-containing protein 10	http://www.phosphosite.org/proteinAction.do?id=11958962&showAllSites=true	68	K*FIDCTLK	3	380.202	4	0.184648	42.3539	H	33431	31472	58552	45028	43614	44751	32633	33469	33431	47522.7	58552	70243.7	43614	51911.2	32633	36815.9	40476.9	64397.8	47762.6	34724.4	1.59098	1.18	0.857884	0.669915	0.238783	-0.221146	0.106825	0.210373	-0.226976	1.07686	1.15699
3688	-1.31769	1.23027	1.97284	Kbtbd10	KBTBD10	42	Q9ER30	1	kelch repeat and BTB domain-containing protein 10	http://www.phosphosite.org/proteinAction.do?id=11958962&showAllSites=true	68	AGDK*SFPCHR	2	644.796	3	0.821957	26.5813	H	15401	4079	12087		9874	14809	17504	22912	15401	6159.29	12087		9874	17178.4	17504	25203.2	10780.1	12087	13526.2	21353.6	1.12123	1.25473	1.98083	0.16508	0.327382	0.986103	-0.39801	0.298972	0.980273	0.758904	1.23027
3689	-4.71094	-3.82925	-3.84423	Kbtbd10	KBTBD10	426	Q9ER30	1	kelch repeat and BTB domain-containing protein 10	http://www.phosphosite.org/proteinAction.do?id=11958962&showAllSites=true	68	DLQTEASLDSVLCYDPVAAK*WSEVK	3	980.143	2	0.984163	89.8623	H	147544	26456	27696	19939	23714	22606	26333	20579	147544	39948.6	27696	31104.8	23714	26223	26333	22636.9	93746.3	29400.4	24968.5	24485	0.313617	0.266341	0.261183	-1.67292	-1.90865	-1.93687	-2.23601	-1.93706	-1.9427	0.212272	0.261147
3691	1.53447	1.55215	1.86644	Kbtbd10	KBTBD10	%471	Q9ER30	1	kelch repeat and BTB domain-containing protein 10	http://www.phosphosite.org/proteinAction.do?id=11958962&showAllSites=true	68	VFIYNPK*K	3	374.882	15	0.227663	42.5399	H	316842	229737	549608	612275	571570	413062	638706	550135	316842	346903	549608	955149	571570	479152	638706	605148	331872	752378	525361	621927	2.26707	1.58302	1.87399	1.18083	0.66268	0.906117	0.61774	0.63427	0.900287	1.53447	1.55215
3696	1.10453	1.45412	1.48245	Kbtbd10	KBTBD10	472	Q9ER30	1	kelch repeat and BTB domain-containing protein 10	http://www.phosphosite.org/proteinAction.do?id=11958962&showAllSites=true	68	VFIYNPKK*GDWK	4	402.969	5	0.515876	50.6026	H	240667	224848	548517	255301	406011	391748	412014	410515	240667	339520	548517	398270	406011	454428	412014	451567	290094	473393	430219	431790	1.63186	1.48304	1.48845	0.70652	0.568553	0.573812	0.14343	0.540143	0.567982	1.10453	1.45412
3697	1.12643	1.60435	1.65933	Kbtbd10	KBTBD10	482	Q9ER30	1	kelch repeat and BTB domain-containing protein 10	http://www.phosphosite.org/proteinAction.do?id=11958962&showAllSites=true	68	DLAPMK*TPR	3	381.538	1	0.192198	36.5824	H	49832	40072	83188	64387	76687	89533	100084	76135	49832	60508.7	83188	100444	76687	103858	100084	83748.5	55170.4	91815.9	90272.6	91916.2	1.66422	1.63625	1.66604	0.73485	0.710395	0.736427	0.17176	0.681985	0.730597	1.12643	1.60435
3698	N.D	-3.58492	1.53656	Kbtbd10	KBTBD10	518	Q9ER30	1	kelch repeat and BTB domain-containing protein 10	http://www.phosphosite.org/proteinAction.do?id=11958962&showAllSites=true	68	IVIAGGVTEDGLSASVEAFDLK*TNKWEVMTEFPQER	4	1021.01	4	0.33571	92.5	A	266670	255413			108219	66697	480731	477904	266670	385674			108219	77368.5	480731	525694	326172		92793.8	503213		0.284493	1.54278		-1.81353	0.625536		-1.84194	0.619706		0.278946
3702	-1.00855	-1.19703	-1.08652	Kbtbd10	KBTBD10	521	Q9ER30	1	kelch repeat and BTB domain-containing protein 10	http://www.phosphosite.org/proteinAction.do?id=11958962&showAllSites=true	68	TNK*WEVMTEFPQER	3	636.968	14	0.33152	66.3668	H	227251	169439	359697	223082	169486	208730	227944	198628	227251	255853	359697	348008	169486	242127	227944	218491	241552	353852	205806	223217	1.46491	0.852017	0.924097	0.550814	-0.231046	-0.113884	-0.0122755	-0.259456	-0.119714	0.991527	0.835403
3705	-1.34818	1.08082	1.0591	Kbtbd10	KBTBD10	%583	Q9ER30	1	kelch repeat and BTB domain-containing protein 10	http://www.phosphosite.org/proteinAction.do?id=11958962&showAllSites=true	68	EWAGMLK*EIR	3	449.568	10	0.188924	64.6684	H	786221	600914	820039	664058	921281	815178	969974	755443	786221	907380	820039	1.03593e+06	921281	945606	969974	830987	846801	927985	933444	900481	1.09587	1.10232	1.06339	0.132079	0.140541	0.088673	-0.431011	0.112131	0.082843	0.741742	1.08082
3706	1.23984	1.21677	1.32559	Kbtbd10	KBTBD10	602	Q9ER30	1	kelch repeat and BTB domain-containing protein 10	http://www.phosphosite.org/proteinAction.do?id=11958962&showAllSites=true	68	LNLFK*LSKL	3	397.248	6	0.300026	75.3565	H	53317	74298	150537	97843	88246	100985	83522	124328	53317	112190	150537	152635	88246	117143	83522	136761	82753.5	151586	102694	110141	1.83178	1.24097	1.33096	0.873245	0.311464	0.412465	0.310155	0.283054	0.406635	1.23984	1.21677
802	-1.76914	-1.80073	-1.7268	Kras	KRas	%128	P08644	0	GTPase KRas	http://www.phosphosite.org/proteinAction.do?id=2099015&showAllSites=true	22	TVDTK*QAQELAR	3	491.927	4	0.661319	27.2779	H	248630	90190	152617	108172	99743	101903	118255	95907	248630	136187	152617	168748	99743	118207	118255	105498	192408	160683	108975	111876	0.835112	0.566375	0.581452	-0.259958	-0.820172	-0.782267	-0.823048	-0.848582	-0.788097	0.565247	0.55533
805	-1.19498	1.15111	1.15912	Lgals1	Lgals1	37	NP_063969	1	galectin-1	http://www.ncbi.nlm.nih.gov/entrez/query.fcgi?db=protein&cmd=search&term=NP_063969	15	SFVLNLGK*DSNNLCLHFNPR	4	615.562	3	0.563924	74.6801	H	186422	125540	278264	119610	226758	185044	224175	194005	186422	189565	278264	186592	226758	214651	224175	213406	187994	232428	220705	218790	1.23636	1.174	1.16382	0.306098	0.231432	0.218864	-0.256992	0.203022	0.213034	0.836831	1.15111
806	-1.09607	-1.20068	-1.06331	Lgals1	Lgals1	64	NP_063969	1	galectin-1	http://www.ncbi.nlm.nih.gov/entrez/query.fcgi?db=protein&cmd=search&term=NP_063969	15	FNAHGDANTIVCNSK*DDGTWGTEQR	4	727.573	7	0.143371	50.5118	H	93002	112706	156089	127354	92821	112705	118843	117889	93002	170186	156089	198672	92821	130738	118843	129678	131594	177381	111779	124260	1.34794	0.849426	0.944271	0.430754	-0.23544	-0.0827269	-0.132336	-0.26385	-0.0885569	0.912353	0.832863
808	-1.07293	1.06221	1.06343	Lmcd1	Lmcd1	139	NP_001008562	0	LIM and cysteine-rich domains protein 1	http://www.ncbi.nlm.nih.gov/entrez/query.fcgi?db=protein&cmd=search&term=NP_001008562	41	LGLQYMELIPK*EKQPVTGTEGALYR	4	737.894	7	0.443948	74.3376	H	276528	144393	336694	220717	241474	253708	236646	264921	276528	218033	336694	344319	241474	294301	236646	291413	247281	340506	267888	264030	1.377	1.08333	1.06773	0.461532	0.115478	0.0945497	-0.101558	0.0870683	0.0887197	0.932026	1.06221
810	3.1286	5.23109	4.41907	Lmcd1	Lmcd1	14	NP_001008562	0	LIM and cysteine-rich domains protein 1	http://www.ncbi.nlm.nih.gov/entrez/query.fcgi?db=protein&cmd=search&term=NP_001008562	41	VQK*MSLGQQQSAR	3	525.607	8	0.474642	33.3842	H	106207	59407	473515	276951	662778	329685	447644	383280	106207	89704.6	473515	432044	662778	382435	447644	421608	97955.8	452779	522606	434626	4.62228	5.33512	4.43696	2.20861	2.41552	2.14957	1.64552	2.38711	2.14374	3.1286	5.23109
813	-1.2665	-1.22763	1.04684	Lmcd1	Lmcd1	141	NP_001008562	0	LIM and cysteine-rich domains protein 1	http://www.ncbi.nlm.nih.gov/entrez/query.fcgi?db=protein&cmd=search&term=NP_001008562	41	EK*QPVTGTEGALYR	3	554.953	15	0.347634	40.1754	H	313995	226805	393853	238429	264605	242049	353140	306240	313995	342476	393853	371949	264605	280777	353140	336864	328235	382901	272691	345002	1.16654	0.830779	1.05108	0.222242	-0.267464	0.0718744	-0.340848	-0.295874	0.0660444	0.789577	0.814579
816	N.D	N.D	N.D	Lmcd1	Lmcd1	180	NP_001008562	0	LIM and cysteine-rich domains protein 1	http://www.ncbi.nlm.nih.gov/entrez/query.fcgi?db=protein&cmd=search&term=NP_001008562	41	GLVENELK*AMEEFVK	3	617.317	2	0.214412	93.2344	H				35027	37318	27492		12824				54642.1	37318	31890.7		14106.4		54642.1	34604.4	14106.4
817	-1.43878	-2.21951	-1.35697	Lmcd1	Lmcd1	331	NP_001008562	0	LIM and cysteine-rich domains protein 1	http://www.ncbi.nlm.nih.gov/entrez/query.fcgi?db=protein&cmd=search&term=NP_001008562	41	K*HFICEGCEQLLSGR	3	649.977	8	0.604987	50.7617	H	119469	139096	208194	83437	76473	64601	111644	120148	119469	210035	208194	130162	76473	74937.2	111644	132163	164752	169178	75705.1	121903	1.02686	0.459509	0.739921	0.038245	-1.12183	-0.434557	-0.524845	-1.15024	-0.440387	0.695034	0.450549
818	-1.30534	-1.27321	-1.1955	Lmcd1	Lmcd1	351	NP_001008562	0	LIM and cysteine-rich domains protein 1	http://www.ncbi.nlm.nih.gov/entrez/query.fcgi?db=protein&cmd=search&term=NP_001008562	41	AYIITK*GQLLCPTCSK	3	656.341	8	0.381584	60.2215	H	657529	378096	630229	487293	455747	455420	526111	459653	657529	570925	630229	760177	455747	528287	526111	505618	614227	695203	492017	515865	1.13183	0.801035	0.83986	0.178663	-0.320063	-0.251779	-0.384427	-0.348473	-0.257609	0.766083	0.785415
821	-1.32953	-1.08944	-1.37744	Lmcd1	Lmcd1	361	NP_001008562	0	LIM and cysteine-rich domains protein 1	http://www.ncbi.nlm.nih.gov/entrez/query.fcgi?db=protein&cmd=search&term=NP_001008562	41	GQLLCPTCSK*SK	3	498.246	13	0.596522	33.2689	H	124913	79461	166509	67713	114461	98969	93142	77610	124913	119986	166509	105632	114461	114804	93142	85371	122450	136071	114633	89256.5	1.11124	0.936161	0.728925	0.152168	-0.0951712	-0.456158	-0.410922	-0.123581	-0.461988	0.752143	0.917906
822	-1.02992	-1.17556	-1.66281	Lmcd1	Lmcd1	77	NP_001008562	0	LIM and cysteine-rich domains protein 1	http://www.ncbi.nlm.nih.gov/entrez/query.fcgi?db=protein&cmd=search&term=NP_001008562	41	LLMDSK*YATLTAR	3	532.952	1	0.288274	58.079	H	123304	81547	162877	122207	119316	81456	68177	73300	123304	123136	162877	190643	119316	94489	68177	80630	123220	176760	106902	74403.5	1.43451	0.867574	0.603827	0.520555	-0.204941	-0.727794	-0.0425348	-0.233351	-0.733624	0.970948	0.850657
823	1.26912	2.20004	1.47384	Lmcd1	Lmcd1	86	NP_001008562	0	LIM and cysteine-rich domains protein 1	http://www.ncbi.nlm.nih.gov/entrez/query.fcgi?db=protein&cmd=search&term=NP_001008562	41	VK*GGDGIR	3	305.838	1	0.454418	22.9568	H	61199	31434	88009	74193	129376	98659	82730	70975	61199	47465.3	88009	115741	129376	114444	82730	78072.5	54332.2	101875	121910	80401.2	1.87504	2.24379	1.47981	0.906922	1.16594	0.565411	0.343832	1.13753	0.559581	1.26912	2.20004
824	-1.907	-1.876	-1.68092	Lmnb2	Lamin B2	69	XP_216850	0	PREDICTED: Lamin B2-like	http://www.phosphosite.org/proteinAction.do?id=21061&showAllSites=true	69	ALELENDK*LLLR	3	514.295	1	0.437991	65.3663	H	109363	67615	68022	61414	71343	37602	59853	60416	109363	102099	68022	95805.8	71343	43618.3	59853	66457.6	105731	81913.9	57480.7	63155.3	0.77474	0.543651	0.597322	-0.368216	-0.879248	-0.74342	-0.931306	-0.907658	-0.74925	0.524384	0.53305
803	-15.0227	-9.59463	-25.9852	LOC299282	LOC299282	47	Q7TMB9	0	Serine protease inhibitor	http://www.phosphosite.org/proteinAction.do?id=24602&showAllSites=true	68	PDK*NVVFSPLSISAALTILSLGAK	3	852.486	1	0.477259	109.44	A	10129991	9677017	1285931	735506	1670282	827386		434556	10129991	1.46123e+07	1285931	1.14739e+06	1670282	959768		478012	1.23711e+07	1.21666e+06	1.31502e+06	478012	0.0983466	0.106298	0.0386392	-3.34598	-3.23382	-4.69379	-3.90907	-3.26223	-4.69962	0.066566	0.104225
825	1.38502	-1.5434	-1.4933	Lyst	LYST	1404	Q9Z2X9	0	lysosomal-trafficking regulator	http://www.phosphosite.org/proteinAction.do?id=24467&showAllSites=true	427	QK*PPGILNSK	2	598.343	1	1.26266	109.55	A	193350	109866	367558		125750	96244	227385	12874	193350	165898	367558		125750	111643	227385	14161.4	179624	367558	118697	120773	2.04627	0.660806	0.672367	1.03299	-0.597701	-0.572678	0.469903	-0.626111	-0.578508	1.38502	0.647921
826	-2.24468	-1.1661	-1.0587	Map1a	MAP1A	1555	P34926	0	microtubule-associated protein 1A	http://www.phosphosite.org/proteinAction.do?id=20517&showAllSites=true	300	TQGQKSSFVEDK*	2	734.357	1	0.254471	74.4039	H	389828	270932	196898	210868	276792	363766	377512	345617	389828	409107	196898	328954	276792	421969	377512	380179	399468	262926	349380	378845	0.658191	0.874615	0.948376	-0.603422	-0.193281	-0.0764697	-1.16651	-0.221691	-0.0822997	0.445497	0.85756
827	-1.95394	-2.11098	-1.88199	Map4	MAP4	%907	Q5M7W5	0	microtubule-associated protein 4	http://www.phosphosite.org/proteinAction.do?id=20679&showAllSites=true	110	LATTVSAPDLK*SVR	3	524.63	1	0.465263	50.2751	H	218803	110474	157156	86168	93752	79788	109565	87422	218803	166816	157156	134422	93752	92554.1	109565	96164.2	192809	145789	93153	102865	0.75613	0.483135	0.533504	-0.403293	-1.0495	-0.906429	-0.966383	-1.07791	-0.912259	0.511788	0.473714
828	-1.0041	1.40845	1.94283	Marcks	MARCKS	%11	P30009	0	PREDICTED: myristoylated alanine-rich C-kinase substrate	http://www.phosphosite.org/proteinAction.do?id=3556&showAllSites=true	30	TAAK*GEAAAERPGEAAVASSPSK	3	757.384	7	1.20832	31.3221	H	28641	32518	84101	19417	9300	88254	10103	128682	28641	49102.2	84101	30290.5	9300	102375	10103	141550	38871.6	57195.8	55837.3	75826.6	1.4714	1.43646	1.95069	0.557192	0.522514	0.963988	-0.00589792	0.494104	0.958158	0.99592	1.40845
833	-1.13833	-1.46711	-1.45917	Msn	moesin	%162	O35763	0	moesin	http://www.phosphosite.org/proteinAction.do?id=22913&showAllSites=true	68	VLEQHK*LNKDQWEER	4	517.266	12	0.300729	38.3129	H	307789	299484	487118	320057	227991	258917	305073	198079	307789	452221	487118	499289	227991	300344	305073	217887	380005	493203	264167	261480	1.29789	0.695168	0.688096	0.376165	-0.524566	-0.539318	-0.186925	-0.552976	-0.545148	0.878476	0.681613
834	1.03429	-1.09884	-1.95857	Msn	moesin	%165	O35763	0	moesin	http://www.phosphosite.org/proteinAction.do?id=22913&showAllSites=true	68	VLEQHKLNK*DQWEER	3	689.352	1	0.452811	37.48	H	44216	53144	87839	65611	51122	55516	40733	20975	44216	80247.4	87839	102353	51122	64398.6	40733	23072.5	62231.7	95096.1	57760.3	31902.8	1.5281	0.928149	0.512645	0.611736	-0.107572	-0.963969	0.0486458	-0.135982	-0.969799	1.03429	0.91005
835	-1.3057	-1.50287	-1.16757	Msn	moesin	%523	O35763	0	moesin	http://www.phosphosite.org/proteinAction.do?id=22913&showAllSites=true	68	HLK*ALTSELANAR	3	513.286	2	1.17711	46.6867	H	51777	26687	91171	8342	39531	19787	42295	33531	51777	40297.4	91171	13013.5	39531	22952.9	42295	36884.1	46037.2	52092.3	31242	39589.6	1.13153	0.678624	0.859947	0.178269	-0.559315	-0.21768	-0.384821	-0.587725	-0.22351	0.765874	0.665392
837	-2.12732	-3.31186	-2.50982	Msn	moesin	%79	O35763	0	moesin	http://www.phosphosite.org/proteinAction.do?id=22913&showAllSites=true	68	KESPLLFK*FR	3	460.266	13	0.237749	57.5338	H	861373	944138	597824	634949	385678	274665	431333	439624	861373	1.42565e+06	597824	990520	385678	318611	431333	483586	1.14351e+06	794172	352145	457460	0.694504	0.307951	0.400048	-0.525946	-1.69923	-1.32175	-1.08904	-1.72764	-1.32758	0.470075	0.301946
839	2.4428	2.39655	1.26669	Mybpc1	Mybpc1	1029	XP_001076591	1	PREDICTED: myosin binding protein C, slow type	http://www.ncbi.nlm.nih.gov/entrez/query.fcgi?db=protein&cmd=search&term=XP_001076591	132	VFAENMCGLSEDATMTK*ESAVIAK	3	906.092	55	0.427	69.2802	H	2600570	1553440	9720700	5212000	6647670	4691400	3157820	2848130	2600570	2.34569e+06	9720700	8130720	6647670	5442024	3157820	3.13294e+06	2.47313e+06	8925710	6044847	3.14538e+06	3.60907	2.44421	1.27182	1.85163	1.28937	0.346896	1.28854	1.26096	0.341066	2.4428	2.39655
852	1.03264	3.19754	1.37106	Mybpc1	Mybpc1	1036	XP_001076591	1	PREDICTED: myosin binding protein C, slow type	http://www.ncbi.nlm.nih.gov/entrez/query.fcgi?db=protein&cmd=search&term=XP_001076591	132	ESAVIAK*DGK	2	566.304	9	0.847227	25.6313	H	28506	7147	26994	21129	70651	49573	28928	22882	28506	10792	26994	32961.2	70651	57504.7	28928	25170.2	19649	29977.6	64077.8	27049.1	1.52566	3.26113	1.37662	0.609431	1.70537	0.461126	0.0463411	1.67696	0.455296	1.03264	3.19754
855	-4.38648	-4.07557	-2.00015	Mybpc1	Mybpc1	106	XP_001076591	1	PREDICTED: myosin binding protein C, slow type	http://www.ncbi.nlm.nih.gov/entrez/query.fcgi?db=protein&cmd=search&term=XP_001076591	132	VGANITFIAK*VK	3	458.942	1	0.564672	57.7426	H	263343	113054	61065	54571	44243	55497	116599	92082	263343	170712	61065	85130.8	44243	64376.5	116599	101290	217027	73097.9	54309.8	108945	0.336814	0.250244	0.501986	-1.56997	-1.99859	-0.994282	-2.13306	-2.027	-1.00011	0.227973	0.245364
856	-1.62309	-1.55025	-1.03659	Mybpc1	Mybpc1	108	XP_001076591	1	PREDICTED: myosin binding protein C, slow type	http://www.ncbi.nlm.nih.gov/entrez/query.fcgi?db=protein&cmd=search&term=XP_001076591	132	VK*AEDLLR	2	529.304	6	0.637421	42.41	H	204463	77414	132774	102401	117914	80606	152586	144257	204463	116895	132774	159746	117914	93503	152586	158683	160679	146260	105708	155634	0.91026	0.657886	0.968604	-0.135649	-0.604091	-0.0460215	-0.698739	-0.632501	-0.0518515	0.616111	0.645057
857	1.34343	1.36446	1.24299	Mybpc1	Mybpc1	1090	XP_001076591	1	PREDICTED: myosin binding protein C, slow type	http://www.ncbi.nlm.nih.gov/entrez/query.fcgi?db=protein&cmd=search&term=XP_001076591	132	ITWMK*NK	3	345.52	1	0.386637	37.48	H	298770	170480	450789	418694	359307	357493	358517	305114	298770	257425	450789	653163	359307	414692	358517	335625	278097	551976	386999	347071	1.98483	1.3916	1.24802	0.989015	0.476741	0.319641	0.425925	0.448331	0.313811	1.34343	1.36446
861	1.91	2.86474	1.66586	Mybpc1	Mybpc1	1092	XP_001076591	1	PREDICTED: myosin binding protein C, slow type	http://www.ncbi.nlm.nih.gov/entrez/query.fcgi?db=protein&cmd=search&term=XP_001076591	132	NK*VAIVDDPR	3	414.226	21	0.42874	35.3687	H	574394	429487	1881470	1006070	1886060	1454270	1015760	936092	574394	648525	1881470	1.56947e+06	1886060	1.68695e+06	1015760	1.0297e+06	611460	1.72547e+06	1.78651e+06	1.02273e+06	2.82189	2.92171	1.67261	1.49666	1.54681	0.742097	0.93357	1.5184	0.736267	1.91	2.86474
862	-1.79612	1.22865	1.18263	Mybpc1	Mybpc1	1116	XP_001076591	1	PREDICTED: myosin binding protein C, slow type	http://www.ncbi.nlm.nih.gov/entrez/query.fcgi?db=protein&cmd=search&term=XP_001076591	132	K*PSPYDGGTYCCK	3	549.569	8	0.572967	33.5485	H	113151	47901	84051	43923	134159	84712	102252	107265	113151	72330.5	84051	68519.9	134159	98265.9	102252	117992	92740.8	76285.4	116212	110122	0.822567	1.25309	1.18741	-0.281796	0.325489	0.247824	-0.844886	0.297079	0.241994	0.556755	1.22865
864	1.3278	1.25151	-1.0158	Mybpc1	Mybpc1	1128	XP_001076591	1	PREDICTED: myosin binding protein C, slow type	http://www.ncbi.nlm.nih.gov/entrez/query.fcgi?db=protein&cmd=search&term=XP_001076591	132	KPSPYDGGTYCCK*AVNDLGTVEIECK	4	769.602	7	0.336208	61.4849	H	56327	39864	116581	71797	75525	63106	63401	47066	56327	60194.6	116581	112003	75525	73203	63401	51772.6	58260.8	114292	74364	57586.8	1.96173	1.2764	0.988431	0.972129	0.352078	-0.0167879	0.409039	0.323668	-0.0226179	1.3278	1.25151
865	1.22468	1.49514	-1.26834	Mybpc1	Mybpc1	1141	XP_001076591	1	PREDICTED: myosin binding protein C, slow type	http://www.ncbi.nlm.nih.gov/entrez/query.fcgi?db=protein&cmd=search&term=XP_001076591	132	AVNDLGTVEIECK*LEVK	3	677.686	1	0.405055	67.4957	H	106628	107688	247601	153557	249810	138571	108766	94880	106628	162609	247601	239549	249810	160742	108766	104368	134618	243575	205276	106567	1.80937	1.52487	0.791623	0.85549	0.60869	-0.337115	0.2924	0.58028	-0.342945	1.22468	1.49514
866	-1.04956	1.43379	1.67055	Mybpc1	Mybpc1	119	XP_001076591	1	PREDICTED: myosin binding protein C, slow type	http://www.ncbi.nlm.nih.gov/entrez/query.fcgi?db=protein&cmd=search&term=XP_001076591	132	KPTVK*WFK	3	383.226	1	0.281178	40.96	H	97190	74322	113686	116092	157617	128114	202438	135290	97190	112226	113686	181104	157617	148612	202438	148819	104708	147395	153115	175628	1.40767	1.4623	1.67732	0.493312	0.548239	0.746154	-0.069778	0.519829	0.740324	0.952785	1.43379
869	-1.04374	1.03956	1.07975	Mybpc1	Mybpc1	124	XP_001076591	1	PREDICTED: myosin binding protein C, slow type	http://www.ncbi.nlm.nih.gov/entrez/query.fcgi?db=protein&cmd=search&term=XP_001076591	132	GK*WMDLASK	3	383.862	17	0.154848	49.0547	H	2057350	2252610	3431050	2753840	2630520	2721600	2987170	2664370	2057350	3.40144e+06	3431050	4.29599e+06	2630520	3157056	2987170	2.93081e+06	2.7294e+06	3.86352e+06	2893788	2.95899e+06	1.41552	1.06023	1.08412	0.501334	0.0843777	0.116523	-0.0617555	0.0559677	0.110693	0.958098	1.03956
874	-1.0247	1.09029	1.16781	Mybpc1	Mybpc1	131	XP_001076591	1	PREDICTED: myosin binding protein C, slow type	http://www.ncbi.nlm.nih.gov/entrez/query.fcgi?db=protein&cmd=search&term=XP_001076591	132	WMDLASK*AGK	3	407.541	17	0.345074	49.2045	H	870457	867438	1613720	980676	1114150	1129540	1092630	1330770	870457	1.30983e+06	1613720	1.52985e+06	1114150	1.31027e+06	1092630	1.46385e+06	1.09014e+06	1.57179e+06	1.21221e+06	1.27824e+06	1.44182	1.11197	1.17254	0.527887	0.153119	0.229638	-0.035203	0.124709	0.223808	0.975894	1.09029
876	-1.24773	-1.30145	-1.19899	Mybpc1	Mybpc1	134	XP_001076591	1	PREDICTED: myosin binding protein C, slow type	http://www.ncbi.nlm.nih.gov/entrez/query.fcgi?db=protein&cmd=search&term=XP_001076591	132	AGK*HLQLKETFER	3	557.637	2	0.302657	38.5313	H	77197	52675	92334	59780	66958	48163	68322	57210	77197	79539.2	92334	93256.8	66958	55869.1	68322	62931	78368.1	92795.4	61413.5	65626.5	1.1841	0.783655	0.837413	0.243786	-0.35171	-0.255988	-0.319304	-0.38012	-0.261818	0.801457	0.768374
878	1.04067	1.07059	1.42524	Mybpc1	Mybpc1	139	XP_001076591	1	PREDICTED: myosin binding protein C, slow type	http://www.ncbi.nlm.nih.gov/entrez/query.fcgi?db=protein&cmd=search&term=XP_001076591	132	HLQLK*ETFER	3	472.253	8	0.335326	43.8346	H	579387	357290	722498	639627	568414	563177	863449	670637	579387	539508	722498	997818	568414	653285	863449	737701	559447	860158	610850	800575	1.53751	1.09188	1.43101	0.620599	0.126815	0.517034	0.0575092	0.0984047	0.511204	1.04067	1.07059
880	-1.52345	1.11273	-1.16779	Mybpc1	Mybpc1	157	XP_001076591	1	PREDICTED: myosin binding protein C, slow type	http://www.ncbi.nlm.nih.gov/entrez/query.fcgi?db=protein&cmd=search&term=XP_001076591	132	IYTFEMQIIK*AK	3	533.625	13	0.328021	68.4101	H	2817570	2063210	2916890	1818530	3320090	2942310	2662850	2216620	2817570	3.11545e+06	2916890	2.83691e+06	3320090	3.41308e+06	2662850	2438282	2.96651e+06	2.8769e+06	3.36658e+06	2550566	0.969793	1.13486	0.859787	-0.0442517	0.18252	-0.217949	-0.607342	0.15411	-0.223779	0.656405	1.11273
888	-1.48129	1.1619	-1.01673	Mybpc1	Mybpc1	159	XP_001076591	1	PREDICTED: myosin binding protein C, slow type	http://www.ncbi.nlm.nih.gov/entrez/query.fcgi?db=protein&cmd=search&term=XP_001076591	132	AK*ENYAGNYR	3	433.874	16	0.309318	29.1495	H	968888	621120	797640	707803	1047380	1044980	853378	936015	968888	937891	797640	1.10417e+06	1047380	1.21218e+06	853378	1.02962e+06	953390	950906	1.12978e+06	941497	0.997395	1.18501	0.987526	-0.00376264	0.244902	-0.018109	-0.566853	0.216492	-0.023939	0.675088	1.1619
890	N.D	-1.62603	-1.2441	Mybpc1	Mybpc1	175	XP_001076591	1	PREDICTED: myosin binding protein C, slow type	http://www.ncbi.nlm.nih.gov/entrez/query.fcgi?db=protein&cmd=search&term=XP_001076591	132	CEVTYKDK*FDSCSFDLEVHESTGTTPNIDIR	4	945.181	1	0	69.5979	H	54333				34079			39863	54333				34079			43849.3	54333		34079	43849.3		0.627225	0.807047		-0.672946	-0.309275		-0.701356	-0.315105		0.614994
892	1.28843	1.10607	-1.05349	Mybpc1	Mybpc1	221	XP_001076591	1	PREDICTED: myosin binding protein C, slow type	http://www.ncbi.nlm.nih.gov/entrez/query.fcgi?db=protein&cmd=search&term=XP_001076591	132	SGEGQEDAGELDFSGLLK*R	3	708.006	29	0.404985	72.1673	H	2583900	1780440	5380150	2984720	2900310	2626970	2790600	2031230	2583900	2.68846e+06	5380150	4.65616e+06	2900310	3.04729e+06	2790600	2234353	2.63618e+06	5.01816e+06	2.9738e+06	2.51248e+06	1.90357	1.12807	0.953074	0.928707	0.173856	-0.06934	0.365617	0.145446	-0.07517	1.28843	1.10607
896	1.292	1.43689	-1.1055	Mybpc1	Mybpc1	226	XP_001076591	1	PREDICTED: myosin binding protein C, slow type	http://www.ncbi.nlm.nih.gov/entrez/query.fcgi?db=protein&cmd=search&term=XP_001076591	132	EVK*QQEEEPEIDVWELLK	3	785.729	14	0.701714	87.8534	H	367575	141384	727173	244862	403860	385925	287306	218579	367575	213490	727173	381985	403860	447673	287306	240437	290532	554579	425766	263871	1.90884	1.46547	0.908234	0.932693	0.551363	-0.138864	0.369603	0.522953	-0.144694	1.292	1.43689
899	-1.35922	-1.28949	-2.22228	Mybpc1	Mybpc1	241	XP_001076591	1	PREDICTED: myosin binding protein C, slow type	http://www.ncbi.nlm.nih.gov/entrez/query.fcgi?db=protein&cmd=search&term=XP_001076591	132	QQEEEPEIDVWELLK*NANPNEYEK	3	1020.15	17	0.5257	93.227	H	333729	187537	391112	179136	290237	170425	104388	158489	333729	283181	391112	279452	290237	197693	104388	174338	308455	335282	243965	139363	1.08697	0.790926	0.45181	0.120316	-0.338386	-1.14621	-0.442774	-0.366796	-1.15204	0.735718	0.775503
904	-1.38794	-1.16968	-1.02859	Mybpc1	Mybpc1	250	XP_001076591	1	PREDICTED: myosin binding protein C, slow type	http://www.ncbi.nlm.nih.gov/entrez/query.fcgi?db=protein&cmd=search&term=XP_001076591	132	NANPNEYEK*IAFQYGITDLR	3	824.071	17	0.445305	80.8097	H	1643830	856523	1612950	970270	1392050	1007740	1430270	1306200	1643830	1.29335e+06	1612950	1.51362e+06	1392050	1.16898e+06	1430270	1436820	1.46859e+06	1.56329e+06	1.28051e+06	1433545	1.06448	0.871935	0.976137	0.0901498	-0.197708	-0.0348444	-0.47294	-0.226118	-0.0406744	0.720495	0.854932
905	-2.02632	1.13665	-1.18058	Mybpc1	Mybpc1	275, 276	XP_001076591	1	PREDICTED: myosin binding protein C, slow type	http://www.ncbi.nlm.nih.gov/entrez/query.fcgi?db=protein&cmd=search&term=XP_001076591	132	RVEK*K*SAAFAK	3	488.276	2	0.365732	24.0016	H	61121	53652	40738	40318	97886	57660	57872	57282	61121	81014.5	40738	62896.1	97886	66885.6	57872	63010.2	71067.8	51817	82385.8	60441.1	0.729122	1.15926	0.850471	-0.455769	0.2132	-0.233665	-1.01886	0.18479	-0.239495	0.493507	1.13665
906	1.14362	4.38019	2.30532	Mybpc1	Mybpc1	276	XP_001076591	1	PREDICTED: myosin binding protein C, slow type	http://www.ncbi.nlm.nih.gov/entrez/query.fcgi?db=protein&cmd=search&term=XP_001076591	132	K*SAAFAK	2	418.735	5	0.401762	23.2803	H	81115	106183	218191	121647	584288	426162	296522	238505	81115	160336	218191	189769	584288	494348	296522	262356	120726	203980	539318	279439	1.68962	4.4673	2.31466	0.756696	2.1594	1.2108	0.193606	2.13099	1.20497	1.14362	4.38019
907	-1.63624	-1.979	-4.61404	Mybpc1	Mybpc1	282	XP_001076591	1	PREDICTED: myosin binding protein C, slow type	http://www.ncbi.nlm.nih.gov/entrez/query.fcgi?db=protein&cmd=search&term=XP_001076591	132	SAAFAK*ILDPAYQIDKGGR	3	712.38	3	0.486781	67.5493	H	1186080	900118	1305010	636671	591037	621273	318030	214397	1186080	1.35918e+06	1305010	993207	591037	720677	318030	235837	1.27263e+06	1.14911e+06	655857	276933	0.902941	0.515356	0.217607	-0.147297	-0.956359	-2.2002	-0.710387	-0.984769	-2.20603	0.611156	0.505307
909	-1.21841	-1.01447	1.18765	Mybpc1	Mybpc1	292	XP_001076591	1	PREDICTED: myosin binding protein C, slow type	http://www.ncbi.nlm.nih.gov/entrez/query.fcgi?db=protein&cmd=search&term=XP_001076591	132	ILDPAYQIDK*GGR	3	520.611	8	0.306795	50.0506	H	573838	369248	642983	467268	568004	490896	707215	583576	573838	557564	642983	728938	568004	569439	707215	641934	565701	685961	568722	674574	1.21258	1.00534	1.19246	0.278085	0.00768247	0.253937	-0.285005	-0.0207275	0.248107	0.820739	0.985735
910	1.14557	1.50593	1.43735	Mybpc1	Mybpc1	306	XP_001076591	1	PREDICTED: myosin binding protein C, slow type	http://www.ncbi.nlm.nih.gov/entrez/query.fcgi?db=protein&cmd=search&term=XP_001076591	132	FVVELADPK*LEVK	3	534.303	2	0.305165	66.9835	H	320342	317326	674477	435057	644143	503276	602916	500820	320342	479162	674477	678689	644143	583800	602916	550902	399752	676583	613972	576909	1.69251	1.53588	1.44317	0.759161	0.619066	0.529238	0.196071	0.590656	0.523408	1.14557	1.50593
911	-1.61237	1.03426	1.12236	Mybpc1	Mybpc1	310	XP_001076591	1	PREDICTED: myosin binding protein C, slow type	http://www.ncbi.nlm.nih.gov/entrez/query.fcgi?db=protein&cmd=search&term=XP_001076591	132	FVVELADPKLEVK*WFK	4	516.29	3	0.562829	81.4731	H	98609	51189	86780	47694	123738	53286	86927	101183	98609	77295.4	86780	74402.6	123738	61811.8	86927	111301	87952.2	80591.3	92774.9	99114.1	0.916308	1.05483	1.12691	-0.126095	0.0770146	0.172371	-0.689185	0.0486046	0.166541	0.620204	1.03426
913	1.23611	1.59835	1.67094	Mybpc1	Mybpc1	313	XP_001076591	1	PREDICTED: myosin binding protein C, slow type	http://www.ncbi.nlm.nih.gov/entrez/query.fcgi?db=protein&cmd=search&term=XP_001076591	132	WFK*NGQEIRPSTK	4	426.976	9	0.386169	39.7619	H	365397	208647	527254	458612	538489	492018	674578	424568	365397	315057	527254	715435	538489	570741	674578	467025	340227	621344	554615	570801	1.82626	1.63013	1.67771	0.868895	0.704989	0.746491	0.305805	0.676579	0.740661	1.23611	1.59835
914	1.06162	2.18598	1.52388	Mybpc1	Mybpc1	329	XP_001076591	1	PREDICTED: myosin binding protein C, slow type	http://www.ncbi.nlm.nih.gov/entrez/query.fcgi?db=protein&cmd=search&term=XP_001076591	132	YIFEHK*GNER	2	703.844	8	0.327879	32.01	A	125124	105261	225849	140835	308959	279618	212691	201771	125124	158944	225849	219703	308959	324357	212691	221948	142034	222776	316658	217320	1.56847	2.22945	1.53005	0.649356	1.15669	0.613581	0.0862656	1.12828	0.607751	1.06162	2.18598
915	1.37567	1.44092	1.1442	Mybpc1	Mybpc1	402	XP_001076591	1	PREDICTED: myosin binding protein C, slow type	http://www.ncbi.nlm.nih.gov/entrez/query.fcgi?db=protein&cmd=search&term=XP_001076591	132	WFK*NGEEIVPGPK	3	538.947	1	0.359621	54.6736	H	206438	122733	366150	275702	311382	227886	228662	201283	206438	185327	366150	430095	311382	264348	228662	221411	195882	398123	287865	225037	2.03246	1.46958	1.14884	1.02322	0.555404	0.200172	0.460135	0.526994	0.194342	1.37567	1.44092
918	1.21252	1.73152	-1.10057	Mybpc1	Mybpc1	412	XP_001076591	1	PREDICTED: myosin binding protein C, slow type	http://www.ncbi.nlm.nih.gov/entrez/query.fcgi?db=protein&cmd=search&term=XP_001076591	132	NGEEIVPGPK*SR	3	466.244	6	0.455608	33.7832	H	56486	45783	125035	64102	107281	98755	57360	52038	56486	69132.3	125035	99999.1	107281	114556	57360	57241.8	62809.2	112517	110918	57300.9	1.79141	1.76596	0.912302	0.841097	0.820452	-0.132417	0.278007	0.792042	-0.138247	1.21252	1.73152
920	1.80468	1.15459	1.20465	Mybpc1	Mybpc1	423	XP_001076591	1	PREDICTED: myosin binding protein C, slow type	http://www.ncbi.nlm.nih.gov/entrez/query.fcgi?db=protein&cmd=search&term=XP_001076591	132	K*HTLIIEGATKADSAEYSVMTTGGQSSAK	4	774.638	12	0.505908	55.2765	H	52126	24658	117421	77460	48455	48940	45189	57176	52126	37233.6	117421	120838	48455	56770.4	45189	62893.6	44679.8	119129	52612.7	54041.3	2.66629	1.17755	1.20952	1.41483	0.235789	0.27444	0.851744	0.207379	0.26861	1.80468	1.15459
923	1.80468	1.15459	1.20465	Mybpc1	Mybpc1	433	XP_001076591	1	PREDICTED: myosin binding protein C, slow type	http://www.ncbi.nlm.nih.gov/entrez/query.fcgi?db=protein&cmd=search&term=XP_001076591	132	KHTLIIEGATK*ADSAEYSVMTTGGQSSAK	4	774.638	1	0.505908	55.2765	H	52126	24658	117421	77460	48455	48940	45189	57176	52126	37233.6	117421	120838	48455	56770.4	45189	62893.6	44679.8	119129	52612.7	54041.3	2.66629	1.17755	1.20952	1.41483	0.235789	0.27444	0.851744	0.207379	0.26861	1.80468	1.15459
926	1.96149	1.64203	1.26463	Mybpc1	Mybpc1	460	XP_001076591	1	PREDICTED: myosin binding protein C, slow type	http://www.ncbi.nlm.nih.gov/entrez/query.fcgi?db=protein&cmd=search&term=XP_001076591	132	LSVDLRPLK*ITTPLTDQTVK	4	588.843	12	0.565945	72.6613	H	229215	102212	666274	285421	285329	307764	232667	231228	229215	154340	666274	445257	285329	357006	232667	254351	191778	555765	321168	243509	2.89797	1.67469	1.26975	1.53504	0.743893	0.344541	0.971952	0.715483	0.338711	1.96149	1.64203
928	2.0905	3.63665	2.54553	Mybpc1	Mybpc1	474	XP_001076591	1	PREDICTED: myosin binding protein C, slow type	http://www.ncbi.nlm.nih.gov/entrez/query.fcgi?db=protein&cmd=search&term=XP_001076591	132	LGK*EVCLK	3	354.199	13	0.473033	34.8078	H	471688	342709	1718320	856936	2136580	1320910	1234840	1175760	471688	517491	1718320	1.33682e+06	2136580	1.53226e+06	1234840	1293336	494589	1.52757e+06	1.83442e+06	1264088	3.08856	3.70897	2.55583	1.62694	1.89102	1.35379	1.06385	1.86261	1.34796	2.0905	3.63665
929	1.4874	1.6178	1.68358	Mybpc1	Mybpc1	489	XP_001076591	1	PREDICTED: myosin binding protein C, slow type	http://www.ncbi.nlm.nih.gov/entrez/query.fcgi?db=protein&cmd=search&term=XP_001076591	132	CEISENVPGK*WTKNGLPVQEGER	4	686.088	4	0.452158	55.8682	H	834271	430040	1568950	1084210	1169550	1102070	1226110	1165290	834271	649360	1568950	1.69137e+06	1169550	1.2784e+06	1226110	1281819	741816	1.63016e+06	1.22398e+06	1.25396e+06	2.19753	1.64997	1.6904	1.13588	0.722442	0.757364	0.57279	0.694032	0.751534	1.4874	1.6178
936	1.4874	1.6178	1.68358	Mybpc1	Mybpc1	492	XP_001076591	1	PREDICTED: myosin binding protein C, slow type	http://www.ncbi.nlm.nih.gov/entrez/query.fcgi?db=protein&cmd=search&term=XP_001076591	132	CEISENVPGKWTK*NGLPVQEGER	4	686.088	56	0.452158	55.8682	H	834271	430040	1568950	1084210	1169550	1102070	1226110	1165290	834271	649360	1568950	1.69137e+06	1169550	1.2784e+06	1226110	1281819	741816	1.63016e+06	1.22398e+06	1.25396e+06	2.19753	1.64997	1.6904	1.13588	0.722442	0.757364	0.57279	0.694032	0.751534	1.4874	1.6178
946	N.D	N.D	N.D	Mybpc1	Mybpc1	508	XP_001076591	1	PREDICTED: myosin binding protein C, slow type	http://www.ncbi.nlm.nih.gov/entrez/query.fcgi?db=protein&cmd=search&term=XP_001076591	132	VVHK*GR	2	405.241	1	0.208634	16.7732	H						2829	2895	3897						3281.64	2895	4286.7			3281.64	3590.85
947	N.D	N.D	N.D	Mybpc1	Mybpc1	513	XP_001076591	1	PREDICTED: myosin binding protein C, slow type	http://www.ncbi.nlm.nih.gov/entrez/query.fcgi?db=protein&cmd=search&term=XP_001076591	132	IHK*LVIANALIEDEGEYVFTPDAYNVPLSAK	4	886.715	1	0.543304	87.0769	H			35466	15779	25420	44045	26921	24938			35466	24615.2	25420	51092.2	26921	27431.8		30040.6	38256.1	27176.4
948	N.D	N.D	N.D	Mybpc1	Mybpc1	541	XP_001076591	1	PREDICTED: myosin binding protein C, slow type	http://www.ncbi.nlm.nih.gov/entrez/query.fcgi?db=protein&cmd=search&term=XP_001076591	132	LVIANALIEDEGEYVFTPDAYNVPLSAK*VHVIDPPK	4	1013.53	1	0.234582	91.6091	H			49356	36314	46867	33531	30690	29673			49356	56649.8	46867	38896	30690	32640.3		53002.9	42881.5	31665.2
949	N.D	N.D	N.D	Mybpc1	Mybpc1	549	XP_001076591	1	PREDICTED: myosin binding protein C, slow type	http://www.ncbi.nlm.nih.gov/entrez/query.fcgi?db=protein&cmd=search&term=XP_001076591	132	LVIANALIEDEGEYVFTPDAYNVPLSAKVHVIDPPK*	4	1013.53	2	0.234582	91.6091	H			49356	36314	46867	33531	30690	29673			49356	56649.8	46867	38896	30690	32640.3		53002.9	42881.5	31665.2
950	1.19628	1.68386	1.25308	Mybpc1	Mybpc1	568	XP_001076591	1	PREDICTED: myosin binding protein C, slow type	http://www.ncbi.nlm.nih.gov/entrez/query.fcgi?db=protein&cmd=search&term=XP_001076591	132	IILDGLDADNTVTVIAGSK*LR	3	766.76	6	1.41421	78.2338	H		38539	124168	52268	87773	96642	81666	58880		58193.9	124168	81538.1	87773	112105	81666	64768	58193.9	102853	99938.9	73217	1.76742	1.71734	1.25816	0.821645	0.780178	0.331311	0.258555	0.751768	0.325481	1.19628	1.68386
952	1.12811	1.22646	-1.12641	Mybpc1	Mybpc1	57	XP_001076591	1	PREDICTED: myosin binding protein C, slow type	http://www.ncbi.nlm.nih.gov/entrez/query.fcgi?db=protein&cmd=search&term=XP_001076591	132	K*DSEWSLGESPAGGEEQDKQNANSQLSTLFVEKPQTGSVK	5	884.829	1	0.52996	67.5089	H	34474	28403	75425	34305	35382	52920	36873	29169	34474	42888.5	75425	53515.8	35382	61387.2	36873	32085.9	38681.3	64470.4	48384.6	34479.4	1.66671	1.25085	0.891373	0.737002	0.322913	-0.165898	0.173912	0.294503	-0.171728	1.12811	1.22646
953	1.43376	2.44246	2.16191	Mybpc1	Mybpc1	582	XP_001076591	1	PREDICTED: myosin binding protein C, slow type	http://www.ncbi.nlm.nih.gov/entrez/query.fcgi?db=protein&cmd=search&term=XP_001076591	132	LEIPVTGEPPPK*AIWSR	3	668.702	17	0.647325	69.8845	H	169748	63146	296281	170045	373254	247514	301380	249146	169748	95350.5	296281	265270	373254	287116	301380	274061	132549	280776	330185	287720	2.11827	2.49104	2.17067	1.08289	1.31675	1.11814	0.519799	1.28834	1.11231	1.43376	2.44246
958	2.08242	4.67993	2.16189	Mybpc1	Mybpc1	590	XP_001076591	1	PREDICTED: myosin binding protein C, slow type	http://www.ncbi.nlm.nih.gov/entrez/query.fcgi?db=protein&cmd=search&term=XP_001076591	132	ADK*AIMEGSGR	3	416.872	16	0.109925	28.9134	H	354282	343262	1095020	1019020	2047170	1825680	975681	834943	354282	518326	1095020	1.58967e+06	2047170	2.11779e+06	975681	918437	436304	1.34235e+06	2.08248e+06	947059	3.07663	4.773	2.17064	1.62135	2.2549	1.11812	1.05826	2.22649	1.11229	2.08242	4.67993
961	2.83652	2.72172	1.15449	Mybpc1	Mybpc1	639	XP_001076591	1	PREDICTED: myosin binding protein C, slow type	http://www.ncbi.nlm.nih.gov/entrez/query.fcgi?db=protein&cmd=search&term=XP_001076591	132	NEAGEAHASIK*IK	3	494.595	4	0.480399	30.7095	H	140365	69183	481503	349056	408738	233514	142597	128367	140365	104466	481503	544527	408738	270876	142597	141204	122416	513015	339807	141900	4.19076	2.77585	1.15917	2.06721	1.47293	0.21309	1.50412	1.44452	0.20726	2.83652	2.72172
962	1.5632	2.29137	1.50193	Mybpc1	Mybpc1	701	XP_001076591	1	PREDICTED: myosin binding protein C, slow type	http://www.ncbi.nlm.nih.gov/entrez/query.fcgi?db=protein&cmd=search&term=XP_001076591	132	LNFDLCK*ETTFEPK	3	619.301	6	0.319025	65.8899	H	252514	159557	512671	401889	565866	506279	364024	345544	252514	240931	512671	626947	565866	587284	364024	380098	246723	569809	576575	372061	2.30951	2.33694	1.50801	1.20759	1.22462	0.59265	0.644499	1.19621	0.58682	1.5632	2.29137
964	1.39223	1.41087	1.11281	Mybpc1	Mybpc1	708	XP_001076591	1	PREDICTED: myosin binding protein C, slow type	http://www.ncbi.nlm.nih.gov/entrez/query.fcgi?db=protein&cmd=search&term=XP_001076591	132	LNFDLCKETTFEPK*K	3	662	10	0.620269	59.0856	H	77220	32130	160761	62736	95296	73819	62579	70826	77220	48516.3	160761	97868.2	95296	85630	62579	77908.6	62868.2	129315	90463	70243.8	2.05692	1.43893	1.11732	1.04048	0.524999	0.160042	0.477394	0.496589	0.154212	1.39223	1.41087
968	2.90734	2.66447	1.49628	Mybpc1	Mybpc1	709	XP_001076591	1	PREDICTED: myosin binding protein C, slow type	http://www.ncbi.nlm.nih.gov/entrez/query.fcgi?db=protein&cmd=search&term=XP_001076591	132	K*MIEGVAYEVR	3	470.247	33	0.144872	48.6727	H	4132700	3405670	17550400	14288800	11866900	11498500	7004400	6300210	4132700	5.14256e+06	17550400	22290528	11866900	13338260	7004400	6.93023e+06	4.63763e+06	19920464	12602580	6.96732e+06	4.2954	2.71746	1.50234	2.10279	1.44226	0.587215	1.5397	1.41385	0.581385	2.90734	2.66447
973	1.58033	1.23183	1.15772	Mybpc1	Mybpc1	75	XP_001076591	1	PREDICTED: myosin binding protein C, slow type	http://www.ncbi.nlm.nih.gov/entrez/query.fcgi?db=protein&cmd=search&term=XP_001076591	132	DSEWSLGESPAGGEEQDK*QNANSQLSTLFVEKPQTGSVK	4	1073.76	1	0.788748	73.0753	H		25973	91570		19377	68248	49171	38188		39219.2	91570		19377	79167.7	49171	42006.8	39219.2	91570	49272.3	45588.9	2.33482	1.25633	1.16241	1.22331	0.329217	0.217121	0.660224	0.300807	0.211291	1.58033	1.23183
974	1.77847	-2.02946	1.44081	Mybpc1	Mybpc1	800	XP_001076591	1	PREDICTED: myosin binding protein C, slow type	http://www.ncbi.nlm.nih.gov/entrez/query.fcgi?db=protein&cmd=search&term=XP_001076591	132	CFEGTEDWITANTDLIDK*TK	3	824.385	1	0.660996	78.2062	H	67014	63320	272832	99027	56439	21800	102087	121069	67014	95613.2	272832	154482	56439	25288	102087	133176	81313.6	213657	40863.5	117631	2.62757	0.502542	1.44664	1.39373	-0.992684	0.532705	0.830638	-1.02109	0.526875	1.77847	0.492743
976	1.43225	2.36579	3.87904	Mybpc1	Mybpc1	819	XP_001076591	1	PREDICTED: myosin binding protein C, slow type	http://www.ncbi.nlm.nih.gov/entrez/query.fcgi?db=protein&cmd=search&term=XP_001076591	132	VK*AINAAGASEPK	3	457.253	7	0.266898	30.1215	H	42447	28969	78607	66523	104166	89480	138358	179392	42447	43743.2	78607	103776	104166	103797	138358	197331	43095.1	91191.4	103981	167845	2.11605	2.41284	3.89475	1.08137	1.27073	1.96153	0.518285	1.24232	1.9557	1.43225	2.36579
977	N.D	N.D	N.D	Mybpc1	Mybpc1	820	NP_001094228	0	myosin-binding protein C, slow-type	http://www.ncbi.nlm.nih.gov/entrez/query.fcgi?db=protein&cmd=search&term=NP_001094228	131	QSNENGEAAYDLPAEDWITANTDLIDKTK*	3	1112.85	2	0.444159	87.1306	H					24365	46677		16304					24365	54145.3		17934.4			39255.2	17934.4
979	2.65892	4.55891	2.17947	Mybpc1	Mybpc1	854	XP_001076591	1	PREDICTED: myosin binding protein C, slow type	http://www.ncbi.nlm.nih.gov/entrez/query.fcgi?db=protein&cmd=search&term=XP_001076591	132	HLK*QTYIR	3	391.556	10	0.234251	29.101	H	1055490	755514	3443070	3323630	4320530	5078790	2141910	2422080	1055490	1.14083e+06	3443070	5.18486e+06	4320530	5.8914e+06	2141910	2664288	1.09816e+06	4.31397e+06	5.10596e+06	2403099	3.92837	4.64957	2.1883	1.97393	2.2171	1.12981	1.41084	2.18869	1.12398	2.65892	4.55891
980	-1.06133	1.59199	1.19018	Mybpc1	Mybpc1	883	XP_001076591	1	PREDICTED: myosin binding protein C, slow type	http://www.ncbi.nlm.nih.gov/entrez/query.fcgi?db=protein&cmd=search&term=XP_001076591	132	K*DGAEIDKNQINIR	3	576.639	2	0.449936	38.12	A	307417	159019	391846	237406	466727	364032	296648	325144	307417	240119	391846	370353	466727	422277	296648	357658	273768	381100	444502	327153	1.39205	1.62365	1.195	0.477215	0.699237	0.257013	-0.0858746	0.670827	0.251183	0.942213	1.59199
981	1.58033	1.23183	1.15772	Mybpc1	Mybpc1	89	XP_001076591	1	PREDICTED: myosin binding protein C, slow type	http://www.ncbi.nlm.nih.gov/entrez/query.fcgi?db=protein&cmd=search&term=XP_001076591	132	DSEWSLGESPAGGEEQDKQNANSQLSTLFVEK*PQTGSVK	4	1073.76	3	0.788748	72.8828	H		25973	91570		19377	68248	49171	38188		39219.2	91570		19377	79167.7	49171	42006.8	39219.2	91570	49272.3	45588.9	2.33482	1.25633	1.16241	1.22331	0.329217	0.217121	0.660224	0.300807	0.211291	1.58033	1.23183
984	2.83071	3.68847	2.22186	Mybpc1	Mybpc1	890	XP_001076591	1	PREDICTED: myosin binding protein C, slow type	http://www.ncbi.nlm.nih.gov/entrez/query.fcgi?db=protein&cmd=search&term=XP_001076591	132	DGAEIDK*NQINIR	3	533.941	27	0.393836	46.5687	H	1384470	1105610	6792280	3833240	5808080	4896820	3222760	3263780	1384470	1.66947e+06	6792280	5.97985e+06	5808080	5.68031e+06	3222760	3.59016e+06	1.52697e+06	6.38607e+06	5.7442e+06	3406459	4.18218	3.76182	2.23086	2.06426	1.91143	1.1576	1.50117	1.88302	1.15177	2.83071	3.68847
988	1.48331	1.53448	1.2273	Mybpc1	Mybpc1	982	XP_001076591	1	PREDICTED: myosin binding protein C, slow type	http://www.ncbi.nlm.nih.gov/entrez/query.fcgi?db=protein&cmd=search&term=XP_001076591	132	K*SMEWFTVIEHYHR	4	494.991	2	0.583266	69.4358	H	31535	22206	86474	35973	59761	36265	43661	33198	31535	33531.1	86474	56117.9	59761	42067.4	43661	36517.8	32533	71295.9	50914.2	40089.4	2.19149	1.565	1.23227	1.13191	0.646163	0.301316	0.568825	0.617753	0.295486	1.48331	1.53448
989	1.2238	2.03314	1.44038	Myh10	MYH10	1256	Q9JLT0	0	myosin-10	http://www.phosphosite.org/proteinAction.do?id=23428&showAllSites=true	229	K*LDAQVQELHAK	3	498.607	2	0.184491	35.9851	H	20607		24609	31993	43119	36501	30993	26010	20607		24609	49909.1	43119	42341.2	30993	28611	20607	37259	42730.1	29802	1.80808	2.07357	1.44621	0.854456	1.05212	0.532275	0.291366	1.02371	0.526445	1.2238	2.03314
990	-1.17257	1.46844	-1.40472	Myh10	MYH10	1308	Q9JLT0	0	myosin-10	http://www.phosphosite.org/proteinAction.do?id=23428&showAllSites=true	229	FAK*DAAGLESQLQDTQELLQEETR	3	945.465	7	0.346745	83.3869	H	77595	47037	93636	60016	110775	96384	43249	57255	77595	71025.9	93636	93625	110775	111805	43249	62980.5	74310.4	93630.5	111290	53114.8	1.25999	1.49764	0.714768	0.333413	0.58269	-0.484452	-0.229677	0.55428	-0.490282	0.852826	1.46844
991	1.28474	2.32544	1.19149	Myh10	MYH10	1417	Q9JLT0	0	myosin-10	http://www.phosphosite.org/proteinAction.do?id=23428&showAllSites=true	229	VLAYDK*LEK	3	398.224	4	0.283534	43.4797	H	82997	55275	131127	118485	198093	169572	88503	100580	82997	83465.2	131127	184837	198093	196704	88503	110638	83231.1	157982	197398	99570.5	1.89811	2.37169	1.19631	0.924563	1.24591	0.258595	0.361473	1.2175	0.252765	1.28474	2.32544
992	-2.08533	-1.09607	-1.94359	Myh10	MYH10	1420	Q9JLT0	0	myosin-10	http://www.phosphosite.org/proteinAction.do?id=23428&showAllSites=true	229	VLAYDKLEK*TK	2	711.404	4	0.904891	39.3862	H	24169	5308	11401		13786	13932	8925	7001	24169	8015.08	11401		13786	16161.1	8925	7701.1	16092	11401	14973.6	8313.05	0.708487	0.930495	0.516594	-0.497187	-0.10393	-0.952897	-1.06028	-0.13234	-0.958727	0.47954	0.91235
997	-2.24979	-1.07451	-1.75011	Myh10	MYH10	1590	Q9JLT0	0	myosin-10	http://www.phosphosite.org/proteinAction.do?id=23428&showAllSites=true	229	DLQTRDEQNEEK*KR	3	634.98	2	0.677874	23.8433	H	38038	13388	17905	13045	31278	20702	11502	19926	38038	20215.9	17905	20350.2	31278	24014.3	11502	21918.6	29126.9	19127.6	27646.2	16710.3	0.656698	0.949161	0.573706	-0.606698	-0.075275	-0.801617	-1.16979	-0.103685	-0.807447	0.444487	0.930653
998	-2.24979	-1.07451	-1.75011	Myh10	MYH10	1591	Q9JLT0	0	myosin-10	http://www.phosphosite.org/proteinAction.do?id=23428&showAllSites=true	229	DLQTRDEQNEEKK*R	3	634.98	1	0.677874	23.8433	H	38038	13388	17905	13045	31278	20702	11502	19926	38038	20215.9	17905	20350.2	31278	24014.3	11502	21918.6	29126.9	19127.6	27646.2	16710.3	0.656698	0.949161	0.573706	-0.606698	-0.075275	-0.801617	-1.16979	-0.103685	-0.807447	0.444487	0.930653
999	1.10513	1.92946	-1.02488	Myh10	MYH10	1655	Q9JLT0	0	myosin-10	http://www.phosphosite.org/proteinAction.do?id=23428&showAllSites=true	229	KLQAQMK*DYQR	3	508.265	2	0.337826	31.7827	H	42875	34272	75931	50365	108724	66796	52159	36858	42875	51750.7	75931	78569.4	108724	77483.4	52159	40543.8	47312.9	77250.2	93103.7	46351.4	1.63275	1.96783	0.979679	0.707306	0.976606	-0.0296195	0.144216	0.948196	-0.0354495	1.10513	1.92946
1000	-1.1644	2.08289	-1.45705	Myh10	MYH10	1809	Q9JLT0	0	myosin-10	http://www.phosphosite.org/proteinAction.do?id=23428&showAllSites=true	229	LQELEGAVK*SK	3	439.245	1	0.632133	35.48	H	48594	36559	82510	31534	107611	97318	38759	29789	48594	55204.1	82510	49193	107611	112889	38759	32767.9	51899	65851.5	110250	35763.4	1.26884	2.12432	0.689096	0.343509	1.087	-0.537222	-0.219581	1.05859	-0.543052	0.858815	2.08289
1002	-1.45039	-1.85548	-1.47054	Myh10; Myh11	MYH10; MYH11	%767; %630	Q9JLT0; Q63862	0	myosin-10	http://www.phosphosite.org/proteinAction.do?id=23428&showAllSites=true	229; 152	IGQSK*IFFR	3	403.896	6	0.383336	51.2538	H	117310	81666	129371	74193	69190	54373	86575	70653	117310	123316	129371	115741	69190	63072.7	86575	77718.3	120313	122556	66131.3	82146.6	1.01864	0.549662	0.682775	0.0266511	-0.863384	-0.550517	-0.536439	-0.891794	-0.556347	0.689471	0.538943
995	-1.21829	1.96292	-1.3203	Myh10; Myh11; Myh9	MYH10; MYH11; MYH9	1481; 836; 1475	Q9JLT0; Q63862; Q62812	0	myosin-10	http://www.phosphosite.org/proteinAction.do?id=23428&showAllSites=true	229; 152; 226	EK*ETKALSLAR	3	453.925	1	0.309846	34.113	A	788677	505197	821632	679433	1525392	1362669	591118	535244	788677	762847	821632	1.05992e+06	1525392	1.5807e+06	591118	588768	775762	940774	1.55304e+06	589943	1.21271	2.00196	0.760469	0.278233	1.00141	-0.395038	-0.284857	0.973002	-0.400868	0.820823	1.96292
996	-1.21829	1.96292	-1.3203	Myh10; Myh11; Myh9	MYH10; MYH11; MYH9	1484; 839; 1478	Q9JLT0; Q63862; Q62812	0	myosin-10	http://www.phosphosite.org/proteinAction.do?id=23428&showAllSites=true	229; 152; 226	EKETK*ALSLAR	3	453.925	3	0.309846	34.113	A	788677	505197	821632	679433	1525392	1362669	591118	535244	788677	762847	821632	1.05992e+06	1525392	1.5807e+06	591118	588768	775762	940774	1.55304e+06	589943	1.21271	2.00196	0.760469	0.278233	1.00141	-0.395038	-0.284857	0.973002	-0.400868	0.820823	1.96292
1001	-1.54016	-1.20878	-1.51467	Myh10; Myh9	MYH10; MYH9	%689; %682	Q9JLT0; Q62812	0	myosin-10	http://www.phosphosite.org/proteinAction.do?id=23428&showAllSites=true	229; 226	AGK*LDPHLVLDQLR	4	422.991	7	0.436952	66.025	H	113788	60575	75555	77783	107407	56702	81525	49578	113788	91468.2	75555	121341	107407	65774.3	81525	54535.8	102628	98448.2	86590.7	68030.4	0.959272	0.843732	0.662883	-0.0599888	-0.245143	-0.593175	-0.623079	-0.273553	-0.599005	0.649284	0.82728
1022	-1.20308	3.11827	2.96571	Myh14	MYH14	1803	Q9EPH4	0	myosin-14	http://www.phosphosite.org/proteinAction.do?id=25064&showAllSites=true	229	SFSAK*AESGR	3	385.191	8	0.379585	27.7647	H	15632	15176	12778	22154	53001	59993	55853	53574	15632	22915.8	12778	34560.2	53001	69591.9	55853	58931.4	19273.9	23669.1	61296.4	57392.2	1.22804	3.18029	2.97772	0.296359	1.66916	1.57421	-0.266731	1.64075	1.56838	0.831201	3.11827
1023	-2.70019	-1.96721	1.25312	Myh14	MYH14	%884	Q9EPH4	0	myosin-14	http://www.phosphosite.org/proteinAction.do?id=25064&showAllSites=true	229	AQELQK*VQELQQQSAR	3	666.684	2	0.212792	49.6936	A	1599728	1181279	755675	702314	926661	713336	2235537	1837724	1599728	1.78373e+06	755675	1.09561e+06	926661	827470	2235537	2.0215e+06	1.69173e+06	925642	877065	2.12852e+06	0.547157	0.518443	1.25819	-0.869972	-0.947743	0.331349	-1.43306	-0.976153	0.325519	0.370344	0.508334
2594	-3.09717	-1.87464	-4.94965	Myl12b; Myl12b	MRLC B-like; MRLC2	%150; %150	P13832; P18666	0	myosin regulatory light chain 12B	http://www.phosphosite.org/proteinAction.do?id=20937000&showAllSites=true	20; 20	FTDEEVDELYREAPIDK*K	4	578.533	1	0.301499	65.1399	H	119726	128442	74379	48238		73557	32946	27894	119726	193947	74379	75251.3		85326.1	32946	30683.4	156837	74815.1	85326.1	31814.7	0.477026	0.544044	0.202852	-1.06786	-0.878204	-2.3015	-1.63095	-0.906614	-2.30733	0.322875	0.533436
2595	-2.67916	-1.50422	N.D	Myl12b; Myl12b	MRLC B-like; MRLC2	%150, %151; %150, %151	P13832; P18666	0	myosin regulatory light chain 12B	http://www.phosphosite.org/proteinAction.do?id=20937000&showAllSites=true	20; 20	EAPIDK*K*GNFNYIEFTR	3	757.378	1	0.470774	61.3232	H	67264	53440	45818	22932	51965	41684			67264	80694.4	45818	35773.9	51965	48353.4			73979.2	40796	50159.2		0.551452	0.678018		-0.858693	-0.560605		-1.42178	-0.589015		0.373251	0.664797
2598	-5.23973	-7.79798	-6.25257	Myl12b; Myl12b	MRLC B-like; MRLC2	%151; %151	P13832; P18666	0	myosin regulatory light chain 12B	http://www.phosphosite.org/proteinAction.do?id=20937000&showAllSites=true	20; 20	ELLTTMGDRFTDEEVDELYREAPIDKK*	5	666.327	13	1.06192	79.9767	H	1205820	673746	175031	289635	249576	35509	249878	97385	1205820	1.01736e+06	175031	451831	249576	41190.4	249878	107124	1.11159e+06	313431	145383	178501	0.281967	0.130789	0.160582	-1.8264	-2.93469	-2.63862	-2.38949	-2.9631	-2.64445	0.190849	0.128238
2695	1.35564	1.76276	1.36003	Myl6b; Myl6l	MYL6B; MYL6	%50; %50	NP_001102956; Q64119	0	myosin light chain 6B	http://www.phosphosite.org/proteinAction.do?id=18992942&showAllSites=true	13; 17	ALGQNPTNAEVLK*VLGNPK	3	693.052	9	0.30889	67.0128	H	835121	672042	1851910	1187950	1605520	1482990	1331530	1085990	835121	1.01478e+06	1851910	1853202	1605520	1.72027e+06	1331530	1194589	924952	1852556	1.66289e+06	1.26306e+06	2.00287	1.79782	1.36554	1.00207	0.846246	0.449472	0.438976	0.817836	0.443642	1.35564	1.76276
2729	-1.01329	-1.29107	-1.23398	Myo1d	MYO1D	%811	Q63357	0	myosin-Id	http://www.phosphosite.org/proteinAction.do?id=1457414&showAllSites=true	116	VAAMEMLK*GQR	3	449.901	1	0.481835	48.7844	H	49287	36128	85678	42132	40840	35508	47843	33317	49287	54553.3	85678	65725.9	40840	41189.3	47843	36648.7	51920.1	75702	41014.6	42245.9	1.45805	0.789956	0.81367	0.544036	-0.340155	-0.297485	-0.0190536	-0.368565	-0.303315	0.98688	0.774552
2730	-1.21973	1.09602	N.D	Nckap1	NckAP1	%12	P55161	0	nck-associated protein 1	http://www.phosphosite.org/proteinAction.do?id=6783103&showAllSites=true	129	SVLQPSQQK*LAEK	2	785.433	2	0.631922	37.12	H	10097		15322	5858	12502	8682			10097		15322	9138.48	12502	10071.1			10097	12230.2	11286.6		1.21127	1.11781		0.276526	0.160679		-0.286564	0.132269		0.819852	1.09602
2731	-1.90665	-2.04349	-2.72913	Nckap1; Nckap1l	NckAP1; HEM1	%16; %14	P55161; NP_001101589	0	nck-associated protein 1	http://www.phosphosite.org/proteinAction.do?id=6783103&showAllSites=true	129; 126	LAEK*LTILNDR	2	700.399	1	0.949587	55.45	A	265306	203437	339511	66734	131189	133223	142296	62114	265306	307190	339511	104105	131189	154539	142296	68325.4	286248	221808	142864	105311	0.774881	0.499091	0.3679	-0.367954	-1.00262	-1.44261	-0.931044	-1.03103	-1.44844	0.524479	0.489359
2732	-1.08385	-2.62768	-1.7995	Nexn	NEXN	516	Q9Z2J4	0	nexilin isoform s	http://www.phosphosite.org/proteinAction.do?id=14324&showAllSites=true	78	RIEEQK*LLR	3	433.589	1	0.538869	35.7592	H	150941	115734	240685	130311	83173	37277	88005	85202	150941	174758	240685	203285	83173	43241.3	88005	93722.2	162850	221985	63207.2	90863.6	1.36313	0.388132	0.55796	0.446922	-1.36538	-0.841766	-0.116168	-1.39379	-0.847596	0.922635	0.380563
2733	-1.37627	-1.17671	-1.12225	Nisch	NISCH	940	Q4G017	0	PREDICTED: nischarin isoform 1	http://www.phosphosite.org/proteinAction.do?id=25075&showAllSites=true	167	NSFK*LSR	2	483.262	1	0.412444	34.347	H	23946	29287	39439	21629	28465	26396	29875	28286	23946	44223.4	39439	33741.2	28465	30619.4	29875	31114.6	34084.7	36590.1	29542.2	30494.8	1.07351	0.866729	0.894677	0.10233	-0.206347	-0.16056	-0.46076	-0.234757	-0.16639	0.726604	0.849828
2735	-2.54497	-3.82207	-3.08668	Nogo iso2; Rtn4	Nogo iso2; Nogo	%258; %1061	Q9JK11-2; Q9JK11	0		http://www.phosphosite.org/proteinAction.do?id=1499202&showAllSites=true	39; 126	AYLESEVAISEELVQK*YSNSALGHVNSTIK	4	849.185	7	0.595212	96.2465	H	715445	386557	461048	187914	144918	173921	258652	149036	715445	583701	461048	293146	144918	201748	258652	163940	649573	377097	173333	211296	0.58053	0.266842	0.325284	-0.784556	-1.90594	-1.62023	-1.34765	-1.93435	-1.62606	0.392933	0.261638
2736	-2.54497	-3.82207	-3.08668	Nogo iso2; Rtn4	Nogo iso2; Nogo	%272; %1075	Q9JK11-2; Q9JK11	0		http://www.phosphosite.org/proteinAction.do?id=1499202&showAllSites=true	39; 126	AYLESEVAISEELVQKYSNSALGHVNSTIK*	4	849.185	1	0.595212	96.2465	H	715445	386557	461048	187914	144918	173921	258652	149036	715445	583701	461048	293146	144918	201748	258652	163940	649573	377097	173333	211296	0.58053	0.266842	0.325284	-0.784556	-1.90594	-1.62023	-1.34765	-1.93435	-1.62606	0.392933	0.261638
2737	1.27638	-1.88947	-1.05024	Nogo iso2; Rtn4	Nogo iso2; Nogo	%339; %1142	Q9JK11-2; Q9JK11	0		http://www.phosphosite.org/proteinAction.do?id=1499202&showAllSites=true	39; 126	HQVQIDHYLGLANK*SVK	4	516.78	1	0.34633	53.1536	H	159645	109930	315521	191384	95025	69609	157930	139444	159645	165994	315521	298559	95025	80746.4	157930	153388	162820	307040	87885.7	155659	1.88577	0.539773	0.956022	0.915152	-0.889574	-0.064884	0.352062	-0.917984	-0.070714	1.27638	0.529248
2739	-1.00886	1.32137	1.52505	Nogo iso2; Rtn4	Nogo iso2; Nogo	%342; %1145	Q9JK11-2; Q9JK11	0		http://www.phosphosite.org/proteinAction.do?id=1499202&showAllSites=true	39; 126	SVK*DAMAK	3	321.836	8	0.166699	25.0079	H	82089	100971	128622	137739	127974	162175	165130	176387	82089	152466	128622	214873	127974	188123	165130	194026	117278	171747	158048	179578	1.46445	1.34764	1.53122	0.550361	0.43044	0.614682	-0.0127291	0.40203	0.608852	0.991216	1.32137
2740	-1.55653	-2.07361	-1.41387	Nogo iso2; Rtn4	Nogo iso2; Nogo	%347; %1150	Q9JK11-2; Q9JK11	0		http://www.phosphosite.org/proteinAction.do?id=1499202&showAllSites=true	39; 126	DAMAK*IQAK	2	545.29	2	0.502714	33.2798	H	58212	39202	63981	30423	20875	31785	43010	36696	58212	59195	63981	47459.9	20875	36870.6	43010	40365.6	58703.5	55720.4	28872.8	41687.8	0.949184	0.491841	0.710142	-0.0752401	-1.02374	-0.493822	-0.63833	-1.05215	-0.499652	0.642456	0.48225
2741	-1.33411	-1.40233	-1.17297	Nogo iso2; Rtn4	Nogo iso2; Nogo	%351; %1154	Q9JK11-2; Q9JK11	0		http://www.phosphosite.org/proteinAction.do?id=1499202&showAllSites=true	39; 126	IQAK*IPGLK	3	361.229	1	0.45247	46.7077	H	45612	23500	45887	28155	33589	21889	35679	30672	45612	35485	45887	43921.8	33589	25391.2	35679	33739.2	40548.5	44904.4	29490.1	34709.1	1.10742	0.72728	0.85599	0.147208	-0.459417	-0.224335	-0.415882	-0.487827	-0.230165	0.749561	0.713098
2742	-1.02489	-1.0783	1.21811	Np	Np	179	NP_001099501	0	purine nucleoside phosphorylase	http://www.ncbi.nlm.nih.gov/entrez/query.fcgi?db=protein&cmd=search&term=NP_001099501	24	AFNAWK*QMGEQR	3	527.253	1	1.14221	53.9098	H	243288	81836	63513	298293	173493		39572	371921	243288	123572	63513	465337	173493		39572	409113	183430	264425	173493	224343	1.44156	0.945826	1.22304	0.527628	-0.0803536	0.290472	-0.0354622	-0.108764	0.284642	0.975719	0.927383
2743	-1.5838	-3.41594	-2.76293	Np	Np	95	NP_001099501	0	purine nucleoside phosphorylase	http://www.ncbi.nlm.nih.gov/entrez/query.fcgi?db=protein&cmd=search&term=NP_001099501	24	FHMYEGYSLSK*VTFPVR	4	544.523	2	0.722217	71.4208	H	122922	52619	99779	57055	13189	40719	35433	34646	122922	79454.7	99779	89005.8	13189	47234	35433	38110.6	101188	94392.4	30211.5	36771.8	0.932839	0.298567	0.3634	-0.100301	-1.74387	-1.46037	-0.663391	-1.77228	-1.4662	0.631393	0.292745
2744	-1.08844	-1.26355	1.2023	Numa1	NuMA-1	%584	Q4G051	0	PREDICTED: nuclear mitotic apparatus protein 1 isoform 2	http://www.phosphosite.org/proteinAction.do?id=9433471&showAllSites=true	71	K*LGNSLLR	3	338.873	1	0.12034	48.34	A	15864764	14008635	21702023	18298279	14726346	13062904	21693989	20902504	15864764	2.1153e+07	21702023	2.85453e+07	14726346	1.5153e+07	21693989	2.29928e+07	1.85089e+07	2.51237e+07	1.49397e+07	2.23434e+07	1.35738	0.807161	1.20717	0.440828	-0.309072	0.271628	-0.122262	-0.337482	0.265798	0.918746	0.791421
2745	-2.64122	-2.79855	-3.33099	Nup98	NUP98	%639	P49793	0	nuclear pore complex protein Nup98-Nup96 proprotein	http://www.phosphosite.org/proteinAction.do?id=24980301&showAllSites=true	197	FSFLSK*PVDENHQQDGDDDSLVSR	4	713.08	1	0.880854	61.02	A	198771	195822	202996	47175	69247	95648	74522		198771	295691	202996	73593	69247	110952	74522		247231	138294	90099.3	74522	0.559373	0.364434	0.301426	-0.838117	-1.45627	-1.73012	-1.40121	-1.48468	-1.73595	0.378612	0.357327
2746	-1.27457	-1.24526	1.47848	Park2	Park2	349	NP_064478	0	E3 ubiquitin-protein ligase parkin	http://www.ncbi.nlm.nih.gov/entrez/query.fcgi?db=protein&cmd=search&term=NP_064478	52	K*VTCEGGNGLGCGFVFCR	3	711.321	6	0.705346	61.9101	H	119468	39955	114869	59967	65625	70374	155491	101287	119468	60332.1	114869	93548.5	65625	81633.8	155491	111416	89900	104209	73629.4	133453	1.15916	0.819014	1.48446	0.213083	-0.288039	0.569942	-0.350007	-0.316449	0.564112	0.78458	0.803044
2747	-1.5898	-1.77152	-1.79267	Pfn1	profilin 1	%126	P62963	0	profilin-1	http://www.phosphosite.org/proteinAction.do?id=4152408&showAllSites=true	15	EGVHGGLINK*K	2	633.352	6	0.62299	27.13	H	31495	22621	37993	14756	22578	13120	14406	20332	31495	34157.7	37993	23019.4	22578	15219.2	14406	22365.2	32826.4	30506.2	18898.6	18385.6	0.92932	0.575714	0.560087	-0.105753	-0.796575	-0.836278	-0.668843	-0.824985	-0.842108	0.629011	0.564488
2749	-1.97511	-2.2071	-1.50628	Pfn1	profilin 1	%127	P62963	0	profilin-1	http://www.phosphosite.org/proteinAction.do?id=4152408&showAllSites=true	15	K*CYEMASHLR	3	470.22	5	0.431869	34.1876	H	76637	48559	58648	34312	34212	30245	63053	33552	76637	73324.1	58648	53526.7	34212	35084.2	63053	36907.2	74980.5	56087.4	34648.1	49980.1	0.748026	0.462095	0.666574	-0.418841	-1.11374	-0.585163	-0.981931	-1.14215	-0.590993	0.506302	0.453084
2750	-2.33277	-2.50177	-2.52927	Pfn1	profilin 1	%54	P62963	0	profilin-1	http://www.phosphosite.org/proteinAction.do?id=4152408&showAllSites=true	15	TFVSITPAEVGVLVGK*DR	3	668.037	2	0.266285	81.1845	H	492402	336354	299886	213872	202923	176607	192234	186232	492402	507895	299886	333640	202923	204864	192234	204855	500148	316763	203894	198545	0.633339	0.407666	0.396971	-0.658951	-1.29454	-1.33289	-1.22204	-1.32295	-1.33872	0.428676	0.399717
2751	-1.31001	-1.56612	-1.19775	Pfn1	profilin 1	%70	P62963	0	profilin-1	http://www.phosphosite.org/proteinAction.do?id=4152408&showAllSites=true	15	SSFFVNGLTLGGQK*CSVIR	3	728.712	8	0.668285	73.6486	H	1151650	775052	1679990	601754	703675	696936	1024260	838375	1151650	1.17033e+06	1679990	938736	703675	808446	1024260	922213	1.16099e+06	1.30936e+06	756060	973236	1.1278	0.651221	0.838282	0.173511	-0.618781	-0.254493	-0.389579	-0.647191	-0.260323	0.763352	0.638522
2752	-1.06713	1.40047	1.04944	Pfn2	profilin 2	126	Q9EPC6	0	profilin-2	http://www.phosphosite.org/proteinAction.do?id=6782810&showAllSites=true	15	EGVHGGGLNK*K	2	605.32	4	0.658062	22.7429	H	40108	14635	38785	30346	38752	43189	30919	31480	40108	22098.8	38785	47339.8	38752	50099.2	30919	34628	31103.4	43062.4	44425.6	32773.5	1.38449	1.42832	1.05369	0.469355	0.514318	0.0754563	-0.0937354	0.485908	0.0696263	0.937093	1.40047
2753	1.0187	1.33415	1.61852	Pfn2	profilin 2	%133	Q9EPC6	0	profilin-2	http://www.phosphosite.org/proteinAction.do?id=6782810&showAllSites=true	15	AYSMAK*YLR	3	406.21	2	0.313376	52.3621	H	125610	80040	165240	131866	157922	152970	172253	207527	125610	120860	165240	205711	157922	177445	172253	228280	123235	185475	167684	200266	1.50505	1.36068	1.62507	0.589814	0.444327	0.700506	0.0267241	0.415917	0.694676	1.0187	1.33415
2754	1.13959	-1.13631	1.3115	Pfn2	profilin 2	%91	Q9EPC6	0	profilin-2	http://www.phosphosite.org/proteinAction.do?id=6782810&showAllSites=true	15	TK*SQGGEPTYNVAVGR	3	593.299	6	0.434928	38.4612	H	43769	30526	82851	43877	39758	35257	60901	52211	43769	46094.3	82851	68448.1	39758	40898.1	60901	57432.1	44931.6	75649.6	40328.1	59166.6	1.68366	0.897543	1.31681	0.7516	-0.155947	0.39705	0.18851	-0.184357	0.39122	1.13959	0.880041
2756	1.02295	-1.80348	-1.1892	Pip5k1a	PIP5K1A	%87	D3ZSI8	0	phosphatidylinositol-4-phosphate 5-kinase, type 1, alpha	http://www.phosphosite.org/proteinAction.do?id=27410106&showAllSites=true	61	GAIQLGITHTVGSLSTK*PER	4	545.551	8	0.387276	59.2763	H	327354	186608	456786	297319	159957	159063	251065	239301	327354	281778	456786	463818	159957	184513	251065	263231	304566	460302	172235	257148	1.51134	0.56551	0.84431	0.595825	-0.822376	-0.244156	0.0327351	-0.850786	-0.249986	1.02295	0.554482
2757	-1.31114	-1.78663	-2.42467	Pip5k1c	PIP5K1C	%97	Q5I6B8	0	phosphatidylinositol-4-phosphate 5-kinase type-1 gamma isoform c	http://www.phosphosite.org/proteinAction.do?id=1662810&showAllSites=true	76	GAIQLGIGYTVGNLSSK*PER	3	725.39	1	0.394086	69.5	H	119482		143226	80799		58798	50868	43715	119482		143226	126046		68205.7	50868	48086.5	119482	134636	68205.7	49477.2	1.12683	0.570845	0.414098	0.172273	-0.808829	-1.27196	-0.390817	-0.837239	-1.27779	0.762698	0.559714
2792	-1.26819	-2.98991	-3.06423	Podxl	PODXL	%452	Q9WTQ2	0	podocalyxin precursor	http://www.phosphosite.org/proteinAction.do?id=21515200&showAllSites=true	52	LTEELQTVENGYHDNPTLEVMETPSEMQEK*K	4	934.186	8	0.710351	70.3789	H	122821	78056	184858	61243	41527	34977	42611	32958	122821	117865	184858	95539.1	41527	40573.3	42611	36253.8	120343	140199	41050.2	39432.4	1.16499	0.34111	0.327667	0.220322	-1.55169	-1.6097	-0.342768	-1.5801	-1.61553	0.788527	0.334459
2794	-1.26819	-2.98991	-3.06423	Podxl	PODXL	%453	Q9WTQ2	0	podocalyxin precursor	http://www.phosphosite.org/proteinAction.do?id=21515200&showAllSites=true	52	LTEELQTVENGYHDNPTLEVMETPSEMQEKK*	4	934.186	1	0.710351	70.3789	H	122821	78056	184858	61243	41527	34977	42611	32958	122821	117865	184858	95539.1	41527	40573.3	42611	36253.8	120343	140199	41050.2	39432.4	1.16499	0.34111	0.327667	0.220322	-1.55169	-1.6097	-0.342768	-1.5801	-1.61553	0.788527	0.334459
2796	1.23607	-1.69952	-2.15914	Prph; Vim	peripherin; vimentin	%285; %292	P21807; P31000	0	peripherin	http://www.phosphosite.org/proteinAction.do?id=4795&showAllSites=true	54; 54	NLQEAEEWYK*SK	3	546.93	7	0.563669	56.1342	H	424442	246551	870818	374476	242709	202944	204894	150551	424442	372292	870818	584183	242709	235415	204894	165606	398367	727500	239062	185250	1.82621	0.600105	0.465024	0.86885	-0.736713	-1.10462	0.30576	-0.765123	-1.11045	1.23607	0.588403
2797	1.23607	-1.69952	-2.15914	Prph; Vim	peripherin; vimentin	287; %294	P21807; P31000	0	peripherin	http://www.phosphosite.org/proteinAction.do?id=4795&showAllSites=true	54; 54	NLQEAEEWYKSK*	3	546.93	1	0.563669	56.1342	H	424442	246551	870818	374476	242709	202944	204894	150551	424442	372292	870818	584183	242709	235415	204894	165606	398367	727500	239062	185250	1.82621	0.600105	0.465024	0.86885	-0.736713	-1.10462	0.30576	-0.765123	-1.11045	1.23607	0.588403
2798	-1.15753	N.D	-1.60486	Rab5c	Rab5C	%117	NP_001099310	0	ras-related protein Rab-5C	http://www.phosphosite.org/proteinAction.do?id=7397903&showAllSites=true	23	NWVK*ELQR	2	593.82	3	0.782825	49.5404	H	40728	28215	73439	21105				23698	40728	42604.7	73439	32923.8				26067.8	41666.3	53181.4		26067.8	1.27636		0.625632	0.35204		-0.676613	-0.21105		-0.682443	0.863908
2799	-1.15306	1.01108	1.17495	Rac1	Rac1	%116	Q6RUV5	0	ras-related C3 botulinum toxin substrate 1 precursor	http://www.phosphosite.org/proteinAction.do?id=6782438&showAllSites=true	21	HHCPNTPIILVGTK*LDLR	4	550.302	5	0.455081	64.1891	H	138518	88961	194179	99633	168545	97253	138391	166810	138518	134331	194179	155427	168545	112813	138391	183491	136425	174803	140679	160941	1.28132	1.03119	1.17971	0.357629	0.0443061	0.238429	-0.205461	0.0158961	0.232599	0.867261	1.01108
2801	-1.54874	-1.82327	-1.38231	Rac1	Rac1	%133	Q6RUV5	0	ras-related C3 botulinum toxin substrate 1 precursor	http://www.phosphosite.org/proteinAction.do?id=6782438&showAllSites=true	21	K*LTPITYPQGLAMAK	3	582.659	1	0.32944	61.8071	H	182019	157146	202994	126288	119422	99249	175986	116892	182019	237290	202994	197009	119422	115129	175986	128581	209655	200002	117275	152284	0.953957	0.559374	0.726354	-0.0680035	-0.838115	-0.461255	-0.631094	-0.866525	-0.467085	0.645687	0.548466
2802	-1.61391	-2.63037	-1.21463	Rac1	Rac1	%147	Q6RUV5	0	ras-related C3 botulinum toxin substrate 1 precursor	http://www.phosphosite.org/proteinAction.do?id=6782438&showAllSites=true	21	KLTPITYPQGLAMAK*EIGAVK	3	781.775	10	0.535587	75.2381	H	72166	55655	83968	37838	25453	30270	55176	67225	72166	84039.1	83968	59027.3	25453	35113.2	55176	73947.5	78102.5	71497.6	30283.1	64561.8	0.915433	0.387735	0.826628	-0.127474	-1.36686	-0.27469	-0.690564	-1.39527	-0.28052	0.619612	0.380175
2804	-1.33472	1.1833	1.11721	Rac1; LOC688319	Rac1; LOC688319	184; 97	Q6RUV5; XP_001081814	0	ras-related C3 botulinum toxin substrate 1 precursor	http://www.phosphosite.org/proteinAction.do?id=6782438&showAllSites=true	21; 12	AVLCPPPVKK*	3	408.237	12	0.38849	37.3685	H	208998	227782	324254	184498	369670	256592	319958	273002	208998	343951	324254	287817	369670	297647	319958	300302	276474	306035	333658	310130	1.10692	1.20683	1.12173	0.146553	0.271226	0.165728	-0.416537	0.242816	0.159898	0.749221	1.1833
2808	-2.65105	-2.64181	-3.41643	Rad23b	RAD23B	%51	Q4KMA2	0	UV excision repair protein RAD23 homolog B	http://www.phosphosite.org/proteinAction.do?id=23507&showAllSites=true	43	LIYAGK*ILSDDTALKEYK	4	539.547	15	0.347806	66.0706	H	412901	331637	261910	158513	189534	140685	123019	132272	412901	500772	261910	247280	189534	163195	123019	145499	456836	254595	176364	134259	0.5573	0.386056	0.293889	-0.843473	-1.37312	-1.76666	-1.40656	-1.40153	-1.77249	0.377209	0.378528
2811	-1.64615	-2.25641	-2.85935	Rad23b	RAD23B	%76	Q4KMA2	0	UV excision repair protein RAD23 homolog B	http://www.phosphosite.org/proteinAction.do?id=23507&showAllSites=true	43	NFVVVMVTK*PK	3	459.264	10	0.483991	57.6901	H	279137	300810	256290	257631	98446	200888	82549	159061	279137	454223	256290	401904	98446	233030	82549	174967	366680	329097	165738	128758	0.897505	0.451996	0.351146	-0.156008	-1.14562	-1.50986	-0.719098	-1.17403	-1.51569	0.607477	0.443183
2812	-1.15637	1.09167	1.11905	Ran	RAN	%134	P62828	0	GTP-binding nuclear protein Ran	http://www.phosphosite.org/proteinAction.do?id=7109003&showAllSites=true	24	AK*SIVFHR	3	357.873	1	0.450755	32.0839	H	102575	71504	133079	87131	146579	75724	104146	120382	102575	107971	133079	135924	146579	87839.8	104146	132420	105273	134502	117209	118283	1.27765	1.11339	1.12358	0.353488	0.154953	0.168108	-0.209602	0.126543	0.162278	0.864776	1.09167
2813	-2.27471	-2.76791	-1.41164	Rap1gap	Rap1GAP	543	Q5EB70	0	PREDICTED: Rap1 GTPase-activating protein	http://www.phosphosite.org/proteinAction.do?id=3966&showAllSites=true	77	SSAIGIENIQEVQEK*	3	586.967	1	0.831261	58.6851	H	117664	30547	70917	22734	39396	18065	63520	48162	117664	46126	70917	35465	39396	20955.4	63520	52978.2	81895	53191	30175.7	58249.1	0.649503	0.368468	0.711266	-0.622592	-1.44039	-0.491539	-1.18568	-1.4688	-0.497369	0.439617	0.361283
2815	-1.44436	-1.49014	-2.37301	Rdx	Rdx	162	NP_001005889	0	radixin	http://www.ncbi.nlm.nih.gov/entrez/query.fcgi?db=protein&cmd=search&term=NP_001005889	69	VLEQHK*LTK	3	403.903	4	0.362778	25.6428	H	153111	106937	167333	99010	120341	81870	57105	69091	153111	161475	167333	154456	120341	94969.2	57105	76000.1	157293	160894	107655	66552.6	1.0229	0.684424	0.423112	0.0326593	-0.547037	-1.24089	-0.530431	-0.575447	-1.24672	0.692348	0.671078
2817	-1.46533	-1.20176	-1.36329	Rdx	Rdx	526	NP_001005889	0	radixin	http://www.ncbi.nlm.nih.gov/entrez/query.fcgi?db=protein&cmd=search&term=NP_001005889	69	K*QLQALSSELAQAR	3	552.972	1	0.618236	55.1572	H	111290	43585	73119	67594	73421	66276	77809	47842	111290	65813.4	73119	105447	73421	76880.2	77809	52626.2	88551.7	89282.8	75150.6	65217.6	1.00826	0.848664	0.736492	0.011863	-0.236735	-0.441258	-0.551227	-0.265145	-0.447088	0.682439	0.832115
2819	-1.33485	-1.63106	-1.22503	Rdx	Rdx	79	NP_001005889	0	radixin	http://www.ncbi.nlm.nih.gov/entrez/query.fcgi?db=protein&cmd=search&term=NP_001005889	69	KENPLQFK*FR	3	474.261	3	0.36167	51.0411	H	220602	130748	225125	152281	122733	119533	137264	186691	220602	197429	225125	237558	122733	138658	137264	205360	209016	231342	130696	171312	1.10681	0.625291	0.819613	0.146414	-0.677401	-0.286985	-0.416676	-0.705811	-0.292815	0.749148	0.613098
2820	-2.20202	-2.80403	-3.10228	Rhoa	RhoA	%135	P61589	0	transforming protein RhoA precursor	http://www.phosphosite.org/proteinAction.do?id=6785898&showAllSites=true	22	MK*QEPVKPEEGR	3	514.596	9	0.811066	25.7138	H	209210	56705	96040	65242	67249	34473	44495	46298	209210	85624.6	96040	101778	67249	39988.7	44495	50927.8	147417	98908.8	53618.8	47711.4	0.670944	0.363722	0.323649	-0.575735	-1.45909	-1.6275	-1.13883	-1.4875	-1.63333	0.454129	0.356629
2822	-1.37609	-1.90246	-1.53691	Rhoa	RhoA	164	P61589	0	transforming protein RhoA precursor	http://www.phosphosite.org/proteinAction.do?id=6785898&showAllSites=true	22	IGAFGYMECSAKTK*	3	559.597	3	0.18972	53.04	H	70700	55413	70064	61332	34663	41461	54817	41849	70700	83673.6	70064	95677.9	34663	48094.8	54817	46033.9	77186.8	82871	41378.9	50425.4	1.07364	0.536087	0.653291	0.102512	-0.89946	-0.614202	-0.460578	-0.92787	-0.620032	0.726695	0.525634
2823	-1.56696	1.60688	-1.34869	Rhob	RhoB	%135	P62747	0	rho-related GTP-binding protein RhoB precursor	http://www.phosphosite.org/proteinAction.do?id=6784939&showAllSites=true	22	MK*QEPVRTDDGR	3	515.919	4	0.482027	24.5458	H	129773	81475	134901	66317	214181	172516	101279	79019	129773	123027	134901	103455	214181	200119	101279	86920.9	126400	119178	207150	94100	0.942861	1.63884	0.744461	-0.0848829	0.712676	-0.425732	-0.647973	0.684266	-0.431562	0.638176	1.60688
2826	-4.88104	-2.32541	-1.90206	Rras2	RRas2	177	Q5BJU0	0	ras-related protein R-Ras2	http://www.phosphosite.org/proteinAction.do?id=2297010&showAllSites=true	23	K*FQEQECPPSPEPTRK	3	691.334	2	0.908045	33.03	H	35558	23120	10354	7036	14140	14454	30005	6540	35558	34911.2	10354	10976.2	14140	16766.6	30005	7194	35234.6	10665.1	15453.3	18599.5	0.302688	0.438584	0.527876	-1.7241	-1.18908	-0.921729	-2.28719	-1.21749	-0.927559	0.204874	0.430031
2827	-2.08425	-1.02344	1.36187	Ryr1l	Ryr1l	1548	XP_001078539	0	PREDICTED: ryanodine receptor 1, skeletal muscle	http://www.ncbi.nlm.nih.gov/entrez/query.fcgi?db=protein&cmd=search&term=XP_001078539	559	ESNTFFQVEPNTK*LFPAVFVLPTHQNVVQFELGK	4	1005.52	6	0.348359	97.9598	H	41886	51350	43561	26342	55440	54802	84886	71285	41886	77538.5	43561	41093.5	55440	63570.3	84886	78413.5	59712.2	42327.3	59505.2	81649.8	0.708854	0.996532	1.36739	-0.49644	-0.00501215	0.451422	-1.05953	-0.0334222	0.445592	0.479788	0.9771
2829	1.3705	-1.03142	1.31729	Ryr1l	Ryr1l	2943	XP_001078539	0	PREDICTED: ryanodine receptor 1, skeletal muscle	http://www.ncbi.nlm.nih.gov/entrez/query.fcgi?db=protein&cmd=search&term=XP_001078539	559	GLK*DMELDTSSIEKR	3	612.644	7	0.432162	52.9429	H	263743	144770	533774	283904	266645	181300	332813	277410	263743	218603	533774	442890	266645	210308	332813	305151	241173	488332	238476	318982	2.02482	0.98882	1.32263	1.0178	-0.0162204	0.403408	0.454705	-0.0446304	0.397578	1.3705	0.969538
2837	-73.3221	-21.4493	-7.06522	Serpina3k	Serpina3g	67	P05545	0	serine protease inhibitor A3K	http://www.phosphosite.org/proteinAction.do?id=24371&showAllSites=true	47	PDK*NVVFSPLSISAALAILSLGAK	3	842.483	1	0.913968	109.45	A	1508053	7018603		78185	287816		825148	813885	1508053	1.05981e+07		121969	287816		825148	895274	6.05307e+06	121969	287816	860211	0.0201499	0.0475488	0.142111	-5.63309	-4.39445	-2.81491	-6.19618	-4.42286	-2.82074	0.0136385	0.0466216
2838	-1.36159	-2.51811	-1.06586	Sgcb	Sgcb	21	XP_002725002	0	PREDICTED: sarcoglycan, beta (dystrophin-associated glycoprotein)	http://www.ncbi.nlm.nih.gov/entrez/query.fcgi?db=protein&cmd=search&term=XP_002725002	35	AAAAAAAAATEQQGSNGPVK*K	3	676.015	5	0.725569	33.5527	H	41244	28335	60703	19536	20325	11818	30527	44209	41244	42785.8	60703	30476.2	20325	13708.9	30527	48629.9	42014.9	45589.6	17016.9	39578.4	1.08508	0.405021	0.942009	0.117802	-1.30393	-0.0861868	-0.445288	-1.33234	-0.0920168	0.734438	0.397124
2840	-1.36159	-2.51811	-1.06586	Sgcb	Sgcb	22	XP_002725002	0	PREDICTED: sarcoglycan, beta (dystrophin-associated glycoprotein)	http://www.ncbi.nlm.nih.gov/entrez/query.fcgi?db=protein&cmd=search&term=XP_002725002	35	AAAAAAAAATEQQGSNGPVKK*	3	676.015	1	0.725569	33.5527	H	41244	28335	60703	19536	20325	11818	30527	44209	41244	42785.8	60703	30476.2	20325	13708.9	30527	48629.9	42014.9	45589.6	17016.9	39578.4	1.08508	0.405021	0.942009	0.117802	-1.30393	-0.0861868	-0.445288	-1.33234	-0.0920168	0.734438	0.397124
2841	-1.23503	-1.31717	1.24221	Sgcb	Sgcb	36	XP_002725002	0	PREDICTED: sarcoglycan, beta (dystrophin-associated glycoprotein)	http://www.ncbi.nlm.nih.gov/entrez/query.fcgi?db=protein&cmd=search&term=XP_002725002	35	NVNK*EHNSNFKAGYIPIDEDRLHK	5	591.3	1	0.892983	45.4641	H	88669	30689	119421	26979	41853	54039	55499	102627	88669	46340.4	119421	42087.2	41853	62685.2	55499	112890	67504.7	80754.1	52269.1	84194.4	1.19627	0.774303	1.24724	0.258548	-0.369029	0.318736	-0.304542	-0.397439	0.312906	0.809699	0.759205
2842	-1.61315	-1.48945	-1.114	Smpx	Smpx	74	NP_445847	0	small muscular protein	http://www.ncbi.nlm.nih.gov/entrez/query.fcgi?db=protein&cmd=search&term=NP_445847	9	KFPGPVVNLSEIQNVK*SELK	3	780.769	11	0.651764	77.7588	H	99210	71851	120726	44554	79040	54469	107630	72341	99210	108495	120726	69504.2	79040	63184	107630	79575.1	103853	95115.1	71112	93602.6	0.915867	0.684741	0.901303	-0.126789	-0.546371	-0.149916	-0.689879	-0.574781	-0.155746	0.619906	0.671388
2845	-1.62089	-1.53197	-1.30426	Smpx	Smpx	78	NP_445847	0	small muscular protein	http://www.ncbi.nlm.nih.gov/entrez/query.fcgi?db=protein&cmd=search&term=NP_445847	9	KFPGPVVNLSEIQNVKSELK*	4	585.828	4	0.308203	77.7524	H	423352	279178	384735	247049	296578	229233	305894	313218	423352	421559	384735	385396	296578	265910	305894	344540	422455	385066	281244	325217	0.911494	0.665737	0.769825	-0.133694	-0.586976	-0.377397	-0.696784	-0.615386	-0.383227	0.616946	0.652755
2847	-1.90223	-1.77748	-2.3018	Spta1	SPTA1	1401	Q6XDA1	0	spectrin alpha chain, erythrocyte	http://www.phosphosite.org/proteinAction.do?id=24504&showAllSites=true	277	MLDQCLELQLFRGK*CEQVESWMVAR	3	1080.85	1	0.50195	86.2488	H	173362	120996	158691	75551	73349	112893	92972	56677	173362	182704	158691	117860	73349	130956	92972	62344.7	178033	138275	102152	77658.4	0.776684	0.573784	0.436202	-0.364601	-0.801421	-1.19693	-0.927691	-0.829831	-1.20276	0.525699	0.562595
2849	2.14441	2.98697	3.68102	Sumo1	Sumo1	48	NP_001009672	0	small ubiquitin-related modifier 1 precursor	http://www.ncbi.nlm.nih.gov/entrez/query.fcgi?db=protein&cmd=search&term=NP_001009672	12	LK*ESYCQR	3	399.861	3	0.593697	27.1204	H	10791	10487	51517	21052	41980	33736	59458	35410	10791	15835.4	51517	32841.1	41980	39133.8	59458	38951	13313.2	42179.1	40556.9	49204.5	3.16822	3.04637	3.69592	1.66367	1.60709	1.88593	1.10058	1.57868	1.8801	2.14441	2.98697
2850	-1.23518	1.02243	1.24059	Sumo1	Sumo1	78	NP_001009672	0	small ubiquitin-related modifier 1 precursor	http://www.ncbi.nlm.nih.gov/entrez/query.fcgi?db=protein&cmd=search&term=NP_001009672	12	IADNHTPK*ELGMEEEDVIEVYQEQTGG	3	1049.15	8	0.741258	80.0382	H	33004	72467	76237	60337	109033	34041	77433	90890	33004	109425	76237	94125.7	109033	39487.6	77433	99979	71214.6	85181.4	74260.3	88706	1.19612	1.04277	1.24562	0.258365	0.060418	0.316859	-0.304725	0.032008	0.311029	0.809597	1.02243
2852	-1.61329	-1.86299	-1.58426	Syncrip	NSAP1	%273	Q7TP47	0	heterogeneous nuclear ribonucleoprotein Q	http://www.phosphosite.org/proteinAction.do?id=21394000&showAllSites=true	60	SFSQFGK*LER	3	438.226	1	0.319647	50.5437	H	199518	166956	208377	131546	114106	114770	107369	162594	199518	252104	208377	205212	114106	133133	107369	178853	225811	206794	123620	143111	0.915786	0.547448	0.633766	-0.126917	-0.869207	-0.657978	-0.690007	-0.897617	-0.663808	0.619851	0.536773
2859	-2.32558	-7.46389	-5.26892	Tfrc	Tfrc	39	NP_073203	0	transferrin receptor protein 1	http://www.ncbi.nlm.nih.gov/entrez/query.fcgi?db=protein&cmd=search&term=NP_073203	86	QVDGDNSHVEMK*LAADEEENADSNMK	4	748.324	3	0.563993	54.4056	A	1890113	1462984	1558963	670032	319464	207470	383156	361813	1890113	2.20911e+06	1558963	1.04525e+06	319464	240665	383156	397994	2.04961e+06	1.30211e+06	280065	390575	0.635295	0.136643	0.190561	-0.654502	-2.87152	-2.39168	-1.21759	-2.89993	-2.39751	0.43	0.133978
2860	-1.33413	-5.50289	-3.89318	Tfrc	Tfrc	53	NP_073203	0	transferrin receptor protein 1	http://www.ncbi.nlm.nih.gov/entrez/query.fcgi?db=protein&cmd=search&term=NP_073203	86	LAADEEENADSNMK*ASVR	3	688.648	4	0.461304	40.6626	H	2997191	1522807	3133224	1751483	322636	568124	622640	675779	2997191	2.29944e+06	3133224	2.73231e+06	322636	659024	622640	743357	2.64831e+06	2.93277e+06	490830	682998	1.10741	0.185337	0.257899	0.147189	-2.43178	-1.95512	-0.415901	-2.46019	-1.96095	0.749551	0.181723
2863	-1.47761	-2.01608	-1.56631	Tln2	talin 2	260	XP_236367	0	PREDICTED: similar to talin 2 isoform 3	http://www.phosphosite.org/proteinAction.do?id=1670332&showAllSites=true	272	HK*PGFLDLK	3	390.221	1	0.312742	44.8658	H	89757	57248	66339	70411	49899	33825	54029	53565	89757	86444.5	66339	109841	49899	39237	54029	58921.5	88100.7	88090.1	44568	56475.2	0.999879	0.505875	0.64103	-0.000174574	-0.983146	-0.641535	-0.563265	-1.01156	-0.647365	0.676769	0.496011
2864	-2.17674	-1.79406	-1.2335	Tmod1	TMOD1	%354	Q6IMZ5	0	tropomodulin-1	http://www.phosphosite.org/proteinAction.do?id=11959823&showAllSites=true	40	LADLTGPIIPK*CR	3	523.292	2	0.598999	56.8462	A	3072648	1244214	1520176	1179821	1645499	1008005	1795516	2031671	3072648	1.87876e+06	1520176	1.84052e+06	1645499	1.16929e+06	1795516	2.23484e+06	2.47571e+06	1.68035e+06	1.40739e+06	2.01518e+06	0.678735	0.568481	0.813981	-0.559079	-0.814815	-0.296933	-1.12217	-0.843225	-0.302763	0.459403	0.557396
2972	1.79847	2.94249	1.72272	Tpm3	Tpm3	100	NP_775134	1	tropomyosin alpha-3 chain isoform 2	http://www.ncbi.nlm.nih.gov/entrez/query.fcgi?db=protein&cmd=search&term=NP_775134	29	ALK*DEEKMELQEIQLK	4	515.524	7	0.4426	60.9139	H	116417	139286	477995	250120	501342	413108	243584	292342	116417	210322	477995	390187	501342	479205	243584	321576	163369	434091	490274	282580	2.65711	3.00101	1.7297	1.40986	1.58545	0.790522	0.84677	1.55704	0.784692	1.79847	2.94249
2973	1.64794	2.88567	1.86522	Tpm3	Tpm3	104	NP_775134	1	tropomyosin alpha-3 chain isoform 2	http://www.ncbi.nlm.nih.gov/entrez/query.fcgi?db=protein&cmd=search&term=NP_775134	29	ALKDEEK*MELQEIQLK	3	687.029	6	1.41421	60.22	A	1216531		3041638	1847552	3377589	3261263	1893410	2421046	1216531		3041638	2.88218e+06	3377589	3.78307e+06	1893410	2.66315e+06	1216531	2.96191e+06	3.58033e+06	2.27828e+06	2.43472	2.94306	1.87277	1.28375	1.55732	0.905172	0.720665	1.52891	0.899342	1.64794	2.88567
2977	2.83761	3.02561	2.87363	Tpm3	Tpm3	113	NP_775134	1	tropomyosin alpha-3 chain isoform 2	http://www.ncbi.nlm.nih.gov/entrez/query.fcgi?db=protein&cmd=search&term=NP_775134	29	ALKDEEKMELQEIQLK*EAK	4	597.568	9	0.365769	56.9858	H	290588	171162	1104630	767408	884228	698272	944718	581287	290588	258455	1104630	1.19716e+06	884228	809996	944718	639416	274521	1.15089e+06	847112	792067	4.19236	3.08578	2.88527	2.06776	1.62563	1.5287	1.50467	1.59722	1.52287	2.83761	3.02561
2982	N.D	N.D	N.D	Tpm3	Tpm3	132	NP_775134	1	tropomyosin alpha-3 chain isoform 2	http://www.ncbi.nlm.nih.gov/entrez/query.fcgi?db=protein&cmd=search&term=NP_775134	29	K*LVIIEGDLER	3	466.937	1	0.538593	56.8458	H			89288	88740	76279	59260	61123	27407			89288	138434	76279	68741.6	61123	30147.7		113861	72510.3	45635.3
2983	1.65065	3.39599	2.20228	Tpm3	Tpm3	162	NP_476556	1	tropomyosin alpha-3 chain isoform 1	http://www.ncbi.nlm.nih.gov/entrez/query.fcgi?db=protein&cmd=search&term=NP_476556	29	CSELEEELK*NVTNNLK	3	678.665	7	0.290192	80.4184	H	117712	178492	390249	355198	758047	502716	418599	397867	117712	269523	390249	554109	758047	583151	418599	437654	193617	472179	670599	428126	2.43872	3.46352	2.2112	1.28612	1.79224	1.14483	0.723035	1.76383	1.139	1.65065	3.39599
2985	1.67599	1.41514	-1.22683	Tpm3	Tpm3	169	NP_476556	1	tropomyosin alpha-3 chain isoform 1	http://www.ncbi.nlm.nih.gov/entrez/query.fcgi?db=protein&cmd=search&term=NP_476556	29	CSELEEELKNVTNNLK*SLEAQAEK	4	723.358	9	0.556331	95.3397	H	121093	61149	314731	137019	151609	134852	58192	105890	121093	92335	314731	213750	151609	156428	58192	116479	106714	264240	154019	87335.5	2.47615	1.44328	0.818407	1.3081	0.529356	-0.289109	0.745011	0.500946	-0.294939	1.67599	1.41514
2987	N.D	N.D	N.D	Tpm3	Tpm3	177	NP_476556	1	tropomyosin alpha-3 chain isoform 1	http://www.ncbi.nlm.nih.gov/entrez/query.fcgi?db=protein&cmd=search&term=NP_476556	29	SLEAQAEK*YSQKEDKYEEEIKILTDK	4	808.158	1	0.669019	69.444	H			94431	33779	169634	74480	55833	39514			94431	52695.2	169634	86396.8	55833	43465.4		73563.1	128015	49649.2
2988	2.43448	2.53486	1.05885	Tpm3	Tpm3	181	NP_775134	1	tropomyosin alpha-3 chain isoform 2	http://www.ncbi.nlm.nih.gov/entrez/query.fcgi?db=protein&cmd=search&term=NP_775134	29	YSQK*EDKYEEEIKILTDKLK	5	523.678	1	0.581884	70.4046	H	72115	40699	291080	121374	164317	156034	76492	59556	72115	61455.5	291080	189343	164317	180999	76492	65511.6	66785.2	240212	172658	71001.8	3.59678	2.58527	1.06314	1.84671	1.37032	0.0883262	1.28362	1.34191	0.0824962	2.43448	2.53486
2989	2.43448	2.53486	1.05885	Tpm3	Tpm3	184	NP_775134	1	tropomyosin alpha-3 chain isoform 2	http://www.ncbi.nlm.nih.gov/entrez/query.fcgi?db=protein&cmd=search&term=NP_775134	29	YSQKEDK*YEEEIKILTDKLK	5	523.678	1	0.581884	70.4817	H	72115	40699	291080	121374	164317	156034	76492	59556	72115	61455.5	291080	189343	164317	180999	76492	65511.6	66785.2	240212	172658	71001.8	3.59678	2.58527	1.06314	1.84671	1.37032	0.0883262	1.28362	1.34191	0.0824962	2.43448	2.53486
2991	2.40616	2.41502	1.15677	Tpm3	Tpm3	197	NP_775134	1	tropomyosin alpha-3 chain isoform 2	http://www.ncbi.nlm.nih.gov/entrez/query.fcgi?db=protein&cmd=search&term=NP_775134	29	ILTDKLK*EAETR	3	510.954	14	0.373565	41.7961	H	1228310	797658	3795200	3110990	3576850	2082050	1501550	1203640	1228310	1.20446e+06	3795200	4.85314e+06	3576850	2415178	1501550	1324004	1.21639e+06	4.32417e+06	2996014	1412777	3.55493	2.46304	1.16145	1.82982	1.30044	0.215932	1.26673	1.27203	0.210102	2.40616	2.41502
2979	2.03737	5.54001	2.21588	Tpm3; Tpm4	Tpm3; Tpm4	116; 116	NP_775134; NP_036810	1	tropomyosin alpha-3 chain isoform 2	http://www.ncbi.nlm.nih.gov/entrez/query.fcgi?db=protein&cmd=search&term=NP_775134	29; 29	EAK*HIAEEADRKYEEVAR	4	565.284	11	0.772339	41.4989	H	217694	100413	482709	403183	1556640	456960	456231	332224	217694	151624	482709	628965	1556640	530074	456231	365446	184659	555837	1.04336e+06	410839	3.01008	5.65019	2.22485	1.5898	2.4983	1.15371	1.02671	2.46989	1.14788	2.03737	5.54001
2981	2.79913	3.16771	1.8135	Tpm3; Tpm4	Tpm3; Tpm4	125; 125	NP_775134; NP_036810	1	tropomyosin alpha-3 chain isoform 2	http://www.ncbi.nlm.nih.gov/entrez/query.fcgi?db=protein&cmd=search&term=NP_775134	29; 29	HIAEEADRK*YEEVAR	4	483.241	5	0.482146	40.2068	A	457909	225064	1334146	1259610	1083092	1288123	788248	603943	457909	339847	1334146	1.96499e+06	1083092	1.49422e+06	788248	664337	398878	1.64957e+06	1.28866e+06	726293	4.13552	3.23071	1.82084	2.04807	1.69185	0.864604	1.48498	1.66344	0.858774	2.79913	3.16771
3000	3.34613	7.20965	5.50944	Tpm4	Tpm4	100	NP_036810	1	tropomyosin alpha-4 chain	http://www.ncbi.nlm.nih.gov/entrez/query.fcgi?db=protein&cmd=search&term=NP_036810	29	AMK*DEEKMEIQEMQLKEAK	4	606.546	12	0.391228	51.2877	A	6092977	4367755	33295924	18865880	49315790	37915214	36387310	30728282	6092977	6.59531e+06	33295924	2.94308e+07	49315790	4.39816e+07	36387310	3.38011e+07	6.34414e+06	3.13633e+07	4.66487e+07	3.50942e+07	4.94367	7.35304	5.53175	2.30558	2.87834	2.46774	1.74249	2.84993	2.46191	3.34613	7.20965
3001	1.10245	-2.6964	-1.499	Tpm4	Tpm4	100, 104	NP_036810	1	tropomyosin alpha-4 chain	http://www.ncbi.nlm.nih.gov/entrez/query.fcgi?db=protein&cmd=search&term=NP_036810	29	MK*DEEK*MEIQEMQLK	3	713.336	3	0.468065	64.6202	H	618669	310981	928466	541065	213631	170681	312865	378237	618669	469581	928466	844061	213631	197990	312865	416061	544125	886264	205810	364463	1.62879	0.378241	0.669814	0.703797	-1.40262	-0.578167	0.140707	-1.43103	-0.583997	1.10245	0.370865
3002	N.D	N.D	N.D	Tpm4	Tpm4	100, 113	NP_036810	1	tropomyosin alpha-4 chain	http://www.ncbi.nlm.nih.gov/entrez/query.fcgi?db=protein&cmd=search&term=NP_036810	29	AMK*DEEKMEIQEMQLK*EAK	5	508.247	1	0.164146	51.888	H					76902	97098	66722	71638					76902	112634	66722	78801.8			94767.8	72761.9
3004	3.72352	6.45393	5.58527	Tpm4	Tpm4	104	NP_036810	1	tropomyosin alpha-4 chain	http://www.ncbi.nlm.nih.gov/entrez/query.fcgi?db=protein&cmd=search&term=NP_036810	29	AMKDEEK*MEIQEMQLK	4	524.502	12	0.281125	55.3117	H	618955	413682	3023410	2447440	3715210	3853980	3322900	3319230	618955	624660	3023410	3.81801e+06	3715210	4.47062e+06	3322900	3.65115e+06	621807	3.42071e+06	4.09291e+06	3.48703e+06	5.50123	6.58228	5.60789	2.45976	2.71859	2.48746	1.89667	2.69018	2.48163	3.72352	6.45393
3014	3.08873	6.56172	3.92459	Tpm4	Tpm4	113	NP_036810	1	tropomyosin alpha-4 chain	http://www.ncbi.nlm.nih.gov/entrez/query.fcgi?db=protein&cmd=search&term=NP_036810	29	MEIQEMQLK*EAK	3	531.265	39	0.339478	51.8275	H	306182	223111	1500290	919440	2044330	1947670	1294950	1126450	306182	336898	1500290	1.43433e+06	2044330	2.2593e+06	1294950	1239095	321540	1.46731e+06	2.15181e+06	1.26702e+06	4.56338	6.69222	3.94048	2.1901	2.74248	1.97837	1.62701	2.71407	1.97254	3.08873	6.56172
3017	N.D	N.D	N.D	Tpm4	Tpm4	116	NP_036810	1	tropomyosin alpha-4 chain	http://www.ncbi.nlm.nih.gov/entrez/query.fcgi?db=protein&cmd=search&term=NP_036810	29	AM#KDEEKMEIQEMQLKEAK*	5	488.637	2	0.895559	47.6888	H			61871	13893	80535	70434	66385	67917			61871	21673.1	80535	81703.4	66385	74708.7		41772	81119.2	70546.9
3019	-1.01269	1.24586	1.29166	Tuba1a; Tuba1b; Tuba1c; Tuba3a; Tuba3b; Tuba4a	TUBA1A; TUBA1B; TUBA1C; TUBA3C; TUBA3E; TUBA4A	%163; %163; %163; %163; %163; %163	P68370; Q6P9V9; Q6AYZ1; NP_001035097; Q68FR8; Q5XIF6	0	tubulin alpha-1A chain	http://www.phosphosite.org/proteinAction.do?id=6833806&showAllSites=true	50; 50; 50; 50; 50; 50	LSVDYGK*K	3	341.854	16	0.189304	32.7619	H	617014	601851	999474	786250	1027910	785209	873488	1004840	617014	908795	999474	1226550	1027910	910842	873488	1105324	762905	1113012	969376	989406	1.45891	1.27064	1.29689	0.544895	0.345554	0.37506	-0.0181952	0.317144	0.36923	0.987467	1.24586
3020	-1.22157	-1.21695	-1.14733	Tuba1a; Tuba1b; Tuba1c; Tuba4a	TUBA1A; TUBA1B; TUBA1C; TUBA4A	%311; %311; %311; %311	P68370; Q6P9V9; Q6AYZ1; Q5XIF6	0	tubulin alpha-1A chain	http://www.phosphosite.org/proteinAction.do?id=6833806&showAllSites=true	50; 50; 50; 50	HGK*YMACCLLYR	3	562.595	1	0.502387	50.4542	H	45839	43763	77698	36965	45479	41654	47968	45433	45839	66082.1	77698	57665.4	45479	48318.6	47968	49976.3	55960.6	67681.7	46898.8	48972.2	1.20945	0.838069	0.875119	0.274355	-0.254859	-0.192449	-0.288735	-0.283269	-0.198279	0.81862	0.821727
3021	-1.30951	-1.51814	-1.25135	Tuba1a; Tuba1b; Tuba3a; Tuba3b; Tuba4a; Tuba8	TUBA1A; TUBA1B; TUBA3C; TUBA3E; TUBA4A; TUBA8	%370; %370; %370; %370; %370; %370	P68370; Q6P9V9; NP_001035097; Q68FR8; Q5XIF6; Q6AY56	0	tubulin alpha-1A chain	http://www.phosphosite.org/proteinAction.do?id=6833806&showAllSites=true	50; 50; 50; 50; 50; 50	VGINYQPPTVVPGGDLAK*VQR	3	774.757	11	0.654553	64.3453	H	1335790	961169	1999280	734145	984294	765615	1084030	1047550	1335790	1.45137e+06	1999280	1.14527e+06	984294	888113	1084030	1152305	1.39358e+06	1.57227e+06	936204	1.11817e+06	1.12823	0.671799	0.802372	0.174058	-0.573899	-0.317657	-0.389032	-0.602309	-0.323487	0.763642	0.658699
3030	-1.06912	-1.18958	-1.99702	Tubb2a; Tubb2b; Tubb2c	TUBB2A; TUBB2B; TUBB2C	%379; %379; %379	P85108; Q3KRE8; Q6P9T8	0	tubulin beta-2A chain	http://www.phosphosite.org/proteinAction.do?id=6783950&showAllSites=true	50; 50; 50	MSATFIGNSTAIQELFK*R	3	710.033	1	0.697097	84.6893	H	91016	30914	95142		61836	48464	28849	36710	91016	46680.1	95142		61836	56218.2	28849	40381	68848.1	95142	59027.1	34615	1.38191	0.857353	0.502774	0.466666	-0.222038	-0.992019	-0.0964239	-0.250448	-0.997849	0.935349	0.840635
3029	-1.08469	-1.22759	-1.26416	Tubb2a; Tubb2b; Tubb2c; Tubb5	TUBB2A; TUBB2B; TUBB2C; TUBB	%324; %324; %324; %324	P85108; Q3KRE8; Q6P9T8; P69897	0	tubulin beta-2A chain	http://www.phosphosite.org/proteinAction.do?id=6783950&showAllSites=true	50; 50; 50; 50	MSMK*EVDEQMLNVQNK	3	679.985	1	0.482465	63.1123	H	50433	38547	77358	45267	34354	48193	56016	27518	50433	58206	77358	70616.5	34354	55903.9	56016	30269.8	54319.5	73987.3	45128.9	43142.9	1.36208	0.830806	0.794244	0.445807	-0.267417	-0.332347	-0.117283	-0.295827	-0.338177	0.921922	0.814605
3025	1.3384	1.283	1.8141	Tubb2a; Tubb2b; Tubb4; Tubb5	TUBB2A; TUBB2B; TUBB4; TUBB	%216; %216; %216; %216	P85108; Q3KRE8; Q8VIP3; P69897	0	tubulin beta-2A chain	http://www.phosphosite.org/proteinAction.do?id=6783950&showAllSites=true	50; 50; 50; 50	TLK*LTTPTYGDLNHLVSATMSGVTTCLR	4	791.907	17	0.785902	93.8911	H	385596	110119	557573	342118	366974	306174	509800	450374	385596	166280	557573	533704	366974	355162	509800	495411	275938	545639	361068	502606	1.9774	1.30851	1.82145	0.983602	0.387927	0.865084	0.420512	0.359517	0.859254	1.3384	1.283
3031	1.44133	1.91189	-1.886	Tubb2c	TUBB2C	%58	Q6P9T8	0	tubulin beta-2C chain	http://www.phosphosite.org/proteinAction.do?id=23425&showAllSites=true	50	INVYYNEATGGK*YVPR	3	653.33	3	0.458073	55.5283	H	24911	48780	93557	74578	86816	90849	27714	22510	24911	73657.8	93557	116342	86816	105385	27714	24761	49284.4	104949	96100.4	26237.5	2.12946	1.94992	0.532369	1.09049	0.963412	-0.909501	0.5274	0.935002	-0.915331	1.44133	1.91189
3033	-1.06411	1.32957	1.45725	Ubb; Ubc	UBB; UBC	%82, %158, %234; %82, %158, %234, %310, %386, %462, %538, %614, %690, 766	P0CG51; Q63429	0	polyubiquitin-B precursor	http://www.phosphosite.org/proteinAction.do?id=17487404&showAllSites=true	34; 91	GMQIFVK*TLTGK	3	479.603	5	0.458158	64.4866	H	131233	98862	190606	127478	238886	121978	197432	193638	131233	149282	190606	198866	238886	141494	197432	213002	140257	194736	190190	205217	1.38842	1.35601	1.46315	0.473442	0.439367	0.549074	-0.0896475	0.410957	0.543244	0.939752	1.32957
3034	1.12035	1.25615	1.14599	Uso1	TAP	%698	P41542	0	general vesicular transport factor p115	http://www.phosphosite.org/proteinAction.do?id=4067&showAllSites=true	107	CQNEQLQTAVTQQASQIQQHK*DQYNLLK	4	864.929	3	0.552245	68.8311	H	38192	27835	78862	34568		44300	31382	55386	38192	42030.8	78862	53926.1		51388	31382	60924.6	40111.4	66394	51388	46153.3	1.65524	1.28113	1.15063	0.727041	0.357418	0.202421	0.163951	0.329008	0.196591	1.12035	1.25615
3035	-1.78121	-1.47607	-1.36104	Vamp1	Vamp1	61	NP_037222	0	vesicle-associated membrane protein 1	http://www.ncbi.nlm.nih.gov/entrez/query.fcgi?db=protein&cmd=search&term=NP_037222	13	DQK*LSELDDRADALQAGASVFESSAAK	4	734.861	4	0.742389	73.9129	H	79210	88306	118644	36960	51316	82368	68130	80610	79210	133342	118644	57657.6	51316	95546.9	68130	88671	106276	88150.8	73431.4	78400.5	0.829451	0.69095	0.737706	-0.269771	-0.533346	-0.438881	-0.832861	-0.561756	-0.444711	0.561415	0.677477
3037	-1.16827	-1.55841	-1.2191	Vamp2	VAMP2	%52	P63045	0	vesicle-associated membrane protein 2	http://www.phosphosite.org/proteinAction.do?id=7305&showAllSites=true	13	VNVDK*VLER	3	395.891	10	0.210842	45.6187	H	1172310	900923	1486150	1100510	738422	792317	849344	1124170	1172310	1.36039e+06	1486150	1.7168e+06	738422	919088	849344	1236587	1.26635e+06	1.60147e+06	828755	1.04297e+06	1.26463	0.654443	0.823599	0.338721	-0.611661	-0.279987	-0.224369	-0.640071	-0.285817	0.855969	0.641681
3041	-1.24008	-1.64073	-1.09089	Vamp2	VAMP2	%59	P63045	0	vesicle-associated membrane protein 2	http://www.phosphosite.org/proteinAction.do?id=7305&showAllSites=true	13	DQK*LSELDDR	3	444.885	28	0.167996	39.6377	H	961634	757425	995471	969770	674260	546926	1016400	837588	961634	1.14371e+06	995471	1.51284e+06	674260	634434	1016400	921347	1.05267e+06	1.25416e+06	654347	968873	1.1914	0.621605	0.920394	0.25266	-0.685929	-0.119677	-0.31043	-0.714339	-0.125507	0.806401	0.609484
3048	-1.15003	-3.31475	-1.34549	Vamp2	VAMP2	%85	P63045	0	vesicle-associated membrane protein 2	http://www.phosphosite.org/proteinAction.do?id=7305&showAllSites=true	13	ADALQAGASQFETSAAKLK*R	4	545.038	1	0.316899	62.8478	H	60708	43827	81505		22498	14261	48551	41942	60708	66178.8	81505		22498	16542.8	48551	46136.2	63443.4	81505	19520.4	47343.6	1.28469	0.307682	0.746234	0.361419	-1.70049	-0.4223	-0.201671	-1.7289	-0.42813	0.869543	0.301682
3050	-1.16103	1.09543	1.07974	Vcl	vinculin	%219	P85972	0	vinculin	http://www.phosphosite.org/proteinAction.do?id=20643&showAllSites=true	117	NSK*NQGIEEALK	3	482.251	12	0.335707	38.7456	H	399316	286140	478817	371244	541620	333810	470727	391442	399316	432071	478817	579141	541620	387220	470727	430586	415694	528979	464420	450657	1.27252	1.11722	1.08411	0.347689	0.159909	0.116508	-0.215401	0.131499	0.110678	0.861307	1.09543
3052	-1.20886	1.05929	1.11837	Vcl	vinculin	%476	P85972	0	vinculin	http://www.phosphosite.org/proteinAction.do?id=20643&showAllSites=true	117	QVATALQNLQTK*TNR	3	600.662	3	0.468079	48.872	H	156189	112185	223034	112108	142657	180253	199097	151368	156189	169399	223034	174888	142657	209093	199097	166505	162794	198961	175875	182801	1.22216	1.08035	1.1229	0.289438	0.111503	0.167224	-0.273652	0.0830933	0.161394	0.827223	1.05929
3053	-1.8029	-1.24311	-1.08537	Vcl	vinculin	%815	P85972	0	vinculin	http://www.phosphosite.org/proteinAction.do?id=20643&showAllSites=true	117	AVAGNISDPGLQK*SFLDSGYR	3	770.389	8	0.253768	66.0774	H	312929	222019	226130	195535	294287	204741	298412	273821	312929	335249	226130	305035	294287	237500	298412	301203	324089	265582	265893	299808	0.819474	0.820433	0.925078	-0.28723	-0.285542	-0.112353	-0.85032	-0.313952	-0.118183	0.554662	0.804435
3054	-1.3426	1.17503	1.66461	Vcl	vinculin	%830	P85972	0	vinculin	http://www.phosphosite.org/proteinAction.do?id=20643&showAllSites=true	117	ILGAVAK*VR	3	347.557	1	0.829556	38.9036	H	27083	7057	13485	17977	24437	17922	36685	23991	27083	10656.1	13485	28044.1	24437	20789.5	36685	26390.1	18869.5	20764.6	22613.3	31537.6	1.10043	1.1984	1.67135	0.138064	0.26111	0.741012	-0.425026	0.2327	0.735182	0.744826	1.17503
3055	1.00218	-2.1257	-1.19106	Vim	vimentin	%104	P31000	0	vimentin	http://www.phosphosite.org/proteinAction.do?id=15322&showAllSites=true	54	TNEK*VELQELNDRFANYIDKVR	5	562.491	1	1.28644	78.7933	H	336653	374442	732136	386858	16960	358482	721256	35609	336653	565407	732136	603498	16960	415839	721256	39169.9	451030	667817	216400	380213	1.48065	0.47979	0.842988	0.566229	-1.05953	-0.246416	0.00313927	-1.08794	-0.252246	1.00218	0.470434
3057	1.27452	-1.82802	-2.17097	Vim	vimentin	%120	P31000	0	vimentin	http://www.phosphosite.org/proteinAction.do?id=15322&showAllSites=true	54	FANYIDK*VR	3	413.887	5	0.285238	49.775	H	169493	144604	358643	238253	102936	97802	100072	72093	169493	218352	358643	371675	102936	113450	100072	79302.3	193923	365159	108193	89687.1	1.88301	0.55792	0.46249	0.913044	-0.841871	-1.11251	0.349954	-0.870281	-1.11834	1.27452	0.54704
3059	-1.53181	-2.50251	-1.86533	Vim	vimentin	%129	P31000	0	vimentin	http://www.phosphosite.org/proteinAction.do?id=15322&showAllSites=true	54	FLEQQNK*ILLAELEQLKGQGK	4	636.106	5	0.572127	81.3693	H	502277	245258	506602	214768	197701	136147	148552	291956	502277	370340	506602	335038	197701	157931	148552	321152	436308	420820	177816	234852	0.964502	0.407546	0.53827	-0.0521445	-1.29496	-0.893597	-0.615234	-1.32337	-0.899427	0.652824	0.399599
3061	-1.28802	-2.85687	-2.52992	Vim	vimentin	%139	P31000	0	vimentin	http://www.phosphosite.org/proteinAction.do?id=15322&showAllSites=true	54	ILLAELEQLK*GQGK	3	551.989	4	0.531933	71.3392	H	960900	533460	1186830	538046	308925	277309	353474	315970	960900	805525	1186830	839352	308925	321678	353474	347567	883212	1.01309e+06	315302	350520	1.14705	0.356994	0.39687	0.197931	-1.48603	-1.33326	-0.365159	-1.51444	-1.33909	0.776384	0.350033
3063	-1.14077	-2.0919	-2.39598	Vim	vimentin	%143	P31000	0	vimentin	http://www.phosphosite.org/proteinAction.do?id=15322&showAllSites=true	54	ILLAELEQLKGQGK*SR	4	475.027	5	0.449912	63.183	H	759897	480490	1064660	550743	410121	270769	303799	289710	759897	725540	1064660	859159	410121	314092	303799	318681	742718	961910	362107	311240	1.29512	0.487542	0.419055	0.373086	-1.0364	-1.25479	-0.190004	-1.06481	-1.26062	0.876603	0.478035
3065	1.05217	-1.21729	-1.70322	Vim	vimentin	%168	P31000	0	vimentin	http://www.phosphosite.org/proteinAction.do?id=15322&showAllSites=true	54	QVDQLTNDK*AR	3	467.908	25	0.200793	29.0914	H	469297	352602	660076	575076	429335	353404	258726	301630	469297	532429	660076	897119	429335	409949	258726	331793	500863	778597	419642	295260	1.55451	0.837838	0.589502	0.636461	-0.255258	-0.762433	0.0733712	-0.283668	-0.768263	1.05217	0.8215
3076	1.5321	-1.8985	-2.11371	Vim	vimentin	%188	P31000	0	vimentin	http://www.phosphosite.org/proteinAction.do?id=15322&showAllSites=true	54	LREK*LQEEMLQREEAESTLQSFRQDVDNASLAR	5	807.606	29	0.725617	75.7405	H	245402	163832	742648	238984	130948	115329	117886	105634	245402	247386	742648	372815	130948	133782	117886	116197	246394	557732	132365	117042	2.26357	0.537208	0.475018	1.1786	-0.896448	-1.07395	0.615513	-0.924858	-1.07978	1.5321	0.526732
3077	-1.39126	-4.95283	-3.09294	Vim	vimentin	%223	P31000	0	vimentin	http://www.phosphosite.org/proteinAction.do?id=15322&showAllSites=true	54	K*VESLQEEIAFLK	3	549.97	1	0.883531	72.3323	H	217948	101529	220073	111653	22558	46458	96104	22196	217948	153309	220073	174179	22558	53891.3	96104	24415.6	185628	197126	38224.6	60259.8	1.06194	0.20592	0.324626	0.0866995	-2.27984	-1.62315	-0.476391	-2.30825	-1.62898	0.718774	0.201905
3080	1.15481	-1.8191	-2.57101	Vim	vimentin	236	P31000	0	vimentin	http://www.phosphosite.org/proteinAction.do?id=15322&showAllSites=true	54	KVESLQEEIAFLKK*	3	592.668	4	0.849355	66.8805	H	150635	37590	177189	113244	55113	52728	38526	38607	150635	56760.9	177189	176661	55113	61164.5	38526	42467.7	103698	176925	58138.7	40496.9	1.70616	0.560655	0.390527	0.770749	-0.834816	-1.35651	0.207659	-0.863226	-1.36234	1.15481	0.549722
3081	1.45393	-2.08717	-1.50366	Vim	vimentin	262	P31000	0	vimentin	http://www.phosphosite.org/proteinAction.do?id=15322&showAllSites=true	54	KLHDEEIQELQAQIQEQHVQIDVDVSK*PDLTAALR	5	831.033	1	0.534903	79.8631	H	131226	77426	312850	141137	38116	71669	87546	71042	131226	116913	312850	220174	38116	83136	87546	78146.2	124070	266512	60626	82846.1	2.14808	0.488645	0.667739	1.10305	-1.03314	-0.582644	0.53996	-1.06155	-0.588474	1.45393	0.479117
3082	-1.24397	-3.01218	-3.76974	Vim	vimentin	%334	P31000	0	vimentin	http://www.phosphosite.org/proteinAction.do?id=15322&showAllSites=true	54	QVQSLTCEVDALK*GTNESLER	3	831.075	10	0.576665	67.4645	A	3741656	1872794	4710866	1981828	1044476	1017156	894077	777901	3741656	2.82792e+06	4710866	3.09165e+06	1044476	1.1799e+06	894077	855691	3.28479e+06	3.90126e+06	1.11219e+06	874884	1.18767	0.338588	0.266344	0.24814	-1.5624	-1.90864	-0.31495	-1.59081	-1.91447	0.803879	0.331985
3084	1.08512	-1.95681	-1.65388	Vim	vimentin	%439	P31000	0	vimentin	http://www.phosphosite.org/proteinAction.do?id=15322&showAllSites=true	54	ETNLESLPLVDTHSK*R	3	651.673	2	0.640102	54.2568	H	289882	109234	389810	217537	152371	73003	176403	90651	289882	164943	389810	339358	152371	84683.5	176403	99716.1	227413	364584	118527	138060	1.60318	0.521199	0.607088	0.680938	-0.940094	-0.720022	0.117848	-0.968504	-0.725852	1.08512	0.511036
3087	-1.24575	-2.87059	-2.35788	Vim	vimentin	%445	P31000	0	vimentin	http://www.phosphosite.org/proteinAction.do?id=15322&showAllSites=true	54	TLLIK*TVETR	3	429.926	10	0.182529	50.1622	H	805824	640430	927365	753344	270471	309836	408403	315031	805824	967049	927365	1.17522e+06	270471	359410	408403	346534	886437	1.05129e+06	314940	377469	1.18597	0.355288	0.425827	0.246072	-1.49294	-1.23166	-0.317018	-1.52135	-1.23749	0.802728	0.34836
3088	-1.90635	-1.75358	-1.50403	Wdr44	WDR44	%751	Q9R037	0	PREDICTED: WD repeat domain 44	http://www.phosphosite.org/proteinAction.do?id=24979951&showAllSites=true	101	ITGIEPLPGENK*ILVTSNDSR	3	789.755	3	0.453914	66.6984	H	84592	43484	61686	35103	53541	29178	58794	37737	84592	65660.8	61686	54760.7	53541	33846.5	58794	41510.7	75126.4	58223.3	43693.7	50152.4	0.775005	0.581603	0.667573	-0.367723	-0.781894	-0.583003	-0.930813	-0.810304	-0.588833	0.524563	0.570262
3090	-1.69445	1.09885	-1.9649	Zfp330	ZNF330	113	NP_001101913	0	zinc finger protein 330	http://www.phosphosite.org/proteinAction.do?id=1670346&showAllSites=true	36	K*CLSTHACACPLTDAECVECER	4	696.043	4	0.630492	49.408	H	34170		37290	14293	34054	36668	20553	13062	34170		37290	22297.1	34054	42534.9	20553	14368.2	34170	29793.5	38294.4	17460.6	0.871921	1.1207	0.510992	-0.197731	0.164405	-0.968627	-0.760821	0.135995	-0.974457	0.590161	1.09885
3091	-2.09449	2.1964	1.27061	Zfp330	ZNF330	72	NP_001101913	0	zinc finger protein 330	http://www.phosphosite.org/proteinAction.do?id=1670346&showAllSites=true	36	LPICAQCGK*TK	3	463.904	1	0.247473	32.5958	H	10948	9835	7013	7170	21791	31035	14049	17149	10948	14850.9	7013	11185.2	21791	36000.6	14049	18863.9	12899.4	9099.1	28895.8	16456.5	0.705388	2.24008	1.27575	-0.503511	1.16355	0.351346	-1.0666	1.13514	0.345516	0.477443	2.1964
3092	-1.89934	2.26842	1.47121	Zfp330	ZNF330	78	NP_001101913	0	zinc finger protein 330	http://www.phosphosite.org/proteinAction.do?id=1670346&showAllSites=true	36	CMMK*SSDCVIK	3	491.55	2	0.295268	37.8737	H	33081	25150	27023	18109	93444	61164	44783	54710	33081	37976.5	27023	28250	93444	70950.2	44783	60181	35528.8	27636.5	82197.1	52482	0.777864	2.31354	1.47717	-0.362411	1.2101	0.562836	-0.925501	1.18169	0.557006	0.526498	2.26842
Apoptosis
3093	-1.20916	-1.63107	-1.51865	Anxa5	ANXA5	%106	P14668	0	annexin A5	http://www.phosphosite.org/proteinAction.do?id=11959451&showAllSites=true	36	GAGTDEK*VLTEIIASR	3	591.983	9	0.372509	73.2116	H	306580	203422	392724	228968	147880	203353	167139	216943	306580	307167	392724	357190	147880	235889	167139	238637	306874	374957	191885	202888	1.22186	0.625289	0.661146	0.289081	-0.677405	-0.59696	-0.274009	-0.705815	-0.60279	0.827018	0.613096
3096	-1.43075	-2.06081	-1.42175	Anxa5	ANXA5	%27	P14668	0	annexin A5	http://www.phosphosite.org/proteinAction.do?id=11959451&showAllSites=true	36	AMK*GLGTDEDSILNLLTAR	3	711.372	8	0.786003	90.3541	H	196946	186715	342124	97684	127636	94278	191639	133230	196946	281940	342124	152387	127636	109362	191639	146553	239443	247256	118499	169096	1.03263	0.494896	0.706206	0.0463215	-1.0148	-0.501839	-0.516768	-1.04321	-0.507669	0.698936	0.485245
3097	-1.32139	-1.0614	-1.90786	Anxa5	ANXA5	%56	P14668	0	annexin A5	http://www.phosphosite.org/proteinAction.do?id=11959451&showAllSites=true	36	QQIAEEFK*TLFGR	3	560.962	1	0.391625	80.2984	H	54082	56866	82022	47727	81163	45960	26590	42783	54082	85867.7	82022	74454.1	81163	53313.6	26590	47061.3	69974.8	78238.1	67238.3	36825.7	1.11809	0.960893	0.52627	0.161035	-0.0575528	-0.926125	-0.402055	-0.0859628	-0.931955	0.756779	0.942156
3099	-1.87354	-1.4331	-1.79564	Anxa5	ANXA5	%99	P14668	0	annexin A5	http://www.phosphosite.org/proteinAction.do?id=11959451&showAllSites=true	36	HALK*GAGTDEKVLTEIIASR	4	556.558	5	0.343223	63.7191	H	408049	248667	268073	224235	298065	223750	234586	185032	408049	375487	268073	349807	298065	259550	234586	203535	391768	308940	278808	219061	0.788578	0.711665	0.559159	-0.342674	-0.490731	-0.83867	-0.905764	-0.519141	-0.8445	0.53375	0.697787
3100	-1.29247	-1.40056	-1.48085	Bag3	BAG3	448	Q156J1	0	BAG family molecular chaperone regulator 3	http://www.phosphosite.org/proteinAction.do?id=2135044&showAllSites=true	62	K*TDKKYLMIEEYLTK	4	505.022	6	0.250159	65.33	A	2975244	2247491	3481682	2435071	2298935	2016322	2240117	1889263	2975244	3.39371e+06	3481682	3.79871e+06	2298935	2.33893e+06	2240117	2.07819e+06	3.18448e+06	3.6402e+06	2.31893e+06	2.15915e+06	1.14311	0.728199	0.678024	0.19296	-0.457595	-0.560591	-0.37013	-0.486005	-0.566421	0.773713	0.714
3102	-1.43968	-1.53201	-2.0032	Bag3	BAG3	451	Q156J1	0	BAG family molecular chaperone regulator 3	http://www.phosphosite.org/proteinAction.do?id=2135044&showAllSites=true	62	TDK*KYLMIEEYLTK	3	630.329	11	0.337204	71.4523	H	688913	440191	708976	435975	447439	391101	393873	258712	688913	664688	708976	680121	447439	453677	393873	284583	676801	694548	450558	339228	1.02622	0.665718	0.501223	0.0373444	-0.587018	-0.996475	-0.525746	-0.615428	-1.00231	0.6946	0.652736
3107	-1.05966	-1.19902	-1.55957	Bag3	BAG3	%452	Q156J1	0	BAG family molecular chaperone regulator 3	http://www.phosphosite.org/proteinAction.do?id=2135044&showAllSites=true	62	K*YLMIEEYLTK	3	515.606	16	0.406185	73.5927	H	477707	454279	870490	482026	474485	444249	394110	322780	477707	685961	870490	751961	474485	515329	394110	355058	581834	811225	494907	374584	1.39426	0.850598	0.643799	0.479495	-0.233451	-0.635319	-0.0835954	-0.261861	-0.641149	0.943703	0.834012
3109	-1.31505	-2.10683	-1.03622	Diablo	DIABLO	60	Q5RK17	0	diablo homolog, mitochondrial	http://www.phosphosite.org/proteinAction.do?id=11960260&showAllSites=true	27	AVPIAQK*SEPQSLSNEALMR	3	761.73	7	0.511562	56.1559	H	175998	82494	162731	112145	58494	75004	123512	152472	175998	124566	162731	174946	58494	87004.6	123512	167719	150282	168839	72749.3	145616	1.12348	0.484085	0.968949	0.167973	-1.04667	-0.045507	-0.395117	-1.07508	-0.051337	0.760428	0.474646
3110	-1.74247	-2.17664	-1.64986	Gpi	G6PI	%226	Q6P6V0	1	glucose-6-phosphate isomerase	http://www.phosphosite.org/proteinAction.do?id=6785737&showAllSites=true	63	TFTTQETITNAETAK*EWFLQAAKDPSAVAK	4	853.682	10	0.770953	91.1746	H	317597	93493	250360	88865	102224	97188	157631	110510	317597	141174	250360	138629	102224	112738	157631	121561	229386	194495	107481	139596	0.847894	0.46856	0.608564	-0.238045	-1.09369	-0.716518	-0.801135	-1.1221	-0.722348	0.573898	0.459424
3112	-3.10551	-2.37793	-1.05895	Gpi	G6PI	423	Q6P6V0	1	glucose-6-phosphate isomerase	http://www.phosphosite.org/proteinAction.do?id=6785737&showAllSites=true	63	NGLHHK*ILLANFLAQTEALMK	4	619.843	1	0.590189	87.0303	H	152892	62855	63419	34918	53141			106798	152892	94911.1	63419	54472.1	53141			117478	123902	58945.5	53141	117478	0.475745	0.428897	0.948155	-1.07174	-1.2213	-0.0768058	-1.63483	-1.24971	-0.0826358	0.322008	0.420534
3113	-1.30554	-1.60152	-1.70454	Gpi	G6PI	%438	Q6P6V0	1	glucose-6-phosphate isomerase	http://www.phosphosite.org/proteinAction.do?id=6785737&showAllSites=true	63	ILLANFLAQTEALMK*GK	3	659.04	8	0.257633	102.811	H	347594	242999	388898	269039	249606	177086	224237	178772	347594	366928	388898	419701	249606	205420	224237	196649	357261	404299	227513	210443	1.13166	0.636825	0.589045	0.178445	-0.651031	-0.763549	-0.384645	-0.679441	-0.769379	0.765967	0.624407
3115	-1.30554	-1.60152	-1.70454	Gpi	G6PI	440	Q6P6V0	1	glucose-6-phosphate isomerase	http://www.phosphosite.org/proteinAction.do?id=6785737&showAllSites=true	63	ILLANFLAQTEALMKGK*	3	659.04	1	0.257633	102.811	H	347594	242999	388898	269039	249606	177086	224237	178772	347594	366928	388898	419701	249606	205420	224237	196649	357261	404299	227513	210443	1.13166	0.636825	0.589045	0.178445	-0.651031	-0.763549	-0.384645	-0.679441	-0.769379	0.765967	0.624407
3116	-1.51386	-1.14191	1.25577	Gpi	G6PI	62	Q6P6V0	1	glucose-6-phosphate isomerase	http://www.phosphosite.org/proteinAction.do?id=6785737&showAllSites=true	63	NLVNK*EVLHMLVDLAK	3	650.7	8	0.512219	91.3451	H	170077	150112	223760	104769	185553	145514	271929	207554	170077	226669	223760	163440	185553	168796	271929	228309	198373	193600	177175	250119	0.975938	0.893139	1.26085	-0.0351385	-0.163044	0.3344	-0.598229	-0.191454	0.32857	0.660565	0.875723
3118	4.94132	6.81916	3.21649	Ifih1	IFIH1	766, 774	NP_001102669	0	interferon-induced helicase C domain-containing protein 1	http://www.phosphosite.org/proteinAction.do?id=24984077&showAllSites=true	116	VKAHHLIGAGHSSEVK*PM#TQTEQK*EVISK	5	683.558	1	0.510009	63.2006	H	340382	316587	3447615	1620056	2817789	2477754	1339003	1185564	340382	478046	3447615	2.52729e+06	2817789	2.87419e+06	1339003	1.30412e+06	409214	2.98745e+06	2.84599e+06	1.32156e+06	7.30046	6.95477	3.22951	2.86799	2.798	1.69132	2.3049	2.76959	1.68549	4.94132	6.81916
3119	-1.52787	-1.46231	-1.45048	Ldha	LDH-A	%126	P04642	1	L-lactate dehydrogenase A chain	http://www.phosphosite.org/proteinAction.do?id=2099012&showAllSites=true	36	FIIPNVVK*YSPQCK	3	602.99	4	0.411246	67.9138	H	230354	126564	219020	120853	142080	130924	156791	122686	230354	191112	219020	188531	142080	151872	156791	134955	210733	203775	146976	145873	0.966984	0.697451	0.692217	-0.0484355	-0.519835	-0.530704	-0.611526	-0.548245	-0.536534	0.654504	0.683851
3122	1.06122	-1.0155	1.17218	Ldha	LDH-A	%318	P04642	1	L-lactate dehydrogenase A chain	http://www.phosphosite.org/proteinAction.do?id=2099012&showAllSites=true	36	K*SADTLWGIQK	3	454.245	17	0.287189	51.1801	H	313231	259582	532479	367427	311412	342101	480125	318039	313231	391969	532479	573186	311412	396837	480125	349843	352600	552833	354125	414984	1.56787	1.00432	1.17693	0.64881	0.00622488	0.235023	0.0857205	-0.0221851	0.229193	1.06122	0.98474
3124	1.74718	1.46411	1.69055	Ldha	LDH-A	%328	P04642	1	L-lactate dehydrogenase A chain	http://www.phosphosite.org/proteinAction.do?id=2099012&showAllSites=true	36	SADTLWGIQK*ELQF	2	875.444	2	0.415633	90.3348	H		34642	145872	79605	85019	61380	98185	72177		52309.4	145872	124184	85019	71200.8	98185	79394.7	52309.4	135028	78109.9	88789.9	2.58133	1.49323	1.6974	1.36811	0.578435	0.763324	0.805025	0.550025	0.757494	1.74718	1.46411
3125	1.47248	1.78205	2.76857	Ldha	LDH-A	%5, %14	P04642	1	L-lactate dehydrogenase A chain	http://www.phosphosite.org/proteinAction.do?id=2099012&showAllSites=true	36	ALK*DQLIVNLLK*EEQVPQNK	3	850.141	2	0.803457	86.77	A	209546		407656	323124	577275	158984	598713	514790	209546		407656	504073	577275	184421	598713	566269	209546	455865	380848	582491	2.17549	1.81749	2.77978	1.12134	0.861949	1.47497	0.558249	0.833539	1.46914	1.47248	1.78205
3126	-1.5695	-2.62672	-2.35333	Ndrg2	NDRG2	216	Q8VBU2	0	protein NDRG2	http://www.phosphosite.org/proteinAction.do?id=4693&showAllSites=true	41	LTGLTSSIPEMILGHLFSQEELSGNSELIQK*YR	4	951.992	6	0.89581	107.397	H	45186	26049	58931	13225	13511	16643	19907	14685	45186	39334	58931	20631	13511	19305.9	19907	16153.5	42260	39781	16408.4	18030.2	0.941339	0.388274	0.426651	-0.0872131	-1.36485	-1.22887	-0.650303	-1.39326	-1.2347	0.637146	0.380702
3128	-1.37441	1.11682	-1.04905	Ndrg2	NDRG2	%302	Q8VBU2	0	protein NDRG2	http://www.phosphosite.org/proteinAction.do?id=4693&showAllSites=true	41	MADSGGQPQLTQPGK*LTEAFK	3	773.386	9	0.447143	61.0271	H	79891	69779	92592	68302	92755	101948	112828	58620	79891	105366	92592	106551	92755	118260	112828	64482	92628.6	99571.6	105507	88655	1.07495	1.13904	0.957101	0.104275	0.187813	-0.0632564	-0.458815	0.159403	-0.0690864	0.727584	1.11682
3130	-1.37441	1.11682	-1.04905	Ndrg2	NDRG2	308	Q8VBU2	0	protein NDRG2	http://www.phosphosite.org/proteinAction.do?id=4693&showAllSites=true	41	MADSGGQPQLTQPGKLTEAFK*	3	773.386	1	0.447143	61.0271	H	79891	69779	92592	68302	92755	101948	112828	58620	79891	105366	92592	106551	92755	118260	112828	64482	92628.6	99571.6	105507	88655	1.07495	1.13904	0.957101	0.104275	0.187813	-0.0632564	-0.458815	0.159403	-0.0690864	0.727584	1.11682
3131	-2.57471	-1.47292	-3.21622	Ptma; LOC100359583; LOC100363620	Ptma; LOC100359583; LOC100363620	104; 104; 104	NP_068508; XP_002728075; XP_002724953	0	prothymosin alpha	http://www.ncbi.nlm.nih.gov/entrez/query.fcgi?db=protein&cmd=search&term=NP_068508	12; 12; 12	VAEDDEDDDVETKK*	3	574.583	1	0.39167	27.8122	H	15395	15961	12034	6814		11788	4806	6840	15395	24101.1	12034	10629.8		13674.1	4806	7524	19748.1	11331.9	13674.1	6165	0.573825	0.692427	0.312183	-0.801318	-0.530267	-1.67954	-1.36441	-0.558677	-1.68537	0.388394	0.678925
3132	-1.59102	-1.21508	-1.10235	Sod1	SOD1	%10	P07632	1	superoxide dismutase [Cu-Zn]	http://www.phosphosite.org/proteinAction.do?id=7313&showAllSites=true	16	AVCVLK*GDGPVQGVIHFEQK	4	574.553	3	0.558586	63.7695	H	135576	58801	112170	61652	85420	88710	95406	99047	135576	88789.5	112170	96177.1	85420	102904	95406	108952	112183	104174	94161.8	102179	0.928606	0.839361	0.910825	-0.106862	-0.252637	-0.134754	-0.669952	-0.281047	-0.140584	0.628528	0.822993
3134	1.31186	1.11319	1.50736	Sod1	SOD1	%137	P07632	1	superoxide dismutase [Cu-Zn]	http://www.phosphosite.org/proteinAction.do?id=7313&showAllSites=true	16	TMVVHEKQDDLGKGGNEESTK*TGNAGSR	4	765.617	13	0.72869	29.5809	H	47011	15039	82121	33980	56078	19894	61611	39916	47011	22708.9	82121	53008.8	56078	23077	61611	43907.6	34859.9	67564.9	39577.5	52759.3	1.93818	1.13533	1.51346	0.954704	0.183111	0.597855	0.391614	0.154701	0.592025	1.31186	1.11319
3137	1.35979	1.33002	1.32231	Sod1	SOD1	%92	P07632	1	superoxide dismutase [Cu-Zn]	http://www.phosphosite.org/proteinAction.do?id=7313&showAllSites=true	16	HVGDLGNVAAGK*DGVANVSIEDR	4	602.554	13	0.495217	54.1317	H	136195	75194	172548	211009	193901	124881	216793	104341	136195	113543	172548	329174	193901	144862	216793	114775	124869	250861	169381	165784	2.00899	1.35647	1.32766	1.00647	0.439861	0.40889	0.443383	0.411451	0.40306	1.35979	1.33002
Calcium-binding protein
3138	-2.77836	-2.52465	-1.28458	Anxa1	ANXA1	%214	P07150	1	annexin A1	http://www.phosphosite.org/proteinAction.do?id=2407&showAllSites=true	39	K*GTDVNVFNTILTTR	3	598.323	1	0.33954	73.8199	H	90084	114604	71539	43838	40328	56872	83837	110758	90084	173052	71539	68387.3	40328	65971.5	83837	121834	131568	69963.1	53149.8	102835	0.531764	0.403972	0.781614	-0.911142	-1.30767	-0.355472	-1.47423	-1.33608	-0.361302	0.359925	0.396094
515	-1.03332	-1.08408	-1.06985	Anxa2	ANXA2	%104	Q07936	1	annexin A2	http://www.phosphosite.org/proteinAction.do?id=3333&showAllSites=true	39	SALSGHLETVMLGLLK*TPAQYDASELK	4	747.394	1	0.245991	93.7663	H		36489	48977	69603	51836		53917	45002		55098.4	48977	108581	51836		53917	49502.2	55098.4	78778.8	51836	51709.6	1.42978	0.94079	0.938496	0.515798	-0.0880558	-0.091578	-0.047292	-0.116466	-0.097408	0.967751	0.922445
516	-1.90672	-1.66963	-1.3242	Anxa2	ANXA2	119	Q07936	1	annexin A2	http://www.phosphosite.org/proteinAction.do?id=3333&showAllSites=true	39	ASMK*GLGTDEDSLIEIICSR	3	770.375	1	0.616677	85.3549	A	534150	494683	615572	241737	513070	232327	538882	393183	534150	746971	615572	377110	513070	269499	538882	432501	640561	496341	391285	485692	0.774854	0.610847	0.758229	-0.368004	-0.711117	-0.399295	-0.931094	-0.739527	-0.405125	0.52446	0.598936
517	-1.46009	N.D	-2.35884	Anxa2	ANXA2	%324	Q07936	1	annexin A2	http://www.phosphosite.org/proteinAction.do?id=3333&showAllSites=true	39	YFIQQDTK*GDYQK	3	583.281	1	0.0262998	42.8399	H	28920	27864	35919					13736	28920	42074.6	35919					15109.6	35497.3	35919		15109.6	1.01188		0.425655	0.0170371		-1.23224	-0.546053		-1.23807	0.684891
518	-1.63649	-2.24276	-1.44363	Anxa2	ANXA2	%49	Q07936	1	annexin A2	http://www.phosphosite.org/proteinAction.do?id=3333&showAllSites=true	39	TK*GVDEVTIVNILTNR	3	629.35	7	0.288479	80.0974	H	234096	190128	195343	176403	134136	88684	203100	144899	234096	287093	195343	275189	134136	102873	203100	159389	260595	235266	118505	181244	0.902804	0.454747	0.695503	-0.147516	-1.13686	-0.523871	-0.710606	-1.16527	-0.529701	0.611064	0.44588
520	1.55205	1.72565	1.23008	Anxa6	ANXA6	%102	P48037	1	annexin A6	http://www.phosphosite.org/proteinAction.do?id=6782986&showAllSites=true	76	EIK*DAISGIGTDEK	3	530.605	4	0.109596	48.2927	H	74715	82735	184935	174910	174334	152617	126984	108718	74715	124930	184935	272860	174334	177036	126984	119590	99822.4	228897	175685	123287	2.29304	1.75997	1.23506	1.19726	0.815554	0.304584	0.634175	0.787144	0.298754	1.55205	1.72565
526	1.45651	2.28695	2.30628	Anxa6	ANXA6	%135	P48037	1	annexin A6	http://www.phosphosite.org/proteinAction.do?id=6782986&showAllSites=true	76	TNEQIHQLVAAYK*DAYERDLESDIIGDTSGHFQK	5	801.99	30	0.462326	88.3905	H	133699	152415	437082	221713	441424	351054	317698	477119	133699	230147	437082	345872	441424	407223	317698	524831	181923	391477	424323	421264	2.15189	2.33244	2.31562	1.1056	1.22184	1.2114	0.542512	1.19343	1.20557	1.45651	2.28695
529	-1.36068	-1.67145	-1.30428	Anxa6	ANXA6	240	P48037	1	annexin A6	http://www.phosphosite.org/proteinAction.do?id=6782986&showAllSites=true	76	GELSGDFEK*LMLAVVK	3	617.329	6	0.217009	97.0702	H	118582	87031	95161	113005	70362	70847	90885	92333	118582	131417	95161	176288	70362	82182.5	90885	101566	124999	135724	76272.3	96225.6	1.0858	0.610181	0.769809	0.118759	-0.712691	-0.377428	-0.444331	-0.741101	-0.383258	0.734925	0.598283
530	-1.84436	-1.40899	-1.25844	Anxa6	ANXA6	374	P48037	1	annexin A6	http://www.phosphosite.org/proteinAction.do?id=6782986&showAllSites=true	76	K*AMKGIGTDEATIIDIITQR	3	763.414	1	0.650121	83.6256	H	309029	114384	225957	102531	185834	140410	198778	168714	309029	172720	225957	159948	185834	162876	198778	185585	240874	192953	174355	192182	0.801051	0.723841	0.79785	-0.320034	-0.466255	-0.32581	-0.883124	-0.494665	-0.33164	0.542192	0.709726
531	-1.11588	1.3903	1.09754	Anxa6	ANXA6	%377	P48037	1	annexin A6	http://www.phosphosite.org/proteinAction.do?id=6782986&showAllSites=true	76	AMK*GIGTDEATIIDIITQR	3	720.716	21	0.523607	91.8022	H	344413	442241	780536	358728	768769	574547	521620	539823	344413	667784	780536	559616	768769	666475	521620	593805	506098	670076	717622	557713	1.324	1.41795	1.10198	0.404906	0.503806	0.140104	-0.158184	0.475396	0.134274	0.896153	1.3903
535	-1.00313	-1.01348	-1.23045	Anxa6	ANXA6	%40	P48037	1	annexin A6	http://www.phosphosite.org/proteinAction.do?id=6782986&showAllSites=true	76	GSVHDFADFDANQDAEALYTAMKGFGSDK*ESILELITSR	5	873.415	2	0.516527	107.933	H	54213	25206	59916	48710	34993	49883	24820	45887	54213	38061.1	59916	75987.6	34993	57864.3	24820	50475.7	46137	67951.8	46428.6	37647.9	1.47283	1.00632	0.816001	0.558587	0.00908989	-0.293358	-0.00450337	-0.0193201	-0.299188	0.996883	0.986698
537	-1.08415	-1.02664	1.02878	Anxa6	ANXA6	%478	P48037	1	annexin A6	http://www.phosphosite.org/proteinAction.do?id=6782986&showAllSites=true	76	AINEAYK*EDYHK	4	399.443	9	0.350836	32.9231	H	120892	116681	180028	144116	173720	104660	177325	117767	120892	176188	180028	224821	173720	121406	177325	129544	148540	202424	147563	153434	1.36276	0.99342	1.03295	0.446531	-0.00952392	0.0467685	-0.116559	-0.0379339	0.0409385	0.922385	0.974049
540	1.01296	-1.00781	1.00369	Anxa6	ANXA6	%483	P48037	1	annexin A6	http://www.phosphosite.org/proteinAction.do?id=6782986&showAllSites=true	76	AINEAYKEDYHK*	3	532.255	1	0.603097	32.916	H	112811	124965	189206	167964	208074	83662	136256	152356	112811	188697	189206	262024	208074	97047.9	136256	167592	150754	225615	152561	151924	1.49658	1.01199	1.00776	0.581665	0.0171888	0.0111509	0.0185755	-0.0112212	0.0053209	1.01296	0.992252
541	2.12686	1.09271	2.28611	Anxa6	ANXA6	%600	P48037	1	annexin A6	http://www.phosphosite.org/proteinAction.do?id=6782986&showAllSites=true	76	K*PLFFADKLYK	3	495.282	1	0.470008	58.4332	H	67909	34030	133455	154745	64588	58930	134392	126756	67909	51385.3	133455	241402	64588	68358.8	134392	139432	59647.2	187429	66473.4	136912	3.14229	1.11444	2.29536	1.65182	0.156324	1.19872	1.08873	0.127914	1.19289	2.12686	1.09271
542	N.D	N.D	N.D	Anxa6	ANXA6	620	P48037	1	annexin A6	http://www.phosphosite.org/proteinAction.do?id=6782986&showAllSites=true	76	GAGTDEK*TLTR	2	631.82	1	0.303894	26.9664	H					12465	8938	15050	9726					12465	10368.1	15050	10698.6			11416.5	12874.3
543	1.44761	2.48324	1.97902	Anxa6	ANXA6	%63	P48037	1	annexin A6	http://www.phosphosite.org/proteinAction.do?id=6782986&showAllSites=true	76	QEICQSYK*SLYGK	3	573.279	6	0.439235	49.233	H	1796576	1510016	4789058	2519210	5310743	4322416	4175923	3567837	1796576	2.28012e+06	4789058	3.92997e+06	5310743	5.014e+06	4175923	3.92462e+06	2.03835e+06	4.35951e+06	5.16237e+06	4.05027e+06	2.13875	2.53262	1.98703	1.09677	1.34063	0.990617	0.533675	1.31222	0.984787	1.44761	2.48324
544	-1.5935	-1.3713	1.07314	Anxa6	ANXA6	75	P48037	1	annexin A6	http://www.phosphosite.org/proteinAction.do?id=6782986&showAllSites=true	76	SLYGKDLIADLK*YELTGKFER	4	644.096	2	0.391332	91.03	H		43584	64783	36701	51767	39764	82252	54155		65811.8	64783	57253.6	51767	46126.2	82252	59570.5	65811.8	61018.3	48946.6	70911.2	0.927163	0.743736	1.07748	-0.109106	-0.427138	0.107667	-0.672196	-0.455548	0.101837	0.627551	0.729233
545	-1.87251	1.18032	1.1404	Anxa6	ANXA6	%81	P48037	1	annexin A6	http://www.phosphosite.org/proteinAction.do?id=6782986&showAllSites=true	76	SLYGKDLIADLKYELTGK*FER	4	644.096	1	0.540591	89.41	H	43159	96572	84154	41638	114446	97457	112094	94813	43159	145824	84154	64955.3	114446	113050	112094	104294	94491.4	74554.6	113748	108194	0.78901	1.20379	1.14502	-0.341884	0.267588	0.195368	-0.904974	0.239178	0.189538	0.534042	1.18032
546	1.08232	1.09762	1.40787	Anxa6	ANXA6	%99	P48037	1	annexin A6	http://www.phosphosite.org/proteinAction.do?id=6782986&showAllSites=true	76	LIVNLMRPLAYCDAK*EIK	4	566.059	1	0.690031	71.3152	H	79732	27440	110596	53305	73969	53164	81675	81457	79732	41434.4	110596	83155.8	73969	61670.2	81675	89602.7	60583.2	96875.9	67819.6	85638.9	1.59906	1.11945	1.41357	0.67722	0.162785	0.499348	0.11413	0.134375	0.493518	1.08232	1.09762
3139	-1.37642	-1.14496	-2.38596	Calm1	calmodulin	%14, %31	P62161	0	calmodulin	http://www.phosphosite.org/proteinAction.do?id=2071&showAllSites=true	17	DQLTEEQIAEFK*EAFSLFDKDGDGTITTK*ELGTVMR	4	1073.52	1	0.609837	105.067	H	66751	114579	158869	63136	112330	87279	60473	36749	66751	173014	158869	98492.2	112330	101244	60473	40423.9	119883	128681	106787	50448.4	1.07339	0.890761	0.420815	0.102172	-0.166889	-1.24874	-0.460918	-0.195299	-1.25457	0.726524	0.873392
3140	-1.41375	-1.47568	-1.95028	Calm1	calmodulin	%95	P62161	0	calmodulin	http://www.phosphosite.org/proteinAction.do?id=2071&showAllSites=true	17	VFDK*DGNGYISAAELR	3	623.643	3	0.350347	58.22	A	1237030	745815	1162711	837785	770650	743648	639883	524318	1237030	1.12618e+06	1162711	1.30694e+06	770650	862632	639883	576750	1.18161e+06	1.23483e+06	816641	608316	1.04504	0.691128	0.514822	0.0635616	-0.532975	-0.957854	-0.499528	-0.561385	-0.963684	0.707338	0.677651
Cell cycle regulation
3141	-4.6793	-2.90422	-1.63145	Alms1	ALMS1	622, 649	NP_001100074	0	Alstrom syndrome 1 homolog	http://www.phosphosite.org/proteinAction.do?id=24846&showAllSites=true	360	K*VVSQSGAAGQKTDLSAVPSTSSSQAEK*PVPPSLLT	5	756.998	1	0.562421	108.015	H	3485100	3104950	1543250	665034	1584620	1108390	2146990	2621190	3485100	4.68847e+06	1543250	1.03745e+06	1584620	1.28573e+06	2146990	2883309	4.08679e+06	1.29035e+06	1.43518e+06	2.51515e+06	0.315737	0.351175	0.615434	-1.6632	-1.50974	-0.700323	-2.22629	-1.53815	-0.706153	0.213707	0.344327
3142	-1.02985	-1.07041	-1.63769	Bat3	BAT3	%80	Q6MG49	0	large proline-rich protein BAG6 isoform 1	http://www.phosphosite.org/proteinAction.do?id=24980638&showAllSites=true	120	LQDYNVGGK*VIHLVER	4	489.268	1	0.291451	64.5901	H	172904	113815	208441	183435	177429	130226	103526	98041	172904	171861	208441	286159	177429	151062	103526	107845	172382	247300	164246	105686	1.4346	0.952798	0.613088	0.520649	-0.0697573	-0.705834	-0.0424408	-0.0981673	-0.711664	0.971011	0.934219
3143	1.30221	1.44801	-1.05679	Cul4b; Cul5; RGD1309707	CUL4B; CUL5; SMURF1	917; %724; 392	NP_001100421; Q9JJ31; NP_001103068	0	cullin-4B	http://www.phosphosite.org/proteinAction.do?id=24982647&showAllSites=true	111; 91; 83	IMK*MR	2	396.715	7	0.174629	26.5155	H	1547910	1207650	2210270	2741140	2358070	2259410	1454630	1589600	1547910	1.82355e+06	2210270	4.27618e+06	2358070	2.62092e+06	1454630	1.74856e+06	1.68573e+06	3.24322e+06	2.48949e+06	1601595	1.92393	1.4768	0.950089	0.944055	0.562478	-0.0738647	0.380965	0.534068	-0.0796947	1.30221	1.44801
3144	-1.13432	-1.00517	1.29599	Dnaja2	DNAJA2	%134	O35824	0	dnaJ homolog subfamily A member 2	http://www.phosphosite.org/proteinAction.do?id=6784592&showAllSites=true	46	TTK*LQLSK	2	516.806	1	0.623184	29.9	H	9856	17371	29272	11365	17855	16172	23630	21206	9856	26230.2	29272	17729.4	17855	18759.5	23630	23326.6	18043.1	23500.7	18307.3	23478.3	1.30248	1.01464	1.30123	0.381256	0.0209683	0.37988	-0.181834	-0.00744175	0.37405	0.881582	0.994855
3145	-1.95965	-1.12138	-1.11099	Dnaja2	DNAJA2	%152	O35824	0	dnaJ homolog subfamily A member 2	http://www.phosphosite.org/proteinAction.do?id=6784592&showAllSites=true	46	NVLCSACSGQGGK*SGAVQK	3	674.655	3	0.466233	33.4052	H	43455	24655	28892	20473	46304	23343	40205	29739	43455	37229.1	28892	31937.9	46304	27077.9	40205	32712.9	40342	30414.9	36690.9	36458.9	0.753927	0.909497	0.903746	-0.407503	-0.13686	-0.14601	-0.970593	-0.16527	-0.15184	0.510296	0.891762
3146	-1.95965	-1.12138	-1.11099	Dnaja2	DNAJA2	%158	O35824	0	dnaJ homolog subfamily A member 2	http://www.phosphosite.org/proteinAction.do?id=6784592&showAllSites=true	46	NVLCSACSGQGGKSGAVQK*	3	674.655	3	0.466233	34.0555	H	43455	24655	28892	20473	46304	23343	40205	29739	43455	37229.1	28892	31937.9	46304	27077.9	40205	32712.9	40342	30414.9	36690.9	36458.9	0.753927	0.909497	0.903746	-0.407503	-0.13686	-0.14601	-0.970593	-0.16527	-0.15184	0.510296	0.891762
3147	N.D	N.D	N.D	Foxo4	Foxo4	214, 215	NP_001100413	0	forkhead box protein O4	http://www.ncbi.nlm.nih.gov/entrez/query.fcgi?db=protein&cmd=search&term=NP_001100413	54	SKGPKK*K*PSVLPAPPEGATPR	4	593.337	1	0.816904	71.5225	H			229675	61488	33443	32950	161110	46462			229675	95921.3	33443	38222	161110	51108.2		162798	35832.5	106109
3148	-2.38064	-1.61479	-1.78981	Gas2l3	Gas2l3	484, 504, 511	XP_001056437	0	PREDICTED: growth arrest-specific 2 like 3	http://www.ncbi.nlm.nih.gov/entrez/query.fcgi?db=protein&cmd=search&term=XP_001056437	73	AESSTCPK*LPKGTM#QGRPNLSPFQSPAK*VTKPSSK*	5	820.819	1	0.483258	84.5853	H	43551	65143	38792	31591	57019	28116	51707	25369	43551	98365.9	38792	49282	57019	32614.6	51707	27905.9	70958.5	44037	44816.8	39806.4	0.620602	0.631592	0.560982	-0.688259	-0.662936	-0.833973	-1.25135	-0.691346	-0.839803	0.420055	0.619276
3149	1.58678	1.96463	1.56066	Kif2c	Kif2c	404, 411	NP_001078838	0	kinesin-like protein KIF2C isoform 1	http://www.ncbi.nlm.nih.gov/entrez/query.fcgi?db=protein&cmd=search&term=NP_001078838	81	YRSLNLEVYVTFFEIYNGK*VFDLLNK*	3	1138.26	1	0.357784	97.1572	H		51800	190018	113285	163959	128873	129990	104674		78218	190018	176725	163959	149493	129990	115141	78218	183371	156726	122566	2.34436	2.00371	1.56698	1.2292	1.00267	0.647983	0.666105	0.974261	0.642153	1.58678	1.96463
3150	1.5302	1.4534	1.91945	LOC100361658; LOC100365741	LOC100361658; LOC100365741	161; 161	XP_002730086; XP_002727279	0	PREDICTED: ubiquitin specific peptidase 37	http://www.ncbi.nlm.nih.gov/entrez/query.fcgi?db=protein&cmd=search&term=XP_002730086	110; 110	RGSLETKDEIPFRK*	3	597.323	1	0.265443	52.66	A	3247640	2221165	6963722	5103164	5074599	4061203	7053776	5153583	3247640	3.35396e+06	6963722	7.96094e+06	5074599	4.711e+06	7053776	5.66894e+06	3.3008e+06	7.46233e+06	4.8928e+06	6.36136e+06	2.26076	1.48231	1.92722	1.17681	0.567844	0.946519	0.61372	0.539434	0.940689	1.5302	1.4534
3151	-4.54355	-5.63745	-1.57746	Nusap1	NUSAP1	40	NP_001101232	0	nucleolar and spindle-associated protein 1	http://www.phosphosite.org/proteinAction.do?id=2141410&showAllSites=true	43	LLRALK*AHLNPETR	3	582.676	1	0.307172	97.3927	H	659364	432105	212940	136944	129789	92707	407601	388531	659364	652479	212940	213633	129789	107540	407601	427384	655921	213286	118665	417493	0.325171	0.180913	0.636498	-1.62073	-2.46663	-0.651772	-2.18382	-2.49504	-0.657602	0.220092	0.177385
3153	-1.9216	-1.83299	-1.87589	Pcna	PCNA	%164	P04961	0	proliferating cell nuclear antigen	http://www.phosphosite.org/proteinAction.do?id=25119100&showAllSites=true	29	DLSHIGDAVVISCAK*DGVK	4	525.27	10	0.327484	62.4058	H	578494	491238	514397	320957	384251	302028	380808	296227	578494	741769	514397	500693	384251	350352	380808	325850	660132	507545	367302	353329	0.768854	0.556407	0.53524	-0.379218	-0.845788	-0.901742	-0.942308	-0.874198	-0.907572	0.5204	0.545557
3154	-1.23366	2.0403	2.00427	Pcnp	PCNP	93	Q7TP40	0	PEST proteolytic signal-containing nuclear protein	http://www.phosphosite.org/proteinAction.do?id=27507636&showAllSites=true	20	K*ASAISIR	2	480.285	1	0.325006	29.4512	H	74604	61410	90038	70744	201684	126307	148349	171263	74604	92729.1	90038	110361	201684	146516	148349	188389	83666.6	100199	174100	168369	1.1976	2.08088	2.01238	0.26015	1.05719	1.0089	-0.30294	1.02878	1.00307	0.810599	2.0403
3156	-5.31651	-11.3933	-12.9183	Psmb4	PSMB4	%200	P34067	0	proteasome subunit beta type-4	http://www.phosphosite.org/proteinAction.do?id=11960633&showAllSites=true	29	EVLEK*QPVLSQTEAR	3	614.33	4	0.536156	45.2511	H	252432	218590	95091	42810	19021	28554	19589	23350	252432	330071	95091	66783.6	19021	33122.6	19589	25685	291251	80937.3	26071.8	22637	0.277895	0.0895165	0.0777232	-1.84739	-3.4817	-3.68551	-2.41048	-3.51011	-3.69134	0.188093	0.087771
3157	-2.93125	-2.81542	-1.30301	Psmd2	PSMD2	%39	Q4FZT9	0	26S proteasome non-ATPase regulatory subunit 2	http://www.phosphosite.org/proteinAction.do?id=24977227&showAllSites=true	100	DAGEK*DKEQELSEEDKQLQDELEMLVER	4	862.657	2	0.770169	90.2089	H	66535	49410	48728	14367	20901	26059	66883	38070	66535	74609.1	48728	22412.5	20901	30228.4	66883	41877	70572.1	35570.3	25564.7	54380	0.504028	0.36225	0.77056	-0.988425	-1.46494	-0.376021	-1.55152	-1.49335	-0.381851	0.341152	0.355186
3158	-2.93125	-2.81542	-1.30301	Psmd2	PSMD2	%41	Q4FZT9	0	26S proteasome non-ATPase regulatory subunit 2	http://www.phosphosite.org/proteinAction.do?id=24977227&showAllSites=true	100	DAGEKDK*EQELSEEDKQLQDELEMLVER	4	862.657	1	0.770169	90.2089	H	66535	49410	48728	14367	20901	26059	66883	38070	66535	74609.1	48728	22412.5	20901	30228.4	66883	41877	70572.1	35570.3	25564.7	54380	0.504028	0.36225	0.77056	-0.988425	-1.46494	-0.376021	-1.55152	-1.49335	-0.381851	0.341152	0.355186
3159	-1.49047	-1.57343	1.09631	Psmd2	PSMD2	%66	Q4FZT9	0	26S proteasome non-ATPase regulatory subunit 2	http://www.phosphosite.org/proteinAction.do?id=24977227&showAllSites=true	100	LGEK*DTSLYRPALEELRR	5	452.847	1	0.417899	57.0252	H	143016	77773	117763	90007	78150	78167	134773	138109	143016	117437	117763	140411	78150	90673.7	134773	151920	130227	129087	84411.9	143346	0.991249	0.648192	1.10075	-0.0126811	-0.625507	0.138482	-0.575771	-0.653917	0.132652	0.670928	0.635553
3160	-2.235	-1.40807	-1.09797	Psmd2	PSMD2	%858	Q4FZT9	0	26S proteasome non-ATPase regulatory subunit 2	http://www.phosphosite.org/proteinAction.do?id=24977227&showAllSites=true	100	VGQAVDVVGQAGK*PK	3	522.958	1	0.0961415	37.7593	H	42781	43619	30414	26542	37501	35511	49430	45384	42781	65864.7	30414	41405.5	37501	41192.8	49430	49922.4	54322.8	35909.8	39346.9	49676.2	0.661043	0.724316	0.914462	-0.597183	-0.46531	-0.129004	-1.16027	-0.49372	-0.134834	0.447428	0.710192
3161	4.46534	3.5718	1.77501	RGD1307799	KIAA0174	%127	Q568Z6	0	IST1 homolog	http://www.phosphosite.org/proteinAction.do?id=2135048&showAllSites=true	40	IVADQLCAK*YSK	2	755.39	1	0.680359	34.9551	H	18626	14767	174572	61163	82147	57701	35669	33878	18626	22298.2	174572	95414.3	82147	66933.2	35669	37265.8	20462.1	134993	74540.1	36467.4	6.59723	3.64284	1.78219	2.72186	1.86506	0.833654	2.15877	1.83665	0.827824	4.46534	3.5718
3162	-2.20249	-2.0519	-2.0039	RGD1307799	KIAA0174	%151	Q568Z6	0	IST1 homolog	http://www.phosphosite.org/proteinAction.do?id=2135048&showAllSites=true	40	LMHK*LSVEAPPK	3	488.606	1	0.976783	39.2323	H	90905	16631	40452	23957	21532	31150	28658	26793	90905	25112.8	40452	37372.9	21532	36134	28658	29472.3	58008.9	38912.5	28833	29065.2	0.670801	0.497044	0.501046	-0.576042	-1.00855	-0.996984	-1.13913	-1.03696	-1.00281	0.454033	0.487352
3164	-1.96303	-2.37554	-2.13051	RGD1563581	S100A11	%110	XP_225088	0	PREDICTED: protein S100-A11-like	http://www.phosphosite.org/proteinAction.do?id=12171206&showAllSites=true	18	NQK*DPGVLDR	3	419.218	13	0.258869	30.5819	H	231254	159692	134437	141728	96486	91659	104027	107815	231254	241135	134437	221096	96486	106324	104027	118597	236194	177766	101405	111312	0.752627	0.429329	0.471272	-0.409993	-1.21984	-1.08537	-0.973083	-1.24825	-1.0912	0.509416	0.420958
3165	N.D	N.D	N.D	Sept7	SEPT7	370	Q9WVC0	0	septin-7 isoform b	http://www.phosphosite.org/proteinAction.do?id=23144&showAllSites=true	51	VQK*LKDSEAELQR	3	553.3	2	0.728358	34.9033	H			73497	23527	81580	42397	46165	25465			73497	36702.1	81580	49180.5	46165	28011.5		55099.6	65380.3	37088.2
3166	-3.60846	-2.72847	-2.76179	Sycp2	Sycp2	93, 99, 108	NP_570091	0	synaptonemal complex protein 2	http://www.ncbi.nlm.nih.gov/entrez/query.fcgi?db=protein&cmd=search&term=NP_570091	173	NIFILGQTGLQTMIK*QGLVQK*M#VSWFENSK*	5	760.196	1	0.762883	105.589	H	814600	243707	264708	140698	212427	197950	189180	218867	814600	367998	264708	219489	212427	229622	189180	240754	591299	242098	221024	214967	0.409435	0.373795	0.36355	-1.28829	-1.41968	-1.45977	-1.85138	-1.44809	-1.4656	0.277126	0.366506
3167	-3.79025	-2.82604	-2.30873	Tacc2	TACC2	%2429	NP_001004415	0	transforming acidic coiled coil 2 isoform 1	http://www.phosphosite.org/proteinAction.do?id=21074&showAllSites=true	300	LGSSLPQDDDTPK*K	3	538.937	3	0.629172	34.0489	H	87422	71392	47581	18280	41199	25220	42273	38753	87422	107802	47581	28516.8	41199	29255.2	42273	42628.3	97612	38048.9	35227.1	42450.7	0.389798	0.360889	0.434892	-1.3592	-1.47037	-1.20127	-1.92229	-1.49878	-1.2071	0.263835	0.353852
3168	-3.79025	-2.82604	-2.30873	Tacc2	TACC2	2430	NP_001004415	0	transforming acidic coiled coil 2 isoform 1	http://www.phosphosite.org/proteinAction.do?id=21074&showAllSites=true	300	LGSSLPQDDDTPKK*	3	538.937	1	0.629172	34.6295	H	87422	71392	47581	18280	41199	25220	42273	38753	87422	107802	47581	28516.8	41199	29255.2	42273	42628.3	97612	38048.9	35227.1	42450.7	0.389798	0.360889	0.434892	-1.3592	-1.47037	-1.20127	-1.92229	-1.49878	-1.2071	0.263835	0.353852
3169	-3.29577	-1.39616	-1.73023	Trim35	Trim35	237	NP_001020313	0	tripartite motif-containing protein 35	http://www.ncbi.nlm.nih.gov/entrez/query.fcgi?db=protein&cmd=search&term=NP_001020313	59	HLLAEEK*MK	3	404.885	1	0.631871	33.664	H	44084	16856		9991	25784	21562	20176		44084	25452.6		15586	25784	25011.9	20176		34768.3	15586	25398	20176	0.448281	0.730492	0.580299	-1.15752	-0.453059	-0.785132	-1.72061	-0.481469	-0.790962	0.303419	0.716248
3171	-1.40051	-1.6626	-1.29649	Ube2c; Ube2n; LOC683536	UBE2C; UBE2N; LOC683536	%119; %92; 92	NP_001100012; Q9EQX9; XP_001066426	0	ubiquitin-conjugating enzyme E2 C	http://www.phosphosite.org/proteinAction.do?id=6787366&showAllSites=true	20; 17; 17	ICLDILK*DK	3	411.229	3	0.269384	60.3683	H	1000270	680174	1033990	708135	627978	530733	662269	825248	1000270	1.02706e+06	1033990	1.10469e+06	627978	615650	662269	907773	1.01367e+06	1.06934e+06	621814	785021	1.05492	0.613431	0.774437	0.0771381	-0.705028	-0.36878	-0.485952	-0.733438	-0.37461	0.714026	0.601469
3172	1.23676	-1.2865	1.14909	Zzef1	ZZEF1	%2504	XP_001080236	0	PREDICTED: zinc finger, ZZ-type with EF hand domain 1 isoform 1	http://www.phosphosite.org/proteinAction.do?id=11961397&showAllSites=true	332	KTDSFFLEVQK*R	3	537.955	4	0.288107	53.3448	H	149851	128635	309421	204686	133664	119929	194666	183931	149851	194239	309421	319310	133664	139118	194666	202324	172045	314366	136391	198495	1.82723	0.792763	1.15374	0.869658	-0.335039	0.206318	0.306568	-0.363449	0.200488	1.23676	0.777304
Cell development/differentiation
3173	-2.37327	-4.04015	-2.99766	Etl4	SKT	443	EDL78786	0	PREDICTED: enhancer trap locus 4-like	http://www.phosphosite.org/proteinAction.do?id=21059&showAllSites=true	140	KESGTLVYIEK*PRNTPGLSGLVDLGPPLVEK	5	684.981	1	0.678007	60.0269	A	738318	259798	287439	266924	158979	108992	229223	135881	738318	392295	287439	416401	158979	126431	229223	149469	565306	351920	142705	189346	0.62253	0.252438	0.334944	-0.683785	-1.986	-1.57801	-1.24687	-2.01441	-1.58384	0.42136	0.247516
3174	1.38382	2.38652	2.48575	LOC685378	DPPA4	45, 50, 54	XP_001063552	0	PREDICTED: developmental pluripotency associated 4	http://www.phosphosite.org/proteinAction.do?id=15486803&showAllSites=true	32	KQRKSEK*DDGCK*PEEK*	4	576.78	1	0.742011	40.8023	H	24417	7612	26904	29818	37555	42976	51101	35024	24417	11494.1	26904	46516.1	37555	49852.2	51101	38526.4	17955.6	36710	43703.6	44813.7	2.04449	2.43399	2.49581	1.03174	1.28332	1.31951	0.468654	1.25491	1.31368	1.38382	2.38652
Chaperone
3175	-1.75504	-1.1652	-1.05603	Cct2	Cct2	527	NP_001005905	0	T-complex protein 1 subunit beta	http://www.ncbi.nlm.nih.gov/entrez/query.fcgi?db=protein&cmd=search&term=NP_001005905	57	K*RVPDHHPC	3	420.54	1	0.514349	22.1442	H	22469	23863	28502	13299	21915	25251	27447	25614	22469	36033.1	28502	20746.4	21915	29291.2	27447	28175.4	29251.1	24624.2	25603.1	27811.2	0.841823	0.875287	0.950776	-0.248411	-0.192172	-0.0728232	-0.811501	-0.220582	-0.0786532	0.569789	0.858219
3176	-1.26407	-1.38123	-1.56693	Cdc37	Cdc37	67	Q63692	0	hsp90 co-chaperone Cdc37	http://www.phosphosite.org/proteinAction.do?id=3784&showAllSites=true	45	K*LKELEVAEGGGQVELER	3	700.043	1	0.71915	52.9575	H	25595	25060	49158	16016	30534	14057	20324		25595	37840.6	49158	24985	30534	16306.1	20324		31717.8	37071.5	23420.1	20324	1.16879	0.738389	0.640776	0.225017	-0.437548	-0.642108	-0.338073	-0.465958	-0.647938	0.791097	0.72399
3178	1.27345	1.04004	-1.20079	Cryab	CRYAB	%103	P23928	1	alpha-crystallin B chain	http://www.phosphosite.org/proteinAction.do?id=2284&showAllSites=true	20	VLGDVIEVHGK*HEER	4	458.492	10	0.252501	39.1753	H	223760	201206	475540	331455	287802	234325	245265	178069	223760	303821	475540	517070	287802	271817	245265	195876	263791	496305	279810	220570	1.88144	1.06073	0.836158	0.911834	0.0850522	-0.258153	0.348744	0.0566422	-0.263983	1.27345	1.04004
3182	-1.78794	-1.98823	-1.87011	Cryab	CRYAB	121	P23928	1	alpha-crystallin B chain	http://www.phosphosite.org/proteinAction.do?id=2284&showAllSites=true	20	K*YRIPADVDPLTITSSLSSDGVLTVNGPR	4	797.176	12	0.605066	83.7138	H	621898	265324	519938	208345	288013	203889	309781	217465	621898	400639	519938	325018	288013	236511	309781	239212	511269	422478	262262	274496	0.826333	0.512963	0.536892	-0.275205	-0.963072	-0.897295	-0.838295	-0.991482	-0.903125	0.559304	0.502961
3185	-2.24823	-1.53564	-3.16347	Cryab	CRYAB	%166	P23928	1	alpha-crystallin B chain	http://www.phosphosite.org/proteinAction.do?id=2284&showAllSites=true	20	EEK*PAVTAAPK	3	418.894	28	0.0487774	28.0216	H	574456	537997	365123	350153	420863	431203	202041	216476	574456	812375	365123	546239	420863	500195	202041	238124	693416	455681	460529	220082	0.657154	0.664146	0.317389	-0.605697	-0.590428	-1.65568	-1.16879	-0.618838	-1.66151	0.444795	0.651195
3191	-4.04349	-4.45437	-10.6859	Cryab	CRYAB	%166, 174	P23928	1	alpha-crystallin B chain	http://www.phosphosite.org/proteinAction.do?id=2284&showAllSites=true	20	EEK*PAVTAAPK*K	3	499.607	1	0.389462	25.3981	H	72330	41094	21812	17493	18048	10966	4975	6956	72330	62051.9	21812	27289.1	18048	12720.6	4975	7651.6	67191	24550.5	15384.3	6313.3	0.365385	0.228964	0.0939605	-1.45251	-2.12681	-3.4118	-2.0156	-2.15522	-3.41763	0.247311	0.224499
3194	-1.53667	1.31557	-2.27385	Cryab	CRYAB	174	P23928	1	alpha-crystallin B chain	http://www.phosphosite.org/proteinAction.do?id=2284&showAllSites=true	20	EEKPAVTAAPK*K	3	461.593	17	0.21798	24.8004	H	716813	593932	723847	530507	1154570	871142	383841	298807	716813	896837	723847	827591	1154570	1.01052e+06	383841	328688	806825	775719	1.08255e+06	356264	0.961446	1.34174	0.441563	-0.056722	0.424102	-1.17931	-0.619812	0.395692	-1.18514	0.650756	1.31557
3196	-3.77275	-3.37548	-4.31394	Cryab	CRYAB	175	P23928	1	alpha-crystallin B chain	http://www.phosphosite.org/proteinAction.do?id=2284&showAllSites=true	20	EEKPAVTAAPKK*	2	691.885	3	0.647745	24.48	H	62593	23267	11864	16927	8984	17710	11819	9933	62593	35133.2	11864	26406.1	8984	20543.6	11819	10926.3	48863.1	19135.1	14763.8	11372.7	0.391606	0.302146	0.232745	-1.35253	-1.72668	-2.10318	-1.91562	-1.75509	-2.10901	0.265059	0.296255
3200	-1.47145	-1.43661	-1.42973	Cryab	CRYAB	%72	P23928	1	alpha-crystallin B chain	http://www.phosphosite.org/proteinAction.do?id=2284&showAllSites=true	20	MEK*DRFSVNLDVK	4	424.469	27	0.198142	52.2345	H	4700440	3601840	4677250	3527680	3535840	3157120	3676810	3130530	4700440	5.43878e+06	4677250	5.50318e+06	3535840	3.66226e+06	3676810	3.44358e+06	5.06961e+06	5.09022e+06	3.59905e+06	3.5602e+06	1.00406	0.709926	0.702263	0.00585217	-0.494259	-0.509918	-0.557238	-0.522669	-0.515748	0.679602	0.696083
3208	-2.04913	-2.07623	-3.09696	Cryab	CRYAB	%82	P23928	1	alpha-crystallin B chain	http://www.phosphosite.org/proteinAction.do?id=2284&showAllSites=true	20	FSVNLDVK*HFSPEELKVK	4	558.302	36	0.453416	68.4948	H	2231540	1148010	1572420	824610	1171030	669551	636143	590309	2231540	1.7335e+06	1572420	1.28639e+06	1171030	776679	636143	649340	1.98252e+06	1.42941e+06	973855	642741	0.721005	0.491221	0.324205	-0.471918	-1.02556	-1.62502	-1.03501	-1.05397	-1.63085	0.488013	0.481643
3215	-1.46282	-1.48207	-1.66905	Cryab	CRYAB	%90	P23928	1	alpha-crystallin B chain	http://www.phosphosite.org/proteinAction.do?id=2284&showAllSites=true	20	HFSPEELK*VK	3	443.238	11	0.184293	42.3813	H	1884200	1674300	2025400	1558380	1552470	1279240	1420260	1121910	1884200	2528193	2025400	2.43107e+06	1552470	1.48392e+06	1420260	1234101	2.2062e+06	2.22824e+06	1.51819e+06	1.32718e+06	1.00999	0.68815	0.601569	0.014341	-0.539205	-0.733197	-0.548749	-0.567615	-0.739027	0.683613	0.674731
3217	-1.84216	-2.54155	-4.06721	Cryab	CRYAB	%92	P23928	1	alpha-crystallin B chain	http://www.phosphosite.org/proteinAction.do?id=2284&showAllSites=true	20	VK*VLGDVIEVHGK	3	502.959	36	0.552453	51.2133	H	1067240	892754	1150590	504169	455565	442811	312141	258282	1067240	1.34806e+06	1150590	786504	455565	513661	312141	284110	1.20765e+06	968547	484613	298126	0.80201	0.401286	0.246864	-0.318308	-1.3173	-2.01821	-0.881398	-1.34571	-2.02404	0.542841	0.393461
3223	N.D	N.D	N.D	Dnaja4	DNAJA4	405	Q4QR73	0	dnaJ homolog subfamily A member 4	http://www.phosphosite.org/proteinAction.do?id=15430&showAllSites=true	62	ILFHGEGDQEPELEPGDVIIVLDQK*DHSVFQR	5	755.581	1	0.599775	87.0333	H			28193	11401	39288	24064	21968				28193	17785.6	39288	27914.2	21968			22989.3	33601.1	21968
3224	-1.50916	-1.86999	-2.5575	Dnaja4	DNAJA4	%471	Q4QR73	0	dnaJ homolog subfamily A member 4	http://www.phosphosite.org/proteinAction.do?id=15430&showAllSites=true	62	NEGMPIYK*APLEK	3	535.277	4	0.521271	51.6551	H	165996	115733	193721	89659	86388	85739	88741	40941	165996	174757	193721	139868	86388	99457.2	88741	45035.1	170376	166795	92922.6	66888.1	0.978977	0.545396	0.39259	-0.0306537	-0.874624	-1.34891	-0.593744	-0.903034	-1.35474	0.662621	0.534761
3225	-1.24427	1.15535	1.13992	Dnajb6; LOC690183	DNAJB6; LOC690183	%60; 60	Q6AYU3; XP_001073579	0	dnaJ homolog subfamily B member 6	http://www.phosphosite.org/proteinAction.do?id=23230&showAllSites=true	39; 27	QVAEAYEVLSDAK*KR	4	455.993	2	0.271968	52.9433	A	427978	388383	581470	399397	631938	485688	665305	450688	427978	586458	581470	623059	631938	563398	665305	495757	507218	602265	597668	580531	1.18739	1.17833	1.14454	0.247791	0.236738	0.194766	-0.315299	0.208328	0.188936	0.803685	1.15535
3226	-1.24427	1.15535	1.13992	Dnajb6; LOC690183	DNAJB6; LOC690183	61; 61	Q6AYU3; XP_001073579	0	dnaJ homolog subfamily B member 6	http://www.phosphosite.org/proteinAction.do?id=23230&showAllSites=true	39; 27	QVAEAYEVLSDAKK*R	4	455.993	1	0.271968	52.9433	A	427978	388383	581470	399397	631938	485688	665305	450688	427978	586458	581470	623059	631938	563398	665305	495757	507218	602265	597668	580531	1.18739	1.17833	1.14454	0.247791	0.236738	0.194766	-0.315299	0.208328	0.188936	0.803685	1.15535
3227	-3.3556	-3.91076	N.D	Fkbp4	FKBP4	%28	Q9QVC8	0	peptidyl-prolyl cis-trans isomerase FKBP4	http://www.phosphosite.org/proteinAction.do?id=9433326&showAllSites=true	51	VAENGAQSAPLPLEGVDISPK*QDEGVLK	3	992.515	5	0.459036	70.8417	H	90513	48033	39982	20387	21260				90513	72529.8	39982	31803.7	21260				81521.4	35892.9	21260		0.440287	0.26079		-1.18348	-1.93904		-1.74657	-1.96745		0.298009	0.255705
3229	-2.71875	-3.46831	-2.74704	Hsp90aa1; Hsp90ab1	HSP90A; HSP90B	%112; %107	Q91XW0; P34058	0	heat shock protein HSP 90-alpha	http://www.phosphosite.org/proteinAction.do?id=14327&showAllSites=true	85; 83	ADLINNLGTIAK*SGTK	3	577.32	2	0.481674	63.9708	H	622845	354504	356111	175162	168049	148719	211095	192918	622845	535301	356111	273253	168049	172514	211095	212210	579073	314682	170282	211652	0.543423	0.294059	0.365502	-0.879851	-1.76582	-1.45205	-1.44294	-1.79423	-1.45788	0.367817	0.288325
3231	-1.81068	-2.03794	-1.534	Hsp90aa1; Hsp90ab1; LOC365050	HSP90A; HSP90B; LOC365050	%363; %354; 58	Q91XW0; P34058; XP_001061885	0	heat shock protein HSP 90-alpha	http://www.phosphosite.org/proteinAction.do?id=14327&showAllSites=true	85; 83; 24	NNIK*LYVR	3	378.552	2	0.604121	42.73	H	58743	47369	53036	34140	44483	17854	36418	44407	58743	71527.2	53036	53258.4	44483	20710.6	36418	48847.7	65135.1	53147.2	32596.8	42632.9	0.815953	0.500449	0.65453	-0.293441	-0.998704	-0.61147	-0.856531	-1.02711	-0.6173	0.552279	0.490691
3232	-2.48997	-2.42397	-1.64892	Hsp90ab1	HSP90B	%435	P34058	0	heat shock protein HSP 90-beta	http://www.phosphosite.org/proteinAction.do?id=23196&showAllSites=true	83	FYEAFSK*NLK	3	454.235	2	0.416824	52.6129	H	159547	117428	108057	58860	76944	55855	102639	93165	159547	177316	108057	91821.6	76944	64791.8	102639	102482	168432	99939.3	70867.9	102560	0.593352	0.420752	0.608913	-0.753039	-1.24896	-0.715691	-1.31613	-1.27737	-0.721521	0.401611	0.412547
3233	-1.46437	-1.26639	-2.33825	Hsp90ab1	HSP90B	%559	P34058	0	heat shock protein HSP 90-beta	http://www.phosphosite.org/proteinAction.do?id=23196&showAllSites=true	83	AK*FENLCK	3	375.19	1	0.937584	34.9778	H	80228	60481	88717	54082	81140	49156	60237	12208	80228	91326.3	88717	84367.9	81140	57021	60237	13428.8	85777.2	86542.5	69080.5	36832.9	1.00892	0.805348	0.429402	0.0128147	-0.312315	-1.2196	-0.550275	-0.340725	-1.22543	0.68289	0.789644
3234	-1.65214	-1.6957	-1.87377	Hsp90ab1	HSP90B	%64	P34058	0	heat shock protein HSP 90-beta	http://www.phosphosite.org/proteinAction.do?id=23196&showAllSites=true	83	YESLTDPSK*LDSGKELK	3	675.344	1	0.220574	49.06	A	769967	562191	613659	534629	408940	486845	425321	401950	769967	848908	613659	834021	408940	564740	425321	442145	809438	723840	486840	433733	0.894251	0.601455	0.535845	-0.161249	-0.733472	-0.900113	-0.724339	-0.761882	-0.905943	0.605274	0.589727
3236	-1.82328	-1.94805	-1.85312	Hsp90ab1	HSP90B	%69	P34058	0	heat shock protein HSP 90-beta	http://www.phosphosite.org/proteinAction.do?id=23196&showAllSites=true	83	YESLTDPSKLDSGK*ELK	4	506.76	7	0.330141	49.0536	H	128396	89176	108228	67261	70838	57656	69109	66742	128396	134656	108228	104927	70838	66881	69109	73416.2	131526	106578	68859.5	71262.6	0.810316	0.523543	0.541814	-0.303443	-0.93362	-0.88413	-0.866533	-0.96203	-0.88996	0.548463	0.513334
3237	-1.56403	-1.98731	-1.68504	Hspa2; Hspa8	HSPA2; HSC70	%188; %187	P14659; P63018	1	heat shock-related 70 kDa protein 2	http://www.phosphosite.org/proteinAction.do?id=23215&showAllSites=true	70; 71	IINEPTAAAIAYGLDK*K	3	634.683	3	0.624341	66.6949	H	311936	156950	323186	125224	157505	107074	164677	147645	311936	236994	323186	195349	157505	124206	164677	162410	274465	259268	140855	163543	0.944629	0.513199	0.595861	-0.0821809	-0.962408	-0.746951	-0.645271	-0.990818	-0.752781	0.639373	0.503192
3238	-1.56403	-1.98731	-1.68504	Hspa2; Hspa8	HSPA2; HSC70	189; %188	P14659; P63018	1	heat shock-related 70 kDa protein 2	http://www.phosphosite.org/proteinAction.do?id=23215&showAllSites=true	70; 71	IINEPTAAAIAYGLDKK*	3	634.683	3	0.624341	66.6949	H	311936	156950	323186	125224	157505	107074	164677	147645	311936	236994	323186	195349	157505	124206	164677	162410	274465	259268	140855	163543	0.944629	0.513199	0.595861	-0.0821809	-0.962408	-0.746951	-0.645271	-0.990818	-0.752781	0.639373	0.503192
3239	-1.33432	-1.30509	-1.04302	Hspa2; Hspa8	HSPA2; HSC70	%351; %348	P14659; P63018	1	heat shock-related 70 kDa protein 2	http://www.phosphosite.org/proteinAction.do?id=23215&showAllSites=true	70; 71	IQK*LLQDFFNGK	3	522.288	13	0.630523	74.3904	H	513089	319704	690061	264481	382649	341011	487444	428354	513089	482753	690061	412590	382649	395573	487444	471189	497921	551326	389111	479317	1.10726	0.781471	0.962636	0.146988	-0.355736	-0.0549377	-0.416102	-0.384146	-0.0607677	0.749447	0.766233
3244	-1.11003	-1.40288	-1.5089	Hspa4	HSP70RY	%686	O88600	0	heat shock 70 kDa protein 4	http://www.phosphosite.org/proteinAction.do?id=20508&showAllSites=true	94	TLGQPIK*TR	3	376.556	1	0.228951	30.5047	H	45682	48953	73678	54813	41922	38817	44375	32009	45682	73919	73678	85508.3	41922	45027.7	44375	35209.9	59800.5	79593.1	43474.9	39792.4	1.33098	0.726998	0.66542	0.412486	-0.459977	-0.587663	-0.150604	-0.488387	-0.593493	0.900873	0.712822
3242	-1.77163	-1.84203	-1.57843	Hspa4; Hspa4l; Hsph1	HSP70RY; HSPA4L; HSP105	%388; %388; %388	O88600; P83581; Q66HA8	0	heat shock 70 kDa protein 4	http://www.phosphosite.org/proteinAction.do?id=20508&showAllSites=true	94; 94; 96	GCALQCAILSPAFK*VR	3	635.666	9	0.516491	70.0997	H	645599	300185	464508	289672	304665	261861	364998	303641	645599	453279	464508	451888	304665	303759	364998	334005	549439	458198	304212	349502	0.833938	0.553677	0.636106	-0.261988	-0.852883	-0.652661	-0.825078	-0.881293	-0.658491	0.564452	0.542881
3245	-2.31706	1.12961	-2.18725	Hspa8	HSC70	%108	P63018	1	heat shock cognate 71 kDa protein	http://www.phosphosite.org/proteinAction.do?id=23199&showAllSites=true	71	VQVEYK*GETK	2	647.836	1	0.867134	29.147	H	19047	14405	18932	4540	10926	31101	10914	7104	19047	21751.5	18932	7082.4	10926	36077.2	10914	7814.4	20399.3	13007.2	23501.6	9364.2	0.637631	1.15208	0.459046	-0.649207	0.20424	-1.12329	-1.2123	0.17583	-1.12912	0.431581	1.12961
3245	N.D	N.D	N.D	Hspa8	HSC70	%108	P63018	1	heat shock cognate 71 kDa protein	http://www.phosphosite.org/proteinAction.do?id=23199&showAllSites=true	71	VQVEYK*GETK	2	647.836	1	0	29.147	H	19047								19047								19047
3247	-1.51963	-1.27022	1.34855	Hspa8	HSC70	%159	P63018	1	heat shock cognate 71 kDa protein	http://www.phosphosite.org/proteinAction.do?id=23199&showAllSites=true	71	QATK*DAGTIAGLNVLR	3	581.323	3	0.412135	59.0721	H	340990	193057	331338	181798	266965	207661	348269	461957	340990	291516	331338	283605	266965	240887	348269	508153	316253	307471	253926	428211	0.972232	0.80292	1.35401	-0.0406269	-0.316672	0.437242	-0.603717	-0.345082	0.431412	0.658056	0.787263
3248	-1.3365	-1.26562	1.24266	Hspa8	HSC70	%187	P63018	1	heat shock cognate 71 kDa protein	http://www.phosphosite.org/proteinAction.do?id=23199&showAllSites=true	71	IINEPTAAAIAYGLDK*KVGAER	4	604.331	1	0.473081	72.6113	H	201493	100478	179844	135011	176833	92932	194813	223537	201493	151722	179844	210617	176833	107801	194813	245891	176607	195231	142317	220352	1.10545	0.805839	1.24769	0.144633	-0.311437	0.319263	-0.418457	-0.339847	0.313433	0.748225	0.790125
3249	-1.26356	1.02906	1.27074	Hspa8	HSC70	%246	P63018	1	heat shock cognate 71 kDa protein	http://www.phosphosite.org/proteinAction.do?id=23199&showAllSites=true	71	MVNHFIAEFK*R	3	502.594	1	0.414389	54.7915	H	171061	93531	179741	118852	172908	133493	190708	188856	171061	141232	179741	185409	172908	154852	190708	207742	156146	182575	163880	199225	1.16926	1.04953	1.27588	0.22559	0.0697399	0.351498	-0.3375	0.0413299	0.345668	0.791412	1.02906
3250	-1.10283	1.52726	1.1968	Hspa8	HSC70	%319	P63018	1	heat shock cognate 71 kDa protein	http://www.phosphosite.org/proteinAction.do?id=23199&showAllSites=true	71	GTLDPVEK*ALR	3	438.245	4	0.660981	53.4198	H	199237	72317	83755	211185	201073	240825	162769	188966	199237	109199	83755	329449	201073	279357	162769	207863	154218	206602	240215	185316	1.33968	1.55763	1.20165	0.421883	0.639357	0.265016	-0.141207	0.610947	0.259186	0.90676	1.52726
3251	1.00203	1.35995	1.27624	Hspa8	HSC70	%325	P63018	1	heat shock cognate 71 kDa protein	http://www.phosphosite.org/proteinAction.do?id=23199&showAllSites=true	71	DAK*LDKSQIHDIVLVGGSTR	3	756.077	1	0.307905	55.1422	H		100482		143988	176564	210627	227843	146369		151728		224621	176564	244327	227843	161006	151728	224621	210446	194424	1.48042	1.38699	1.2814	0.566009	0.471962	0.357724	0.00291898	0.443552	0.351894	1.00203	1.35995
3253	-1.91252	-1.79008	-3.07381	Hspa8	HSC70	%512	P63018	1	heat shock cognate 71 kDa protein	http://www.phosphosite.org/proteinAction.do?id=23199&showAllSites=true	71	LSK*EDIER	3	368.528	3	0.230433	34.0076	H	141970	119023	108005	90068	99885	71895	45160	54473	141970	179725	108005	140506	99885	83398.2	45160	59920.3	160847	124256	91641.6	52540.2	0.772506	0.569743	0.326646	-0.372382	-0.811618	-1.6142	-0.935472	-0.840028	-1.62003	0.522871	0.558633
3254	-1.23892	-1.17594	-2.68695	Hspa8	HSC70	%524	P63018	1	heat shock cognate 71 kDa protein	http://www.phosphosite.org/proteinAction.do?id=23199&showAllSites=true	71	MVQEAEK*YKAEDEKQR	3	699.341	3	0.791472	30.088	H	37831	10681	37216	17392	18119	24724	7928	11123	37831	16128.3	37216	27131.5	18119	28679.8	7928	12235.3	26979.7	32173.8	23399.4	10081.7	1.19252	0.867299	0.373676	0.254013	-0.205399	-1.42014	-0.309077	-0.233809	-1.42597	0.807158	0.850387
3255	1.03177	2.61342	-1.93701	Hspa8	HSC70	%531	P63018	1	heat shock cognate 71 kDa protein	http://www.phosphosite.org/proteinAction.do?id=23199&showAllSites=true	71	MVQEAEKYKAEDEK*QR	4	524.757	1	0.450124	29.9437	H	158978	82211	221575	134616	408741	298170	64282	74974	158978	124139	221575	210001	408741	345877	64282	82471.4	141558	215788	377309	73376.7	1.52438	2.6654	0.51835	0.608218	1.41435	-0.948002	0.0451281	1.38594	-0.953832	1.03177	2.61342
3256	-1.21302	-1.85521	-1.28673	Hspa8	HSC70	%56	P63018	1	heat shock cognate 71 kDa protein	http://www.phosphosite.org/proteinAction.do?id=23199&showAllSites=true	71	LIGDAAK*NQVAMNPTNTVFDAK	3	811.413	11	0.374086	61.9679	H	82246	51713	92975	65581	43405	38566	76296	44376	82246	78086.6	92975	102306	43405	44736.6	76296	48813.6	80166.3	97640.7	44070.8	62554.8	1.21798	0.549742	0.780313	0.284486	-0.863174	-0.357876	-0.278604	-0.891584	-0.363706	0.824388	0.539022
3260	-1.16236	1.16902	-2.08358	Hspa8	HSC70	%583	P63018	1	heat shock cognate 71 kDa protein	http://www.phosphosite.org/proteinAction.do?id=23199&showAllSites=true	71	ILDKCNEIISWLDK*NQTAEKEEFEHQQK	5	718.355	3	0.618133	73.0627	H	196635	77023	208283	121462	181512	165169	47375	94024	196635	116305	208283	189481	181512	191596	47375	103426	156470	198882	186554	75400.7	1.27106	1.19227	0.481886	0.346027	0.253709	-1.05324	-0.217063	0.225299	-1.05907	0.860315	1.16902
3261	-1.59591	-2.09513	-1.9432	Hspa8	HSC70	%71	P63018	1	heat shock cognate 71 kDa protein	http://www.phosphosite.org/proteinAction.do?id=23199&showAllSites=true	71	NQVAMNPTNTVFDAK*R	3	640.651	6	0.427406	52.3642	H	280313	150202	223679	157559	126266	103960	125705	123929	280313	226805	223679	245792	126266	120594	125705	136322	253559	234736	123430	131013	0.925763	0.486789	0.516698	-0.111285	-1.03863	-0.952607	-0.674375	-1.06704	-0.958437	0.626603	0.477297
3246	-1.51272	-1.72845	-1.59651	Hspa8; RGD1561628	HSC70; RGD1561628	%128; 128	P63018; XP_001054273	0	heat shock cognate 71 kDa protein	http://www.phosphosite.org/proteinAction.do?id=23199&showAllSites=true	71; 20	SFYPEEVSSMVLTKMK*	3	663.994	4	0.619406	83.756	H	155831	60904	122358	76703	79496	57516	68857	79075	155831	91965	122358	119657	79496	66718.6	68857	86982.5	123898	121007	73107.3	77919.8	0.976669	0.59006	0.628902	-0.0340586	-0.761066	-0.669092	-0.597149	-0.789476	-0.674922	0.661059	0.578554
792	-2.60742	-2.18026	-2.84708	Hspb1	HSP27	%118	P42930	1	heat shock protein beta-1	http://www.phosphosite.org/proteinAction.do?id=1683&showAllSites=true	23	VSLDVNHFAPEELTVKTK*	4	536.036	5	0.395942	63.7561	H	247127	139017	133545	80402	79248	115990	65292	87171	247127	209916	133545	125427	79248	134548	65292	95888.1	228521	129486	106898	80590.1	0.566626	0.467782	0.352659	-0.819532	-1.09609	-1.50366	-1.38262	-1.1245	-1.50949	0.383521	0.458661
793	-1.75916	-1.21642	-1.40135	Hspb1	HSP27	%127	P42930	1	heat shock protein beta-1	http://www.phosphosite.org/proteinAction.do?id=1683&showAllSites=true	23	EGVVEITGK*HEERQDEHGYISR	4	671.327	2	0.605961	39.5305	H	104139	41665	63420	49282	77095	54283	66952	47945	104139	62914.2	63420	76879.9	77095	62968.3	66952	52739.5	83526.6	70150	70031.6	59845.8	0.839852	0.838435	0.716488	-0.251793	-0.254228	-0.480986	-0.814883	-0.282638	-0.486816	0.568455	0.822086
794	-2.79766	-2.12489	-2.87936	Hspb1	HSP27	206	P42930	1	heat shock protein beta-1	http://www.phosphosite.org/proteinAction.do?id=1683&showAllSites=true	23	AQIGGPESEQSGAK*	2	736.852	9	0.41683	30.1558	H	163082	88832	67517	57335	68118	64257	45312	53027	163082	134136	67517	89442.6	68118	74538.1	45312	58329.7	148609	78479.8	71328.1	51820.9	0.528095	0.479971	0.348706	-0.92113	-1.05898	-1.51992	-1.48422	-1.08739	-1.52575	0.357442	0.470612
3264	-1.04314	-1.39216	-1.5793	Hspb6	HSP20	162	P97541	0	heat shock protein beta-6	http://www.phosphosite.org/proteinAction.do?id=4357&showAllSites=true	18	YRLPPGVDPAAVTSALSPEGVLSIQATPASAQASLPSPPAAK*	4	1050.06	26	0.372907	89.0145	H	69601	48125	105555	61504	48887	47706		41113	69601	72668.8	105555	95946.2	48887	55339		45224.3	71134.9	100751	52113	45224.3	1.41633	0.732594	0.635754	0.50216	-0.448914	-0.653459	-0.0609302	-0.477324	-0.659289	0.958646	0.718309
3267	-1.67543	-1.77178	-2.10406	Hspb6	HSP20	81	P97541	0	heat shock protein beta-6	http://www.phosphosite.org/proteinAction.do?id=4357&showAllSites=true	18	APSVALPTAQVPTDPGYFSVLLDVK*HFSPEEISVK	4	964.007	13	0.400542	97.3322	H	111284	81368	110335	61630	75113	51440	62715	44564	111284	122866	110335	96142.8	75113	59670.4	62715	49020.4	117075	103239	67391.7	55867.7	0.88182	0.575629	0.477196	-0.181444	-0.796788	-1.06734	-0.744534	-0.825198	-1.07317	0.59686	0.564405
3270	-1.7757	-1.76362	-2.77535	Hspb6	HSP20	91	P97541	0	heat shock protein beta-6	http://www.phosphosite.org/proteinAction.do?id=4357&showAllSites=true	18	HFSPEEISVK*VVGDHVEVHAR	4	622.07	10	0.284761	63.8994	A	6465912	4299492	5292681	3518493	3920569	3080210	2081744	2369251	6465912	6.49223e+06	5292681	5.48885e+06	3920569	3.57304e+06	2081744	2.60618e+06	6.47907e+06	5.39077e+06	3.74681e+06	2.34396e+06	0.832027	0.578294	0.361774	-0.265297	-0.790126	-1.46684	-0.828387	-0.818536	-1.47267	0.563158	0.567017
3272	-1.13032	-1.5495	-1.46842	Nap1l4	NAP1L4	%71	Q5U2Z3	0	nucleosome assembly protein 1-like 4	http://www.phosphosite.org/proteinAction.do?id=23436&showAllSites=true	44	INALK*QLQVR	3	432.93	2	0.462598	51.2669	H	43533	40598	76511	38794	37085	27516	30489	37449	43533	61303	76511	60518.6	37085	31918.6	30489	41193.9	52418	68514.8	34501.8	35841.4	1.30709	0.658205	0.683762	0.386354	-0.603391	-0.548433	-0.176736	-0.631801	-0.554263	0.884702	0.64537
3273	-2.80268	-2.66736	-3.21946	Sgta	SGTA	%137	O70593	0	small glutamine-rich tetratricopeptide repeat-containing protein alpha	http://www.phosphosite.org/proteinAction.do?id=23381&showAllSites=true	34	AAAYSK*LGNYVGAVQDCER	3	729.348	1	0.404548	60.993	H	196785	109243	99627	58375	58782	68563	56408		196785	164957	99627	91065	58782	79533.1	56408		180871	95346	69157.5	56408	0.527149	0.382358	0.311869	-0.923717	-1.387	-1.68099	-1.48681	-1.41541	-1.68682	0.356801	0.374903
3275	-1.44514	-1.96661	-1.7519	Sgta	SGTA	%160	O70593	0	small glutamine-rich tetratricopeptide repeat-containing protein alpha	http://www.phosphosite.org/proteinAction.do?id=23381&showAllSites=true	34	AIGIDPGYSK*AYGR	3	527.939	13	0.515703	49.3472	H	2500960	1562690	2878560	1340170	1248580	1096680	1359600	1296470	2500960	2.35966e+06	2878560	2.09067e+06	1248580	1.27215e+06	1359600	1426117	2.43031e+06	2.48461e+06	1.26036e+06	1.39286e+06	1.02234	0.518602	0.573119	0.03188	-0.9473	-0.803092	-0.53121	-0.97571	-0.808922	0.691974	0.50849
3276	-1.11972	1.21631	-2.1501	Sgta	SGTA	%200	O70593	0	small glutamine-rich tetratricopeptide repeat-containing protein alpha	http://www.phosphosite.org/proteinAction.do?id=23381&showAllSites=true	34	SNLK*IAELK	2	565.332	3	0.680815	44.5442	H	42012	31400	76317	26716		47816	20880		42012	47414	76317	41677		55466.6	20880		44713	58997	55466.6	20880	1.31946	1.2405	0.466978	0.399947	0.310924	-1.09857	-0.163143	0.282514	-1.1044	0.893077	1.21631
3278	-1.00457	-1.07378	-1.59271	Stip1	STI1	%162	O35814	0	stress-induced-phosphoprotein 1	http://www.phosphosite.org/proteinAction.do?id=9433300&showAllSites=true	63	ELIEQLQNK*PSDLGTK	3	643.009	1	0.28397	55.2588	H	40080	33774	62688	45681	43390	37170	33148	22062	40080	50998.7	62688	71262.4	43390	43117.2	33148	24268.2	45539.4	66975.2	43253.6	28708.1	1.47071	0.949807	0.630402	0.556512	-0.0742941	-0.665656	-0.00657778	-0.102704	-0.671486	0.995451	0.931286
2856	-2.24437	-1.48294	-1.33539	Tcp1	CCT-alpha	%126	P28480	1	T-complex protein 1 subunit alpha	http://www.phosphosite.org/proteinAction.do?id=20516&showAllSites=true	60	LACK*EAVR	2	530.782	8	0.479634	24.6	H	170671	84223	89375	68393	104963	86104	113178	100697	170671	127177	89375	106693	104963	99880.6	113178	110767	148924	98034	102422	111972	0.658283	0.687746	0.751876	-0.60322	-0.540052	-0.411432	-1.16631	-0.568462	-0.417262	0.445559	0.674335
2857	1.04398	1.09651	-1.00146	Tcp1	CCT-alpha	%541	P28480	1	T-complex protein 1 subunit alpha	http://www.phosphosite.org/proteinAction.do?id=20516&showAllSites=true	60	DDK*HGGYENAVHSGALDD	3	671.956	2	1.14971	39.801	H	65033	6709	71158	28702	42640	35704	27308	43682	65033	10130.6	71158	44775.1	42640	41416.6	27308	48050.2	37581.8	57966.6	42028.3	37679.1	1.54241	1.11832	1.00259	0.625187	0.161328	0.00373053	0.0620969	0.132918	-0.00209947	1.04398	1.09651
Chromatin, DNA-binding, DNA repair or DNA replication protein
3279	3.69339	4.65705	4.20948	Arid4a	Arid4a	815, 817	NP_001101499	0	AT-rich interactive domain-containing protein 4A	http://www.ncbi.nlm.nih.gov/entrez/query.fcgi?db=protein&cmd=search&term=NP_001101499	109	RPSDANSGLM#AKK*QK*R	4	508.518	1	0.33145	45.4723	H	22322	23952	162208	100611	138984	119674	119493	116104	22322	36167.5	162208	156953	138984	138822	119493	127714	29244.8	159581	138903	123604	5.45672	4.74967	4.22652	2.44804	2.24783	2.07947	1.88495	2.21942	2.07364	3.69339	4.65705
3280	1.42752	1.38819	1.16823	Brcc3	Brcc3	180	NP_001120772	0	lys-63-specific deubiquitinase BRCC36	http://www.ncbi.nlm.nih.gov/entrez/query.fcgi?db=protein&cmd=search&term=NP_001120772	33	VLYTCFQSVQAQK*SSDYER	3	808.381	8	0.562526	57.0242	H	97271	69590	189369	152182	161843	107453	161031	69381	97271	105081	189369	237404	161843	124645	161031	76319.1	101176	213386	143244	118675	2.10906	1.41579	1.17296	1.0766	0.501611	0.23015	0.513512	0.473201	0.22432	1.42752	1.38819
3281	2.12834	3.83087	2.74369	Btbd12	SLX4	294	XP_220211	0	PREDICTED: mKIAA1784 protein-like	http://www.phosphosite.org/proteinAction.do?id=24869&showAllSites=true	173	GPGAEKK*SR	2	522.283	1	0.280339	40.4548	H	121264	109815	441683	295543	573855	472241	423827	333668	121264	165821	441683	461047	573855	547800	423827	367035	143542	451365	560827	395431	3.14447	3.90705	2.7548	1.65282	1.96608	1.46195	1.08973	1.93767	1.45612	2.12834	3.83087
3282	-1.79115	-3.21782	-1.69131	Cep152	Cep152	1117, 1122	XP_230555	0	PREDICTED: centrosomal protein 152	http://www.ncbi.nlm.nih.gov/entrez/query.fcgi?db=protein&cmd=search&term=XP_230555	196	VMSVCSSKWTSVQYFEKVK*ACIHK*	5	626.911	1	0.489678	72.88	A	6324082	4373713	6067561	2946428	2018588	1792294	2766379	4462356	6324082	6.60431e+06	6067561	4.59643e+06	2018588	2.07906e+06	2766379	4.90859e+06	6.46419e+06	5.33199e+06	2.04882e+06	3.83749e+06	0.824851	0.31695	0.593653	-0.277795	-1.65767	-0.752309	-0.840885	-1.68608	-0.758139	0.558301	0.310769
3283	-1.82207	-2.2534	-3.42255	Cetn3	CETN3	%109	Q91ZZ8	0	centrin-3	http://www.phosphosite.org/proteinAction.do?id=2454917&showAllSites=true	19	LFDDDDSGK*ISLR	3	532.262	1	0.650794	56.0086	H	86231	79060	105739	39091	37969	47492	32193	25569	86231	119381	105739	60982	37969	55090.7	32193	28125.9	102806	83360.5	46529.9	30159.5	0.810854	0.4526	0.293363	-0.302486	-1.14369	-1.76924	-0.865576	-1.1721	-1.77507	0.548827	0.443774
3284	-2.24568	-3.33821	-1.00279	Chd3	CHD-3	1658	Q2KMK7	0	PREDICTED: chromodomain helicase DNA binding protein 3	http://www.phosphosite.org/proteinAction.do?id=27506820&showAllSites=true	222	LGPPRDEPRPNGRREEK*	4	530.029	1	0.628255	65.3475	A	726883	558449	372253	423553	119494	310529	763774	734849	726883	843258	372253	660743	119494	360214	763774	808334	785070	516498	239854	786054	0.6579	0.305519	1.00125	-0.60406	-1.71067	0.00180613	-1.16715	-1.73908	-0.00402387	0.4453	0.299561
3285	-3.08137	1.00414	-1.90142	Chd4	CHD-4	597	XP_001063352	0	PREDICTED: chromodomain helicase DNA binding protein 4	http://www.phosphosite.org/proteinAction.do?id=6786796&showAllSites=true	218	NKDPK*FAEM#EER	4	406.691	1	0.906442	35.9196	H	23119	28426	20424	7206	53943	11803	21269	12368	23119	42923.3	20424	11241.4	53943	13691.5	21269	13604.8	33021.1	15832.7	33817.2	17436.9	0.479471	1.02411	0.528053	-1.06048	0.0343694	-0.921246	-1.62357	0.00595943	-0.927076	0.324531	1.00414
3286	-1.45537	-1.75624	-1.55777	Cp110	Cp110	93	NP_001101971	0	centrosomal protein of 110 kDa	http://www.ncbi.nlm.nih.gov/entrez/query.fcgi?db=protein&cmd=search&term=NP_001101971	111	K*APNASDFD	2	539.744	4	0.220219	30.2467	H	60995	47395	49894	54280	39510	32303	34098	46676	60995	71566.4	49894	84676.8	39510	37471.5	34098	51343.6	66280.7	67285.4	38490.7	42720.8	1.01516	0.580723	0.644543	0.0217041	-0.784078	-0.633651	-0.541386	-0.812488	-0.639481	0.687111	0.569399
3288	-1.09341	-1.39095	-1.72338	Crip	CRIP1	%9	P63255	0	cysteine-rich protein 1	http://www.phosphosite.org/proteinAction.do?id=9433824&showAllSites=true	9	CDK*EVYFAER	3	477.55	4	0.463858	43.6705	H	190472	96384	218369	151060	106509	120573	101811	85410	190472	145540	218369	235654	106509	139865	101811	93951	168006	227011	123187	97881	1.35121	0.733229	0.582604	0.434252	-0.447664	-0.779411	-0.128838	-0.476074	-0.785241	0.914568	0.718931
3289	-1.96163	-1.65083	-1.22531	Ddb1	DDB1	%1121	Q9ESW0	0	PREDICTED: damage-specific DNA binding protein 1	http://www.phosphosite.org/proteinAction.do?id=6783315&showAllSites=true	127	MQEVVANLQYDDGSGMK*R	3	719.002	15	0.316088	54.4905	H	1555860	987418	1152690	732111	1004880	756447	1262160	1122280	1555860	1.491e+06	1152690	1.14209e+06	1004880	877479	1262160	1234508	1.52343e+06	1.14739e+06	941179	1248334	0.753163	0.617803	0.819423	-0.408966	-0.694782	-0.28732	-0.972056	-0.723192	-0.29315	0.509779	0.605756
3295	1.06792	-1.19893	-1.25189	Ddb1	DDB1	%823	Q9ESW0	0	PREDICTED: damage-specific DNA binding protein 1	http://www.phosphosite.org/proteinAction.do?id=6783315&showAllSites=true	127	LGK*DPNTYFIVGTAMVYPEEAEPK	3	928.458	2	0.263869	79.2162	H	39852	27319	51642	48924	37303	27318	32285	29784	39852	41251.7	51642	76321.4	37303	31688.9	32285	32762.4	40551.8	63981.7	34495.9	32523.7	1.57778	0.850663	0.802028	0.657892	-0.233341	-0.318276	0.0948022	-0.261751	-0.324106	1.06792	0.834075
3297	-1.10787	2.818	1.77482	Fbxo40	Fbxo40	360	XP_001070422	0	PREDICTED: F-box protein 40	http://www.ncbi.nlm.nih.gov/entrez/query.fcgi?db=protein&cmd=search&term=XP_001070422	86	LK*TAVDAK	3	320.522	3	0.590207	24.5216	H	10921	9380		10722	48816	20068	27879	15293	10921	14163.8		16726.3	48816	23278.9	27879	16822.3	12542.4	16726.3	36047.4	22350.7	1.33358	2.87405	1.78201	0.415307	1.52308	0.833503	-0.147783	1.49467	0.827673	0.902636	2.818
3299	-1.58978	1.09711	1.53461	Fbxo40	Fbxo40	420	XP_001070422	0	PREDICTED: F-box protein 40	http://www.ncbi.nlm.nih.gov/entrez/query.fcgi?db=protein&cmd=search&term=XP_001070422	86	IPVSYCGK*R	3	398.541	10	0.379752	34.0271	H	103723	72443	104262	60121	132987	90923	174503	139878	103723	109389	104262	93788.8	132987	105471	174503	153866	106556	99025.4	119229	164184	0.929327	1.11893	1.54083	-0.105741	0.162122	0.623706	-0.668831	0.133712	0.617876	0.629016	1.09711
3300	-1.84836	-1.73342	-1.2185	Gpx4	Gpx4	218	NP_001034938	0	phospholipid hydroperoxide glutathione peroxidase, nuclear isoform B precursor	http://www.ncbi.nlm.nih.gov/entrez/query.fcgi?db=protein&cmd=search&term=NP_001034938	29	GMLGNAIK*WNFTK	3	531.945	3	0.247067	71.2254	H	158014	123127	131162	92149	82793	103075	134527	135343	158014	185922	131162	143752	82793	119567	134527	148877	171968	137457	101180	141702	0.799319	0.588366	0.824004	-0.323156	-0.765215	-0.279278	-0.886246	-0.793625	-0.285108	0.54102	0.576893
3301	-1.56796	-1.42377	-1.1297	Gtf2h5	Gtf2h5	71	NP_001119560	0	general transcription factor IIH subunit 5	http://www.ncbi.nlm.nih.gov/entrez/query.fcgi?db=protein&cmd=search&term=NP_001119560	8	VGELMDQNAFSLTQK*	2	897.938	9	0.450289	68.8265	H	118299	63666	111848	57824	82743	61089	86220	94876	118299	96135.7	111848	90205.4	82743	70863.2	86220	104364	107217	101027	76803.1	95291.8	0.942261	0.716331	0.888772	-0.0858012	-0.481301	-0.170114	-0.648891	-0.509711	-0.175944	0.63777	0.702363
3304	1.0601	1.1637	-1.08849	H1f0	H1F0	%59	P43278	0	histone H1.0	http://www.phosphosite.org/proteinAction.do?id=6784379&showAllSites=true	21	SHYK*VGENADSQIK	3	563.945	10	0.354008	30.5484	H	129262	112633	178336	186214	209532	125633	138239	125342	129262	170076	178336	290494	209532	145734	138239	137876	149669	234415	177633	138058	1.56622	1.18684	0.92242	0.64729	0.247126	-0.116504	0.0841998	0.218716	-0.122334	1.0601	1.1637
3306	-1.34914	-1.51763	-1.10893	H1f0	H1F0	%82	P43278	0	histone H1.0	http://www.phosphosite.org/proteinAction.do?id=6784379&showAllSites=true	21	LVTTGVLK*QTK	3	434.598	3	0.428934	39.4168	H	236159	126242	221249	157768	146110	121294	194942	174071	236159	190625	221249	246118	146110	140701	194942	191478	213392	233684	143406	193210	1.09509	0.672028	0.905422	0.131049	-0.573407	-0.143337	-0.432041	-0.601817	-0.149167	0.741212	0.658924
3317	-1.67679	-1.95787	-1.22335	H2afj; H2afx; Hist1h2aa; Hist1h2ao; Hist2h2aa3; Hist2h2ab; Hist3h2a	H2AFJ; H2AX; H2A.4; H2AL; H2AO; HIST2H2AB; HIST3H2A	%119; %119; %119; %119; %119; %119; %119	A9UMV8; NP_001102761; Q00728; P0C170; P02262; NP_001104811; Q4FZT6	0	histone H2A.J	http://www.phosphosite.org/proteinAction.do?id=6783017&showAllSites=true	14; 15; 14; 14; 14; 14; 14	VTIAQGGVLPNIQAVLLPK*K	3	725.107	121	0.338455	83.2104	H	49046500	32844700	44400500	27252300	25830700	22028900	39511500	37679800	49046500	49595497	44400500	42513588	25830700	25553524	39511500	41447780	4.9321e+07	43457044	25692112	40479640	0.881106	0.520916	0.820738	-0.182612	-0.940877	-0.285006	-0.745702	-0.969287	-0.290836	0.596378	0.510759
3348	-1.82065	-2.17089	-1.29048	H2afj	H2AFJ	%120	A9UMV8	0	histone H2A.J	http://www.phosphosite.org/proteinAction.do?id=6783017&showAllSites=true	14	VTIAQGGVLPNIQAVLLPKK*TESQK	4	687.401	53	0.67899	77.2367	H	1314380	809308	1329690	467045	627492	486320	892432	982750	1314380	1.22206e+06	1329690	728590	627492	564131	892432	1081025	1.26822e+06	1.02914e+06	595812	986728	0.811485	0.469802	0.778044	-0.301363	-1.08987	-0.362077	-0.864453	-1.11828	-0.367907	0.549255	0.460641
3350	-1.82065	-2.17089	-1.29048	H2afj	H2AFJ	125	A9UMV8	0	histone H2A.J	http://www.phosphosite.org/proteinAction.do?id=6783017&showAllSites=true	14	VTIAQGGVLPNIQAVLLPKKTESQK*	4	687.401	2	0.67899	77.2367	H	1314380	809308	1329690	467045	627492	486320	892432	982750	1314380	1.22206e+06	1329690	728590	627492	564131	892432	1081025	1.26822e+06	1.02914e+06	595812	986728	0.811485	0.469802	0.778044	-0.301363	-1.08987	-0.362077	-0.864453	-1.11828	-0.367907	0.549255	0.460641
3352	-1.70721	-2.08494	-1.86876	H2afj; Hist1h2aa; Hist1h2ao; Hist3h2a	H2AFJ; H2A.4; H2AL; HIST3H2A	%96; %96; %96; %96	A9UMV8; Q00728; P0C170; Q4FZT6	0	histone H2A.J	http://www.phosphosite.org/proteinAction.do?id=6783017&showAllSites=true	14; 14; 14; 14	NDEELNK*LLGR	3	472.248	3	0.406096	60.1375	H	349726	244322	333659	184786	184353	144128	179405	187921	349726	368926	333659	288266	184353	167188	179405	206713	359326	310963	175771	193059	0.865405	0.489168	0.537281	-0.208553	-1.0316	-0.896252	-0.771643	-1.06001	-0.902082	0.58575	0.479629
3359	-1.76385	-1.86555	-1.54734	H2afx; Hist2h2ab	H2AX; HIST2H2AB	%119; %119	NP_001102761; NP_001104811	0	H2A histone family, member X	http://www.phosphosite.org/proteinAction.do?id=6787211&showAllSites=true	15; 14	LLGGVTIAQGGVLPNIQAVLLPK*K	3	838.511	90	0.500229	91.7539	H	3953010	3103510	4147500	1980080	2431270	1975690	2955310	2409670	3953010	4.6863e+06	4147500	3.08892e+06	2431270	2.2918e+06	2955310	2650637	4.31966e+06	3.61821e+06	2.36154e+06	2.80297e+06	0.837616	0.546695	0.648888	-0.255639	-0.871191	-0.623958	-0.818729	-0.899601	-0.629788	0.566941	0.536035
3380	-1.31474	1.57234	1.60088	H2afx	H2AX	%120	NP_001102761	0	H2A histone family, member X	http://www.phosphosite.org/proteinAction.do?id=6787211&showAllSites=true	15	K*TSATVGPK	2	501.783	34	0.522731	21.8049	H	2888420	3781130	5623920	2588420	6577640	6215570	6338960	6800910	2888420	5.70951e+06	5623920	4.03794e+06	6577640	7.21006e+06	6338960	7.481e+06	4.29896e+06	4.83093e+06	6.89385e+06	6.90998e+06	1.12374	1.60361	1.60736	0.168311	0.681321	0.684693	-0.394779	0.652911	0.678863	0.760606	1.57234
3389	-1.52184	-1.6639	-1.14132	H2afx	H2AX	%128	NP_001102761	0	H2A histone family, member X	http://www.phosphosite.org/proteinAction.do?id=6787211&showAllSites=true	15	KTSATVGPK*APAGGK	3	495.279	9	0.143491	23.4861	H	63642	51917	52692	54615	44428	36753	62435	56835	63642	78394.7	52692	85199.4	44428	42633.5	62435	62518.5	71018.3	68945.7	43530.7	62476.8	0.970815	0.612951	0.879727	-0.042731	-0.706157	-0.184872	-0.605821	-0.734567	-0.190702	0.657097	0.600998
3395	-1.70768	1.43636	1.21189	H2afx	H2AX	%135	NP_001102761	0	H2A histone family, member X	http://www.phosphosite.org/proteinAction.do?id=6787211&showAllSites=true	15	K*ASQASQEY	2	563.262	3	0.372251	25.7161	H	34551	20152	28955	17477	41937	45909	38359	37008	34551	30429.5	28955	27264.1	41937	53254.4	38359	40708.8	32490.3	28109.6	47595.7	39533.9	0.865169	1.46492	1.21679	-0.208946	0.550825	0.283083	-0.772036	0.522415	0.277253	0.58559	1.43636
3396	-1.82221	-2.28297	-1.72457	H2afx; Hist2h2ab	H2AX; HIST2H2AB	%96, %119; %96, %119	NP_001102761; NP_001104811	0	H2A histone family, member X	http://www.phosphosite.org/proteinAction.do?id=6787211&showAllSites=true	15; 14	DEELNK*LLGGVTIAQGGVLPNIQAVLLPK*K	4	839.729	13	0.458535	98.2018	H	2469900	1260410	1846160	1089440	933529	879400	1451520	995015	2469900	1.90322e+06	1846160	1.69953e+06	933529	1.0201e+06	1451520	1.09452e+06	2.18656e+06	1.77284e+06	976816	1.27302e+06	0.810791	0.446737	0.582202	-0.302598	-1.1625	-0.78041	-0.865688	-1.19091	-0.78624	0.548785	0.438026
3401	-2.57968	-3.24	-1.94856	H2afx	H2AX	%96, %120	NP_001102761	0	H2A histone family, member X	http://www.phosphosite.org/proteinAction.do?id=6787211&showAllSites=true	15	DEELNK*LLGGVTIAQGGVLPNIQAVLLPKK*TSATVGPK	5	820.265	4	0.430274	93.5758	H	509777	271940	279378	158818	149083	121244	171758	275007	509777	410629	279378	247756	149083	140643	171758	302508	460203	263567	144863	237133	0.572719	0.314781	0.515279	-0.804101	-1.66758	-0.956575	-1.36719	-1.69599	-0.962405	0.387645	0.308642
3403	-2.57968	-3.24	-1.94856	H2afx	H2AX	%96, %128	NP_001102761	0	H2A histone family, member X	http://www.phosphosite.org/proteinAction.do?id=6787211&showAllSites=true	15	DEELNK*LLGGVTIAQGGVLPNIQAVLLPKKTSATVGPK*	5	820.265	3	0.430274	93.5758	H	509777	271940	279378	158818	149083	121244	171758	275007	509777	410629	279378	247756	149083	140643	171758	302508	460203	263567	144863	237133	0.572719	0.314781	0.515279	-0.804101	-1.66758	-0.956575	-1.36719	-1.69599	-0.962405	0.387645	0.308642
3406	-1.63997	-1.9658	-1.7855	H2afy	H2AFY	%116	Q02874	0	core histone macro-H2A.1	http://www.phosphosite.org/proteinAction.do?id=6784737&showAllSites=true	40	GVTIASGGVLPNIHPELLAK*K	4	557.824	12	0.543341	68.8467	H	2187820	1382020	2273300	1011340	1187140	888471	1223090	1073370	2187820	2.08685e+06	2273300	1.57769e+06	1187140	1.03063e+06	1223090	1180707	2.13734e+06	1.9255e+06	1.10888e+06	1.2019e+06	0.900886	0.518816	0.562335	-0.150584	-0.946706	-0.830498	-0.713674	-0.975116	-0.836328	0.609765	0.508699
3409	-1.97721	-2.32406	-1.95283	H2afy	H2AFY	%117	Q02874	0	core histone macro-H2A.1	http://www.phosphosite.org/proteinAction.do?id=6784737&showAllSites=true	40	GVTIASGGVLPNIHPELLAKK*	3	743.43	10	0.650116	68.8667	H	1357490	502466	966686	393984	515056	356570	596364	446990	1357490	758724	966686	614615	515056	413621	596364	491689	1.05811e+06	790651	464339	544026	0.747231	0.438839	0.514151	-0.420373	-1.18824	-0.959736	-0.983463	-1.21665	-0.965566	0.505764	0.430282
3414	-1.38822	-1.59903	-1.71569	H2afy	H2AFY	121	Q02874	0	core histone macro-H2A.1	http://www.phosphosite.org/proteinAction.do?id=6784737&showAllSites=true	40	GSK*GKLEAIITPPPAK	3	574.337	1	0.582974	46.8642	H	47118	32355	61931	25776	29454	27379	30168	23634	47118	48856.1	61931	40210.6	29454	31759.6	30168	25997.4	47987	51070.8	30606.8	28082.7	1.06426	0.637814	0.585214	0.0898537	-0.648791	-0.772963	-0.473236	-0.677201	-0.778793	0.720347	0.625377
3416	-1.31693	-1.53284	-1.32832	H2afy	H2AFY	%123	Q02874	0	core histone macro-H2A.1	http://www.phosphosite.org/proteinAction.do?id=6784737&showAllSites=true	40	GK*LEAIITPPPAKK	4	394.991	10	0.214366	46.233	H	104514	86157	122459	90221	83031	62991	74664	93340	104514	130097	122459	140745	83031	73069.6	74664	102674	117306	131602	78050.3	88669	1.12187	0.665359	0.755881	0.165909	-0.587795	-0.403769	-0.397181	-0.616205	-0.409599	0.759341	0.652385
3418	-1.32443	-1.53352	-1.57401	H2afy	H2AFY	%166	Q02874	0	core histone macro-H2A.1	http://www.phosphosite.org/proteinAction.do?id=6784737&showAllSites=true	40	QGEVSK*AASADSTTEGAPTDGFTVLSTK	3	957.128	4	0.683041	58.5298	H	38523	17201	46602	16247	18445	21077	21113	18208	38523	25973.5	46602	25345.3	18445	24449.3	21113	20028.8	32248.3	35973.7	21447.2	20570.9	1.11552	0.665064	0.637892	0.15772	-0.588434	-0.648616	-0.40537	-0.616844	-0.654446	0.755043	0.652096
3419	-1.48504	-2.39861	-1.97072	H2afy	H2AFY	%291	Q02874	0	core histone macro-H2A.1	http://www.phosphosite.org/proteinAction.do?id=6784737&showAllSites=true	40	FVIHCNSPVWGADKCEELLEK*TVK	4	744.12	1	1.00039	68.9277	H	113075	19379	70976	45277	20605	34411		32963	113075	29262.3	70976	70632.1	20605	39916.8		36259.3	71168.6	70804.1	30260.9	36259.3	0.994877	0.4252	0.509484	-0.00740968	-1.23379	-0.972891	-0.5705	-1.2622	-0.978721	0.673384	0.416908
3420	-2.24094	-1.63466	-2.00164	H2afy2	H2AFY2	%116, 117	XP_342139	0	H2A histone family, member Y2	http://www.phosphosite.org/proteinAction.do?id=24979&showAllSites=true	40	GVTIASGGVLPRIHPELLAK*K*	4	596.85	2	0.502262	64.5056	H	885623	421422	559569	284520	462702	419720	345475	379967	885623	636347	559569	443851	462702	486875	345475	417964	760985	501710	474789	381719	0.65929	0.623913	0.501612	-0.601014	-0.680583	-0.995356	-1.1641	-0.708993	-1.00119	0.446241	0.611747
3422	-1.93677	1.21024	-1.08568	H2afz; LOC685909	H2AZ; H2AFV	%121, %122; %256, %257	P0C0S7; XP_001065720	1	histone H2A.Z	http://www.phosphosite.org/proteinAction.do?id=6784559&showAllSites=true	14; 28	SLIGK*K*GQQK	3	438.921	7	0.366294	24.672	H	231438	165583	191477	112694	308560	246309	231966	193912	231438	250030	191477	175803	308560	285718	231966	213303	240734	183640	297139	222635	0.762832	1.2343	0.924815	-0.390562	0.303698	-0.112763	-0.953652	0.275288	-0.118593	0.516324	1.21024
3423	1.56868	2.45105	1.92133	H2afz	H2AZ	%126	P0C0S7	1	histone H2A.Z	http://www.phosphosite.org/proteinAction.do?id=6784559&showAllSites=true	14	KGQQK*TV	2	451.756	3	0.262356	19.8679	H	47759	32812	107653	75553	99428	123978	86728	91804	47759	49546.1	107653	117863	99428	143814	86728	100984	48652.6	112758	121621	93856.2	2.31761	2.49979	1.92911	1.21264	1.32181	0.947936	0.64955	1.2934	0.942106	1.56868	2.45105
3424	-1.79029	-3.49158	-2.01878	H2afz; LOC685909	H2AZ; H2AFV	75; 210	P0C0S7; XP_001065720	1	histone H2A.Z	http://www.phosphosite.org/proteinAction.do?id=6784559&showAllSites=true	14; 28	LTAEVLELAGNASK*DLK	3	629.346	2	0.579839	74.747	H	69616	56840	77616	32477	19275	22526	36448	37148	69616	85828.4	77616	50664.1	19275	26130.2	36448	40862.8	77722.2	64140.1	22702.6	38655.4	0.825248	0.292099	0.497353	-0.277101	-1.77547	-1.00766	-0.840191	-1.80388	-1.01349	0.55857	0.286403
3425	-1.20109	1.07865	1.18109	H3f3b; Hist1h2ail	H3 iso3; H3	%19, %24; %19, %24	P84245; Q6LED0	1	histone H3.3	http://www.phosphosite.org/proteinAction.do?id=2404&showAllSites=true	15; 15	K*QLATK*AAR	3	405.57	3	0.683938	22.433	H	29508	23764		25781	16603	47702	26612	46304	29508	35883.6		40218.4	16603	55334.3	26612	50934.4	32695.8	40218.4	35968.7	38773.2	1.23008	1.1001	1.18588	0.298748	0.137634	0.245954	-0.264342	0.109224	0.240124	0.832578	1.07865
3427	-1.58936	1.49529	1.48941	H3f3b; Hist1h2ail	H3 iso3; H3	%24; %24	P84245; Q6LED0	1	histone H3.3	http://www.phosphosite.org/proteinAction.do?id=2404&showAllSites=true	15; 15	KQLATK*AAR	3	367.556	6	1.16303	21.7397	H	42799	439133	383607	174726	658640	360223	489254	514874	42799	663091	383607	272573	658640	417859	489254	566361	352945	328090	538249	527808	0.929578	1.52502	1.49544	-0.105352	0.608832	0.580569	-0.668442	0.580422	0.574739	0.629186	1.49529
3431	1.45444	1.46812	1.7337	H3f3b; Hist1h2ail	H3 iso3; H3	%57; %57	P84245; Q6LED0	1	histone H3.3	http://www.phosphosite.org/proteinAction.do?id=2404&showAllSites=true	15; 15	YQK*STELLIR	3	455.589	6	0.612976	46.3817	H	147608	102478	313602	215446	219121	201374	139121	351986	147608	154742	313602	336096	219121	233594	139121	387185	151175	324849	226357	263153	2.14883	1.49732	1.74072	1.10355	0.582384	0.799682	0.54046	0.553974	0.793852	1.45444	1.46812
3432	-1.46533	-1.20389	-1.23999	Hist1h1b	Hist1h1b	63	NP_001102887	0	histone cluster 1, H1b	http://www.ncbi.nlm.nih.gov/entrez/query.fcgi?db=protein&cmd=search&term=NP_001102887	23	K*ALAAGGYDVEKNNSR	3	602.975	3	0.699609	33.2531	H	84301	28499	73182	35387	63553	38207	51792	46649	84301	43033.5	73182	55203.7	63553	44320.1	51792	51313.9	63667.2	64192.9	53936.6	51552.9	1.00826	0.847163	0.809725	0.0118615	-0.239288	-0.304496	-0.551228	-0.267698	-0.310326	0.682439	0.830644
3433	-1.36303	-1.07004	1.01731	Hist1h1b	Hist1h1b	74	NP_001102887	0	histone cluster 1, H1b	http://www.ncbi.nlm.nih.gov/entrez/query.fcgi?db=protein&cmd=search&term=NP_001102887	23	ALAAGGYDVEK*NNSR	3	560.276	6	0.298425	37.6125	H	61053	43382	68035	44325	55725	55951	70886	53078	61053	65506.8	68035	69147	55725	64903.2	70886	58385.8	63279.9	68591	60314.1	64635.9	1.08393	0.953132	1.02143	0.116272	-0.0692527	0.0305881	-0.446818	-0.0976627	0.0247581	0.733659	0.934546
3435	-1.682	-1.26483	-2.0587	Hist1h1d	H1C	%17	P15865	1	histone H1.2	http://www.phosphosite.org/proteinAction.do?id=3849&showAllSites=true	22	SETAPAAPAAPAPAEK*TPIK	3	678.029	1	0.72705	41.7669	H	36854	11827	29025	12201	30340	11877	13342		36854	17858.8	29025	19033.6	30340	13777.3	13342		27356.4	24029.3	22058.7	13342	0.878379	0.806344	0.487711	-0.187084	-0.310532	-1.0359	-0.750174	-0.338942	-1.04173	0.594532	0.790621
3436	-1.56121	-1.42344	-1.45422	Hist1h1d	H1C	%34	P15865	1	histone H1.2	http://www.phosphosite.org/proteinAction.do?id=3849&showAllSites=true	22	K*ASGPPVSELITK	3	480.94	8	0.300751	47.9823	H	363144	252652	350094	227303	241706	251577	299005	195571	363144	381505	350094	354593	241706	291829	299005	215128	372324	352343	266768	257067	0.946335	0.716493	0.690437	-0.0795777	-0.480976	-0.534418	-0.642668	-0.509386	-0.540248	0.640527	0.702521
3438	-1.99956	-2.32154	-1.74933	Hist1h1d	H1C	%46	P15865	1	histone H1.2	http://www.phosphosite.org/proteinAction.do?id=3849&showAllSites=true	22	ASGPPVSELITK*AVAASK	3	614.011	23	0.40055	78.794	H	938702	565923	708036	395484	426113	311800	547059	438359	938702	854544	708036	616955	426113	361688	547059	482195	896623	662496	393900	514627	0.738879	0.439316	0.573961	-0.436591	-1.18667	-0.800974	-0.999681	-1.21508	-0.806804	0.500111	0.430749
3442	-1.1301	-2.54371	-1.46995	Hist1h1d; Hist1h1t	H1C; H1T	%63; 65	P15865; P06349	0	histone H1.2	http://www.phosphosite.org/proteinAction.do?id=3849&showAllSites=true	22; 22	K*KALAAAGYDVEK	3	493.272	3	0.638129	33.7561	H	100627	50832	141762	57782	49436	18694	53079	61893	100627	76756.3	141762	90139.9	49436	21685	53079	68082.3	88691.7	115951	35560.5	60580.7	1.30735	0.400945	0.683048	0.386644	-1.31852	-0.549941	-0.176446	-1.34693	-0.555771	0.88488	0.393127
3445	1.18377	1.42533	-1.0969	Hist1h1d; Hist1h1t	H1C; H1T	%64; %66	P15865; P06349	0	histone H1.2	http://www.phosphosite.org/proteinAction.do?id=3849&showAllSites=true	22; 22	K*ALAAAGYDVEK	3	450.574	20	0.386413	38.5799	H	312883	178594	418302	384974	458817	334513	275458	234355	312883	269677	418302	600559	458817	388035	275458	257791	291280	509431	423426	266624	1.74894	1.45367	0.915354	0.806479	0.539703	-0.127598	0.243389	0.511293	-0.133428	1.18377	1.42533
3449	-1.66627	-1.54186	-1.53804	Hist1h1d; Hist1h1t	H1C; H1T	%75; %77	P15865; P06349	0	histone H1.2	http://www.phosphosite.org/proteinAction.do?id=3849&showAllSites=true	22; 22	ALAAAGYDVEK*NNSR	3	564.948	22	0.214583	39.395	H	1221210	899438	1022900	810347	818676	765075	872078	737962	1221210	1.35815e+06	1022900	1.26414e+06	818676	887487	872078	811758	1.28968e+06	1.14352e+06	853082	841918	0.88667	0.661467	0.652811	-0.173531	-0.596258	-0.615262	-0.736621	-0.624668	-0.621092	0.600143	0.648569
3452	-1.44893	-1.63362	-1.00513	Hist1h1d	H1C	%90	P15865	1	histone H1.2	http://www.phosphosite.org/proteinAction.do?id=3849&showAllSites=true	22	SLVSK*GTLVQTK	2	687.901	1	0.648437	42.349	H	27230	13662	30903	11473		12879		21731	27230	20629.6	30903	17897.9		14939.6		23904.1	23929.8	24400.4	14939.6	23904.1	1.01967	0.624311	0.998926	0.0280982	-0.679664	-0.00155085	-0.534992	-0.708074	-0.00738085	0.690163	0.612137
3453	-1.11112	-1.06007	1.00551	Hist1h1d	H1C	%97	P15865	1	histone H1.2	http://www.phosphosite.org/proteinAction.do?id=3849&showAllSites=true	22	GTLVQTK*GTGASGSFK	3	551.625	5	0.459478	38.7114	H	104962	59881	103919	99920	118144	60200	93156	94635	104962	90420.3	103919	155875	118144	69832	93156	104099	97691.2	129897	93988	98627.2	1.32967	0.962093	1.00958	0.411069	-0.0557514	0.0137584	-0.152021	-0.0841614	0.00792836	0.899989	0.943333
3459	-2.24585	-1.79035	-1.61237	Hist1h2aa; Hist1h2ao; Hist2h2aa3; Hist3h2a	H2A.4; H2AL; H2AO; HIST3H2A	%119; %119; %119; %119	Q00728; P0C170; P02262; Q4FZT6	0	histone H2A type 4	http://www.phosphosite.org/proteinAction.do?id=7488701&showAllSites=true	14; 14; 14; 14	PNIQAVLLPK*KTESHHK	3	685.388	51	0.392115	69.9711	H	4318390	2725260	2742810	1798200	2900450	1641200	2575620	2432800	4318390	4.11514e+06	2742810	2805192	2900450	1.90379e+06	2575620	2676080	4.21677e+06	2774001	2402121	2625850	0.65785	0.56966	0.622717	-0.604169	-0.811828	-0.683353	-1.16726	-0.840238	-0.689183	0.445267	0.558551
3470	-3.30362	-2.55512	-1.59201	Hist1h2aa; Hist1h2ao; Hist2h2aa3; Hist3h2a	H2A.4; H2AL; H2AO; HIST3H2A	%119, %120; %119, %120; %119, %120; %119, %120	Q00728; P0C170; P02262; Q4FZT6	0	histone H2A type 4	http://www.phosphosite.org/proteinAction.do?id=7488701&showAllSites=true	14; 14; 14; 14	VTIAQGGVLPNIQAVLLPK*K*TESHHK	5	602.143	2	0.484006	69.5798	H	194613	122507	88115	52338	96604	47340	114954	113138	194613	184986	88115	81647.3	96604	54914.4	114954	124452	189799	84881.1	75759.2	119703	0.447215	0.399154	0.630682	-1.16096	-1.32498	-0.665016	-1.72405	-1.35339	-0.670846	0.302698	0.391371
3481	-2.17001	-1.74599	-1.74886	Hist1h2aa; Hist1h2ao; Hist2h2aa3; Hist3h2a	H2A.4; H2AL; H2AO; HIST3H2A	%120; %120; %120; %120	Q00728; P0C170; P02262; Q4FZT6	0	histone H2A type 4	http://www.phosphosite.org/proteinAction.do?id=7488701&showAllSites=true	14; 14; 14; 14	VTIAQGGVLPNIQAVLLPKK*TESHHK	5	579.334	36	0.445314	69.9429	H	37997400	19798400	24529500	13906900	24399700	13154100	18957400	18201000	37997400	29895584	24529500	21694764	24399700	1.52588e+07	18957400	20021100	33946492	23112132	19829228	19489250	0.68084	0.584132	0.574117	-0.554612	-0.775634	-0.800584	-1.1177	-0.804044	-0.806414	0.460827	0.572741
3490	-2.53133	-2.15118	-2.14934	Hist1h2aa; Hist1h2ao; Hist2h2aa3; Hist3h2a	H2A.4; H2AL; H2AO; HIST3H2A	%126; %126; %126; %126	Q00728; P0C170; P02262; Q4FZT6	0	histone H2A type 4	http://www.phosphosite.org/proteinAction.do?id=7488701&showAllSites=true	14; 14; 14; 14	VTIAQGGVLPNIQAVLLPKKTESHHK*	4	723.916	54	0.530751	69.9181	H	22853800	10380900	12222400	6580340	11403500	5916620	9000380	8180160	22853800	15675159	12222400	1.02653e+07	11403500	6.86328e+06	9000380	8998176	1.92645e+07	1.12439e+07	9.13339e+06	8999278	0.583658	0.474105	0.467144	-0.776805	-1.07672	-1.09806	-1.3399	-1.10513	-1.10389	0.395049	0.46486
3498	-1.5369	1.29593	1.8103	Hist1h2ail	H3	%28	Q6LED0	0	histone H3.1	http://www.phosphosite.org/proteinAction.do?id=7543&showAllSites=true	15	K*SAPATGGVK	2	515.288	1	0.517973	24.2966	H	16146	13694	12414	14734	31644	14678	35777	28323	16146	20677.9	12414	22985	31644	17026.5	35777	31155.3	18412	17699.5	24335.2	33466.2	0.961305	1.32171	1.81763	-0.0569338	0.402403	0.862059	-0.620024	0.373993	0.856229	0.65066	1.29593
3499	-2.04398	-2.54657	-1.67763	Hist1h2ba; Hist1h2bc; Hist1h2bl; Hist1h2bm; Hist2h2be; Hist3h2ba; Hist3h2bb	H2B1A; H2B1K; H2B2E; Hist1h2bp; H2B1L; H2B; HIST3H2BB	%110; %109; %108; %109; %109; %109; %109	Q00729; NP_001102870; Q00715; NP_001101884; XP_001061909; NP_001104597; NP_001103111	1	histone H2B type 1-A	http://www.phosphosite.org/proteinAction.do?id=7482600&showAllSites=true	14; 14; 14; 14; 14; 14; 14	LLLPGELAK*HAVSEGTK	4	470.018	1	0.281813	61.5627	H	2143420	1680810	1657460	1106650	904693	836381	1356540	1313880	2143420	2.53802e+06	1657460	1726374	904693	970202	1356540	1.44527e+06	2.34072e+06	1691917	937447	1400904	0.722819	0.400495	0.598492	-0.468295	-1.32014	-0.740595	-1.03138	-1.34855	-0.746425	0.48924	0.392686
3501	-1.27336	3.62416	1.5879	Hist1h2ba; Hist1h2bc; Hist1h2bl; Hist1h2bm; Hist2h2be; Hist3h2ba; Hist3h2bb	H2B1A; H2B1K; H2B2E; Hist1h2bp; H2B1L; H2B; HIST3H2BB	%118; %117; %116; %117; %117; %117; %117	Q00729; NP_001102870; Q00715; NP_001101884; XP_001061909; NP_001104597; NP_001103111	1	histone H2B type 1-A	http://www.phosphosite.org/proteinAction.do?id=7482600&showAllSites=true	14; 14; 14; 14; 14; 14; 14	HAVSEGTK*AVTK	3	447.909	26	0.48874	23.1598	H	298760	240406	436594	212331	1048580	1204730	553024	456419	298760	363013	436594	331236	1048580	1.39749e+06	553024	502061	330887	383915	1.22303e+06	527542	1.16026	3.69623	1.59433	0.214451	1.88606	0.672951	-0.348639	1.85765	0.667121	0.785325	3.62416
3507	-1.43222	1.13555	1.12096	Hist1h2ba; Hist1h2bl; Hist1h2bm; Hist3h2ba; Hist3h2bb	H2B1A; H2B2E; Hist1h2bp; H2B; HIST3H2BB	%122; %120; %121; %121; %121	Q00729; Q00715; NP_001101884; NP_001104597; NP_001103111	0	histone H2B type 1-A	http://www.phosphosite.org/proteinAction.do?id=7482600&showAllSites=true	14; 14; 14; 14; 14	AVTK*YTSSK	3	366.865	41	0.215334	23.8739	H	61526300	45265700	56795200	49475600	77744300	62647500	72122400	67322300	61526300	68351207	56795200	77181936	77744300	72671100	72122400	74054530	6.49388e+07	66988568	75207700	73088465	1.03157	1.15813	1.1255	0.0448352	0.211801	0.170564	-0.518255	0.183391	0.164734	0.698216	1.13555
3512	-1.56124	-1.39156	-1.44617	Hist1h2ba; Hist1h2bc; Hist1h2bl; Hist1h2bm; Hist2h2be; Hist3h2ba; Hist3h2bb	H2B1A; H2B1K; H2B2E; Hist1h2bp; H2B1L; H2B; HIST3H2BB	%48; %47; %47; %47; %47; %47; %47	Q00729; NP_001102870; Q00715; NP_001101884; XP_001061909; NP_001104597; NP_001103111	1	histone H2B type 1-A	http://www.phosphosite.org/proteinAction.do?id=7482600&showAllSites=true	14; 14; 14; 14; 14; 14; 14	VLK*QVHPDTGISSK	3	541.634	3	0.412408	32.5708	H	66395	48127	70922	38897	56362	39277	44387	47422	66395	72671.8	70922	60679.3	56362	45561.3	44387	52164.2	69533.4	65800.7	50961.7	48275.6	0.946318	0.732909	0.694279	-0.0796038	-0.448294	-0.526412	-0.642694	-0.476704	-0.532242	0.640516	0.718618
3515	-1.21933	1.9768	1.19894	Hist1h2bc; Hist2h2be	H2B1K; H2B1L	%121; %121	NP_001102870; XP_001061909	0	histone H2B	http://www.phosphosite.org/proteinAction.do?id=6787611&showAllSites=true	14; 14	AVTK*YTSAK	3	361.533	26	0.163445	24.8103	H	2949920	2993420	4046540	3208100	6840830	7085790	4412880	4163160	2949920	4.52006e+06	4046540	5004636	6840830	8.21952e+06	4412880	4579476	3.73499e+06	4525588	7.53017e+06	4496178	1.21167	2.01611	1.2038	0.277	1.01158	0.267594	-0.28609	0.983168	0.261764	0.820122	1.9768
3517	-2.30315	1.70162	-1.39801	Hist1h2bc	H2B1K	%6	NP_001102870	0	histone H2B	http://www.phosphosite.org/proteinAction.do?id=6787611&showAllSites=true	14	PEPAK*SAPAPK	2	603.827	10	0.550147	23.44	H	82765	36406	44998	27794	123941	99222	43722	50183	82765	54973.1	44998	43358.6	123941	115098	43722	55201.3	68869	44178.3	119519	49461.7	0.641483	1.73546	0.718199	-0.640517	0.795316	-0.477545	-1.20361	0.766906	-0.483375	0.434188	1.70162
3519	-2.81663	-1.9821	-2.26534	Hist1h4m	Hist1h4m	119	XP_001061900	0	PREDICTED: histone cluster 1, H4m	http://www.ncbi.nlm.nih.gov/entrez/query.fcgi?db=protein&cmd=search&term=XP_001061900	30	VTIAQGGVLPNIQAVLLPK*KTESYHK	4	730.417	4	0.316428	74.3973	H	78669	117747	67617	42891	72348	51394	49376	58451	78669	177798	67617	66910	72348	59617	49376	64296.1	128233	67263.5	65982.5	56836.1	0.524539	0.51455	0.443223	-0.930878	-0.958617	-1.17389	-1.49397	-0.987027	-1.17972	0.355035	0.504516
3521	-1.54367	-1.87876	-1.82914	Hist1h4m	H4H4	%32	P62804	1	PREDICTED: histone cluster 1, H4m	http://www.phosphosite.org/proteinAction.do?id=20670&showAllSites=true	11	DNIQGITK*PAIR	3	480.604	4	0.311753	43.6882	H	153815	117612	158876	101482	85509	81377	100102	74377	153815	177594	158876	158312	85509	94397.3	100102	81814.7	165705	158594	89953.2	90958.4	0.957089	0.542853	0.548919	-0.0632755	-0.881367	-0.865335	-0.626365	-0.909777	-0.871165	0.647806	0.532267
3522	-1.59559	-1.3289	1.42073	Hist2h2aa3	H2AO	%100	P02262	0	PREDICTED: histone cluster 2, H2aa3	http://www.phosphosite.org/proteinAction.do?id=6784802&showAllSites=true	14	DEELNKLLGK*VTIAQGGVLPNIQAVLLPK	4	796.963	2	0.348362	98.2089	H		23377		20952	20266	29238	35724	59076		35299.3		32685.1	20266	33916.1	35724	64983.6	35299.3	32685.1	27091	50353.8	0.925943	0.767467	1.42648	-0.111004	-0.381823	0.512462	-0.674094	-0.410233	0.506632	0.626726	0.752502
3524	-2.06384	-2.28087	-1.30589	Hist2h2aa3	H2AO	%100, %119	P02262	0	PREDICTED: histone cluster 2, H2aa3	http://www.phosphosite.org/proteinAction.do?id=6784802&showAllSites=true	14	DEELNKLLGK*VTIAQGGVLPNIQAVLLPK*K	4	857.497	1	0.738698	92.4473	H	87905	88954	106805	33512	71313	24185	92345	71378	87905	134321	106805	52278.7	71313	28054.6	92345	78515.8	111113	79541.9	49683.8	85430.4	0.715866	0.447148	0.768862	-0.482238	-1.16118	-0.379203	-1.04533	-1.18959	-0.385033	0.484535	0.438428
3527	-1.27359	-1.46711	1.17514	Hist2h2aa3	H2AO	%119	P02262	0	PREDICTED: histone cluster 2, H2aa3	http://www.phosphosite.org/proteinAction.do?id=6784802&showAllSites=true	14	KVTIAQGGVLPNIQAVLLPK*K	4	576.106	6	0.581327	76.4218	H	202588	84555	205122	114104	103211	108948	183648	187303	202588	127678	205122	178002	103211	126380	183648	206033	165133	191562	114795	194841	1.16005	0.695169	1.1799	0.214184	-0.524565	0.238666	-0.348906	-0.552975	0.232836	0.785179	0.681613
3531	-2.1411	-2.28087	-1.30589	Hist2h2aa3	H2AO	%120	P02262	0	PREDICTED: histone cluster 2, H2aa3	http://www.phosphosite.org/proteinAction.do?id=6784802&showAllSites=true	14	NDEELNKLLGKVTIAQGGVLPNIQAVLLPKK*	4	857.497	4	0.796682	92.4473	H	87905	88954	106805	29832	71313	24185	92345	71378	87905	134321	106805	46537.9	71313	28054.6	92345	78515.8	111113	76671.5	49683.8	85430.4	0.690033	0.447148	0.768862	-0.535263	-1.16118	-0.379203	-1.09835	-1.18959	-0.385033	0.467049	0.438428
3532	1.00489	-1.33243	-1.69815	Hist2h2aa3	H2AO	%96	P02262	0	PREDICTED: histone cluster 2, H2aa3	http://www.phosphosite.org/proteinAction.do?id=6784802&showAllSites=true	14	NDEELNK*LLGK	3	462.912	4	0.578678	57.9337	H	106723	103985	236730	99251	80173	104916	67833	80097	106723	157017	236730	154832	80173	121703	67833	88106.7	131870	195781	100938	77969.9	1.48465	0.765433	0.591262	0.570121	-0.385652	-0.75813	0.00703083	-0.414062	-0.76396	1.00489	0.750507
3533	-2.1411	-2.28087	-1.30589	Hist2h2aa3	H2AO	%96, %119	P02262	0	PREDICTED: histone cluster 2, H2aa3	http://www.phosphosite.org/proteinAction.do?id=6784802&showAllSites=true	14	DEELNK*LLGKVTIAQGGVLPNIQAVLLPK*K	4	857.497	1	0.796682	92.4473	H	87905	88954	106805	29832	71313	24185	92345	71378	87905	134321	106805	46537.9	71313	28054.6	92345	78515.8	111113	76671.5	49683.8	85430.4	0.690033	0.447148	0.768862	-0.535263	-1.16118	-0.379203	-1.09835	-1.18959	-0.385033	0.467049	0.438428
3534	-2.1411	-2.28087	-1.30589	Hist2h2aa3	H2AO	%96, %120	P02262	0	PREDICTED: histone cluster 2, H2aa3	http://www.phosphosite.org/proteinAction.do?id=6784802&showAllSites=true	14	DEELNK*LLGKVTIAQGGVLPNIQAVLLPKK*	4	857.497	1	0.796682	92.4473	H	87905	88954	106805	29832	71313	24185	92345	71378	87905	134321	106805	46537.9	71313	28054.6	92345	78515.8	111113	76671.5	49683.8	85430.4	0.690033	0.447148	0.768862	-0.535263	-1.16118	-0.379203	-1.09835	-1.18959	-0.385033	0.467049	0.438428
3536	-1.83313	-1.73598	-1.58793	Hist2h2ac	Hist2h2ac	119	XP_001061850	0	PREDICTED: histone cluster 2, H2ac	http://www.ncbi.nlm.nih.gov/entrez/query.fcgi?db=protein&cmd=search&term=XP_001061850	14	PNIQAVLLPK*KTESHK	3	639.702	26	0.564382	73.6606	H	461230	384279	502623	215883	299633	269176	349971	280515	461230	580261	502623	336777	299633	312244	349971	308566	520746	419700	305939	329269	0.80596	0.587501	0.632302	-0.31122	-0.767337	-0.661313	-0.87431	-0.795747	-0.667143	0.545515	0.576045
3546	-1.52634	-1.87786	-1.82251	Hist2h2ac	Hist2h2ac	120	XP_001061850	0	PREDICTED: histone cluster 2, H2ac	http://www.ncbi.nlm.nih.gov/entrez/query.fcgi?db=protein&cmd=search&term=XP_001061850	14	VTIAQGGVLPNIQAVLLPKK*TESHK	4	689.651	23	0.65625	73.6537	H	3828360	3209740	5344760	1956630	2268430	2106110	2328500	2227930	3828360	4.84671e+06	5344760	3.05234e+06	2268430	2.44309e+06	2328500	2450723	4.33753e+06	4.19855e+06	2.35576e+06	2.38961e+06	0.967958	0.54311	0.550915	-0.0469833	-0.880683	-0.860099	-0.610073	-0.909093	-0.865929	0.655163	0.53252
3553	-1.4994	-2.85226	-1.17319	Hist2h2ac	Hist2h2ac	125	XP_001061850	0	PREDICTED: histone cluster 2, H2ac	http://www.ncbi.nlm.nih.gov/entrez/query.fcgi?db=protein&cmd=search&term=XP_001061850	14	VTIAQGGVLPNIQAVLLPKKTESHK*	3	919.199	31	0.832308	73.6994	H	316362	128742	358440	92845	91081	78925	303950	121069	316362	194400	358440	144838	91081	91553	303950	133176	255381	251639	91317	218563	0.985347	0.357571	0.85583	-0.0212963	-1.4837	-0.224604	-0.584386	-1.51211	-0.230434	0.666933	0.350599
3559	-1.01474	1.27649	1.26407	Hmg1l1; Hmgb1	HMG1L1; HMGB1	%114; %114	NP_001102843; P63159	0	high mobility group box 1 like	http://www.phosphosite.org/proteinAction.do?id=9395504&showAllSites=true	25; 25	IK*GEHPGLSIGDVAK	3	545.634	6	0.494165	43.9552	H	159698	76992	189062	136359	140559	188536	192922	143016	159698	116258	189062	212720	140559	218702	192922	157318	137978	200891	179630	175120	1.45596	1.30188	1.26919	0.541975	0.380594	0.343904	-0.0211148	0.352184	0.338074	0.985471	1.27649
3560	-1.15657	-1.22811	-1.06714	Hmg1l1; Hmgb1	HMG1L1; HMGB1	%127; %127	NP_001102843; P63159	0	high mobility group box 1 like	http://www.phosphosite.org/proteinAction.do?id=9395504&showAllSites=true	25; 25	IKGEHPGLSIGDVAK*K	4	441.501	1	0.251929	39.4368	H	86932	71428	119156	83122	81483	69207	94116	81051	86932	107856	119156	129670	81483	80280.1	94116	89156.1	97394.1	124413	80881.6	91636.1	1.27742	0.830456	0.940878	0.353232	-0.268024	-0.0879197	-0.209858	-0.296434	-0.0937497	0.864622	0.814262
3561	-1.17217	-1.3543	1.2343	Hmg1l1; Hmgb1	HMG1L1; HMGB1	%146; %146	NP_001102843; P63159	0	high mobility group box 1 like	http://www.phosphosite.org/proteinAction.do?id=9395504&showAllSites=true	25; 25	LGEMWNNTAADDKQPYEK*K	4	588.779	2	0.614648	47.2578	H	87420	35711	110326	43479	52732	46302	104377	64354	87420	53923.6	110326	67827.2	52732	53710.3	104377	70789.4	70671.8	89076.6	53221.2	87583.2	1.26043	0.753075	1.23929	0.333912	-0.409135	0.309519	-0.229178	-0.437545	0.303689	0.853121	0.73839
3563	-1.17217	-1.3543	1.2343	Hmg1l1; Hmgb1	HMG1L1; HMGB1	147; 147	NP_001102843; P63159	0	high mobility group box 1 like	http://www.phosphosite.org/proteinAction.do?id=9395504&showAllSites=true	25; 25	LGEMWNNTAADDKQPYEKK*	4	588.779	2	0.614648	47.2578	H	87420	35711	110326	43479	52732	46302	104377	64354	87420	53923.6	110326	67827.2	52732	53710.3	104377	70789.4	70671.8	89076.6	53221.2	87583.2	1.26043	0.753075	1.23929	0.333912	-0.409135	0.309519	-0.229178	-0.437545	0.303689	0.853121	0.73839
3564	-2.4725	-2.87515	-1.70264	Impdh1	Impdh1	276	NP_001102089	0	inosine-5-monophosphate dehydrogenase 1	http://www.ncbi.nlm.nih.gov/entrez/query.fcgi?db=protein&cmd=search&term=NP_001102089	59	DSHK*QLLCGAAVGTR	3	576.293	1	0.45414	39.6841	H	28656	16532	16020		5839	11363	13960	16054	28656	24963.3	16020		5839	13181.1	13960	17659.4	26809.7	16020	9510.04	15809.7	0.597546	0.354724	0.589702	-0.742879	-1.49523	-0.761943	-1.30597	-1.52364	-0.767773	0.404449	0.347807
3565	-1.73104	-1.84683	-2.38533	LOC680097	LOC680097	472	XP_002725309	0	PREDICTED: histone cluster 1, H2ae-like	http://www.ncbi.nlm.nih.gov/entrez/query.fcgi?db=protein&cmd=search&term=XP_002725309	52	VTIAQGGVLPNIQAVLLPK*KTESHHKPK	4	780.203	3	0.479719	66.0071	H	191038	94261	139325	93081	111643	62463	62869	70415	191038	142334	139325	145206	111643	72457.1	62869	77456.5	166686	142266	92050	70162.8	0.853495	0.552236	0.420928	-0.228546	-0.856643	-1.24836	-0.791636	-0.885053	-1.25419	0.577689	0.541468
3567	-1.73104	-1.84683	-2.38533	LOC680097	LOC680097	481	XP_002725309	0	PREDICTED: histone cluster 1, H2ae-like	http://www.ncbi.nlm.nih.gov/entrez/query.fcgi?db=protein&cmd=search&term=XP_002725309	52	VTIAQGGVLPNIQAVLLPKKTESHHKPK*	4	780.203	3	0.479719	66.0071	H	191038	94261	139325	93081	111643	62463	62869	70415	191038	142334	139325	145206	111643	72457.1	62869	77456.5	166686	142266	92050	70162.8	0.853495	0.552236	0.420928	-0.228546	-0.856643	-1.24836	-0.791636	-0.885053	-1.25419	0.577689	0.541468
3568	-1.24376	N.D	-2.11301	LOC683206	LOC683206	667	XP_001060914	0	PREDICTED: tumor necrosis factor, alpha-induced protein 3-like isoform 1	http://www.ncbi.nlm.nih.gov/entrez/query.fcgi?db=protein&cmd=search&term=XP_001060914	92	QSVTASGK*AASSAPR	3	511.266	1	0.877302	27.1628	H	39995	9371	31486	21046			12414	12104	39995	14150.2	31486	32831.8			12414	13314.4	27072.6	32158.9		12864.2	1.18788		0.475174	0.248383		-1.07347	-0.314707		-1.0793	0.804015
3569	-1.35085	1.01887	-1.10869	LOC684558	LOC684558	622	XP_001070971	0	PREDICTED: regulator of nonsense transcripts 1-like	http://www.ncbi.nlm.nih.gov/entrez/query.fcgi?db=protein&cmd=search&term=XP_001070971	123	LAK*MQFR	3	336.52	4	0.366885	39.4359	H	61222	36000	63117	40574	67044	45742	53752	46292	61222	54360	63117	63295.4	67044	53060.7	53752	50921.2	57791	63206.2	60052.4	52336.6	1.0937	1.03913	0.905619	0.129222	0.0553761	-0.143025	-0.433868	0.0269661	-0.148855	0.740274	1.01887
3570	-1.75744	1.28014	-1.20149	LOC684681	LOC684681	160	XP_001071565	0	PREDICTED: histone cluster 1, H1c-like	http://www.ncbi.nlm.nih.gov/entrez/query.fcgi?db=protein&cmd=search&term=XP_001071565	21	K*PAAAAVTK	2	485.788	2	0.613543	22.9129	H	28408	15111	17260	16541	45870	18112	20086	20656	28408	22817.6	17260	25804	45870	21009.9	20086	22721.6	25612.8	21532	33440	21403.8	0.840672	1.3056	0.835668	-0.250384	0.384708	-0.258998	-0.813474	0.356298	-0.264828	0.56901	1.28014
3571	-1.67427	-1.65091	-1.18997	LOC684681	LOC684681	17	XP_001071565	0	PREDICTED: histone cluster 1, H1c-like	http://www.ncbi.nlm.nih.gov/entrez/query.fcgi?db=protein&cmd=search&term=XP_001071565	21	PAAPAAAPPAEK*APAK	2	786.431	2	0.629526	39.8985	H	42597	16355	37072	14301	23419	15649	34041	20671	42597	24696	37072	22309.6	23419	18152.8	34041	22738.1	33646.5	29690.8	20785.9	28389.6	0.882432	0.617773	0.843759	-0.180443	-0.694851	-0.245098	-0.743533	-0.723261	-0.250928	0.597275	0.605727
3573	-1.37776	-1.3616	-1.56475	LOC684681; LOC684828	LOC684681; LOC684828	97; 98	XP_001071565; XP_001072089	0	PREDICTED: histone cluster 1, H1c-like	http://www.ncbi.nlm.nih.gov/entrez/query.fcgi?db=protein&cmd=search&term=XP_001071565	21; 22	GILVQTK*GTGASGSFK	3	555.637	7	0.429965	45.1613	H	93899	125294	165653	88410	101649	95170	72985	98788	93899	189194	165653	137920	101649	110397	72985	108667	141546	151786	106023	90825.9	1.07234	0.749034	0.641668	0.100766	-0.416897	-0.6401	-0.462324	-0.445307	-0.64593	0.725816	0.734428
3575	N.D	N.D	N.D	Nploc4	NPL4	%116	Q9ES54	0	nuclear protein localization protein 4 homolog	http://www.phosphosite.org/proteinAction.do?id=9433449&showAllSites=true	68	AFGAPHVVEDEIDQYLSK*QDGKIYR	4	748.875	2	0.744265	81.6809	H			41008	51157	41703	27921	14063	45309			41008	79804.9	41703	32388.4	14063	49839.9		60406.5	37045.7	31951.5
3576	N.D	N.D	N.D	Nploc4	NPL4	%302	Q9ES54	0	nuclear protein localization protein 4 homolog	http://www.phosphosite.org/proteinAction.do?id=9433449&showAllSites=true	68	AEVAAIYEPPQIGTQNSLELLEDPKAEVVDEIASK*LGLRK	5	890.477	1	0.254245	100.773	H				11125	22451	27173	15592	22427				17355	22451	31520.7	15592	24669.7		17355	26985.8	20130.8
3577	-1.28841	1.12959	1.80319	Nploc4	NPL4	%307	Q9ES54	0	nuclear protein localization protein 4 homolog	http://www.phosphosite.org/proteinAction.do?id=9433449&showAllSites=true	68	K*VGWIFTDLVSEDTR	3	627.323	2	0.522948	83.11	A	751525	495343	1001016	460556	648310	930328	1429295	1168652	751525	747968	1001016	718467	648310	1.07918e+06	1429295	1.28552e+06	749746	859742	863745	1.35741e+06	1.14671	1.15205	1.81049	0.1975	0.204203	0.856378	-0.36559	0.175793	0.850548	0.776152	1.12959
3578	-1.04112	-1.01821	-1.51168	Nsmce1	Nsmce1	186	NP_001034700	0	non-structural maintenance of chromosomes element 1 homolog	http://www.ncbi.nlm.nih.gov/entrez/query.fcgi?db=protein&cmd=search&term=NP_001034700	33	WLIEK*EGEFTLHGR	3	610.316	1	0.551206	77.1859	H	126816	66438	191293	83996	102517	107753	59122	83401	126816	100321	191293	131034	102517	124993	59122	91741.1	113569	161163	113755	75431.6	1.41908	1.00164	0.664193	0.504959	0.00236785	-0.590325	-0.0581312	-0.0260421	-0.596155	0.960508	0.982111
3579	-3.13201	-3.21612	-2.09645	Polh	Polh	230	NP_001101674	0	DNA polymerase eta	http://www.ncbi.nlm.nih.gov/entrez/query.fcgi?db=protein&cmd=search&term=NP_001101674	76	VLAKLACGLNK*PNR	3	556.651	1	0.319318	64.66	A	34858102	22156801	16232112	10252168	10163713	9913879	15843155	15340692	34858102	3.34568e+07	16232112	1.59934e+07	10163713	1.15001e+07	15843155	1.68748e+07	3.41574e+07	1.61127e+07	1.08319e+07	1.6359e+07	0.47172	0.317117	0.478928	-1.084	-1.65691	-1.06212	-1.64709	-1.68532	-1.06795	0.319284	0.310933
3580	N.D	N.D	N.D	RGD1564899	C10orf71	%506	XP_573855	0	PREDICTED: hypothetical protein	http://www.phosphosite.org/proteinAction.do?id=2367504&showAllSites=true	155	SKAPSLLFNLK*DVR	4	426.247	1	0.866603	64.7929	H			75524	25730	54083	12985	49242	39520			75524	40138.8	54083	15062.6	49242	43472		57831.4	34572.8	46357
3581	-2.78359	-2.29217	-2.05041	RGD1564899	C10orf71	77	XP_573855	0	PREDICTED: hypothetical protein	http://www.phosphosite.org/proteinAction.do?id=2367504&showAllSites=true	155	K*SGIWSQLPSQGTEHSGWAATFQQQPK	4	775.382	4	0.62436	67.7628	H	62895	93052	67167	26149	42658	41246	69838	27059	62895	140509	67167	40792.4	42658	47845.4	69838	29764.9	101702	53979.7	45251.7	49801.4	0.530765	0.444945	0.489681	-0.913855	-1.1683	-1.03008	-1.47695	-1.19671	-1.03591	0.359249	0.436269
3582	3.05079	4.01917	1.79702	Rabgef1	Rabgef1	314	NP_001101803	0	rab5 GDP/GTP exchange factor	http://www.ncbi.nlm.nih.gov/entrez/query.fcgi?db=protein&cmd=search&term=NP_001101803	58	HIFNAIK*ITK	3	433.591	3	0.373134	46.2801	H	32108	18702	118776	98226	123559	106736	59387	44999	32108	28240	118776	153233	123559	123814	59387	49498.9	30174	136004	123686	54442.9	4.50733	4.0991	1.8043	2.17227	2.03531	0.851439	1.60918	2.0069	0.845609	3.05079	4.01917
3585	-1.44689	-1.24508	-1.3346	Rad23a	RAD23A	%16	Q5XFX7	0	UV excision repair protein RAD23 homolog A	http://www.phosphosite.org/proteinAction.do?id=6785262&showAllSites=true	38	TLQQQTFK*IR	3	459.593	16	0.0472787	44.8209	H	787600	746990	795419	743956	745046	710385	680629	691351	787600	1.12795e+06	795419	1.16057e+06	745046	824047	680629	760486	957777	977995	784546	720558	1.02111	0.819132	0.752323	0.0301369	-0.287832	-0.410577	-0.532953	-0.316242	-0.416407	0.691139	0.803159
3587	2.66098	3.15243	2.66412	Rad23a	RAD23A	%26	Q5XFX7	0	UV excision repair protein RAD23 homolog A	http://www.phosphosite.org/proteinAction.do?id=6785262&showAllSites=true	38	MEPDETVK*VLK	3	468.246	2	0.544579	45.9122	A	315460	140053	1148565	591702	798944	771754	780550	571788	315460	211480	1148565	923055	798944	895235	780550	628967	263470	1.03581e+06	847089	704758	3.93142	3.21513	2.67491	1.97505	1.68488	1.41949	1.41196	1.65647	1.41366	2.66098	3.15243
3590	-1.2375	-1.65165	-1.87906	Rad23a	RAD23A	%53	Q5XFX7	0	UV excision repair protein RAD23 homolog A	http://www.phosphosite.org/proteinAction.do?id=6785262&showAllSites=true	38	LIYAGK*ILSDDIPIKEYHIDEK	5	538.292	21	0.53517	72.0274	H	1663350	1045040	2271730	1024400	1075360	798416	754028	889043	1663350	1.57801e+06	2271730	1598064	1075360	926163	754028	977947	1.62068e+06	1934897	1.00076e+06	865988	1.19388	0.617495	0.534336	0.255657	-0.695502	-0.904181	-0.307433	-0.723912	-0.910011	0.808078	0.605454
3592	-1.38959	-1.40046	-1.67155	Rad23a	RAD23A	%62	Q5XFX7	0	UV excision repair protein RAD23 homolog A	http://www.phosphosite.org/proteinAction.do?id=6785262&showAllSites=true	38	ILSDDIPIK*EYHIDEK	4	511.267	2	0.179128	60.6954	H	238266	212558	236843	229317	214440	166224	143646	174787	238266	320963	236843	357735	214440	192820	143646	192266	279614	297289	203630	167956	1.06321	0.728253	0.60067	0.0884268	-0.457489	-0.735356	-0.474663	-0.485899	-0.741186	0.719635	0.714052
3594	-1.8855	-1.77526	-1.95689	Rad23a	RAD23A	%78	Q5XFX7	0	UV excision repair protein RAD23 homolog A	http://www.phosphosite.org/proteinAction.do?id=6785262&showAllSites=true	38	NFVVVMVTK*AK	3	450.592	11	0.174805	61.0258	H	282233	220137	207474	175733	167108	160347	150889	149521	282233	332407	207474	274143	167108	186003	150889	164473	307320	240809	176555	157681	0.783577	0.5745	0.513084	-0.351854	-0.799622	-0.962732	-0.914944	-0.828032	-0.968562	0.530365	0.563297
3595	-1.28296	-1.32277	-2.0121	Rrm1	Rrm1	643	NP_001013254	0	ribonucleotide reductase M1	http://www.ncbi.nlm.nih.gov/entrez/query.fcgi?db=protein&cmd=search&term=NP_001013254	90	VLSGEFQIVNPHLLK*DLTER	4	606.333	2	0.326626	84.0966	H	80570	50336	76117	66791	62206	50447	43031	31911	80570	76007.4	76117	104194	62206	58518.5	43031	35102.1	78288.7	90155.5	60362.3	39066.6	1.15158	0.771022	0.499006	0.203611	-0.375157	-1.00287	-0.359479	-0.403567	-1.0087	0.779446	0.755987
3599	-1.58889	-1.20761	-2.15363	Ube2n	UBE2N	%74	Q9EQX9	0	ubiquitin-conjugating enzyme E2 N	http://www.phosphosite.org/proteinAction.do?id=6782459&showAllSites=true	17	FMTK*IYHPNVDKLGR	4	484.008	10	0.399292	49.2922	H	670080	375008	613338	343768	486739	480530	248757	297856	670080	566262	613338	536278	486739	557415	248757	327642	618171	574808	522077	288199	0.929853	0.844551	0.466213	-0.104926	-0.243744	-1.10094	-0.668016	-0.272154	-1.10677	0.629372	0.828082
3604	-1.27311	-1.33865	-1.58375	Ube2n	UBE2N	%82	Q9EQX9	0	ubiquitin-conjugating enzyme E2 N	http://www.phosphosite.org/proteinAction.do?id=6782459&showAllSites=true	17	IYHPNVDK*LGR	4	357.195	15	0.22995	40.9515	H	2877010	2712150	2866520	3349260	2894030	2084520	2264260	1960000	2877010	4.09535e+06	2866520	5.22485e+06	2894030	2.41804e+06	2264260	2156000	3.48618e+06	4.04568e+06	2.65604e+06	2210130	1.16049	0.761876	0.633969	0.214737	-0.392371	-0.657515	-0.348353	-0.420781	-0.663345	0.78548	0.74702
3605	-2.81899	-1.99857	-1.35275	Ube2n; LOC683536	UBE2N; LOC683536	%92; 92	Q9EQX9; XP_001066426	1	ubiquitin-conjugating enzyme E2 N	http://www.phosphosite.org/proteinAction.do?id=6782459&showAllSites=true	17; 17	ICLDILK*DKWSPALQIR	2	1092.1	17	0.437278	80.1674	H	427478	225558	218602	117912	127702	227802	281104	262709	427478	340593	218602	183943	127702	264250	281104	288980	384035	201272	195976	285042	0.524099	0.510308	0.742229	-0.93209	-0.970561	-0.430065	-1.49518	-0.998971	-0.435895	0.354737	0.500357
3612	-1.82054	-1.77236	-1.0484	Ube2n; LOC683536	UBE2N; LOC683536	%94; 94	Q9EQX9; XP_001066426	1	ubiquitin-conjugating enzyme E2 N	http://www.phosphosite.org/proteinAction.do?id=6782459&showAllSites=true	17; 17	ICLDILKDK*WSPALQIR	4	546.556	34	0.263907	80.1612	H	39765100	32360000	34757600	23825400	24986000	22426300	38486200	42175300	39765100	48863600	34757600	37167624	24986000	26014508	38486200	4.63928e+07	44314350	35962612	25500254	42439515	0.811534	0.57544	0.957692	-0.301276	-0.797262	-0.0623658	-0.864366	-0.825672	-0.0681958	0.549288	0.564219
3616	1.71331	1.92645	1.53511	Vcp	VCP	%109	P46462	0	transitional endoplasmic reticulum ATPase	http://www.phosphosite.org/proteinAction.do?id=6783758&showAllSites=true	89	LGDVISIQPCPDVK*YGKR	3	720.381	12	0.433257	55.0012	H	226903	158137	644747	342343	449086	401622	349784	334543	226903	238787	644747	534055	449086	465882	349784	367997	232845	589401	457484	358891	2.5313	1.96476	1.54133	1.33988	0.974351	0.624175	0.77679	0.945941	0.618345	1.71331	1.92645
3618	1.52697	1.5407	1.8841	Vcp	VCP	112	P46462	0	transitional endoplasmic reticulum ATPase	http://www.phosphosite.org/proteinAction.do?id=6783758&showAllSites=true	89	LGDVISIQPCPDVKYGK*	3	668.347	8	0.591453	59.8414	H	395348	162179	724513	461449	465724	465783	524877	623892	395348	244890	724513	719860	465724	540308	524877	686281	320119	722187	503016	605579	2.25599	1.57134	1.89173	1.17376	0.651996	0.919706	0.610673	0.623586	0.913876	1.52697	1.5407
3621	2.85474	3.6463	2.43313	Vcp	VCP	%18	P46462	0	transitional endoplasmic reticulum ATPase	http://www.phosphosite.org/proteinAction.do?id=6783758&showAllSites=true	89	GDDLSTAILK*QK	3	468.256	7	0.440102	50.7924	A	1129401	593298	4154548	2812455	3592901	3395477	2289977	2416135	1129401	895880	4154548	4.38743e+06	3592901	3.93875e+06	2289977	2.65775e+06	1.01264e+06	4.27099e+06	3.76583e+06	2.47386e+06	4.21768	3.71882	2.44298	2.07645	1.89484	1.28864	1.51336	1.86643	1.28281	2.85474	3.6463
3624	1.58074	2.12016	1.98079	Vcp	VCP	%231	P46462	0	transitional endoplasmic reticulum ATPase	http://www.phosphosite.org/proteinAction.do?id=6783758&showAllSites=true	89	EMVELPLRHPALFK*AIGVKPPR	4	653.877	27	0.718455	67.8422	H	704274	438774	2115480	690151	1625640	1146440	1426110	1174760	704274	662549	2115480	1.07664e+06	1625640	1.32987e+06	1426110	1292236	683411	1.59606e+06	1.47776e+06	1359173	2.33543	2.16232	1.98881	1.22369	1.11258	0.991903	0.660597	1.08417	0.986073	1.58074	2.12016
3629	1.58074	2.12016	1.98079	Vcp	VCP	%236	P46462	0	transitional endoplasmic reticulum ATPase	http://www.phosphosite.org/proteinAction.do?id=6783758&showAllSites=true	89	EMVELPLRHPALFKAIGVK*PPR	4	653.877	1	0.718455	67.8422	H	704274	438774	2115480	690151	1625640	1146440	1426110	1174760	704274	662549	2115480	1.07664e+06	1625640	1.32987e+06	1426110	1292236	683411	1.59606e+06	1.47776e+06	1359173	2.33543	2.16232	1.98881	1.22369	1.11258	0.991903	0.660597	1.08417	0.986073	1.58074	2.12016
3630	-1.30015	1.18596	1.21521	Vcp	VCP	%288	P46462	0	transitional endoplasmic reticulum ATPase	http://www.phosphosite.org/proteinAction.do?id=6783758&showAllSites=true	89	K*AFEEAEKNAPAIIFIDELDAIAPKR	4	754.155	5	0.563566	93.0314	H	77037	40236	93708	40304	93697	62906	69589	89579	77037	60756.4	93708	62874.2	93697	72971	69589	98536.9	68896.7	78291.1	83334	84063	1.13636	1.20955	1.22013	0.184414	0.27447	0.287036	-0.378676	0.24606	0.281206	0.769143	1.18596
3633	-1.30015	1.18596	1.21521	Vcp	VCP	%295	P46462	0	transitional endoplasmic reticulum ATPase	http://www.phosphosite.org/proteinAction.do?id=6783758&showAllSites=true	89	KAFEEAEK*NAPAIIFIDELDAIAPKR	4	754.155	8	0.563566	92.8175	H	77037	40236	93708	40304	93697	62906	69589	89579	77037	60756.4	93708	62874.2	93697	72971	69589	98536.9	68896.7	78291.1	83334	84063	1.13636	1.20955	1.22013	0.184414	0.27447	0.287036	-0.378676	0.24606	0.281206	0.769143	1.18596
3635	-1.61206	-1.47352	-1.61788	Vcp	VCP	%336	P46462	0	transitional endoplasmic reticulum ATPase	http://www.phosphosite.org/proteinAction.do?id=6783758&showAllSites=true	89	IVSQLLTLMDGLK*QR	3	610.349	13	0.490075	88.3788	H	759642	368649	490917	458626	425176	418874	445818	337338	759642	556660	490917	715457	425176	485894	445818	371072	658151	603187	455535	408445	0.916487	0.692143	0.620595	-0.125814	-0.530857	-0.688277	-0.688904	-0.559267	-0.694107	0.620325	0.678647
3638	2.2508	3.79337	3.21201	Vcp	VCP	%386	P46462	0	transitional endoplasmic reticulum ATPase	http://www.phosphosite.org/proteinAction.do?id=6783758&showAllSites=true	89	LEILQIHTK*NMK	4	396.225	2	0.266385	51.7838	H	97617	85403	364787	249145	426523	387978	324706	369095	97617	128959	364787	388666	426523	450054	324706	406005	113288	376727	438289	365355	3.3254	3.86881	3.22502	1.73353	1.95189	1.68931	1.17044	1.92348	1.68348	2.2508	3.79337
3639	N.D	N.D	N.D	Vcp	VCP	%45	P46462	0	transitional endoplasmic reticulum ATPase	http://www.phosphosite.org/proteinAction.do?id=6783758&showAllSites=true	89	LIVDEAINEDNSVVSLSQPK*MDELQLFRGDTVLLK	4	1011.53	2	0.643946	92.0243	H			40836		26385	51634	64211	24031			40836		26385	59895.4	64211	26434.1		40836	43140.2	45322.6
3640	-1.30069	1.3498	1.20037	Vcp	VCP	%486	P46462	0	transitional endoplasmic reticulum ATPase	http://www.phosphosite.org/proteinAction.do?id=6783758&showAllSites=true	89	ETVVEVPQVTWEDIGGLEDVK*R	3	871.445	1	0.390574	84.5122	H	38129	21626	38847	26638	46972	43511	41240	40065	38129	32655.3	38847	41555.3	46972	50472.8	41240	44071.5	35392.1	40201.1	48722.4	42655.8	1.13588	1.37664	1.20523	0.183808	0.461156	0.269312	-0.379282	0.432746	0.263482	0.76882	1.3498
3642	-1.01443	1.01101	1.08949	Vcp	VCP	%502	P46462	0	transitional endoplasmic reticulum ATPase	http://www.phosphosite.org/proteinAction.do?id=6783758&showAllSites=true	89	ELQELVQYPVEHPDK*FLK	4	582.307	9	0.352922	70.3013	H	235702	141556	320169	214372	255723	179063	239978	228800	235702	213750	320169	334420	255723	207713	239978	251680	224726	327295	231718	245829	1.45642	1.03111	1.09391	0.542424	0.0442047	0.129489	-0.0206656	0.0157947	0.123659	0.985778	1.01101
3643	-1.56865	-2.10183	1.05978	Vcp	VCP	%512	P46462	0	transitional endoplasmic reticulum ATPase	http://www.phosphosite.org/proteinAction.do?id=6783758&showAllSites=true	89	ELQELVQYPVEHPDKFLKFGMTPSK*	4	769.397	2	0.665198	76.9615	H	125424	127291	191535	68992	90497	54854	148963	171839	125424	192209	191535	107628	90497	63630.6	148963	189023	158817	149581	77063.8	168993	0.941848	0.485237	1.06408	-0.0864332	-1.04324	0.0896004	-0.649523	-1.07165	0.0837704	0.637491	0.475776
3644	-3.43496	-1.98161	1.17149	Vcp	VCP	%529	P46462	0	transitional endoplasmic reticulum ATPase	http://www.phosphosite.org/proteinAction.do?id=6783758&showAllSites=true	89	TLLAK*AIANECQANFISIK	3	740.4	3	0.89244	78.3056	H	929152	417008	451880	140128	635534	143760	833856	908810	929152	629682	451880	218600	635534	166762	833856	999691	779417	335240	401148	916774	0.430116	0.514677	1.17623	-1.2172	-0.958262	0.23417	-1.78029	-0.986672	0.22834	0.291124	0.504641
3645	-1.73213	-1.32129	-1.34922	Vcp	VCP	%584	P46462	0	transitional endoplasmic reticulum ATPase	http://www.phosphosite.org/proteinAction.do?id=6783758&showAllSites=true	89	QAAPCVLFFDELDSIAK*AR	3	755.716	1	0.382357	101.476	H	43759	31598	41151	23635	29969	35032	37034	28215	43759	47713	41151	36870.6	29969	40637.1	37034	31036.5	45736	39010.8	35303.1	34035.2	0.852956	0.771888	0.744168	-0.229456	-0.373537	-0.4263	-0.792546	-0.401947	-0.43213	0.577324	0.756836
3646	-9.91449	-11.4068	-5.54764	Vcp	VCP	%615	P46462	0	transitional endoplasmic reticulum ATPase	http://www.phosphosite.org/proteinAction.do?id=6783758&showAllSites=true	89	VINQILTEMDGMSTKK*	3	641.329	1	0.430559	69.8938	H	126523671	89921110	21338388	11377887	12443422	9490757	23578132	21723213	126523671	1.35781e+08	21338388	1.77495e+07	12443422	1.10093e+07	23578132	2.38955e+07	1.31152e+08	1.95439e+07	1.17264e+07	2.37368e+07	0.149017	0.0894102	0.180987	-2.74645	-3.48342	-2.46604	-3.30954	-3.51183	-2.47187	0.100862	0.0876667
3647	-1.07018	1.09025	1.51462	Vcp	VCP	%651	P46462	0	transitional endoplasmic reticulum ATPase	http://www.phosphosite.org/proteinAction.do?id=6783758&showAllSites=true	89	LDQLIYIPLPDEK*SR	3	638.683	12	0.392707	75.2924	H	295223	267763	513176	290114	316459	397751	471849	538167	295223	404322	513176	452578	316459	461391	471849	591984	349773	482877	388925	531916	1.38055	1.11194	1.52075	0.465238	0.153075	0.604782	-0.0978516	0.124665	0.598952	0.934423	1.09025
3653	-1.18208	1.14729	1.43919	Vcp	VCP	%658	P46462	0	transitional endoplasmic reticulum ATPase	http://www.phosphosite.org/proteinAction.do?id=6783758&showAllSites=true	89	VAILK*ANLR	3	371.236	17	0.20441	45.4585	H	15064600	11259700	16728200	14968300	17763200	17033100	22470200	21697100	15064600	17002147	16728200	23350548	17763200	19758396	22470200	2.38668e+07	1.60334e+07	20039374	18760798	23168505	1.24985	1.17011	1.44502	0.321759	0.226643	0.531087	-0.241331	0.198233	0.525257	0.845965	1.14729
3656	1.19062	1.20407	1.6543	Vcp	VCP	%668	P46462	0	transitional endoplasmic reticulum ATPase	http://www.phosphosite.org/proteinAction.do?id=6783758&showAllSites=true	89	KSPVAK*DVDLEFLAK	3	591.996	28	0.443023	60.3818	H	2147430	1122940	3708230	1956390	2222800	2152190	2949790	3121420	2147430	1.69564e+06	3708230	3.05197e+06	2222800	2.49654e+06	2949790	3.43356e+06	1.92153e+06	3.3801e+06	2.35967e+06	3191676	1.75906	1.22801	1.661	0.814807	0.296326	0.732055	0.251717	0.267916	0.726225	1.19062	1.20407
3660	1.05911	1.00071	1.51153	Vcp	VCP	%754	P46462	0	transitional endoplasmic reticulum ATPase	http://www.phosphosite.org/proteinAction.do?id=6783758&showAllSites=true	89	K*YEMFAQTLQQSR	3	581.954	1	0.279679	56.1231	H	140806	94309	199309	156316	125728	140794	187370	220407	140806	142407	199309	243853	125728	163321	187370	242448	141606	221581	144525	214909	1.56477	1.02061	1.51765	0.645949	0.0294289	0.601839	0.0828586	0.00101888	0.596009	1.05911	1.00071
3661	-1.03994	1.50518	1.48572	Zmym6	ZMYM6	333	NP_001102151	0	zinc finger, MYM-type 6	http://www.phosphosite.org/proteinAction.do?id=5005805&showAllSites=true	139	EAPAPSFSSPISNPAAAALETLAK*	4	614.318	1	0.275018	81.22	A	1791874	1970842	3300930	2226104	3861910	2980420	2986034	3751218	1791874	2.97597e+06	3300930	3.47272e+06	3861910	3.45729e+06	2986034	4.12634e+06	2.38392e+06	3.38683e+06	3.6596e+06	3.55619e+06	1.42069	1.53512	1.49174	0.506596	0.618348	0.576994	-0.0564935	0.589938	0.571164	0.961598	1.50518
Cytoskeletal protein
277	-1.04797	-1.40141	-1.33873	Acta1	ACTA1	%293	P68136	0	actin, alpha skeletal muscle	http://www.phosphosite.org/proteinAction.do?id=23141&showAllSites=true	42	K*DLYANNVMSGGTTMYPGIADR	3	830.058	25	0.529056	63.9955	H	4314060	1965050	5914060	2789160	2494560	2417620	2557380	2639620	4314060	2.96723e+06	5914060	4.35109e+06	2494560	2.80444e+06	2557380	2.90358e+06	3.64064e+06	5.13257e+06	2.6495e+06	2730481	1.4098	0.727756	0.75	0.49549	-0.458473	-0.415038	-0.0676004	-0.486883	-0.420868	0.954224	0.713565
310	2.22047	1.90413	2.49605	Acta1; Actb; Actbl2; Actc1; Actg1; Actg2	ACTA1; ACTB; ACTBL2; ACTC1; ACTG1; ACTG2	%330; %328; %329; %330; %328; %329	P68136; P60711; NP_001099879; P68035; P63259; P63269	1	actin, alpha skeletal muscle	http://www.phosphosite.org/proteinAction.do?id=23141&showAllSites=true	42; 42; 42; 42; 42; 42	IK*IIAPPER	3	384.236	32	0.132385	43.671	H	6803310	5638620	21055700	18714900	14811400	12875300	18454000	18122200	6803310	8.51432e+06	21055700	29195244	14811400	1.49353e+07	18454000	19934420	7.65881e+06	25125472	14873374	19194210	3.2806	1.94199	2.50616	1.71396	0.957539	1.32548	1.15087	0.929129	1.31965	2.22047	1.90413
235	2.10991	1.78588	1.86495	Acta1; Actb; Actbl2; Actc1; Actg1; Actg2	ACTA1; ACTB; ACTBL2; ACTC1; ACTG1; ACTG2	%193; %191; %192; %193; %191; %192	P68136; P60711; NP_001099879; P68035; P63259; P63269	1	actin, alpha skeletal muscle	http://www.phosphosite.org/proteinAction.do?id=23141&showAllSites=true	42; 42; 42; 42; 42; 42	DLTDYLMK*ILTER	3	575.634	138	0.304869	107.386	H	7438640	4800240	22017000	15234600	13057800	11804300	14616100	11713900	7438640	7.24836e+06	22017000	23765976	13057800	1.3693e+07	14616100	1.28853e+07	7.3435e+06	22891488	13375394	13750695	3.11724	1.82139	1.8725	1.64027	0.865041	0.904965	1.07718	0.836631	0.899135	2.10991	1.78588
284	-1.29675	-1.50283	-1.00456	Acta1; Actb; Actc1; Actg1; Actg2	ACTA1; ACTB; ACTC1; ACTG1; ACTG2	%317; %315; %317; %315; %316	P68136; P60711; P68035; P63259; P63269	1	actin, alpha skeletal muscle	http://www.phosphosite.org/proteinAction.do?id=23141&showAllSites=true	42; 42; 42; 42; 42	MQK*EITALAPSTMK	3	554.957	53	0.437373	51.4144	H	21659900	11427100	21756100	14475000	12981800	11575500	17647900	19315700	21659900	17254921	21756100	22581000	12981800	13427580	17647900	21247270	1.94574e+07	22168550	13204690	19447585	1.13934	0.678646	0.999495	0.188195	-0.559269	-0.000728708	-0.374895	-0.587679	-0.00655871	0.771161	0.665412
292	2.78791	2.24434	1.67479	Acta1; Actb; Actc1; Actg1; Actg2	ACTA1; ACTB; ACTC1; ACTG1; ACTG2	%317, %328; %315, %326; %317, %328; %315, %326; %316, %327	P68136; P60711; P68035; P63259; P63269	1	actin, alpha skeletal muscle	http://www.phosphosite.org/proteinAction.do?id=23141&showAllSites=true	42; 42; 42; 42; 42	MQK*EITALAPSTMK*IK	3	673.364	1	0.566715	54.1198	H	45978	26051	210750	90165	100714	81526	67349	69195	45978	39337	210750	140657	100714	94570.2	67349	76114.5	42657.5	175704	97642.1	71731.8	4.11894	2.28898	1.68157	2.04227	1.1947	0.749812	1.47918	1.16629	0.743982	2.78791	2.24434
293	2.78791	2.24434	1.67479	Acta1; Actb; Actc1; Actg1; Actg2	ACTA1; ACTB; ACTC1; ACTG1; ACTG2	%317, %330; %315, %328; %317, %330; %315, %328; %316, %329	P68136; P60711; P68035; P63259; P63269	1	actin, alpha skeletal muscle	http://www.phosphosite.org/proteinAction.do?id=23141&showAllSites=true	42; 42; 42; 42; 42	MQK*EITALAPSTMKIK*	3	673.364	2	0.566715	54.1198	H	45978	26051	210750	90165	100714	81526	67349	69195	45978	39337	210750	140657	100714	94570.2	67349	76114.5	42657.5	175704	97642.1	71731.8	4.11894	2.28898	1.68157	2.04227	1.1947	0.749812	1.47918	1.16629	0.743982	2.78791	2.24434
298	2.02859	1.63921	1.94545	Acta1; Actb; Actc1; Actg1; Actg2	ACTA1; ACTB; ACTC1; ACTG1; ACTG2	%328; %326; %328; %326; %327	P68136; P60711; P68035; P63259; P63269	1	actin, alpha skeletal muscle	http://www.phosphosite.org/proteinAction.do?id=23141&showAllSites=true	42; 42; 42; 42; 42	EITALAPSTMK*IK	3	506.285	57	0.479977	54.3163	H	29543300	14571100	79541600	48042400	45989700	34642100	51234500	44955400	29543300	22002361	79541600	74946144	45989700	40184836	51234500	4.94509e+07	2.57728e+07	77243872	43087268	50342720	2.9971	1.67181	1.95333	1.58357	0.741411	0.965932	1.02048	0.713001	0.960102	2.02859	1.63921
304	2.70629	2.46812	2.26723	Acta1; Actb; Actc1; Actg1; Actg2	ACTA1; ACTB; ACTC1; ACTG1; ACTG2	%328, %330; %326, %328; %328, %330; %326, %328; %327, %329	P68136; P60711; P68035; P63259; P63269	1	actin, alpha skeletal muscle	http://www.phosphosite.org/proteinAction.do?id=23141&showAllSites=true	42; 42; 42; 42; 42	EITALAPSTMK*IK*IIAPPER	4	602.59	13	0.469154	67.7656	A	406391	203924	1387960	941108	811535	850468	802182	748998	406391	307925	1387960	1.46813e+06	811535	986543	802182	823898	357158	1.42804e+06	899039	813040	3.99835	2.5172	2.27641	1.99941	1.33182	1.18676	1.43632	1.30341	1.18093	2.70629	2.46812
315	4.42937	4.46096	4.25504	Acta1; Actb; Actc1; Actg1; Actg2	ACTA1; ACTB; ACTC1; ACTG1; ACTG2	%330, 338; %328, 336; %330, 338; %328, 336; %329, 337	P68136; P60711; P68035; P63259; P63269	1	actin, alpha skeletal muscle	http://www.phosphosite.org/proteinAction.do?id=23141&showAllSites=true	42; 42; 42; 42; 42	EITALAPSTMKIK*IIAPPERK*	4	634.614	1	0.520793	62.6023	A	1954004	902192	10882895	6935485	7238500	6766945	7219070	6317393	1954004	1.36231e+06	10882895	1.08194e+07	7238500	7.84966e+06	7219070	6.94913e+06	1.65816e+06	1.08511e+07	7.54408e+06	7.0841e+06	6.54409	4.54968	4.27227	2.71019	2.18576	2.095	2.1471	2.15735	2.08917	4.42937	4.46096
329	6.97129	5.04734	3.45679	Acta1; Actb; Actc1; Actg1; Actg2	ACTA1; ACTB; ACTC1; ACTG1; ACTG2	%52; %50; %52; %50; %51	P68136; P60711; P68035; P63259; P63269	1	actin, alpha skeletal muscle	http://www.phosphosite.org/proteinAction.do?id=23141&showAllSites=true	42; 42; 42; 42; 42	HQGVMVGMGQK*DSYVGDEAQSKR	4	656.06	102	0.380414	42.5687	H	1541050	887725	12698300	10884700	7134380	6636930	4999630	4546820	1541050	1.34046e+06	12698300	16980132	7134380	7.69884e+06	4999630	5001502	1.44076e+06	14839216	7.41661e+06	5000566	10.2996	5.14772	3.47079	3.36452	2.36393	1.79526	2.80143	2.33552	1.78943	6.97129	5.04734
341	5.37598	3.56491	2.36813	Acta1; Actb; Actc1; Actg1; Actg2	ACTA1; ACTB; ACTC1; ACTG1; ACTG2	%52, %63; %50, %61; %52, %63; %50, %61; %51, %62	P68136; P60711; P68035; P63259; P63269	1	actin, alpha skeletal muscle	http://www.phosphosite.org/proteinAction.do?id=23141&showAllSites=true	42; 42; 42; 42; 42	HQGVMVGMGQK*DSYVGDEAQSK*R	4	684.571	23	0.402638	43.0519	H	1888173	1051286	14144366	8628959	6029569	5695774	4108102	3778130	1888173	1.58744e+06	14144366	1.34612e+07	6029569	6.6071e+06	4108102	4.15594e+06	1.73781e+06	1.38028e+07	6.31833e+06	4.13202e+06	7.94264	3.63581	2.37772	2.98962	1.86228	1.24958	2.42653	1.83387	1.24375	5.37598	3.56491
348	1.77841	2.1837	1.40271	Acta1; Actb; Actc1; Actg1; Actg2	ACTA1; ACTB; ACTC1; ACTG1; ACTG2	%63; %61; %63; %61; %62	P68136; P60711; P68035; P63259; P63269	1	actin, alpha skeletal muscle	http://www.phosphosite.org/proteinAction.do?id=23141&showAllSites=true	42; 42; 42; 42; 42	DSYVGDEAQSK*R	3	490.227	73	0.199909	30.3832	H	5405860	4066830	12575600	11386700	12639200	11273200	7782250	7709220	5405860	6.14091e+06	12575600	17763252	12639200	13076912	7782250	8480142	5.77339e+06	15169426	12858056	8131196	2.62747	2.22713	1.40839	1.39368	1.15518	0.49405	0.830587	1.12677	0.48822	1.77841	2.1837
365	-3.06074	-3.01058	-1.90806	Acta1; Actc1	ACTA1; ACTC1	%70; %70	P68136; P68035	1	actin, alpha skeletal muscle	http://www.phosphosite.org/proteinAction.do?id=23141&showAllSites=true	42; 42	ILTLK*YPIEHGIITNWDDMEKIWHHTFYNELR	5	828.822	30	0.336573	108.069	H	1337230	1005050	683422	445274	564255	347309	881796	564061	1337230	1.51763e+06	683422	694627	564255	402878	881796	620467	1.42743e+06	689025	483567	751132	0.482704	0.338768	0.526213	-1.05079	-1.56163	-0.92628	-1.61388	-1.59004	-0.93211	0.326718	0.332162
229	2.04371	1.47658	1.18808	Acta1; Actc1; Actg2	ACTA1; ACTC1; ACTG2	%115; %115; %114	P68136; P68035; P63269	1	actin, alpha skeletal muscle	http://www.phosphosite.org/proteinAction.do?id=23141&showAllSites=true	42; 42; 42	VAPEEHPTLLTEAPLNPK*ANR	4	603.572	17	0.464735	54.5219	H	1860170	939990	5080550	3090950	2589950	2024910	1824860	1897550	1860170	1.41938e+06	5080550	4821882	2589950	2.3489e+06	1824860	2.08731e+06	1.63978e+06	4951216	2.46942e+06	1.95608e+06	3.01944	1.50595	1.1929	1.59428	0.590674	0.254467	1.03119	0.562264	0.248637	2.04371	1.47658
233	1.54291	1.30384	1.45043	Acta1; Actc1; Actg2	ACTA1; ACTC1; ACTG2	120; 120; 119	P68136; P68035; P63269	1	actin, alpha skeletal muscle	http://www.phosphosite.org/proteinAction.do?id=23141&showAllSites=true	42; 42; 42	VAPEEHPTLLTEAPLNPKANREK*	5	534.487	3	0.527026	49.7938	H	272438	124510	530847	332539	317994	253704	338801	301591	272438	188010	530847	518761	317994	294297	338801	331750	230224	524804	306145	335276	2.27954	1.32977	1.4563	1.18874	0.411178	0.542309	0.62565	0.382768	0.536479	1.54291	1.30384
269	1.67414	2.25466	2.32718	Acta1; Actc1; Actg2	ACTA1; ACTC1; ACTG2	%215; %215; %214	P68136; P68035; P63269	1	actin, alpha skeletal muscle	http://www.phosphosite.org/proteinAction.do?id=23141&showAllSites=true	42; 42; 42	DIK*EKLCYVALDFENEMATAASSSSLEK	4	816.642	2	0.492648	104.51	A	1057810	552449	2668141	1289484	2160179	1888348	2505458	1741285	1057810	834198	2668141	2.0116e+06	2160179	2.19048e+06	2505458	1.91541e+06	946004	2.33987e+06	2.17533e+06	2.21044e+06	2.47342	2.29949	2.3366	1.30651	1.20132	1.22441	0.743419	1.17291	1.21858	1.67414	2.25466
271	1.28406	1.54869	-1.03264	Acta1; Actc1; Actg2	ACTA1; ACTC1; ACTG2	217; 217; 216	P68136; P68035; P63269	1	actin, alpha skeletal muscle	http://www.phosphosite.org/proteinAction.do?id=23141&showAllSites=true	42; 42; 42	EK*LCYVALDFENEMATAASSSSLEK	3	969.784	3	0.653812	92.1206	H	249816	91856	286245	288985	256308	308064	211924	150763	249816	138703	286245	450817	256308	357354	211924	165839	194259	368531	306831	188882	1.89711	1.57949	0.972317	0.923802	0.659461	-0.040501	0.360712	0.631051	-0.046331	1.28406	1.54869
272	N.D	1.17129	-1.13308	Acta1; Actc1; Actg2	ACTA1; ACTC1; ACTG2	240; 240; 239	P68136; P68035; P63269	1	actin, alpha skeletal muscle	http://www.phosphosite.org/proteinAction.do?id=23141&showAllSites=true	42; 42; 42	LCYVALDFENEMATAASSSSLEK*SYELPDGQVITIGNER	4	1106.27	1	0.943766	99.0409	H		34673			18357	92009	40846	47220		52356.2			18357	106730	40846	51942	52356.2		62543.7	46394		1.19458	0.886122		0.256504	-0.174423		0.228094	-0.180253		1.17129
273	-1.2582	-1.03439	1.01373	Acta1; Actc1; Actg2	ACTA1; ACTC1; ACTG2	286; 286; 285	P68136; P68035; P63269	1	actin, alpha skeletal muscle	http://www.phosphosite.org/proteinAction.do?id=23141&showAllSites=true	42; 42; 42	CPETLFQPSFIGMESAGIHETTYNSIMK*CDIDIR	4	1019.47	17	0.478725	88.8539	H	72750	35953	66362	53085	66626	50545	66601	57003	72750	54289	66362	82812.6	66626	58632.2	66601	62703.3	63519.5	74587.3	62629.1	64652.2	1.17424	0.985982	1.01783	0.23173	-0.0203667	0.0254985	-0.33136	-0.0487767	0.0196685	0.794787	0.966756
369	-2.29211	-3.31375	-2.38152	Actb; Actg1	ACTB; ACTG1	%291; %291	P60711; P63259	0	actin, cytoplasmic 1	http://www.phosphosite.org/proteinAction.do?id=23142&showAllSites=true	42; 42	K*DLYANTVLSGGTTMYPGIADR	3	819.741	2	0.316395	69.137	H	74243	70357	37187	50735		23943	27831	43873	74243	106239	37187	79146.6		27773.9	27831	48260.3	90241	58166.8	27773.9	38045.7	0.644572	0.307774	0.4216	-0.633588	-1.70005	-1.24605	-1.19668	-1.72846	-1.25188	0.436279	0.301773
370	1.19275	-2.67208	-1.13468	Actc1; Actg2	ACTC1; ACTG2	%293; %292	P68035; P63269	0	actin, alpha cardiac muscle 1	http://www.phosphosite.org/proteinAction.do?id=7707702&showAllSites=true	42; 42	K*DLYANNVLSGGTTMYPGIADR	3	824.072	8	0.636663	67.4867	H	45258	54277	140867	53407	23738	21395	61866	46095	45258	81958.3	140867	83314.9	23738	24818.2	61866	50704.5	63608.1	112091	24278.1	56285.2	1.76221	0.381682	0.884875	0.817387	-1.38956	-0.176454	0.254297	-1.41797	-0.182284	1.19275	0.37424
372	-1.72344	-1.65068	-1.64804	Actn1; Actn2	ACTN1; ACTN2	%106; %113	Q9Z1P2; XP_001061664	0	alpha-actinin-1	http://www.phosphosite.org/proteinAction.do?id=3912&showAllSites=true	103; 107	GVK*LVSIGAEEIVDGNVK	3	647.693	8	0.267106	69.0046	H	293064	206912	251446	171553	164211	180951	186110	166167	293064	312437	251446	267623	164211	209903	186110	182784	302751	259534	187057	184447	0.857255	0.617859	0.609237	-0.222204	-0.694651	-0.714924	-0.785294	-0.723061	-0.720754	0.580234	0.605811
381	2.18146	2.01453	3.47317	Actn1; Actn2; Actn3; Actn4	ACTN1; ACTN2; ACTN3; ACTN4	%331; %365; %319; %350	Q9Z1P2; XP_001061664; Q8K551; Q9QXQ0	0	alpha-actinin-1	http://www.phosphosite.org/proteinAction.do?id=3912&showAllSites=true	103; 107; 101; 105	VQEK*CQLEINFNTLQTK	3	736.376	80	0.312651	64.1483	A	284559559	187368636	916729960	584779355	546171134	534293432	1010878553	880070540	284559559	2.82927e+08	916729960	9.12256e+08	546171134	6.1978e+08	1010878553	9.68078e+08	2.83743e+08	9.14493e+08	5.82976e+08	9.89478e+08	3.22296	2.05459	3.48723	1.68839	1.03885	1.80208	1.1253	1.01044	1.79625	2.18146	2.01453
392	2.32357	1.65023	1.36442	Actn1; Actn2; Actn3; Actn4	ACTN1; ACTN2; ACTN3; ACTN4	%331, 344; %365, 378; %319, 332; %350, 363	Q9Z1P2; XP_001061664; Q8K551; Q9QXQ0	0	alpha-actinin-1	http://www.phosphosite.org/proteinAction.do?id=3912&showAllSites=true	103; 107; 101; 105	VQEK*CQLEINFNTLQTK*LR	3	864.118	1	0.516395	72.9699	A	224102		891726	414692	314147	379484	325337	262435	224102		891726	646920	314147	440201	325337	288678	224102	769323	377174	307008	3.43291	1.68305	1.36995	1.77943	0.751076	0.45412	1.21634	0.722666	0.44829	2.32357	1.65023
393	1.65806	1.92709	2.71282	Actn1; Actn2; Actn3; Actn4	ACTN1; ACTN2; ACTN3; ACTN4	344; 378; 332; 363	Q9Z1P2; XP_001061664; Q8K551; Q9QXQ0	0	alpha-actinin-1	http://www.phosphosite.org/proteinAction.do?id=3912&showAllSites=true	103; 107; 101; 105	CQLEINFNTLQTK*LR	3	664.683	7	0.251193	76.5304	H	228665	187732	600444	419314	506806	430828	742125	593496	228665	283475	600444	654130	506806	499760	742125	652846	256070	627287	503283	697485	2.44967	1.96541	2.72381	1.29259	0.974831	1.44562	0.729496	0.946421	1.43979	1.65806	1.92709
395	1.65461	1.29953	1.67721	Actn1; Actn2; Actn3; Actn4	ACTN1; ACTN2; ACTN3; ACTN4	%35; %42; %23; %54	Q9Z1P2; XP_001061664; Q8K551; Q9QXQ0	0	alpha-actinin-1	http://www.phosphosite.org/proteinAction.do?id=3912&showAllSites=true	103; 107; 101; 105	K*TFTAWCNSHLR	3	545.6	15	0.361569	46.8801	H	2079650	1331040	5194040	3078910	2750070	2301790	3619850	2969910	2079650	2.00987e+06	5194040	4.8031e+06	2750070	2.67008e+06	3619850	3.2669e+06	2.04476e+06	4.99857e+06	2.71007e+06	3.44338e+06	2.44458	1.32537	1.684	1.28958	0.4064	0.751892	0.726494	0.37799	0.746062	1.65461	1.29953
373	1.60415	1.38745	2.63669	Actn1; Actn2; Actn4	ACTN1; ACTN2; ACTN4	327, %331; 361, %365; 346, %350	Q9Z1P2; XP_001061664; Q9QXQ0	1	alpha-actinin-1	http://www.phosphosite.org/proteinAction.do?id=3912&showAllSites=true	103; 107; 105	HKPPK*VQEK*CQLEINFNTLQTK	4	727.883	4	0.469727	52.7935	H	24008	14479	61005	30584	34621	26111	75719	41563	24008	21863.3	61005	47711	34621	30288.8	75719	45719.3	22935.6	54358	32454.9	60719.2	2.37002	1.41504	2.64737	1.2449	0.500844	1.40456	0.681811	0.472434	1.39873	1.60415	1.38745
396	2.58324	2.289	1.30972	Actn1; Actn2; Actn4	ACTN1; ACTN2; ACTN4	376; 410; 395	Q9Z1P2; XP_001061664; Q9QXQ0	1	alpha-actinin-1	http://www.phosphosite.org/proteinAction.do?id=3912&showAllSites=true	103; 107; 105	LEQAEK*GYEEWLLNEIR	3	745.375	2	0.41537	85.0498	H	669045	432327	2724545	1487440	1271105	1564482	603182	1031899	669045	652814	2724545	2.32041e+06	1271105	1.8148e+06	603182	1.13509e+06	660929	2.52248e+06	1.54295e+06	869135	3.81656	2.33452	1.31502	1.93227	1.22313	0.395085	1.36918	1.19472	0.389255	2.58324	2.289
398	6.7408	7.06909	6.87331	Actn1; Actn2; Actn4	ACTN1; ACTN2; ACTN4	436; 470; 455	Q9Z1P2; XP_001061664; Q9QXQ0	1	alpha-actinin-1	http://www.phosphosite.org/proteinAction.do?id=3912&showAllSites=true	103; 107; 105	K*HEAFESDLAAHQDR	4	467.723	4	0.514081	34.8177	H	12670	6160	108122	70958	102763	47970	99972	46961	12670	9301.6	108122	110694	102763	55645.2	99972	51657.1	10985.8	109408	79204.1	75814.6	9.95906	7.20968	6.90114	3.31601	2.84994	2.78683	2.75292	2.82153	2.781	6.7408	7.06909
401	1.10458	1.73686	2.59761	Actn2	ACTN2	%102	XP_001061664	1	actinin alpha 2	http://www.phosphosite.org/proteinAction.do?id=6787854&showAllSites=true	107	IANVNK*ALDYIASK	3	545.302	16	0.427048	65.5317	H	979420	525102	1499790	892649	1787510	1165500	2271390	2137330	979420	792904	1499790	1.39253e+06	1787510	1351980	2271390	2351063	886162	1.44616e+06	1569745	2.31123e+06	1.63194	1.7714	2.60813	0.706586	0.824888	1.38302	0.143496	0.796478	1.37719	1.10458	1.73686
402	2.94211	1.98856	2.09391	Actn2	ACTN2	%102, 110	XP_001061664	1	actinin alpha 2	http://www.phosphosite.org/proteinAction.do?id=6787854&showAllSites=true	107	IANVNK*ALDYIASK*GVK	4	508.785	3	0.512089	68.0484	A	14853	9301	72583	33992	32963	22107	28481	29339	14853	14044.5	72583	53027.5	32963	25644.1	28481	32272.9	14448.8	62805.3	29303.6	30377	4.34676	2.0281	2.10239	2.11994	1.02013	1.07203	1.55685	0.991721	1.0662	2.94211	1.98856
404	3.15651	4.04966	4.2786	Actn2	ACTN2	110	XP_001061664	1	actinin alpha 2	http://www.phosphosite.org/proteinAction.do?id=6787854&showAllSites=true	107	ALDYIASK*GVK	3	426.907	8	0.289113	43.3257	H	240573	158906	1073700	748217	998476	850146	1008200	960076	240573	239948	1073700	1.16722e+06	998476	986169	1008200	1.05608e+06	240261	1.12046e+06	992323	1.03214e+06	4.66352	4.13019	4.29593	2.22142	2.04621	2.10297	1.65833	2.0178	2.09714	3.15651	4.04966
407	-2.10262	-1.71523	-3.51035	Actn2	ACTN2	202	XP_001061664	1	actinin alpha 2	http://www.phosphosite.org/proteinAction.do?id=6787854&showAllSites=true	107	HRPDLIDYSK*LNKDDPIGNINLAM#EIAEK	5	691.355	6	0.47426	75.6301	H	61312	48848	50263	28620	50917	25343		17561	61312	73760.5	50263	44647.2	50917	29397.9		19317.1	67536.2	47455.1	40157.4	19317.1	0.702661	0.594606	0.286026	-0.509099	-0.749995	-1.80578	-1.07219	-0.778405	-1.81161	0.475597	0.583011
413	-1.08405	-1.03761	-1.31195	Actn2	ACTN2	205	XP_001061664	1	actinin alpha 2	http://www.phosphosite.org/proteinAction.do?id=6787854&showAllSites=true	107	LNK*DDPIGNINLAMEIAEK	3	738.048	20	0.400316	81.4488	H	275940	154186	352245	218675	288194	182652	207526	165304	275940	232821	352245	341133	288194	211876	207526	181834	254380	346689	250035	194680	1.36288	0.982918	0.765311	0.446654	-0.0248567	-0.385882	-0.116436	-0.0532667	-0.391712	0.922464	0.963752
414	-1.79763	-2.61324	-2.12363	Actn2	ACTN2	221	XP_001061664	1	actinin alpha 2	http://www.phosphosite.org/proteinAction.do?id=6787854&showAllSites=true	107	HRPDLIDYSKLNKDDPIGNINLAMEIAEK*HLDIPK	5	828.837	18	0.849889	90.1597	H	94841	23639	47290	38458	24975	22388	29816	29001	94841	35694.9	47290	59994.5	24975	25970.1	29816	31901.1	65267.9	53642.2	25472.5	30858.6	0.821877	0.390276	0.472798	-0.283005	-1.35743	-1.0807	-0.846095	-1.38584	-1.08653	0.556288	0.382666
423	-1.09439	-1.09213	-1.61539	Actn2	ACTN2	227	XP_001061664	1	actinin alpha 2	http://www.phosphosite.org/proteinAction.do?id=6787854&showAllSites=true	107	LNKDDPIGNINLAMEIAEKHLDIPK*	5	583.912	10	0.591529	91.4452	H	566487	232353	626422	392304	515922	293741	321512	226057	566487	350853	626422	611994	515922	340740	321512	248663	458670	619208	428331	285087	1.35001	0.933854	0.621552	0.432968	-0.0987312	-0.686053	-0.130122	-0.127141	-0.691883	0.913754	0.915644
425	-1.11243	-1.39605	1.15214	Actn2	ACTN2	%239	XP_001061664	1	actinin alpha 2	http://www.phosphosite.org/proteinAction.do?id=6787854&showAllSites=true	107	MLDAEDIVNTPK*PDER	3	652.983	1	0.836509	57.9986	H	340663	192759	599112	153777	230371	199259	382718	316426	340663	291066	599112	239892	230371	231140	382718	348069	315865	419502	230756	365393	1.32811	0.730553	1.1568	0.409372	-0.45294	0.210144	-0.153718	-0.48135	0.204314	0.898931	0.716307
426	1.96663	1.37016	1.37259	Actn2	ACTN2	%298	XP_001061664	1	actinin alpha 2	http://www.phosphosite.org/proteinAction.do?id=6787854&showAllSites=true	107	ICK*VLAVNQENER	3	562.958	8	0.259162	40.22	H	313142	216147	883874	624552	422202	406446	479813	365041	313142	326382	883874	974301	422202	471477	479813	401545	319762	929088	446840	440679	2.90556	1.39741	1.37815	1.53882	0.482759	0.46273	0.975726	0.454349	0.4569	1.96663	1.37016
428	3.28866	2.97713	2.86405	Actn2	ACTN2	%338	XP_001061664	1	actinin alpha 2	http://www.phosphosite.org/proteinAction.do?id=6787854&showAllSites=true	107	TPEK*TMQAMQK	3	469.564	14	0.423591	32.2692	H	151649	94411	776530	418569	464258	369881	410563	395892	151649	142561	776530	652968	464258	429062	410563	435481	147105	714749	446660	423022	4.85877	3.03634	2.87565	2.28059	1.60233	1.52389	1.7175	1.57392	1.51806	3.28866	2.97713
431	1.52692	1.85501	1.42016	Actn2	ACTN2	345	XP_001061664	1	actinin alpha 2	http://www.phosphosite.org/proteinAction.do?id=6787854&showAllSites=true	107	TMQAMQK*K	2	540.27	5	0.374483	24.2729	A	141627	103107	351756	204468	290525	234458	180367	221439	141627	155692	351756	318970	290525	271971	180367	243583	148659	335363	281248	211975	2.25592	1.8919	1.42591	1.17371	0.919834	0.511884	0.610624	0.891424	0.506054	1.52692	1.85501
432	1.52692	1.85501	1.42016	Actn2	ACTN2	%346	XP_001061664	1	actinin alpha 2	http://www.phosphosite.org/proteinAction.do?id=6787854&showAllSites=true	107	TMQAMQKK*	2	540.27	3	0.374483	24.2729	A	141627	103107	351756	204468	290525	234458	180367	221439	141627	155692	351756	318970	290525	271971	180367	243583	148659	335363	281248	211975	2.25592	1.8919	1.42591	1.17371	0.919834	0.511884	0.610624	0.891424	0.506054	1.52692	1.85501
433	1.5156	2.70834	2.3122	Actn2	ACTN2	358, 361	XP_001061664	1	actinin alpha 2	http://www.phosphosite.org/proteinAction.do?id=6787854&showAllSites=true	107	KHK*PPK*VQEK	3	482.944	1	0.445992	19.7	H	3660	1905	4194	6694	7374	9208	9565	5100	3660	2876.55	4194	10442.6	7374	10681.3	9565	5610	3268.28	7318.32	9027.64	7587.5	2.2392	2.7622	2.32156	1.16298	1.46582	1.2151	0.599893	1.43741	1.20927	1.5156	2.70834
434	1.3833	3.2133	-1.04826	Actn2	ACTN2	361	XP_001061664	1	actinin alpha 2	http://www.phosphosite.org/proteinAction.do?id=6787854&showAllSites=true	107	KHKPPK*VQEK	2	666.891	2	0.779472	19.6686	H	6995	2024		6584	18701	12275	6214	3103	6995	3056.24		10271	18701	14239	6214	3413.3	5025.62	10271	16470	4813.65	2.04374	3.27721	0.957822	1.03121	1.71247	-0.0621703	0.468119	1.68406	-0.0680003	1.3833	3.2133
436	N.D	N.D	N.D	Actn2	ACTN2	361, %365	XP_001061664	1	actinin alpha 2	http://www.phosphosite.org/proteinAction.do?id=6787854&showAllSites=true	107	KHKPPK*VQEK*CQLEINFNTLQTK	4	759.907	5	0.405172	49.8101	H			36499		16659	17412	31581	17515			36499		16659	20197.9	31581	19266.5		36499	18428.5	25423.8
440	1.51898	1.35135	1.71616	Actn2	ACTN2	%365	XP_001061664	1	actinin alpha 2	http://www.phosphosite.org/proteinAction.do?id=6787854&showAllSites=true	107	KHKPPKVQEK*CQLEINFNTLQTK	5	585.318	8	0.793067	49.8213	H	128606	45956	308790	86896	140675	113976	156074	168273	128606	69393.6	308790	135558	140675	132212	156074	185100	98999.8	222174	136444	170587	2.24419	1.37822	1.72311	1.16619	0.462807	0.785012	0.603102	0.434397	0.779182	1.51898	1.35135
441	-1.85545	N.D	-1.77333	Actn2	ACTN2	%38	XP_001061664	1	actinin alpha 2	http://www.phosphosite.org/proteinAction.do?id=6787854&showAllSites=true	107	NYVYDEDEYMIQEEEWDRDLLLDPAWEK*QQR	4	1033.97	1	0.449193	89.7602	H		25881	34425	17828			22127			39080.3	34425	27811.7			22127		39080.3	31118.3		22127	0.796266		0.566193	-0.328677		-0.820634	-0.891767		-0.826464	0.538954
444	3.00711	4.01804	3.11659	Actn2	ACTN2	393	XP_001061664	1	actinin alpha 2	http://www.phosphosite.org/proteinAction.do?id=6787854&showAllSites=true	107	ISNRPAFMPSEGK*MVSDIAGAWQR	4	691.343	10	0.441245	77.6471	H	251985	216406	1253950	844457	1474690	773300	999209	738044	251985	326773	1253950	1.31735e+06	1474690	897028	999209	811848	289379	1.28565e+06	1185859	905529	4.44279	4.09794	3.12921	2.15147	2.0349	1.6458	1.58838	2.00649	1.63997	3.00711	4.01804
446	3.78497	3.4591	3.46608	Actn2	ACTN2	%432	XP_001061664	1	actinin alpha 2	http://www.phosphosite.org/proteinAction.do?id=6787854&showAllSites=true	107	LEHLAEK*FR	3	419.563	7	0.14476	39.8355	H	297176	241987	1450770	1445110	1077620	1086100	1133250	1065990	297176	365400	1450770	2.25437e+06	1077620	1259876	1133250	1172589	331288	1.85257e+06	1168748	1.15292e+06	5.59202	3.52789	3.48011	2.48337	1.81881	1.79913	1.92028	1.7904	1.7933	3.78497	3.4591
449	2.57528	2.13789	2.16224	Actn2	ACTN2	%436	XP_001061664	1	actinin alpha 2	http://www.phosphosite.org/proteinAction.do?id=6787854&showAllSites=true	107	QK*ASTHETWAYGK	3	540.93	6	0.549302	32.9646	H	113940	66723	379538	280334	309811	136469	248908	197442	113940	100752	379538	437321	309811	158304	248908	217186	107346	408430	234058	233047	3.8048	2.18041	2.17099	1.92782	1.1246	1.11835	1.36473	1.09619	1.11252	2.57528	2.13789
451	7.57686	9.16547	7.09322	Actn2	ACTN2	%447	XP_001061664	1	actinin alpha 2	http://www.phosphosite.org/proteinAction.do?id=6787854&showAllSites=true	107	ASTHETWAYGK*EQILLQK	4	555.038	38	0.472605	58.994	H	169748	84712	1683220	1056990	1683040	947793	1042410	979573	169748	127915	1683220	1.6489e+06	1683040	1.09944e+06	1042410	1.07753e+06	148832	1.66606e+06	1.39124e+06	1.05997e+06	11.1943	9.34775	7.12194	3.48469	3.22462	2.83227	2.9216	3.19621	2.82644	7.57686	9.16547
459	4.42857	7.98379	5.27429	Actn2	ACTN2	%454	XP_001061664	1	actinin alpha 2	http://www.phosphosite.org/proteinAction.do?id=6787854&showAllSites=true	107	ASTHETWAYGKEQILLQK*DYESASLTEVR	5	694.347	3	0.429756	70.0582	H	308782	176509	1882840	1206000	2892920	1544470	1691230	1232190	308782	266529	1882840	1881360	2892920	1.79159e+06	1691230	1355409	287655	1882100	2.34225e+06	1.52332e+06	6.5429	8.14257	5.29564	2.70993	3.02548	2.40481	2.14684	2.99707	2.39898	4.42857	7.98379
462	3.24377	2.27806	1.59845	Actn2	ACTN2	512	XP_001061664	1	actinin alpha 2	http://www.phosphosite.org/proteinAction.do?id=6787854&showAllSites=true	107	CQK*ICDQWDR	3	508.222	13	0.43279	40.8343	H	263703	145351	900784	906950	694524	369042	395962	345007	263703	219480	900784	1414842	694524	428089	395962	379508	241592	1157813	561306	387735	4.79244	2.32337	1.60492	2.26076	1.21622	0.682501	1.69767	1.18781	0.676671	3.24377	2.27806
466	1.68599	1.16683	-1.24755	Actn2	ACTN2	550	XP_001061664	1	actinin alpha 2	http://www.phosphosite.org/proteinAction.do?id=6787854&showAllSites=true	107	LLETIDQLHLEFAK*R	4	485.77	2	0.375518	72.0531	H	156471		409116	237436	174425	170678	126258	114184	156471		409116	370400	174425	197986	126258	125602	156471	389758	186206	125930	2.49093	1.19003	0.804815	1.31668	0.251002	-0.313271	0.753594	0.222592	-0.319101	1.68599	1.16683
469	1.55268	-1.35672	-1.43408	Actn2	ACTN2	611	XP_001061664	1	actinin alpha 2	http://www.phosphosite.org/proteinAction.do?id=6787854&showAllSites=true	107	QSILAIQNEVEK*VIQSYSIR	3	811.443	16	0.425704	105.712	H	360046	207440	840252	451432	252521	218624	240224	210148	360046	313234	840252	704234	252521	253604	240224	231163	336640	772243	253062	235693	2.29397	0.75173	0.700134	1.19785	-0.411714	-0.514296	0.634757	-0.440124	-0.520126	1.55268	0.737071
472	4.54522	11.6678	10.7634	Actn2	ACTN2	637	XP_001061664	1	actinin alpha 2	http://www.phosphosite.org/proteinAction.do?id=6787854&showAllSites=true	107	NK*WDKVK	3	344.526	6	0.103855	27.3224	A	2795537	2413036	18103941	16113485	38244235	33087467	33537678	32773771	2795537	3.64368e+06	18103941	2.5137e+07	38244235	3.83815e+07	33537678	3.60511e+07	3.21961e+06	2.16205e+07	3.83128e+07	3.47944e+07	6.71525	11.8998	10.807	2.74744	3.57287	3.4339	2.18435	3.54446	3.42807	4.54522	11.6678
477	3.35912	2.38245	2.17071	Actn2	ACTN2	642	XP_001061664	1	actinin alpha 2	http://www.phosphosite.org/proteinAction.do?id=6787854&showAllSites=true	107	VK*QLVPVRDQSLQEELAR	4	556.312	12	0.335402	56.0087	A	841876	519100	3651923	2830950	1732406	1911912	1524019	1835660	841876	783841	3651923	4416282	1732406	2.21782e+06	1524019	2.01923e+06	812858	4.0341e+06	1.97511e+06	1.77162e+06	4.96286	2.42983	2.1795	2.31117	1.28086	1.124	1.74808	1.25245	1.11817	3.35912	2.38245
482	2.12922	4.88406	5.07693	Actn2	ACTN2	683	XP_001061664	1	actinin alpha 2	http://www.phosphosite.org/proteinAction.do?id=6787854&showAllSites=true	107	RQFAAQANAIGPWIQNK*MEEIAR	4	689.857	21	0.149809	84.3902	H	57149	46201	174643	143971	282800	301186	302797	312853	57149	69763.5	174643	224595	282800	349376	302797	344138	63456.3	199619	316088	323468	3.14577	4.98119	5.09749	1.65341	2.31649	2.34979	1.09032	2.28808	2.34396	2.12922	4.88406
486	1.7062	1.32343	1.35338	Actn2	ACTN2	706	XP_001061664	1	actinin alpha 2	http://www.phosphosite.org/proteinAction.do?id=6787854&showAllSites=true	107	SSIQITGALEDQMNQLK*QYEHNIINYK	4	823.912	2	0.56617	92.4752	H	104705	82830	347250	148700	137450	148874	169246	129992	104705	125073	347250	231972	137450	172694	169246	142991	114889	289611	155072	156119	2.52079	1.34975	1.35886	1.33387	0.432695	0.4424	0.770784	0.404285	0.43657	1.7062	1.32343
487	-5.51949	-3.55717	-1.64536	Actn2	ACTN2	71	XP_001061664	1	actinin alpha 2	http://www.phosphosite.org/proteinAction.do?id=6787854&showAllSites=true	107	GLK*LMLLLEVISGERLPKPDR	4	623.616	1	0.313511	96.55	A	1222045	778543	254025	248567	333741	304910	696964	696502	1222045	1.1756e+06	254025	387765	333741	353696	696964	766152	1.19882e+06	320895	343718	731558	0.267675	0.286713	0.610231	-1.90145	-1.80232	-0.712574	-2.46454	-1.83073	-0.718404	0.181176	0.281122
489	1.30524	-1.25269	1.11284	Actn2	ACTN2	%775	XP_001061664	1	actinin alpha 2	http://www.phosphosite.org/proteinAction.do?id=6787854&showAllSites=true	107	DAK*GITQEQMNEFR	3	594.281	13	0.637302	52.1102	H	888448	557135	2096840	794076	753987	564031	973737	871786	888448	841274	2096840	1.23876e+06	753987	654276	973737	958965	864861	1.6678e+06	704131	966351	1.9284	0.814156	1.11735	0.947406	-0.296623	0.160079	0.384316	-0.325033	0.154249	1.30524	0.79828
490	1.44389	1.05684	-1.01703	Actn2	ACTN2	796	XP_001061664	1	actinin alpha 2	http://www.phosphosite.org/proteinAction.do?id=6787854&showAllSites=true	107	K*NGLMDHEDFR	3	492.561	2	0.286977	39.6447	H	214560	149920	354832	375512	268721	178059	240059	177503	214560	226379	354832	585799	268721	206548	240059	195253	220470	470315	237635	217656	2.13324	1.07786	0.987239	1.09305	0.108166	-0.018529	0.529959	0.0797559	-0.024359	1.44389	1.05684
491	-3.08053	-1.50895	1.43627	Actn2	ACTN2	86	XP_001061664	1	actinin alpha 2	http://www.phosphosite.org/proteinAction.do?id=6787854&showAllSites=true	107	LMLLLEVISGERLPK*PDR	4	549.066	4	0.385196	90.5792	A	2614380	2177691	1496187	855616	1934788	1771370	4908463	3276097	2614380	3.28831e+06	1496187	1.33476e+06	1934788	2.05479e+06	4908463	3.60371e+06	2.95135e+06	1.41547e+06	1.99479e+06	4.25608e+06	0.479603	0.675891	1.44208	-1.06009	-0.565138	0.528154	-1.62318	-0.593548	0.522324	0.32462	0.662711
492	1.78053	1.49845	2.04611	Actn2	ACTN2	%869	XP_001061664	1	actinin alpha 2	http://www.phosphosite.org/proteinAction.do?id=6787854&showAllSites=true	107	ILASDK*PYILAEELR	3	615.675	3	0.527578	73.0915	H	234790	145522	698288	318843	321162	321956	431382	456724	234790	219738	698288	497395	321162	373469	431382	502396	227264	597842	347315	466889	2.6306	1.52825	2.05439	1.39539	0.611877	1.03871	0.832303	0.583467	1.03288	1.78053	1.49845
499	1.15649	1.36524	1.43914	Actn2	ACTN2	%891	XP_001061664	1	actinin alpha 2	http://www.phosphosite.org/proteinAction.do?id=6787854&showAllSites=true	107	RELPPDQAQYCIK*R	3	629.988	61	0.177339	39.4517	H	94381	121445	198609	176913	195071	165245	209784	174158	94381	183382	198609	275984	195071	191684	209784	191574	138881	237297	193378	200679	1.70863	1.39239	1.44497	0.772837	0.477567	0.531035	0.209747	0.449157	0.525205	1.15649	1.36524
463	1.53932	1.90511	-1.03985	Actn2; Actn3	ACTN2; ACTN3	526; 480	XP_001061664; Q8K551	0	actinin alpha 2	http://www.phosphosite.org/proteinAction.do?id=6787854&showAllSites=true	107; 101	LGTLTQK*R	2	515.804	3	0.386625	28.1085	H	36288		87323	49828	70733	60588	37413	29695	36288		87323	77731.7	70733	70282.1	37413	32664.5	36288	82527.3	70507.5	35038.8	2.27423	1.943	0.965574	1.18538	0.958285	-0.0505412	0.62229	0.929875	-0.0563712	1.53932	1.90511
464	-1.90389	-2.04048	-1.23396	Actn2; Actn3	ACTN2; ACTN3	%54; %35	XP_001061664; Q8K551	0	actinin alpha 2	http://www.phosphosite.org/proteinAction.do?id=6787854&showAllSites=true	107; 101	K*AGTQIENIEEDFRNGLK	3	726.038	7	0.458835	70.4051	H	312291	226458	282728	144210	121465	177192	240905	264945	312291	341952	282728	224968	121465	205543	240905	291440	327121	253848	163504	266172	0.776005	0.499826	0.813681	-0.365862	-1.0005	-0.297465	-0.928952	-1.02891	-0.303295	0.52524	0.49008
508	1.84007	4.04198	4.48355	Actn2; Actn3	ACTN2; ACTN3	96; 77	XP_001061664; Q8K551	0	actinin alpha 2	http://www.phosphosite.org/proteinAction.do?id=6787854&showAllSites=true	107; 101	FHK*IANVNK	3	395.556	13	0.372776	27.4439	H	1181350	783698	3071290	2152200	5284870	3847780	6486840	3780460	1181350	1.18338e+06	3071290	3357432	5284870	4.46342e+06	6486840	4.15851e+06	1.18237e+06	3214361	4.87415e+06	5322673	2.71858	4.12236	4.50171	1.44285	2.04347	2.17047	0.879764	2.01506	2.16464	1.84007	4.04198
509	2.33192	2.26998	1.38222	Actn3	ACTN3	%390	Q8K551	0	alpha-actinin-3	http://www.phosphosite.org/proteinAction.do?id=9509145&showAllSites=true	101	FQQK*ASLHEAWTR	3	572.625	4	0.562278	42.6574	H	58058	25025	179471	96629	122842	85390	72748	54789	58058	37787.8	179471	150741	122842	99052.4	72748	60267.9	47922.9	165106	110947	66507.9	3.44525	2.31512	1.38781	1.78461	1.21109	0.472812	1.22152	1.18268	0.466982	2.33192	2.26998
510	-3.08053	-1.50895	1.43627	Actn3	ACTN3	70	Q8K551	0	alpha-actinin-3	http://www.phosphosite.org/proteinAction.do?id=9509145&showAllSites=true	101	LMLLLEVISGERLPRPDK*	4	549.066	2	0.385196	90.5792	A	2614380	2177691	1496187	855616	1934788	1771370	4908463	3276097	2614380	3.28831e+06	1496187	1.33476e+06	1934788	2.05479e+06	4908463	3.60371e+06	2.95135e+06	1.41547e+06	1.99479e+06	4.25608e+06	0.479603	0.675891	1.44208	-1.06009	-0.565138	0.528154	-1.62318	-0.593548	0.522324	0.32462	0.662711
622	2.58183	2.37297	-1.06516	Des	desmin	%192	P48675	1	desmin	http://www.phosphosite.org/proteinAction.do?id=13784&showAllSites=true	53	AK*LQEEIQLR	3	447.921	24	0.585162	48.0851	H	418357	173474	1175200	910128	811450	719821	298893	311255	418357	261946	1175200	1.4198e+06	811450	834992	298893	342380	340151	1.2975e+06	823221	320637	3.81448	2.42016	0.94263	1.93149	1.2751	-0.0852371	1.3684	1.24669	-0.0910671	2.58183	2.37297
627	1.0525	-1.151	-1.60825	Des	desmin	239	P48675	1	desmin	http://www.phosphosite.org/proteinAction.do?id=13784&showAllSites=true	53	IESLNEEIAFLK*K	3	549.97	3	0.411806	72.3077	H	80739	110034	193323	122173	92842	108555	96104	52757	80739	166151	193323	190590	92842	125924	96104	58032.7	123445	191956	109383	77068.4	1.55499	0.886085	0.624312	0.636909	-0.174483	-0.67966	0.0738186	-0.202893	-0.68549	1.0525	0.868807
631	1.83124	1.76991	-1.24765	Des	desmin	%240	P48675	1	desmin	http://www.phosphosite.org/proteinAction.do?id=13784&showAllSites=true	53	K*VHEEEIR	2	577.302	40	0.515595	23.7043	H	130501	61721	227259	242286	240801	140519	119046	55434	130501	93198.7	227259	377966	240801	163002	119046	60977.4	111850	302613	201902	90011.7	2.70553	1.80511	0.804755	1.43591	0.852088	-0.313379	0.872819	0.823678	-0.319209	1.83124	1.76991
640	-1.22228	-2.64254	-7.9884	Des	desmin	266	P48675	1	desmin	http://www.phosphosite.org/proteinAction.do?id=13784&showAllSites=true	53	ELQAQLQEQQVQVEMDMSK*PDLTAALR	3	1071.87	13	0.936516	81.5539	A	1717620	756165	1982807	944567	529233	495139	293737	59691	1717620	1.14181e+06	1982807	1.47352e+06	529233	574361	293737	65660.1	1.42971e+06	1.72817e+06	551797	179699	1.20875	0.385949	0.125688	0.273514	-1.37352	-2.99208	-0.289576	-1.40193	-2.99791	0.818143	0.378423
643	1.72709	-1.06068	-1.21436	Des	desmin	%286	P48675	1	desmin	http://www.phosphosite.org/proteinAction.do?id=13784&showAllSites=true	53	AQYETIAAK*NISEAEEWYK	3	786.713	3	0.370655	75.9223	H	346432	266561	999451	584349	357599	312532	261754	324982	346432	402507	999451	911584	357599	362537	261754	357480	374470	955518	360068	309617	2.55166	0.961542	0.826815	1.35143	-0.0565788	-0.274363	0.788344	-0.0849888	-0.280193	1.72709	0.942792
645	1.43249	-1.00457	-1.15539	Des	desmin	%296	P48675	1	desmin	http://www.phosphosite.org/proteinAction.do?id=13784&showAllSites=true	53	NISEAEEWYK*SK	3	533.255	17	0.296982	52.7215	H	1013830	783262	2303080	1503670	1266740	830440	1034370	794974	1013830	1.18273e+06	2303080	2.34573e+06	1266740	963310	1034370	874471	1.09828e+06	2.3244e+06	1.11503e+06	954421	2.11641	1.01525	0.869016	1.08162	0.0218333	-0.202546	0.518527	-0.00657672	-0.208376	1.43249	0.995452
648	-1.08445	-1.19529	-2.71274	Des	desmin	298	P48675	1	desmin	http://www.phosphosite.org/proteinAction.do?id=13784&showAllSites=true	53	SK*VSDLTQAANK	2	688.362	12	1.03855	38.4865	H	36646	24370	68435	20272	53213	8150	9423	16146	36646	36798.7	68435	31624.3	53213	9454	9423	17760.6	36722.3	50029.7	31333.5	13591.8	1.36238	0.853254	0.370123	0.446125	-0.228952	-1.43392	-0.116965	-0.257362	-1.43975	0.922126	0.836616
655	1.67565	1.14479	1.00177	Des	desmin	%308	P48675	1	desmin	http://www.phosphosite.org/proteinAction.do?id=13784&showAllSites=true	53	VSDLTQAANK*NNDALR	3	615.313	21	0.415348	40.4377	H	1365020	745245	3267190	1857720	1381580	1315540	1331320	1066840	1365020	1.12532e+06	3267190	2.89804e+06	1381580	1.52603e+06	1331320	1173524	1.24517e+06	3.08262e+06	1.4538e+06	1252422	2.47566	1.16755	1.00582	1.30781	0.223489	0.00837806	0.744723	0.195079	0.00254806	1.67565	1.14479
657	1.55155	1.33019	1.15718	Des	desmin	%317	P48675	1	desmin	http://www.phosphosite.org/proteinAction.do?id=13784&showAllSites=true	53	QAK*QEMMEYR	3	476.552	18	0.308856	37.3179	H	1083340	883959	2642370	1859430	1625510	1426740	1647190	1056680	1083340	1.33478e+06	2642370	2.90071e+06	1625510	1.65502e+06	1647190	1162348	1.20906e+06	2.77154e+06	1.64026e+06	1404769	2.29231	1.35665	1.16187	1.1968	0.440044	0.216448	0.633713	0.411634	0.210618	1.55155	1.33019
660	1.17172	-1.14665	-1.58763	Des	desmin	%338	P48675	1	desmin	http://www.phosphosite.org/proteinAction.do?id=13784&showAllSites=true	53	HQIQSYTCEIDALK*GTNDSLMR	4	674.321	21	0.193789	66.0997	H	425992	481969	876977	718175	492001	460531	397667	301817	425992	727773	876977	1120353	492001	534216	397667	331999	576883	998665	513108	364833	1.73114	0.88945	0.632421	0.791723	-0.169014	-0.661042	0.228633	-0.197424	-0.666872	1.17172	0.872106
668	1.12765	-1.14149	-1.52312	Des	desmin	%43	P48675	1	desmin	http://www.phosphosite.org/proteinAction.do?id=13784&showAllSites=true	53	AGFGTK*GSSSSVTSR	3	514.922	17	0.416293	30.852	H	1658660	1233530	3170330	1728340	1734480	1216970	1291070	936536	1658660	1.86263e+06	3170330	2.69621e+06	1734480	1.41169e+06	1291070	1.03019e+06	1.76065e+06	2.93327e+06	1.57308e+06	1.16063e+06	1.66602	0.893469	0.659207	0.736406	-0.16251	-0.601196	0.173316	-0.19092	-0.607026	1.12765	0.876047
669	1.19567	-1.27886	-2.03959	Des	desmin	442, 443	P48675	1	desmin	http://www.phosphosite.org/proteinAction.do?id=13784&showAllSites=true	53	GSEVHTK*K*TVMIK	3	562.638	1	0.485956	28.2365	H	17990	13964	39174	19137	16867	12324	10555	7892	17990	21085.6	39174	29853.7	16867	14295.8	10555	8681.2	19537.8	34513.9	15581.4	9618.1	1.76652	0.7975	0.492281	0.820906	-0.326443	-1.02245	0.257816	-0.354853	-1.02828	1.19567	0.781949
670	1.48513	-1.14364	-1.0275	Des	desmin	443, %448	P48675	1	desmin	http://www.phosphosite.org/proteinAction.do?id=13784&showAllSites=true	53	K*TVMIK*TIETR	3	516.624	7	0.269806	40.2408	H	102952	69963	205470	161684	79854	91526	104696	90126	102952	105644	205470	252227	79854	106170	104696	99138.6	104298	228849	93012.1	101917	2.19418	0.891791	0.977173	1.13368	-0.165222	-0.0333134	0.570591	-0.193632	-0.0391434	1.48513	0.874401
673	-1.35232	-1.31271	-1.14813	Des	desmin	%448	P48675	1	desmin	http://www.phosphosite.org/proteinAction.do?id=13784&showAllSites=true	53	TVMIK*	2	353.202	29	0.0697692	31.5415	H	1891130	2027000	2241740	2030950	1809300	1756880	2024510	2096350	1891130	3060770	2241740	3168282	1809300	2.03798e+06	2024510	2305985	2475950	2705011	1.92364e+06	2.16525e+06	1.09251	0.77693	0.874512	0.127652	-0.364143	-0.19345	-0.435438	-0.392553	-0.19928	0.739469	0.76178
665	-1.05986	-1.13488	-1.72577	Des; Krt7; Krt8; Prph; Vim	desmin; K7; K8; peripherin; vimentin	%406; %388; %393; %395; %402	P48675; Q6IG12; Q10758; P21807; P31000	0	desmin	http://www.phosphosite.org/proteinAction.do?id=13784&showAllSites=true	53; 51; 54; 54; 54	K*LLEGEESR	3	392.207	14	0.316719	29.8727	H	972982	616917	1250940	899961	827181	762387	554410	503306	972982	931545	1250940	1.40394e+06	827181	884369	554410	553637	952263	1.32744e+06	855775	554023	1.39398	0.898675	0.581796	0.479214	-0.154129	-0.781414	-0.0838763	-0.182539	-0.787244	0.943519	0.881151
3663	-1.14247	-1.14913	1.08475	Fhl3	Fhl3	145	NP_001101449	0	four and a half LIM domains protein 3	http://www.ncbi.nlm.nih.gov/entrez/query.fcgi?db=protein&cmd=search&term=NP_001101449	32	SFVPDK*GAHYCVPCYENK	4	572.008	9	0.474329	52.216	H	243423	121146	275840	176613	198736	154884	290841	157746	243423	182930	275840	275516	198736	179665	290841	173521	213177	275678	189201	232181	1.29319	0.88753	1.08915	0.370935	-0.172132	0.123199	-0.192155	-0.200542	0.117369	0.875297	0.870223
3664	1.27232	1.31376	1.71008	Fhl3	Fhl3	157	NP_001101449	0	four and a half LIM domains protein 3	http://www.ncbi.nlm.nih.gov/entrez/query.fcgi?db=protein&cmd=search&term=NP_001101449	32	SFVPDKGAHYCVPCYENK*FAPR	4	689.823	11	0.498619	58.5446	H	31791	32652	87273	41774	50689	49974	77766	55887	31791	49304.5	87273	65167.4	50689	57969.8	77766	61475.7	40547.8	76220.2	54329.4	69620.9	1.87976	1.33989	1.71701	0.910552	0.422111	0.779897	0.347462	0.393701	0.774067	1.27232	1.31376
3667	1.13182	1.85709	1.5084	Fhl3	Fhl3	167	NP_001101449	0	four and a half LIM domains protein 3	http://www.ncbi.nlm.nih.gov/entrez/query.fcgi?db=protein&cmd=search&term=NP_001101449	32	CSK*TLTQGGVTYR	3	528.932	16	0.36161	36.5217	H	4335580	2730260	7161530	4475790	8217820	6726170	7754250	4596260	4335580	4.12269e+06	7161530	6.98223e+06	8217820	7.80236e+06	7754250	5055886	4.22914e+06	7.07188e+06	8.01009e+06	6405068	1.67218	1.89402	1.51451	0.741731	0.921455	0.598851	0.178641	0.893045	0.593021	1.13182	1.85709
3668	-1.47959	1.00744	1.13849	Fhl3	Fhl3	18	NP_001101449	0	four and a half LIM domains protein 3	http://www.ncbi.nlm.nih.gov/entrez/query.fcgi?db=protein&cmd=search&term=NP_001101449	32	K*YIQTDSGPYCVPCYDNTFANTCAECQQLIGHDSR	4	1071.46	1	0.854498	70.347	H	155034	62419	179745	44345	164214	79244	171642	103016	155034	94252.7	179745	69178.2	164214	91923	171642	113318	124643	124462	128069	142480	0.998542	1.02748	1.1431	-0.00210516	0.03911	0.192952	-0.565195	0.0107	0.187122	0.675864	1.00744
3669	1.03662	-2.84812	-1.6325	Filip1	Filip1	499, 501	NP_663715	0	filamin-A-interacting protein 1	http://www.ncbi.nlm.nih.gov/entrez/query.fcgi?db=protein&cmd=search&term=NP_663715	138	LEKAELSLKDDLTK*LK*SFTVMLVDER	4	813.19	1	0.697756	70.3224	H	92841	53362	173681	58919		26767	51256	50366	92841	80576.6	173681	91913.6		31049.7	51256	55402.6	86708.8	132797	31049.7	53329.3	1.53153	0.358092	0.615039	0.614976	-1.4816	-0.70125	0.0518855	-1.51001	-0.70708	1.03662	0.351109
699	-2.02969	-2.06155	-2.13757	Flnc	FLNC	%1015	XP_342654	1	filamin-C	http://www.phosphosite.org/proteinAction.do?id=24963&showAllSites=true	291	K*LEPGSGAEAQAVR	3	509.602	37	0.321667	32.8017	H	269620	213157	184591	157666	169135	106452	135316	129559	269620	321867	184591	245959	169135	123484	135316	142515	295744	215275	146310	138915	0.727911	0.494718	0.469716	-0.458166	-1.01532	-1.09014	-1.02126	-1.04373	-1.09597	0.492687	0.485071
705	-3.69851	-5.79899	N.D	Flnc	FLNC	1074	XP_342654	1	filamin-C	http://www.phosphosite.org/proteinAction.do?id=24963&showAllSites=true	291	VCAYGPGLK*GGLVGTPAPFSIDTK	3	840.437	2	0.7025	72.5093	H	64133	89343	52154	17536	17503				64133	134908	52154	27356.2	17503				99520.5	39755.1	17503		0.399466	0.175873		-1.32385	-2.50739		-1.88694	-2.5358		0.270379	0.172444
706	-2.98668	-4.60241	-3.17123	Flnc	FLNC	%1368	XP_342654	1	filamin-C	http://www.phosphosite.org/proteinAction.do?id=24963&showAllSites=true	291	AFGPGLEGGLVNK*ANR	3	571.972	7	0.32264	55.552	H	712442	533337	379113	238264	177228	137164	216513	240032	712442	805339	379113	371692	177228	159110	216513	264035	758890	375402	168169	240274	0.494673	0.221599	0.316612	-1.01545	-2.17398	-1.65921	-1.57854	-2.20239	-1.66504	0.33482	0.217278
707	-2.93559	-3.89023	-4.01552	Flnc	FLNC	1395	XP_342654	1	filamin-C	http://www.phosphosite.org/proteinAction.do?id=24963&showAllSites=true	291	GAGTGGLGLAIEGPSEAK*MSCK	3	735.693	2	0.630012	58.9011	H	90266	58109	56048	21501	31506	13071	21563	20861	90266	87744.6	56048	33541.6	31506	15162.4	21563	22947.1	89005.3	44794.8	23334.2	22255.1	0.503282	0.262166	0.250042	-0.990561	-1.93145	-1.99976	-1.55365	-1.95986	-2.00559	0.340647	0.257054
708	-1.5688	1.25897	-1.17487	Flnc	FLNC	%1531	XP_342654	1	filamin-C	http://www.phosphosite.org/proteinAction.do?id=24963&showAllSites=true	291	SPFK*IK	2	417.248	17	0.555837	34.6135	H	1407650	712967	1392820	606870	1616260	1356480	1099790	930225	1407650	1.07658e+06	1392820	946717	1616260	1.57352e+06	1099790	1.02325e+06	1.24212e+06	1.16977e+06	1.59489e+06	1.06152e+06	0.941755	1.28401	0.854606	-0.0865757	0.360657	-0.226669	-0.649666	0.332247	-0.232499	0.637428	1.25897
711	-1.73727	-1.6295	-1.19718	Flnc	FLNC	%1533	XP_342654	1	filamin-C	http://www.phosphosite.org/proteinAction.do?id=24963&showAllSites=true	291	YADQEVPRSPFKIK*	3	597.985	1	0.384383	50.8551	H	685535	402029	580635	332457	363692	383907	484032	545494	685535	607064	580635	518633	363692	445332	484032	600043	646299	549634	404512	542038	0.850432	0.62589	0.838679	-0.233731	-0.67602	-0.253809	-0.796821	-0.70443	-0.259639	0.575616	0.613685
712	-3.7317	-4.05011	-2.89498	Flnc	FLNC	173	XP_342654	1	filamin-C	http://www.phosphosite.org/proteinAction.do?id=24963&showAllSites=true	291	LLGWIQNK*VPQLPITNFNR	3	789.11	1	0.691749	87.1687	H	131474	131035	69900	38775	35339	41029	82928	28449	131474	197863	69900	60489	35339	47593.6	82928	31293.9	164668	65194.5	41466.3	57110.9	0.395914	0.251817	0.346824	-1.33674	-1.98955	-1.52772	-1.89983	-2.01796	-1.53355	0.267975	0.246907
713	N.D	N.D	N.D	Flnc	FLNC	1819	XP_342654	1	filamin-C	http://www.phosphosite.org/proteinAction.do?id=24963&showAllSites=true	291	TARPNITDNK*DGTITVR	3	662.684	2	0.747955	40.5187	H	42954	13236							42954	19986.4							31470.2
714	-1.73942	-2.24105	-1.19823	Flnc	FLNC	190	XP_342654	1	filamin-C	http://www.phosphosite.org/proteinAction.do?id=24963&showAllSites=true	291	DWQDGK*ALGALVDNCAPGLCPDWEAWDPNQPVQNAR	4	1045.23	11	0.67444	92.9419	H	116987	79526	129700	45938	49850	50034	84017	104214	116987	120084	129700	71663.3	49850	58039.4	84017	114635	118536	100682	53944.7	99326.2	0.849379	0.455093	0.837944	-0.23552	-1.13577	-0.255075	-0.79861	-1.16418	-0.260905	0.574903	0.446219
716	-2.43581	-1.15389	-2.67132	Flnc	FLNC	%1936	XP_342654	1	filamin-C	http://www.phosphosite.org/proteinAction.do?id=24963&showAllSites=true	291	FDDK*HIPGSPFTAK	4	419.212	1	0.380999	51.6367	H	116316	120393	66887	73032	98246	142451	38488	66873	116316	181793	66887	113930	98246	165243	38488	73560.3	149055	90408.5	131745	56024.2	0.606545	0.883867	0.375863	-0.721312	-0.178098	-1.41172	-1.2844	-0.206508	-1.41755	0.410541	0.866632
721	-11.3235	-18.5574	-15.883	Flnc	FLNC	%1995	XP_342654	1	filamin-C	http://www.phosphosite.org/proteinAction.do?id=24963&showAllSites=true	291	ITEGDLSQLTASIRAPSGNEEPCLLK*R	4	768.146	14	0.80015	75.3021	H	663478	452293	89198	55435	14277	51484	39005	41919	663478	682962	89198	86478.6	14277	59721.4	39005	46110.9	673220	87838.3	36999.2	42557.9	0.130475	0.0549586	0.0632155	-2.93816	-4.18551	-3.98358	-3.50125	-4.21392	-3.98941	0.088312	0.0538869
724	N.D	N.D	N.D	Flnc	FLNC	2009	XP_342654	1	filamin-C	http://www.phosphosite.org/proteinAction.do?id=24963&showAllSites=true	291	HIGISFTPK*EVGEHVVSVR	3	735.731	1	0.343543	60.9836	H	100241	61058							100241	92197.6							96219.3
729	-5.32234	-5.13546	-6.11111	Flnc	FLNC	2023	XP_342654	1	filamin-C	http://www.phosphosite.org/proteinAction.do?id=24963&showAllSites=true	291	SGK*HVTNSPFK	3	439.23	7	0.192545	27.6683	H	208513	197591	57877	53094	42330	50288	45350	34481	208513	298362	57877	82826.6	42330	58334.1	45350	37929.1	253438	70351.8	50332	41639.6	0.27759	0.198597	0.164299	-1.84897	-2.33208	-2.6056	-2.41206	-2.36049	-2.61143	0.187887	0.194725
731	-7.25156	-8.24809	-12.7686	Flnc	FLNC	2136	XP_342654	1	filamin-C	http://www.phosphosite.org/proteinAction.do?id=24963&showAllSites=true	291	MK*ESITR	3	326.839	2	0.088794	26.518	H	374861	420597	86615	76381	60857	55195	36753	38786	374861	635101	86615	119154	60857	64026.2	36753	42664.6	504981	102885	62441.6	39708.8	0.20374	0.123651	0.0786342	-2.2952	-3.01565	-3.6687	-2.85829	-3.04406	-3.67453	0.137901	0.12124
733	-1.78605	-1.67815	-2.24544	Flnc	FLNC	2160	XP_342654	1	filamin-C	http://www.phosphosite.org/proteinAction.do?id=24963&showAllSites=true	291	QAPSIATIGSTCDLNLK*IPGNWFQMVSAQER	4	887.442	7	0.350706	96.2998	A	8998005	7076951	8393135	5057546	5176685	5850252	4791335	3645887	8998005	1.06862e+07	8393135	7.88977e+06	5176685	6.78629e+06	4791335	4.01048e+06	9.8421e+06	8.14145e+06	5.98149e+06	4.40091e+06	0.827207	0.607745	0.447151	-0.27368	-0.718462	-1.16117	-0.83677	-0.746872	-1.167	0.559896	0.595894
736	-4.53305	-2.1005	-3.9353	Flnc	FLNC	2196	XP_342654	1	filamin-C	http://www.phosphosite.org/proteinAction.do?id=24963&showAllSites=true	291	TEISK*TR	2	474.759	5	0.267737	22.9022	H	199810	138976	61313	46286	111080	75716	49211	50282	199810	209854	61313	72206.2	111080	87830.6	49211	55310.2	204832	66759.6	99455.3	52260.6	0.325924	0.485546	0.255139	-1.61739	-1.04232	-1.97064	-2.18048	-1.07073	-1.97647	0.220602	0.476078
737	N.D	N.D	N.D	Flnc	FLNC	2261	XP_342654	1	filamin-C	http://www.phosphosite.org/proteinAction.do?id=24963&showAllSites=true	291	QQEGEASSQDMTAQVTSPSGK*TEAAEIVEGEDSAYSVR	4	1022.46	2	0.253131	67.7304	H	42100	29317							42100	44268.7							43184.3
738	-4.41608	-6.95547	-5.05799	Flnc	FLNC	%2292	XP_342654	1	filamin-C	http://www.phosphosite.org/proteinAction.do?id=24963&showAllSites=true	291	FVPQEMGPHTVAVK*YR	4	494.007	1	0.355606	50.1846	H	1707480	1021320	505974	372581	234696	208454	338491	278721	1707480	1.54219e+06	505974	581226	234696	241807	338491	306593	1.62484e+06	543600	238251	322542	0.334557	0.146631	0.198507	-1.57968	-2.76974	-2.33274	-2.14277	-2.79815	-2.33857	0.226445	0.143772
739	N.D	N.D	N.D	Flnc	FLNC	2357	XP_342654	1	filamin-C	http://www.phosphosite.org/proteinAction.do?id=24963&showAllSites=true	291	EAGAGGLSIAVEGPSK*AEIAFEDRK	3	872.78	1	0	66.8562	H	79862								79862								79862
740	-6.14316	-9.87772	N.D	Flnc	FLNC	2366	XP_342654	1	filamin-C	http://www.phosphosite.org/proteinAction.do?id=24963&showAllSites=true	291	K*DGSCGVSYVVQEPGDYEVSIK	3	844.064	2	0.738743	62.2262	H	218803	124090	65586	20577	20830	18197			218803	187376	65586	32100.1	20830	21108.5			203089	48843.1	20969.3		0.2405	0.103251		-2.05589	-3.27577		-2.61898	-3.30418		0.162783	0.101238
743	-4.30411	-2.20421	-6.205	Flnc	FLNC	2423	XP_342654	1	filamin-C	http://www.phosphosite.org/proteinAction.do?id=24963&showAllSites=true	291	RLTVTSLQETGLK*VNQPASFAVQLNGAR	4	778.927	5	0.213816	71.5747	H	109758	80928		25520	54857	45233	18767		109758	122201		39811.2	54857	52470.3	18767		115980	39811.2	53663.6	18767	0.34326	0.462699	0.161813	-1.54263	-1.11185	-2.6276	-2.10572	-1.14026	-2.63343	0.232336	0.453676
744	-3.48602	-5.01731	-4.57267	Flnc	FLNC	2494	XP_342654	1	filamin-C	http://www.phosphosite.org/proteinAction.do?id=24963&showAllSites=true	291	FNGAHIPGSPFK*IR	4	414.476	1	0.490694	56.634	H	301669	213682	62735	129401	51490	65017	59871	70197	301669	322660	62735	201866	51490	75419.7	59871	77216.7	312164	132300	63454.9	68543.9	0.423816	0.203274	0.219576	-1.23849	-2.2985	-2.18721	-1.80158	-2.32691	-2.19304	0.28686	0.19931
746	-7.72612	-13.8254	-8.99384	Flnc	FLNC	2590	XP_342654	1	filamin-C	http://www.phosphosite.org/proteinAction.do?id=24963&showAllSites=true	291	YGGPQHIVGSPFK*AK	4	425.728	8	0.263328	44.1297	A	10654690	7309707	1846355	1475494	852451	644637	1072234	1226767	10654690	1.10377e+07	1846355	2.30177e+06	852451	747779	1072234	1.34944e+06	1.08462e+07	2.07406e+06	800115	1.21084e+06	0.191225	0.0737693	0.111637	-2.38665	-3.76084	-3.16311	-2.94974	-3.78925	-3.16894	0.129431	0.0723309
747	N.D	N.D	N.D	Flnc	FLNC	2592	XP_342654	1	filamin-C	http://www.phosphosite.org/proteinAction.do?id=24963&showAllSites=true	291	YGGPQHIVGSPFKAK*	2	850.449	1	0.31216	44.0376	H	14863	9488							14863	14326.9							14594.9
749	-5.418	-3.68102	-5.45084	Flnc	FLNC	2617	XP_342654	1	filamin-C	http://www.phosphosite.org/proteinAction.do?id=24963&showAllSites=true	291	LSGGHSLHETSTVLVETVTK*SSSSR	4	679.099	9	0.484481	56.8455	A	3374753	1891657	963311	471704	765995	827973	604498	493897	3374753	2.8564e+06	963311	735858	765995	960449	604498	543287	3.11558e+06	849585	863222	573892	0.272689	0.277066	0.184201	-1.87467	-1.8517	-2.44065	-2.43776	-1.88011	-2.44648	0.18457	0.271664
750	-1.26088	-1.23607	-1.42423	Flnc	FLNC	262	XP_342654	1	filamin-C	http://www.phosphosite.org/proteinAction.do?id=24963&showAllSites=true	291	AK*LKPGAPVR	3	384.24	4	0.69151	25.7427	H	70037	48870	109764	37672	66731	44780	50374	46385	70037	73793.7	109764	58768.3	66731	51944.8	50374	51023.5	71915.4	84266.2	59337.9	50698.8	1.17174	0.825108	0.704978	0.228654	-0.277346	-0.50435	-0.334436	-0.305756	-0.51018	0.793094	0.809018
751	-4.54573	-3.15951	-4.18775	Flnc	FLNC	2631	XP_342654	1	filamin-C	http://www.phosphosite.org/proteinAction.do?id=24963&showAllSites=true	291	GASYSSIPK*FSSDASK	3	582.616	1	0.431002	49.239	H	638840	409616	223161	118910	183508	191696	146693	140700	638840	618520	223161	185500	183508	222367	146693	154770	628680	204330	202938	150732	0.325015	0.3228	0.239759	-1.62142	-1.63129	-2.06035	-2.18451	-1.6597	-2.06618	0.219987	0.316505
753	-12.0446	-64.1761	-22.1999	Flnc	FLNC	2638	XP_342654	1	filamin-C	http://www.phosphosite.org/proteinAction.do?id=24963&showAllSites=true	291	FSSDASK*VVTR	3	437.562	4	0.576565	34.8011	A	2495314	2050055	373309	200314	59708	25123	146529	96667	2495314	3.09558e+06	373309	312490	59708	29142.7	146529	106334	2.79545e+06	342899	44425.3	126431	0.122663	0.015892	0.0452276	-3.02722	-5.97555	-4.46665	-3.59031	-6.00396	-4.47248	0.0830249	0.0155821
754	N.D	N.D	N.D	Flnc	FLNC	2654	XP_342654	1	filamin-C	http://www.phosphosite.org/proteinAction.do?id=24963&showAllSites=true	291	GPGLSQAFVGQK*N	2	708.865	11	0.536773	51.7962	H	33746	15177							33746	22917.3							28331.6
758	N.D	N.D	N.D	Flnc	FLNC	2663	XP_342654	1	filamin-C	http://www.phosphosite.org/proteinAction.do?id=24963&showAllSites=true	291	NSFTVDCSK*AGTNMMMVGVHGPK	3	861.392	1	0	59.9338	H	45706								45706								45706
759	N.D	N.D	N.D	Flnc	FLNC	2677	XP_342654	1	filamin-C	http://www.phosphosite.org/proteinAction.do?id=24963&showAllSites=true	291	AGTNMMMVGVHGPK*TPCEEVYVK	3	883.748	2	0	57.9358	H	35388								35388								35388
761	-3.95646	N.D	-6.34057	Flnc	FLNC	2686	XP_342654	1	filamin-C	http://www.phosphosite.org/proteinAction.do?id=24963&showAllSites=true	291	TPCEEVYVK*HMGNR	3	611.951	1	0.495525	41.516	H	89123	42873	28809	18363			11710	11504	89123	64738.2	28809	28646.3			11710	12654.4	76930.6	28727.6		12182.2	0.373423		0.158353	-1.42112		-2.65878	-1.98421		-2.66461	0.252752
762	N.D	N.D	N.D	Flnc	FLNC	2722	XP_342654	1	filamin-C	http://www.phosphosite.org/proteinAction.do?id=24963&showAllSites=true	291	WGDESVPGSPFK*VNVP	2	914.947	1	0.388055	77.1158	H	114242	65046							114242	98219.5							106231
764	-4.17849	2.33624	1.67758	Flnc	FLNC	503	XP_342654	1	filamin-C	http://www.phosphosite.org/proteinAction.do?id=24963&showAllSites=true	291	VFTK*GAGSGELK	3	436.57	4	0.911739	33.832	H	137074	92004	72990	15768	323680	287884	212356	229574	137074	138926	72990	24598.1	323680	333945	212356	252531	138000	48794	328813	232444	0.35358	2.3827	1.68437	-1.49989	1.2526	0.752213	-2.06298	1.22419	0.746383	0.239321	2.33624
765	-2.91595	3.50309	1.91377	Flnc	FLNC	525	XP_342654	1	filamin-C	http://www.phosphosite.org/proteinAction.do?id=24963&showAllSites=true	291	GTEEPVK*VR	3	376.872	1	0.714219	27.3951	H	26462	22867	20424	6717	119309	84998	64628	47789	26462	34529.2	20424	10478.5	119309	98597.7	64628	52567.9	30495.6	15451.3	108953	58597.9	0.506672	3.57276	1.92152	-0.980876	1.83704	0.94225	-1.54397	1.80863	0.93642	0.342941	3.50309
766	-2.60659	-2.14595	-1.48666	Flnc	FLNC	718	XP_342654	1	filamin-C	http://www.phosphosite.org/proteinAction.do?id=24963&showAllSites=true	291	LYAQDADGCPIDIK*VIPNGDGTFR	3	917.113	6	0.648251	72.1944	H	64882	24096		18397	20359	23939	38729	26967	64882	36385		28699.3	20359	27769.2	38729	29663.7	50633.5	28699.3	24064.1	34196.3	0.566805	0.475261	0.67537	-0.819075	-1.07321	-0.566249	-1.38217	-1.10162	-0.572079	0.383643	0.465994
768	-4.15201	-2.17425	-3.16057	Flnc	FLNC	971	XP_342654	1	filamin-C	http://www.phosphosite.org/proteinAction.do?id=24963&showAllSites=true	291	VK*VQGLNSK	3	362.88	1	0.695438	29.1833	H	58211	43712	19047	16124	27956	26130	9332	27390	58211	66005.1	19047	25153.4	27956	30310.8	9332	30129	62108.1	22100.2	29133.4	19730.5	0.355835	0.469076	0.31768	-1.49072	-1.09211	-1.65435	-2.05381	-1.12052	-1.66018	0.240847	0.459929
769	1.44002	1.55355	1.33182	Flnc	FLNC	978	XP_342654	1	filamin-C	http://www.phosphosite.org/proteinAction.do?id=24963&showAllSites=true	291	VQGLNSK*VAVGEEQAFLVNTR	3	791.755	3	0.380334	68.7731	H	516182	297384	1069830	630592	778496	647298	726173	513224	516182	449050	1069830	983724	778496	750866	726173	564546	482616	1.02678e+06	764681	645360	2.12752	1.58445	1.33721	1.08918	0.663982	0.419228	0.526085	0.635572	0.413398	1.44002	1.55355
3670	1.35821	2.50078	-1.37305	Gas7	Gas7	96, 111, 112	NP_445936	0	growth arrest-specific protein 7	http://www.ncbi.nlm.nih.gov/entrez/query.fcgi?db=protein&cmd=search&term=NP_445936	48	K*STGDSQNLGSSSPGK*K*	3	673.995	1	0.365906	45.5285	H		16967	53590	31559	49257	70200	16913	18688		25620.2	53590	49232	49257	81432	16913	20556.8	25620.2	51411	65344.5	18734.9	2.00666	2.55051	0.731256	1.0048	1.35079	-0.451552	0.441708	1.32238	-0.457382	1.35821	2.50078
3671	N.D	N.D	N.D	Golga2	GM130	199, 204, 207	Q62839	0	Golgin subfamily A member 2	http://www.phosphosite.org/proteinAction.do?id=8306&showAllSites=true	113	QDTLDQLEKEKK*DYQQK*LAK*	5	559.09	1	0.590941	87.4368	H			38022	15611	45014	23466					38022	24353.2	45014	27220.6				31187.6	36117.3
3672	-3.67522	-9.403	-9.55776	Itgb1bp2	Itgb1bp2	212	NP_001101715	0	integrin beta-1-binding protein 2	http://www.ncbi.nlm.nih.gov/entrez/query.fcgi?db=protein&cmd=search&term=NP_001101715	39	HDWAK*QLPASCR	3	528.256	2	0.502506	40.3178	H	217362	141978	99632	47391	23932	19739	23284	20065	217362	214387	99632	73930	23932	22897.2	23284	22071.5	215874	86781	23414.6	22677.8	0.401998	0.108464	0.105051	-1.31474	-3.20471	-3.25084	-1.87783	-3.23312	-3.25667	0.272092	0.106349
3674	-4.63857	-3.45514	N.D	Itgb1bp2	Itgb1bp2	312	NP_001101715	0	integrin beta-1-binding protein 2	http://www.ncbi.nlm.nih.gov/entrez/query.fcgi?db=protein&cmd=search&term=NP_001101715	39	ADPGSWAQLEHPDSLAEK*AR	3	764.705	1	0.50708	60.6368	H	182962	86385	49911		46536	39633			182962	130441	49911		46536	45974.3			156702	49911	46255.1		0.31851	0.29518		-1.65059	-1.76034		-2.21368	-1.78875		0.215584	0.289424
3675	1.89964	1.62163	1.79098	Jph1	Jph1	303	NP_001100100	0	junctophilin-1	http://www.ncbi.nlm.nih.gov/entrez/query.fcgi?db=protein&cmd=search&term=NP_001100100	72	SNGMK*YEGEWANNKR	3	633.292	4	0.279936	39.7196	H	22949	15558	63754	42685	40525	31279	38953	40509	22949	23492.6	63754	66588.6	40525	36283.6	38953	44559.9	23220.8	65171.3	38404.3	41756.4	2.80659	1.65388	1.79824	1.48882	0.725852	0.846582	0.92573	0.697442	0.840752	1.89964	1.62163
3676	1.07281	1.58584	2.26531	Jph1	Jph1	425	NP_001100100	0	junctophilin-1	http://www.ncbi.nlm.nih.gov/entrez/query.fcgi?db=protein&cmd=search&term=NP_001100100	72	ELSPDFYQPGPDYIK*QR	3	723.02	6	0.409915	62.3411	H	282293	204776	504358	277681	482127	409103	681123	603859	282293	309212	504358	433182	482127	474559	681123	664245	295752	468770	478343	672684	1.58501	1.61738	2.27448	0.664491	0.693656	1.18554	0.101401	0.665246	1.17971	1.07281	1.58584
3677	1.0473	-1.00818	1.36126	Jph1	Jph1	530	NP_001100100	0	junctophilin-1	http://www.ncbi.nlm.nih.gov/entrez/query.fcgi?db=protein&cmd=search&term=NP_001100100	72	ELGATVSK*YSGR	2	691.357	2	0.419788	39.07	H	12614	9125	22124	11996	15584	9582	22390	12439	12614	13778.8	22124	18713.8	15584	11115.1	22390	13682.9	13196.4	20418.9	13349.6	18036.5	1.54731	1.01161	1.36677	0.629762	0.0166505	0.450774	0.0666721	-0.0117595	0.444944	1.0473	0.991882
3679	3.06345	6.93725	7.15397	Jph1	Jph1	77	NP_001100100	0	junctophilin-1	http://www.ncbi.nlm.nih.gov/entrez/query.fcgi?db=protein&cmd=search&term=NP_001100100	72	HGLGVETK*GK	3	380.544	6	0.28898	24.2132	A	123878	124718	640197	495410	1250532	826178	1046361	1087424	123878	188324	640197	772840	1250532	958366	1046361	1.19617e+06	156101	706518	1.10445e+06	1.12126e+06	4.52603	7.07522	7.18293	2.17825	2.82277	2.84457	1.61516	2.79436	2.83874	3.06345	6.93725
3681	1.62049	2.2987	2.65708	Jph1	Jph1	91	NP_001100100	0	junctophilin-1	http://www.ncbi.nlm.nih.gov/entrez/query.fcgi?db=protein&cmd=search&term=NP_001100100	72	GEWSHGFK*GR	3	425.539	10	0.454868	34.4196	H	1300990	672368	3079640	1580690	3019030	2078670	3267590	2647130	1300990	1.01528e+06	3079640	2.46588e+06	3019030	2.41126e+06	3267590	2.91184e+06	1.15813e+06	2.77276e+06	2.71514e+06	3.08972e+06	2.39416	2.34441	2.66784	1.25952	1.22923	1.41567	0.696431	1.20082	1.40984	1.62049	2.2987
3682	-11.4897	-6.95573	-21.0716	Kb21; Kb23; Krt83; Krt86	Kb21; Kb23; Krt83; Krt86	212; 210; 217; 212	NP_001008814; NP_001008813; NP_001095145; NP_001008810	0	keratin, type II cuticular Hb1	http://www.ncbi.nlm.nih.gov/entrez/query.fcgi?db=protein&cmd=search&term=NP_001008814	59; 62; 55; 57	ATAENEFVALK*K	3	478.924	1	0.30993	49.428	H	212921	138963	27192	17416	30821	26867	10072		212921	209834	27192	27169	30821	31165.7	10072		211378	27180.5	30993.4	10072	0.128587	0.146626	0.0476493	-2.95918	-2.76979	-4.3914	-3.52227	-2.7982	-4.39723	0.0870345	0.143766
3683	-11.4897	-6.95573	-21.0716	Kb21; Kb23; Krt83; Krt86	Kb21; Kb23; Krt83; Krt86	213; 211; 218; 213	NP_001008814; NP_001008813; NP_001095145; NP_001008810	0	keratin, type II cuticular Hb1	http://www.ncbi.nlm.nih.gov/entrez/query.fcgi?db=protein&cmd=search&term=NP_001008814	59; 62; 55; 57	ATAENEFVALKK*	3	478.924	1	0.30993	49.428	H	212921	138963	27192	17416	30821	26867	10072		212921	209834	27192	27169	30821	31165.7	10072		211378	27180.5	30993.4	10072	0.128587	0.146626	0.0476493	-2.95918	-2.76979	-4.3914	-3.52227	-2.7982	-4.39723	0.0870345	0.143766
3708	N.D	N.D	N.D	Krt14	K14	210	Q6IFV1	0	keratin, type I cytoskeletal 14	http://www.phosphosite.org/proteinAction.do?id=9433830&showAllSites=true	53	TK*FETEQSLR	3	451.565	3	0.460495	36.2336	H	63867	32491							63867	49061.4							56464.2
3709	-1.70679	-1.46654	-1.67017	Krt28	Krt28	223	NP_001008760	0	keratin 28	http://www.ncbi.nlm.nih.gov/entrez/query.fcgi?db=protein&cmd=search&term=NP_001008760	41	RTDQELQYESLSEEMTYLK*	5	496.236	1	0.379623	63.3021	H	341937	262546	336447	194045	264716	214467	207403	214987	341937	396444	336447	302710	264716	248782	207403	236486	369191	319579	256749	221944	0.865619	0.695437	0.601164	-0.208196	-0.524008	-0.734168	-0.771286	-0.552418	-0.739998	0.585895	0.681876
3710	-8.53008	-8.39637	-4.06033	Krt5; Krt7; Krt72; Krt73; Krt75; Krt76; Krt8; LOC100365213; LOC683313	K5; K7; KRT72; K6IRS3; KRT75; K76; K8; LOC100365213; K6a	%181; %102; %151; %148; %157; %176; %108; 169; %169	Q6P6Q2; Q6IG12; Q6IG04; Q6IG03; Q6IG05; Q6IFZ5; Q10758; XP_002727023; Q4FZU2	0	keratin, type II cytoskeletal 5	http://www.phosphosite.org/proteinAction.do?id=12737108&showAllSites=true	62; 51; 57; 60; 59; 62; 54; 59; 59	FASFIDK*VR	3	399.552	2	0.437268	56.3274	H	83993	78975	15116	12876	10429	12292	31801	16780	83993	119252	15116	20086.6	10429	14258.7	31801	18458	101623	17601.3	12343.9	25129.5	0.173202	0.121468	0.247283	-2.52947	-3.04136	-2.01577	-3.09256	-3.06977	-2.0216	0.117232	0.119099
3711	-2.91261	-2.87369	-3.7151	Krt5; LOC100365213; LOC683313	K5; LOC100365213; K6a	190; 178; 178	Q6P6Q2; XP_002727023; Q4FZU2	0	keratin, type II cytoskeletal 5	http://www.phosphosite.org/proteinAction.do?id=12737108&showAllSites=true	62; 59; 59	FLEQQNK*VLDTK	3	526.283	2	0.321776	45.0246	H	155995	164247		65684	50428	80135	54594		155995	248013		102467	50428	92956.6	54594		202004	102467	71692.3	54594	0.507253	0.354905	0.270262	-0.979224	-1.49449	-1.88757	-1.54231	-1.5229	-1.8934	0.343334	0.347985
3712	N.D	N.D	N.D	Krt7	K7	192	Q6IG12	0	keratin, type II cytoskeletal 7	http://www.phosphosite.org/proteinAction.do?id=5553&showAllSites=true	51	TAAENEFVLLK*K	3	492.94	2	0.429338	56.6385	H	128758	68786							128758	103867							116312
3714	1.09429	-1.24376	2.51053	Lmna	lamin A/C	117	P48679	1	prelamin-A/C isoform C2	http://www.phosphosite.org/proteinAction.do?id=13775&showAllSites=true	74	VREEFKELK*AR	3	506.951	1	0.623756	34.5237	H	24921	20329	34280	35666	17369	24343	36547	94226	24921	30696.8	34280	55639	17369	28237.9	36547	103649	27808.9	44959.5	22803.4	70097.8	1.61673	0.820005	2.5207	0.693079	-0.286295	1.33382	0.129989	-0.314705	1.32799	1.09429	0.804015
3715	-2.1176	-2.17495	-2.27989	Lmna	lamin A/C	%144	P48679	1	prelamin-A/C isoform C2	http://www.phosphosite.org/proteinAction.do?id=13775&showAllSites=true	74	LKDLEALLNSK*EAALSTALSEKR	4	654.366	1	0.561798	83.3758	H	121630	52469	69491	45286	58956	30372	47539	37198	121630	79228.2	69491	70646.2	58956	35231.5	47539	40917.8	100429	70068.6	47093.8	44228.4	0.697692	0.468925	0.440394	-0.519338	-1.09257	-1.18313	-1.08243	-1.12098	-1.18896	0.472233	0.459782
3717	-1.3598	-1.56633	-2.04749	Lmna	lamin A/C	%171	P48679	1	prelamin-A/C isoform C2	http://www.phosphosite.org/proteinAction.do?id=13775&showAllSites=true	74	GQVAK*LEAALGEAKK	3	542.977	2	0.760635	55.2653	H	104154	31300	54334	70629	49202	42578	31538	38831	104154	47263	54334	110181	49202	49390.5	31538	42714.1	75708.5	82257.6	49296.2	37126.1	1.0865	0.651132	0.490382	0.119694	-0.618978	-1.02802	-0.443396	-0.647388	-1.03385	0.735402	0.638435
3718	1.11293	1.17595	-1.57043	Lmna	lamin A/C	%180	P48679	1	prelamin-A/C isoform C2	http://www.phosphosite.org/proteinAction.do?id=13775&showAllSites=true	74	LEAALGEAK*K	3	381.884	2	0.249942	31.12	H	55083	38537	63729	78541	69204	57456	40465	29051	55083	58190.9	63729	122524	69204	66649	40465	31956.1	56636.9	93126.5	67926.5	36210.6	1.64427	1.19933	0.639345	0.717448	0.262231	-0.645333	0.154358	0.233821	-0.651163	1.11293	1.17595
3720	1.04654	-1.44931	-1.30264	Lmna	lamin A/C	%181	P48679	1	prelamin-A/C isoform C2	http://www.phosphosite.org/proteinAction.do?id=13775&showAllSites=true	74	K*QLQDEMLR	3	425.556	8	0.198434	41.0179	H	137482	103648	200044	163154	95097	96367	117481	99201	137482	156508	200044	254520	95097	111786	117481	109121	146995	227282	103441	113301	1.54619	0.703706	0.77078	0.628715	-0.506956	-0.375608	0.0656248	-0.535366	-0.381438	1.04654	0.689983
3722	-1.10221	-1.57817	-1.237	Lmna	lamin A/C	%201	P48679	1	prelamin-A/C isoform C2	http://www.phosphosite.org/proteinAction.do?id=13775&showAllSites=true	74	LQTLK*EELDFQKNIYSEELR	4	653.341	2	0.52801	72.7373	H	138497	105085	232702	106178	85485	91865	132627	98714	138497	158678	232702	165638	85485	106563	132627	108585	148588	199170	96024.2	120606	1.34042	0.646246	0.811684	0.422685	-0.629845	-0.30101	-0.140405	-0.658255	-0.30684	0.907264	0.633644
3723	-1.10221	-1.57817	-1.237	Lmna	lamin A/C	%208	P48679	1	prelamin-A/C isoform C2	http://www.phosphosite.org/proteinAction.do?id=13775&showAllSites=true	74	LQTLKEELDFQK*NIYSEELR	4	653.341	1	0.52801	72.7319	H	138497	105085	232702	106178	85485	91865	132627	98714	138497	158678	232702	165638	85485	106563	132627	108585	148588	199170	96024.2	120606	1.34042	0.646246	0.811684	0.422685	-0.629845	-0.30101	-0.140405	-0.658255	-0.30684	0.907264	0.633644
3724	-2.01753	-1.88226	-1.66613	Lmna	lamin A/C	%233	P48679	1	prelamin-A/C isoform C2	http://www.phosphosite.org/proteinAction.do?id=13775&showAllSites=true	74	LVEIDNGK*QREFESR	3	645.329	1	0.475832	43.2847	H	55820	34053	44255	21972	34240	20575	28422	32912	55820	51420	44255	34276.3	34240	23867	28422	36203.2	53620	39265.7	29053.5	32312.6	0.732295	0.541841	0.602622	-0.449503	-0.88406	-0.730675	-1.01259	-0.91247	-0.736505	0.495654	0.531275
3725	-1.03166	-1.21487	-1.85685	Lmna	lamin A/C	%261	P48679	1	prelamin-A/C isoform C2	http://www.phosphosite.org/proteinAction.do?id=13775&showAllSites=true	74	AQHEDQVEQYKK*ELEK	4	529.763	3	0.341004	42.0974	H	83820	68160	110044	100889	91718	56080	49648	46662	83820	102922	110044	157387	91718	65052.8	49648	51328.2	93370.8	133715	78385.4	50488.1	1.43209	0.839507	0.540727	0.518122	-0.252386	-0.887028	-0.0449675	-0.280796	-0.892858	0.969312	0.823136
3728	1.18235	1.44163	1.09834	Lmna	lamin A/C	%270	P48679	1	prelamin-A/C isoform C2	http://www.phosphosite.org/proteinAction.do?id=13775&showAllSites=true	74	TYSAK*LDNAR	3	418.214	12	0.254185	31.8665	H	241082	206415	434763	340279	439499	321754	345409	240161	241082	311687	434763	530835	439499	373235	345409	264177	276384	482799	406367	304793	1.74684	1.4703	1.10279	0.804747	0.556107	0.141154	0.241657	0.527697	0.135324	1.18235	1.44163
3729	-1.0649	-1.20161	1.10993	Lmna	lamin A/C	%311	P48679	1	prelamin-A/C isoform C2	http://www.phosphosite.org/proteinAction.do?id=13775&showAllSites=true	74	IDSLSAQLSQLQK*QLAAK	3	686.051	16	0.466666	82.6148	H	221067	301877	525856	264915	315328	223452	303948	409464	221067	455834	525856	413267	315328	259204	303948	450410	338451	469562	287266	377179	1.38739	0.848768	1.11443	0.472369	-0.236557	0.156305	-0.0907207	-0.264967	0.150475	0.939054	0.832218
3733	-1.53481	-1.38872	-1.01949	Lmna	lamin A/C	316	P48679	1	prelamin-A/C isoform C2	http://www.phosphosite.org/proteinAction.do?id=13775&showAllSites=true	74	IRIDSLSAQLSQLQKQLAAK*	4	582.087	2	0.408412	83.6289	H	362818	248459	381756	210669	303198	205853	385700	310106	362818	375173	381756	328644	303198	238789	385700	341117	368996	355200	270994	363408	0.962613	0.734409	0.984858	-0.0549725	-0.445344	-0.022012	-0.618063	-0.473754	-0.027842	0.651545	0.720088
3736	-1.7177	-1.03575	-1.66145	Lmna	lamin A/C	418	P48679	1	prelamin-A/C isoform C2	http://www.phosphosite.org/proteinAction.do?id=13775&showAllSites=true	74	ASSHSSQSQGGGSVTKK*	3	582.95	1	0.698163	19.6163	H	4074	1381		1698	3245	2431	2279	1312	4074	2085.31		2648.88	3245	2819.96	2279	1443.2	3079.65	2648.88	3032.48	1861.1	0.860122	0.984682	0.604321	-0.217386	-0.0222706	-0.726613	-0.780476	-0.0506806	-0.732443	0.582175	0.965481
3737	1.31372	1.39013	N.D	Lmna	lamin A/C	%420	P48679	1	prelamin-A/C isoform C2	http://www.phosphosite.org/proteinAction.do?id=13775&showAllSites=true	74	K*LESSESR	2	525.265	1	0	20.7469	H	3915			4871		4785			3915			7598.76		5550.6			3915	7598.76	5550.6		1.94093	1.41778		0.956752	0.503631		0.393662	0.475221		1.31372	1.39013
3738	-1.76792	-1.10573	-1.2027	Lmna	lamin A/C	%90	P48679	1	prelamin-A/C isoform C2	http://www.phosphosite.org/proteinAction.do?id=13775&showAllSites=true	74	K*TLDSVAK	2	488.277	2	0.238641	26.5346	H	58671	41729	50844		53698	50463	52715	44426	58671	63010.8	50844		53698	58537.1	52715	48868.6	60840.9	50844	56117.5	50791.8	0.835688	0.922365	0.83483	-0.258964	-0.11659	-0.260446	-0.822054	-0.145	-0.266276	0.565636	0.90438
3741	-1.39125	-1.21963	-1.37351	Lmna	lamin A/C	%97	P48679	1	prelamin-A/C isoform C2	http://www.phosphosite.org/proteinAction.do?id=13775&showAllSites=true	74	TLDSVAK*ER	3	378.203	6	0.117379	29.5532	H	61904	55465	62739	58936	56095	56644	55129	46679	61904	83752.1	62739	91940.2	56095	65707	55129	51346.9	72828.1	77339.6	60901	53237.9	1.06195	0.83623	0.731009	0.0867122	-0.258028	-0.45204	-0.476378	-0.286438	-0.45787	0.71878	0.819924
3735	-1.05505	-1.122	-1.50654	Lmna; Lmnb1; Lmnb2	lamin A/C; Lamin B1; Lamin B2	%378; %379; %389	P48679; P70615; XP_216850	0	prelamin-A/C isoform C2	http://www.phosphosite.org/proteinAction.do?id=13775&showAllSites=true	74; 67; 69	K*LLEGEEER	3	406.21	8	0.39488	31.1383	H	100875	56838	135419	80786	89771	68912	57544	60804	100875	85825.4	135419	126026	89771	79937.9	57544	66884.4	93350.2	130723	84854.5	62214.2	1.40035	0.908991	0.66646	0.485783	-0.137662	-0.585409	-0.0773065	-0.166072	-0.591239	0.947826	0.891266
3742	-1.13314	-1.43759	-1.13505	Lmnb1	Lamin B1	%111	P70615	1	lamin-B1	http://www.phosphosite.org/proteinAction.do?id=2158&showAllSites=true	67	FK*AEHDQLLLNYAK	3	601.985	2	0.721916	54.1707	H	135926	85150	194123	96631	136379	44199	125878	98270	135926	128576	194123	150744	136379	51270.8	125878	108097	132251	172434	93824.9	116988	1.30383	0.709444	0.884585	0.38276	-0.495238	-0.176927	-0.18033	-0.523648	-0.182757	0.882501	0.695611
3744	-1.46315	-1.35302	-2.37099	Lmnb1	Lamin B1	%182	P70615	1	lamin-B1	http://www.phosphosite.org/proteinAction.do?id=2158&showAllSites=true	67	K*QLADETLLKVDLENR	3	667.032	3	0.735873	60.863	H	126763	39993	111993	49350	85544	47870	39627		126763	60389.4	111993	76986	85544	55529.2	39627		93576.2	94489.5	70536.6	39627	1.00976	0.753788	0.423473	0.0140121	-0.40777	-1.23966	-0.549078	-0.43618	-1.24549	0.683457	0.739089
3746	1.36282	1.60162	1.09839	Lmnb1	Lamin B1	%532	P70615	1	lamin-B1	http://www.phosphosite.org/proteinAction.do?id=2158&showAllSites=true	67	VVLK*NSQGEEVAQR	3	557.632	3	0.80656	33.2442	H	22383	13959	61329	16781	35646	30471	27189	18856	22383	21078.1	61329	26178.4	35646	35346.4	27189	20741.6	21730.5	43753.7	35496.2	23965.3	2.01346	1.63347	1.10284	1.00968	0.707939	0.141223	0.44659	0.679529	0.135393	1.36282	1.60162
3747	-1.50011	-1.09147	-1.81362	Lmod3	LMOD3	429	XP_575617	0	PREDICTED: leiomodin 3 (fetal)	http://www.phosphosite.org/proteinAction.do?id=2379823&showAllSites=true	66	QEEQQQQQLK*EQR	3	605.298	5	0.654347	26.6688	H	25989	14640	17513	19138	31513	11576	13730	11724	25989	22106.4	17513	29855.3	31513	13428.2	13730	12896.4	24047.7	23684.1	22470.6	13313.2	0.984882	0.934417	0.553616	-0.0219776	-0.0978616	-0.853042	-0.585068	-0.126272	-0.858872	0.666618	0.916196
3713	1.11307	3.59462	2.18901	LOC683295	LOC683295	389	XP_001065013	0	PREDICTED: keratin, type II cytoskeletal 6A-like isoform 1	http://www.ncbi.nlm.nih.gov/entrez/query.fcgi?db=protein&cmd=search&term=XP_001065013	59	K*QIAKLQ	2	471.79	2	0.230241	27.6968	H	142218	102394	201806	183546	567463	448931	314965	306759	142218	154615	201806	286332	567463	520760	314965	337435	148416	244069	544111	326200	1.64449	3.66611	2.19787	0.717637	1.87425	1.13611	0.154547	1.84584	1.13028	1.11307	3.59462
3749	3.76899	2.89141	4.61985	Myh1	Myh1	1088	NP_001128630	1	myosin, heavy polypeptide 1, skeletal muscle, adult	http://www.ncbi.nlm.nih.gov/entrez/query.fcgi?db=protein&cmd=search&term=NP_001128630	223	LAQESTMDVENDKQQLDEKLK*	4	644.818	2	0.0925511	55.3448	H	17315	16994	101044	88631	58515	58808	100431	89923	17315	25660.9	101044	138264	58515	68217.3	100431	98915.3	21488	119654	63366.1	99673.1	5.56843	2.94891	4.63856	2.47727	1.56018	2.21368	1.91418	1.53177	2.20785	3.76899	2.89141
3750	5.93296	4.45169	6.82641	Myh1	Myh1	1247	NP_001128630	1	myosin, heavy polypeptide 1, skeletal muscle, adult	http://www.ncbi.nlm.nih.gov/entrez/query.fcgi?db=protein&cmd=search&term=NP_001128630	223	MEIDDLASNMEVISK*SK	3	675.327	6	0.476526	73.0276	H	53277	48000	621498	308224	235458	289230	425981	396331	53277	72480	621498	480829	235458	335507	425981	435964	62878.5	551164	285482	430973	8.76554	4.54022	6.85405	3.13184	2.18276	2.77696	2.56875	2.15435	2.77113	5.93296	4.45169
3751	2.55608	1.42881	1.56559	Myh1	Myh1	1254	NP_001128630	1	myosin, heavy polypeptide 1, skeletal muscle, adult	http://www.ncbi.nlm.nih.gov/entrez/query.fcgi?db=protein&cmd=search&term=NP_001128630	223	SKGNLEK*MCR	2	668.827	2	0.471865	25.7636	H	12285	6138	38256	27653	15356	13838	15011	17154	12285	9268.38	38256	43138.7	15356	16052.1	15011	18869.4	10776.7	40697.3	15704	16940.2	3.77642	1.45722	1.57193	1.91702	0.543222	0.652537	1.35393	0.514812	0.646707	2.55608	1.42881
3752	1.50206	-1.12041	1.14673	Myh1	Myh1	1301	NP_001128630	1	myosin, heavy polypeptide 1, skeletal muscle, adult	http://www.ncbi.nlm.nih.gov/entrez/query.fcgi?db=protein&cmd=search&term=NP_001128630	223	QLDEK*DSLVSQLSR	3	577.967	4	0.622064	59.3074	H	89472	116971	339613	160838	142636	85852	80044	205759	89472	176626	339613	250907	142636	99588.3	80044	226335	133049	295260	121112	153189	2.21918	0.910282	1.15138	1.15003	-0.135615	0.203358	0.586938	-0.164025	0.197528	1.50206	0.892531
3753	5.95707	2.08094	2.89138	Myh1	Myh1	1333	NP_001128630	1	myosin, heavy polypeptide 1, skeletal muscle, adult	http://www.ncbi.nlm.nih.gov/entrez/query.fcgi?db=protein&cmd=search&term=NP_001128630	223	AK*SALAHALQSSR	3	485.267	3	0.839588	37.2991	H	21580	5502	136990	80807	30299	28563	40860	41734	21580	8308.02	136990	126059	30299	33133.1	40860	45907.4	14944	131524	31716	43383.7	8.80115	2.12232	2.90308	3.13769	1.08565	1.53759	2.5746	1.05724	1.53176	5.95707	2.08094
3756	N.D	N.D	N.D	Myh1	Myh1	1417	NP_001128630	1	myosin, heavy polypeptide 1, skeletal muscle, adult	http://www.ncbi.nlm.nih.gov/entrez/query.fcgi?db=protein&cmd=search&term=NP_001128630	223	LQDAEEHVEAVNAK*CASLEK	3	785.713	12	0.173391	47.4431	H			111001	86755	57492	45299	116820	104828			111001	135338	57492	52546.8	116820	115311		123169	55019.4	116065
3761	1.42165	1.07237	-1.68969	Myh1	Myh1	1451	NP_001128630	1	myosin, heavy polypeptide 1, skeletal muscle, adult	http://www.ncbi.nlm.nih.gov/entrez/query.fcgi?db=protein&cmd=search&term=NP_001128630	223	QRLQNEVEDLMIDVERTNAACAALDK*K	5	649.727	5	0.324999	87.2973	H	79448		158023	112641	100658	63039	40932	48625	79448		158023	175720	100658	73125.2	40932	53487.5	79448	166871	86891.6	47209.8	2.10039	1.09369	0.594222	1.07065	0.129206	-0.750926	0.507565	0.100796	-0.756756	1.42165	1.07237
3762	3.44054	1.91068	2.15161	Myh1	Myh1	1452	NP_001128630	1	myosin, heavy polypeptide 1, skeletal muscle, adult	http://www.ncbi.nlm.nih.gov/entrez/query.fcgi?db=protein&cmd=search&term=NP_001128630	223	LQNEVEDLMIDVERTNAACAALDKK*	4	740.867	18	0.350953	87.3752	H	208559	167385	795885	992969	529186	318759	424072	520463	208559	252751	795885	1.54903e+06	529186	369760	424072	572509	230655	1.17246e+06	449473	498291	5.08317	1.94868	2.16033	2.34573	0.962498	1.11125	1.78264	0.934088	1.10542	3.44054	1.91068
3768	3.1173	2.24498	3.56333	Myh1	Myh1	1479	NP_001128630	1	myosin, heavy polypeptide 1, skeletal muscle, adult	http://www.ncbi.nlm.nih.gov/entrez/query.fcgi?db=protein&cmd=search&term=NP_001128630	223	QKYEETHAELEASQK*ESR	4	570.024	19	1.00255	31.3728	H	96355	51636	480120	206892	176791	191680	83629	490969	96355	77970.4	480120	322752	176791	222349	83629	540066	87162.7	401436	199570	311847	4.60559	2.28963	3.57776	2.20339	1.19511	1.83906	1.6403	1.1667	1.83323	3.1173	2.24498
3772	1.66075	2.12226	1.07964	Myh1	Myh1	1490	NP_001128630	1	myosin, heavy polypeptide 1, skeletal muscle, adult	http://www.ncbi.nlm.nih.gov/entrez/query.fcgi?db=protein&cmd=search&term=NP_001128630	223	SLSTELFK*IK	3	427.247	20	0.150832	65.6042	H	5007150	4192370	12312800	9939490	12527900	10355200	6111860	5616620	5007150	6.33048e+06	12312800	1.55056e+07	12527900	12012032	6111860	6.17828e+06	5.66881e+06	1.39092e+07	12269966	6145071	2.45364	2.16447	1.08401	1.29492	1.11401	0.116383	0.731831	1.0856	0.110553	1.66075	2.12226
3775	3.67619	2.18501	4.88632	Myh1	Myh1	1492	NP_001128630	1	myosin, heavy polypeptide 1, skeletal muscle, adult	http://www.ncbi.nlm.nih.gov/entrez/query.fcgi?db=protein&cmd=search&term=NP_001128630	223	IK*NAYEESLDQLETLKR	3	722.046	6	0.805582	67.0615	H	61809	16947	290017	118381	92962	87762	229155	181485	61809	25590	290017	184674	92962	101804	229155	199634	43699.5	237346	97383	214394	5.43132	2.22847	4.9061	2.4413	1.15605	2.29458	1.87821	1.12764	2.28875	3.67619	2.18501
3776	N.D	N.D	N.D	Myh1	Myh1	1544	NP_001128630	1	myosin, heavy polypeptide 1, skeletal muscle, adult	http://www.ncbi.nlm.nih.gov/entrez/query.fcgi?db=protein&cmd=search&term=NP_001128630	223	QIEQEK*SELQAALEEAEASLEHEEGKILR	4	856.183	6	0.506542	97.1132	H			65962	31171	16893	17895	51024	25489			65962	48626.8	16893	20758.2	51024	28037.9		57294.4	18825.6	39530.9
3778	2.42254	1.60658	2.49198	Myh1	Myh1	1623	NP_001128630	1	myosin, heavy polypeptide 1, skeletal muscle, adult	http://www.ncbi.nlm.nih.gov/entrez/query.fcgi?db=protein&cmd=search&term=NP_001128630	223	K*KMEGDLNEMEIQLNHSNR	4	600.79	5	0.496709	51.5311	H	92466	56871	364952	175227	137366	133492	210436	214351	92466	85875.2	364952	273354	137366	154851	210436	235786	89170.6	319153	146108	223111	3.57913	1.63853	2.50207	1.83961	0.712399	1.32312	1.27652	0.683989	1.31729	2.42254	1.60658
3779	N.D	N.D	N.D	Myh1	Myh1	1624	NP_001128630	1	myosin, heavy polypeptide 1, skeletal muscle, adult	http://www.ncbi.nlm.nih.gov/entrez/query.fcgi?db=protein&cmd=search&term=NP_001128630	223	KK*MEGDLNEMEIQLNHSNR	3	800.718	1	0	51.8672	H			49565				24636				49565				24636			49565		24636
3780	N.D	-5.4641	-2.68595	Myh1	Myh1	1845	NP_001128630	1	myosin, heavy polypeptide 1, skeletal muscle, adult	http://www.ncbi.nlm.nih.gov/entrez/query.fcgi?db=protein&cmd=search&term=NP_001128630	223	NVEAIK*GLR	2	557.322	5	0.347906	39.46	A	434640	381718			78911	94656	134126	221649	434640	576394			78911	109801	134126	243814	505517		94356	188970		0.186652	0.373815		-2.42157	-1.4196		-2.44998	-1.42543		0.183013
3782	1.93367	1.54238	3.44754	Myh1	Myh1	1877	NP_001128630	1	myosin, heavy polypeptide 1, skeletal muscle, adult	http://www.ncbi.nlm.nih.gov/entrez/query.fcgi?db=protein&cmd=search&term=NP_001128630	223	LQDLVDK*LQSK	3	467.596	7	0.334734	54.4896	H	173330	154382	591567	365125	341563	256725	631253	705146	173330	233117	591567	569595	341563	297801	631253	775661	203223	580581	319682	703457	2.85686	1.57306	3.46149	1.51443	0.653571	1.7914	0.951341	0.625161	1.78557	1.93367	1.54238
[truncated: 3,887 more rows]
[truncated: 7 more columns]
