# Supplementary material for: Identification of the Acetylation and Ubiquitin-Modified Proteome during the Progression of Skeletal Muscle Atrophy
Source: PLoS One. 2015 Aug 24;10(8):e0136247. doi: 10.1371/journal.pone.0136247 (PMC4547751; doi:10.1371/journal.pone.0136247)
Supplement: S6 Table — (XLSX) [file pone.0136247.s006.xlsx]

## Sheet: Table S6 Ubi Spectra
Table S6. Raw M/S spectra for ubiquitin modified peptides in skeletal muscle during control conditions and following 2, 4 and 6 days of cast immobilization.
Legend: * = modified residue, # = oxidized methionine, % = published site, Group A (Wt. Bearing) Control = CS16202 & 16203, Group B (2 Days Immobilized) = CS16204 & 16205, Group C (4 Days Immobilized) = CS16206 & 16207, Group D (6 Days Immobilized) = CS16208 & 16209
														MS2 Spectrum Number								Peak Apex MS Spectrum Number								Retention Time								Xcorr								Mass Accuracy (ppm)
Index in Detail	Protein Type	Gene Name	Protein Name	Site	Description	Accession	URL	kD	-7/+7 peptide	Peptide	Charge	Calc. m/z	(CS19907)	(CS19908)	(CS19909)	(CS19910)	(CS19911)	(CS19912)	(CS19913)	(CS19914)	(CS19907)	(CS19908)	(CS19909)	(CS19910)	(CS19911)	(CS19912)	(CS19913)	(CS19914)	(CS19907)	(CS19908)	(CS19909)	(CS19910)	(CS19911)	(CS19912)	(CS19913)	(CS19914)	(CS19907)	(CS19908)	(CS19909)	(CS19910)	(CS19911)	(CS19912)	(CS19913)	(CS19914)	(CS19907)	(CS19908)	(CS19909)	(CS19910)	(CS19911)
Activator protein
67	Activator protein	LOC681996	LOC681996	208	hypothetical protein LOC681996	NP_001108506	http://www.ncbi.nlm.nih.gov/entrez/query.fcgi?db=protein&cmd=search&term=NP_001108506	38	GVKIPTCkITLKETF	IPTCK*ITLK	3	396.565		10379		10900			11017	10855		10372		10891			11025	10862	43.1252	43.5638	44.0592	43.2768	42.9183	43.7705	43.4138	43.4813		2.292		1.913			2.918	2.485		-1.1902		-0.9174
Adaptor/scaffold
68	Adaptor/scaffold	Ahnak; Ahnak	AHNAK; AHNAK iso2	1179, 1435, 2233, 2359, 2487, 2811, 2939, 3067, 3195, 3323, 3449, 3577, 3703, 3831, 3957, 4282; 1300, 1556, 2354, 2480, 2608, 2932, 3060, 3188, 3316, 3444, 3570, 3895	neuroblast differentiation-associated protein AHNAK	NP_001178880; XP_001078032	http://www.phosphosite.org/proteinAction.do?id=24828&showAllSites=true	581; 539	KLKGPKFkMPEMNIK, KLKGPKFkMPEMNIK, KLKGPKFkMPEMNIK, KLKGPKFkMPEMNIK, KLKGPKFkMPEMNIK, SLKGPKFkMPEMNIK, KLKGPKFkMPEMNIK, KLKGPKFkMPEMNIK, KLKGPKFkMPEMNIK, KLKGPKFkMPEMNIK, KLKGPKFkMPEMNIK, KLKGPKFkMPEMNIK, KLKGPKFkMPEMNIK, KLKGPKFkMPEMNIK, KVKGPKFkMPEMNIK, KLKGPKFkMPEMNIK; KLKGPKFkMPEMNIK, KLKGPKFkMPEMNIK, KLKGPKFkMPEMNIK, KLKGPKFkMPEMNIK, KLKGPKFkMPEMNIK, SLKGPKFkMPEMNIK, KLKGPKFkMPEMNIK, KLKGPKFk…	FK*MPEMNIK	3	417.879		15974		16658				16651		14521		16731				16737	58.4333	58.8595	59.5273	58.5058	59.2263	58.8098	58.6465	58.7493		2.952		2.835				3.092		0.4593		0.4489
69	Adaptor/scaffold	Ahnak; Ahnak	AHNAK; AHNAK iso2	%1186, %2240, %2366, %2818, %2946, %3074, %3202, 3330, %3456, %3584, 3710, 3838, %3964, %4289; %1307, %2361, %2487, %2939, %3067, %3195, %3323, 3451, %3577, %3902	neuroblast differentiation-associated protein AHNAK	NP_001178880; XP_001078032	http://www.phosphosite.org/proteinAction.do?id=24828&showAllSites=true	581; 539	KMPEMNIkAPKISMP, KMPEMNIkAPKISMP, KMPEMNIkAPKISMP, KMPEMNIkAPKISMP, KMPEMNIkAPKISMP, KMPEMNIkAPKISMP, KMPEMNIkAPKISMP, KMPEMNIkAPKISMP, KMPEMNIkAPKISMP, KMPEMNIkAPKISMP, KMPEMNIkAPKISMP, KMPEMNIkAPKISMP, KMPEMNIkAPKISMP, KMPEMNIkAPKISMP; KMPEMNIkAPKISMP, KMPEMNIkAPKISMP, KMPEMNIkAPKISMP, KMPEMNIkAPKISMP, KMPEMNIkAPKISMP, KMPEMNIkAPKISMP, KMPEMNIkAPKISMP, KMPEMNIkAPKISMP, KMPEMNIkAPKISMP, KMPEMNIk…	FKMPEMNIK*APK	4	387.707	15968					15974			15974								56.0292	56.504	56.5262	56.2908	56.3482	56.2853	56.0805	56.2025	2.845					2.954			0.2941
70	Adaptor/scaffold	Ahnak; Ahnak	AHNAK; AHNAK iso2	1263, %1391, %1712, 2189, %2315, %2443, 3023, %3151, 3279, %3405, %3533, 3659, %3787, 3913, %4238, %4366; 1384, %1512, %1833, 2310, %2436, %2564, 3144, %3272, %3400, 3526, %3851, %3979	neuroblast differentiation-associated protein AHNAK	NP_001178880; XP_001078032	http://www.phosphosite.org/proteinAction.do?id=24828&showAllSites=true	581; 539	KFSMPGFkAEGPEVD, KFSMPGFkAEGPEVD, KFSMPGFkAEGPEVD, KFSMPGFkAEGPEVD, KFSMPGFkAEGPEVD, KFSMPGFkAEGPEVD, KFSMPGFkAEGPEVD, KFSMPGFkAEGPEVD, KFSMPGFkAEGPEVD, KFSMPGFkAEGPEVD, KFSMPGFkAEGPEVD, KFSMPGFkAEGPEVD, KFSMPGFkAEGPEVD, KFSMPGFkAEGPEVD, KFSMPGFkAEGPEVD, KFSMPGFkAEGPEVD; KFSMPGFkAEGPEVD, KFSMPGFkAEGPEVD, KFSMPGFkAEGPEVD, KFSMPGFkAEGPEVD, KFSMPGFkAEGPEVD, KFSMPGFkAEGPEVD, KFSMPGFkAEGPEVD, KFSMPGFk…	FSMPGFK*AEGPEVDVSLPK	3	717.026	24052	22565			23864	23487			23057	21030			23860				75.873	75.2462	75.1372	75.5823	75.604	75.7537	75.3952	75.3877	3.025	2.711			2.844	2.334			1.3468	1.72			2.337
71	Adaptor/scaffold	Ank1	ANK1	%210	ankyrin-1	NP_001100792	http://www.phosphosite.org/proteinAction.do?id=2355200&showAllSites=true	187	AQIETRTkDELTPLH	TK*DELTPLHCAAR	3	542.607	8139	7781							8176	7792							35.5415	36.3895	36.5425	36.3652	36.232	36.3403	36.6927	36.3833	2.543	2.597							1.5173	1.1427
72	Adaptor/scaffold	Ank1	ANK1	%210	ankyrin-1	NP_001100792	http://www.phosphosite.org/proteinAction.do?id=2355200&showAllSites=true	187	AQIETRTkDELTPLH	TK*DELTPLHCAAR	4	407.207						8423	8481	8206									35.5415	36.3493	36.487	36.4232	36.2808	36.3958	36.6465	36.3833						2.01	1.894	1.909
73	Adaptor/scaffold	Ank1	ANK1	%243	ankyrin-1	NP_001100792	http://www.phosphosite.org/proteinAction.do?id=2355200&showAllSites=true	187	APIQAKTkNGLSPIH	TK*NGLSPIHMAAQGDHLDCVR	4	609.298		12607	13979	13278			13416	13154		12618	13980	13279			13399	13141	50.179	50.6738	51.1638	50.641	50.4507	50.6575	51.2363	50.8248		3.272	2.45	3.087			3.059	2.518		-2.3112	-0.6893	2.573
74	Adaptor/scaffold	Ank1; Ank2; Ank3; Ank3	ANK1; ANK2; ANK3; ANK3 iso5	%320; %407; %417; %392	ankyrin-1	NP_001100792; P97582; O70511; Q574D7	http://www.phosphosite.org/proteinAction.do?id=2355200&showAllSites=true	187; 436; 284; 217	TPLHIACkKNHIRVM; TPLHIACkKNRIKVM; TPLHIACkKNRIRVM; TPLHIACkKNRIRVM	ALNGFTPLHIACK*K	3	561.971	15116								15113								53.8475	54.1865	54.3927	53.9808	54.0313	0	53.8618	53.8738	2.079								1.0644
75	Adaptor/scaffold	Ank1	ANK1	%518	ankyrin-1	NP_001100792	http://www.phosphosite.org/proteinAction.do?id=2355200&showAllSites=true	187	TPLHIAAkQNQIEVA	GGSPHSPAWNGYTPLHIAAK*QNQIEVAR	4	779.147		16965					17840										60.9565	61.0717	0	60.3133	0	61.0427	60.925	0		2.803					4.023			0.9921
76	Adaptor/scaffold	Ank1	ANK1	682	ankyrin-1	NP_001100792	http://www.phosphosite.org/proteinAction.do?id=2355200&showAllSites=true	187	TTPLAIAkRLGYISV	NGASPNEVSSNGTTPLAIAK*R	3	733.377		12125	13479				12899				13480						48.2832	48.46	48.9125	0	48.827	0	48.1918	0		3.905	3.444				2.78			-2.0707	0.6057
77	Adaptor/scaffold	Ank1	ANK1	682	ankyrin-1	NP_001100792	http://www.phosphosite.org/proteinAction.do?id=2355200&showAllSites=true	187	TTPLAIAkRLGYISV	NGASPNEVSSNGTTPLAIAK*R	3	733.377			13494								13480						48.2832	48.46	48.9125	0	48.827	0	48.1918	0			3.225								0.6057
78	Adaptor/scaffold	Ap2m1	AP2M1	%238	AP-2 complex subunit mu	P53679	http://www.phosphosite.org/proteinAction.do?id=2376&showAllSites=true	50	DETSKSGkQSIAIDD	SGK*QSIAIDDCTFHQCVR	3	746.013	12562		13268																						1.973		2.573						1.0597		-1.6425
79	Adaptor/scaffold	Bin1	BIN1	164	myc box-dependent-interacting protein 1	O08839	http://www.phosphosite.org/proteinAction.do?id=6785220&showAllSites=true	65	YESLQTAkKKDEAKI	HHYESLQTAK*K	3	485.916							4023	3759							4053	3753															2.921	3.148
80	Adaptor/scaffold	Bin1	BIN1	214	myc box-dependent-interacting protein 1	O08839	http://www.phosphosite.org/proteinAction.do?id=6785220&showAllSites=true	65	EELIKAQkVFEEMNV	AQK*VFEEMNVDLQEELPSLWNSR	3	959.468			31456			29944					31423						92.6978	92.4352	92.8765	0	92.7555	92.874	0	92.4342			3.496			3.099					1.1004
81	Adaptor/scaffold	Bin1	BIN1	%258	myc box-dependent-interacting protein 1	O08839	http://www.phosphosite.org/proteinAction.do?id=6785220&showAllSites=true	65	NFHKEMSkLNQNLND	EMSK*LNQNLNDVLVSLEK	3	730.048		26335			27571					26315			27614				84.7328	84.688	85.2328	85.016	85.1957	85.2008	84.8408	0		3.124			3.107					-0.8719			-1.1443
82	Adaptor/scaffold	Bin1	BIN1	%272	myc box-dependent-interacting protein 1	O08839	http://www.phosphosite.org/proteinAction.do?id=6785220&showAllSites=true	65	DVLVSLEkQHGSNTF	EMSKLNQNLNDVLVSLEK*QHGSNTFTVK	4	822.673						25923								25995			81.8787	81.6268	82.2927	82.0308	82.2417	82.4065	81.8213	81.6398						3.712
83	Adaptor/scaffold	Bin1	BIN1	%272	myc box-dependent-interacting protein 1	O08839	http://www.phosphosite.org/proteinAction.do?id=6785220&showAllSites=true	65	DVLVSLEkQHGSNTF	LNQNLNDVLVSLEK*QHGSNTFTVK	3	938.158	25411	23935	25882	24790	25190	24829	25041	24686		23926	25918	24818	25225	24861	25099	24715	79.2473	78.699	79.2713	79.2855	79.1185	79.4313	79.0217	78.8245	2.851	4.154	3.48	3.188	3.439	3.939	3.313	3.882	-1.0576	0.8062	-0.4101	-0.1186	-0.1189
84	Adaptor/scaffold	Bin1	BIN1	%272	myc box-dependent-interacting protein 1	O08839	http://www.phosphosite.org/proteinAction.do?id=6785220&showAllSites=true	65	DVLVSLEkQHGSNTF	LNQNLNDVLVSLEK*QHGSNTFTVK	4	703.87	25390		25836	24757	25151			24653	25468		25918	24818	25225			24715	79.2473	78.7502	79.2713	79.2855	79.1185	79.4313	78.9682	78.8245	3.443		3.858	3.724	4.133			4.304	-0.0229		0.0073	0.1122	0.4126
85	Adaptor/scaffold	Bin1	BIN1	%282	myc box-dependent-interacting protein 1	O08839	http://www.phosphosite.org/proteinAction.do?id=6785220&showAllSites=true	65	GSNTFTVkAQPSDSA	LNQNLNDVLVSLEKQHGSNTFTVK*	4	703.87		23872					25018			23947					25078											3.727					4.249			0.2149
86	Adaptor/scaffold	Bin1	BIN1	%35	myc box-dependent-interacting protein 1	O08839	http://www.phosphosite.org/proteinAction.do?id=6785220&showAllSites=true	65	KVLQKLGkADETKDE	LGK*ADETKDEQFEQCVQNFNK	3	881.41					16550	16164							16493	16109			55.3923	56.7657	57.1557	56.6338	56.7152	56.7687	56.5505	56.4538					5.777	5.498							-0.8252
87	Adaptor/scaffold	Bin1	BIN1	%35	myc box-dependent-interacting protein 1	O08839	http://www.phosphosite.org/proteinAction.do?id=6785220&showAllSites=true	65	KVLQKLGkADETKDE	LGK*ADETKDEQFEQCVQNFNK	4	661.309					16452			15886					16493			15843	55.4982	56.8222	57.2073	56.6338	56.7152	56.6578	56.5505	56.5033					3.94			4.635					-0.9221
88	Adaptor/scaffold	Bin1	BIN1	40	myc box-dependent-interacting protein 1	O08839	http://www.phosphosite.org/proteinAction.do?id=6785220&showAllSites=true	65	LGKADETkDEQFEQC	LGKADETK*DEQFEQCVQNFNK	4	661.309	15716					16110			15764					16109											3.618					3.551			-0.5436
89	Adaptor/scaffold	Bin1	BIN1	%53	myc box-dependent-interacting protein 1	O08839	http://www.phosphosite.org/proteinAction.do?id=6785220&showAllSites=true	65	QCVQNFNkQLTEGTR	ADETKDEQFEQCVQNFNK*QLTEGTR	3	1043.81			23690	22734		22846	22955				23694	22760		21861			0	73.6713	73.8745	73.9693	73.7467	74.1408	73.7132	73.7125			6.219	5.633		6.286	6.363				-0.1006	-1.2813
90	Adaptor/scaffold	Bin1	BIN1	%53	myc box-dependent-interacting protein 1	O08839	http://www.phosphosite.org/proteinAction.do?id=6785220&showAllSites=true	65	QCVQNFNkQLTEGTR	ADETKDEQFEQCVQNFNK*QLTEGTR	3	1043.81			23709			22868					23694			21861			0	73.6713	73.8745	73.9693	73.7467	74.1408	73.7132	73.7125			5.746			5.73					-0.1006
91	Adaptor/scaffold	Bin1	BIN1	%53	myc box-dependent-interacting protein 1	O08839	http://www.phosphosite.org/proteinAction.do?id=6785220&showAllSites=true	65	QCVQNFNkQLTEGTR	ADETKDEQFEQCVQNFNK*QLTEGTR	4	783.11	22832	21865	23662		23069	22802	22904	22622	22889	21932	22812		22054	21861	21949	22679	72.9845	73.6713	73.9223	73.917	73.694	74.1408	73.6112	73.7645	5.579	4.409	5.326		4.053	5.753	6	6.011	0.6944	0.6513	0.4599		0.2173
92	Adaptor/scaffold	Bin1	BIN1	%53	myc box-dependent-interacting protein 1	O08839	http://www.phosphosite.org/proteinAction.do?id=6785220&showAllSites=true	65	QCVQNFNkQLTEGTR	ADETKDEQFEQCVQNFNK*QLTEGTR	4	783.11	22873								22889								72.9845	73.6713	73.9223	73.917	73.694	74.1408	73.6112	73.7645	4.938								0.6944
93	Adaptor/scaffold	Bin1	BIN1	%53	myc box-dependent-interacting protein 1	O08839	http://www.phosphosite.org/proteinAction.do?id=6785220&showAllSites=true	65	QCVQNFNkQLTEGTR	LGKADETKDEQFEQCVQNFNK*QLTEGTR	4	857.66	21434	20537	22585	21430	21789	21582	21650	21425	21470	20589	22623	21521	21823	21609	21718	21423	69.5415	70.2788	71.3548	70.797	70.306	70.9118	70.584	70.6123	5.109	4.185	4.823	4.966	5.481	4.825	4.825	5.937	-0.2832	0.1343	0.2738	0.0141	-0.4518
94	Adaptor/scaffold	Bin1	BIN1	%53	myc box-dependent-interacting protein 1	O08839	http://www.phosphosite.org/proteinAction.do?id=6785220&showAllSites=true	65	QCVQNFNkQLTEGTR	LGKADETKDEQFEQCVQNFNK*QLTEGTR	4	857.66	21452				21777			21395	21470				21823			21423	69.5415	70.2788	71.3548	70.797	70.306	70.9118	70.584	70.6123	5.096				5.398			4.958	-0.2832				-0.4518
95	Adaptor/scaffold	Bin1	BIN1	%53	myc box-dependent-interacting protein 1	O08839	http://www.phosphosite.org/proteinAction.do?id=6785220&showAllSites=true	65	QCVQNFNkQLTEGTR	LGKADETKDEQFEQCVQNFNK*QLTEGTR	5	686.33		20550		21460	21806	21610	21681	21384				21500		21609	21718		69.437	70.1732	71.3548	70.7387	70.2545	70.8543	70.584	70.6123		3.088		3.702	2.573	3.867	3.104	2.684		1.6669		0.8132	0.9101
96	Adaptor/scaffold	Bin1	BIN1	%53	myc box-dependent-interacting protein 1	O08839	http://www.phosphosite.org/proteinAction.do?id=6785220&showAllSites=true	65	QCVQNFNkQLTEGTR	NK*QLTEGTR	2	580.804			4310					3765									23.2235	24.4785	24.7163	23.8367	24.2502	24.0558	24.225	24.1798			2.077					2.396			0.8501
97	Adaptor/scaffold	Bin1	BIN1	%73	myc box-dependent-interacting protein 1	O08839	http://www.phosphosite.org/proteinAction.do?id=6785220&showAllSites=true	65	RTYLASVkAMHEASK	TYLASVK*AMHEASKK	3	593.314			10297	9781													39.6837	40.4215	40.7128	40.3955	40.5005	40.8308	40.6503	40.7137			2.252	1.78							0.5167	-0.8365
98	Adaptor/scaffold	Cav1	caveolin-1	%26	caveolin-1 alpha isoform	P41350	http://www.phosphosite.org/proteinAction.do?id=3294&showAllSites=true	21	REQGNIYkPNNKAMA	EQGNIYK*PNNK	2	709.855	4858	4819	5656	5115	5432	5107	5321	5135	4882	4841	5710		5438	5087	5324	5138	26.4332	28.0928	28.7303	27.5873	27.7038	27.265	28.0827	28.0135	2.314	2.125	2.452	2.241	2.655	2.371	2.285	2.667	-0.1971	-0.558	-0.1182	0.6008	0.5944
99	Adaptor/scaffold	Cav1	caveolin-1	%26	caveolin-1 alpha isoform	P41350	http://www.phosphosite.org/proteinAction.do?id=3294&showAllSites=true	21	REQGNIYkPNNKAMA	EQGNIYK*PNNK	2	709.855			5635				5397										26.4332	28.0928	28.7303	27.5873	27.7038	27.265	28.0827	28.0135			2.051				1.737				-0.1182
100	Adaptor/scaffold	Cav1	caveolin-1	%26	caveolin-1 alpha isoform	P41350	http://www.phosphosite.org/proteinAction.do?id=3294&showAllSites=true	21	REQGNIYkPNNKAMA	TVPIREQGNIYK*PNNK	3	662.357		8253																								2.671								-0.6075
101	Adaptor/scaffold	Cav1	caveolin-1	%26	caveolin-1 alpha isoform	P41350	http://www.phosphosite.org/proteinAction.do?id=3294&showAllSites=true	21	REQGNIYkPNNKAMA	YVDSEGHLYTVPIREQGNIYK*PNNK	4	762.885	14620	13901	15306	14665	15018		14711	14497	14684	13972	15366	14711	15054		14754	14546	52.7752	53.279	53.5727	53.3452	53.0052	52.9348	53.1002	53.1112	3.643	3.566	3.851	3.486	3.488		4.332	3.721	-0.4117	0.0187	-0.8837	-0.0938	-0.576
102	Adaptor/scaffold	Cav1	caveolin-1	%26	caveolin-1 alpha isoform	P41350	http://www.phosphosite.org/proteinAction.do?id=3294&showAllSites=true	21	REQGNIYkPNNKAMA	YVDSEGHLYTVPIREQGNIYK*PNNK	4	762.885	14628	13935	15275				14740		14684	13972	15366				14754		52.7752	53.279	53.5727	53.3452	53.0052	52.9348	53.1002	53.1112	3.477	3.529	3.414				3.011		-0.4117	0.0187	-0.8837
103	Adaptor/scaffold	Cav1	caveolin-1	%26	caveolin-1 alpha isoform	P41350	http://www.phosphosite.org/proteinAction.do?id=3294&showAllSites=true	21	REQGNIYkPNNKAMA	YVDSEGHLYTVPIREQGNIYK*PNNK	5	610.509	14645	13933	15305		15037		14755	14528	14684	13972	15345		15075		14754	14546	52.7752	53.279	53.5198	53.3452	53.0573	52.9348	53.1002	53.1112	3.206	2.549	3.168		2.34		3.28	3.556	0.0508	-0.5045	0.1374		0.0098
104	Adaptor/scaffold	Cav1	caveolin-1	%26	caveolin-1 alpha isoform	P41350	http://www.phosphosite.org/proteinAction.do?id=3294&showAllSites=true	21	REQGNIYkPNNKAMA	YVDSEGHLYTVPIREQGNIYK*PNNKAMADEVNEK	5	807.996	15766								15764								55.4982	55.9023	56.216	55.921	55.8603	55.8423	55.4917	55.6598	3.162								0.1452
105	Adaptor/scaffold	Cav1	caveolin-1	%30	caveolin-1 alpha isoform	P41350	http://www.phosphosite.org/proteinAction.do?id=3294&showAllSites=true	21	NIYKPNNkAMADEVN	EQGNIYKPNNK*AMADEVNEK	3	802.717	9611	9210	10252	9769	10166	10057	9938		9641	9255	10290	9813	10226	10085	9945		39.5725	40.478	40.7128	40.5033	40.4473	40.8308	40.596	40.7137	2.978	3.308	3.482	3.002	2.867	3.363	3.481		-0.2263	-0.38	-0.0027	-0.0829	-0.107
106	Adaptor/scaffold	Cav1	caveolin-1	%30	caveolin-1 alpha isoform	P41350	http://www.phosphosite.org/proteinAction.do?id=3294&showAllSites=true	21	NIYKPNNkAMADEVN	EQGNIYKPNNK*AMADEVNEK	3	802.717	9803		10240		10179				9641		10290		10226				39.5725	40.478	40.7128	40.5033	40.4473	40.8308	40.596	40.7137	1.946		3.23		2.576				-0.3942		-0.0027		-0.107
107	Adaptor/scaffold	Cav1	caveolin-1	%30	caveolin-1 alpha isoform	P41350	http://www.phosphosite.org/proteinAction.do?id=3294&showAllSites=true	21	NIYKPNNkAMADEVN	EQGNIYKPNNK*AMADEVNEK	3	802.717					10151								10226				39.5725	40.478	40.7128	40.5033	40.4473	40.8308	40.596	40.7137					2.291								-0.107
108	Adaptor/scaffold	Cav1	caveolin-1	%30	caveolin-1 alpha isoform	P41350	http://www.phosphosite.org/proteinAction.do?id=3294&showAllSites=true	21	NIYKPNNkAMADEVN	EQGNIYKPNNK*AMADEVNEK	4	602.289	9582	9169	10204	9727	10157	9998	9892	9718	9662		10290	9830	10226	10064	9964	9806	39.6292	40.478	40.7128	40.551	40.4473	40.779	40.6503	40.7137	2.726	2.498	2.988	2.222	3.819	2.64	2.634	2.751	-0.0501	-0.2516	-0.1806	0.1299	0.5197
109	Adaptor/scaffold	Cav1	caveolin-1	%30	caveolin-1 alpha isoform	P41350	http://www.phosphosite.org/proteinAction.do?id=3294&showAllSites=true	21	NIYKPNNkAMADEVN	EQGNIYKPNNK*AMADEVNEK	4	602.289			10212								10290						39.6292	40.478	40.7128	40.551	40.4473	40.779	40.6503	40.7137			2.874								-0.1245
110	Adaptor/scaffold	Cav1	caveolin-1	%30	caveolin-1 alpha isoform	P41350	http://www.phosphosite.org/proteinAction.do?id=3294&showAllSites=true	21	NIYKPNNkAMADEVN	YVDSEGHLYTVPIREQGNIYKPNNK*	5	610.509						14703								14701																2.781
111	Adaptor/scaffold	Cav1	caveolin-1	%30	caveolin-1 alpha isoform	P41350	http://www.phosphosite.org/proteinAction.do?id=3294&showAllSites=true	21	NIYKPNNkAMADEVN	YVDSEGHLYTVPIREQGNIYKPNNK*AMADEVNEK	5	807.996		14929		15689	16165	15825		15563				15701														3.579		3.447	3.14	3.461		2.47		0.6695		-0.6573	-0.9506
112	Adaptor/scaffold	Cav1	caveolin-1	%30	caveolin-1 alpha isoform	P41350	http://www.phosphosite.org/proteinAction.do?id=3294&showAllSites=true	21	NIYKPNNkAMADEVN	YVDSEGHLYTVPIREQGNIYKPNNK*AMADEVNEK	5	807.996		14970		15655		15768						15701														2.944		3.131		2.285				0.6695		-0.6573
113	Adaptor/scaffold	Cav1	caveolin-1	%39	caveolin-1 alpha isoform	P41350	http://www.phosphosite.org/proteinAction.do?id=3294&showAllSites=true	21	MADEVNEkQVYDAHT	AMADEVNEK*QVY	2	755.846		11826	13134							11822	13127						46.7863	47.5002	47.9845	47.1543	0	0	0	0		3.724	3.726							0.8464	0.9345
114	Adaptor/scaffold	Cav1	caveolin-1	%39	caveolin-1 alpha isoform	P41350	http://www.phosphosite.org/proteinAction.do?id=3294&showAllSites=true	21	MADEVNEkQVYDAHT	AMADEVNEK*QVYDAHTK	3	688.322	9812	9478	10527	9997	10422	10301	10171	9997	9851	9506	10576	10040	10457	10334	10191	10033	40.1342	41.1812	41.4595	41.0795	41.0453	41.502	41.2377	41.3122	3.615	4.396	3.937	3.744	3.853	3.411	4.202	3.457	-0.2276	-0.2838	0.151	-0.4108	-0.1195
115	Adaptor/scaffold	Cav1	caveolin-1	%39	caveolin-1 alpha isoform	P41350	http://www.phosphosite.org/proteinAction.do?id=3294&showAllSites=true	21	MADEVNEkQVYDAHT	AMADEVNEK*QVYDAHTK	3	688.322	9363		10037						9851		10576						40.1342	41.1812	41.4595	41.0795	41.0453	41.502	41.2377	41.3122	2.679		3.1						-0.9091		-0.245
116	Adaptor/scaffold	Cav1	caveolin-1	%39	caveolin-1 alpha isoform	P41350	http://www.phosphosite.org/proteinAction.do?id=3294&showAllSites=true	21	MADEVNEkQVYDAHT	AMADEVNEK*QVYDAHTK	4	516.493	9833		10539	9999		10295		9994	9851		10576	10040		10334		10033	40.1342	41.288	41.4595	41.0795	41.0453	41.502	41.2377	41.3122	2.932		2.933	2.251		2.224		2.737	-0.0017		0.2387	-0.3241
117	Adaptor/scaffold	Cav1	caveolin-1	%39	caveolin-1 alpha isoform	P41350	http://www.phosphosite.org/proteinAction.do?id=3294&showAllSites=true	21	MADEVNEkQVYDAHT	AMADEVNEK*QVYDAHTK	4	516.493	9350		10526						9851		10576						40.1342	41.288	41.4595	41.0795	41.0453	41.502	41.2377	41.3122	2.811		2.177						-0.2266		0.2387
118	Adaptor/scaffold	Cav1	caveolin-1	%39	caveolin-1 alpha isoform	P41350	http://www.phosphosite.org/proteinAction.do?id=3294&showAllSites=true	21	MADEVNEkQVYDAHT	AM#ADEVNEK*QVYDAHTK	3	693.653	7805	7686	8501	8172	8545	8351	8368		7798	7676	8490	8175	8531	8352	8332		34.493	36.065	35.9538	36.1047	35.9165	36.1257	36.2677	36.0517	3.2	2.752	3.281	3.202	3.15	3.453	2.598		0.3525	-0.9092	-0.5345	0.253	-0.1078
119	Adaptor/scaffold	Cav1	caveolin-1	%39	caveolin-1 alpha isoform	P41350	http://www.phosphosite.org/proteinAction.do?id=3294&showAllSites=true	21	MADEVNEkQVYDAHT	AM#ADEVNEK*QVYDAHTK	4	520.492	7782	7658		8182	8537	8342			7798	7676		8175	8531	8352			34.493	36.065	36.0023	36.1047	35.9165	36.1257	36.3813	35.9965	3.487	2.757		3.195	3.674	3.068			0.0909	-0.1198		-0.7774	-0.7129
120	Adaptor/scaffold	Cav1	caveolin-1	%39	caveolin-1 alpha isoform	P41350	http://www.phosphosite.org/proteinAction.do?id=3294&showAllSites=true	21	MADEVNEkQVYDAHT	AMADEVNEK*QVYDAHTKEIDLVNRDPK	5	649.321		14229								14256							52.9818	53.9435	54.0688	54.1192	53.6868	53.913	53.6287	53.669		3.275								-0.6939
121	Adaptor/scaffold	Cav1	caveolin-1	65	caveolin-1 alpha isoform	P41350	http://www.phosphosite.org/proteinAction.do?id=3294&showAllSites=true	21	HLNDDVVkIDFEDVI	HLNDDVVK*IDFEDVIAEPEGTHSFDGIWK	4	860.667						27782											87.1527	0	87.7433	87.2037	87.6935	87.104	0	86.6497						4.268
122	Adaptor/scaffold	Cd2ap; Ttn; Ttn	CD2AP; Titin; Titin iso2	55; 12909; 1229	CD2-associated protein	Q7TSS5; Q9Z1B6; Q7TMZ9	http://www.phosphosite.org/proteinAction.do?id=3335&showAllSites=true	70; 3893; 137	MFPDNFVkEIKRETE; AVPLKFVkEIKDIVL; AVPLKFVkEIKDIVL	FVK*EIK	2	439.261					6369	6035		6049																					2.18	2.047		2.04					0.0165
123	Adaptor/scaffold	Cgn	CGN	583	PREDICTED: cingulin	XP_227472	http://www.phosphosite.org/proteinAction.do?id=24903&showAllSites=true	151	QVKELQLkLKHSQNL	ELQLK*LKHSQNLDPG	4	459.251					8713																								2.879								0.4242
124	Adaptor/scaffold	Cops5	COPS5	%56	COP9 signalosome complex subunit 5	Q4KM69	http://www.phosphosite.org/proteinAction.do?id=25559200&showAllSites=true	38	HHYFKYCkISALALL	YCK*ISALALLK	3	465.267	20807	19538	21551	20384			20703	20355	20819	19566	21552	20368			20672	20359	67.9633	67.703	68.7487	67.788	68.1292	67.8033	67.9523	67.9088	2.693	3.229	2.546	3.043			2.563	2.921	0.0091	0.3033	-0.643	-0.1839
125	Adaptor/scaffold	Csde1	CSDE1	%91	cold shock domain-containing protein E1	P18395	http://www.phosphosite.org/proteinAction.do?id=6783411&showAllSites=true	89	AIKLVKIkPEIHPEE	IK*PEIHPEER	3	454.577	6074	5802				6186	6480		6057	5811					6465		29.6768	30.8005	31.5787	30.1687	30.6645	30.183	31.2148	30.8678	2.468	2.207				2.457	2.408		-1.1004	-2.1292
126	Adaptor/scaffold	Ctnnd1	CTNND1	%355	catenin delta-1	XP_001064294	http://www.phosphosite.org/proteinAction.do?id=20638&showAllSites=true	105	ASLDSLRkGMPPPPN	K*GMPPPPNWR	3	431.889		10968		11527	11930	11816	11690			10998		11520	11939	11838			44.676	45.2527	45.9072	44.9188	44.8663	45.4543	45.2688	45.2307		2.55		2.417	2.166	2.522	2.179			-0.9406		-0.9877	-0.517
127	Adaptor/scaffold	Ctnnd1	CTNND1	%710	catenin delta-1	XP_001064294	http://www.phosphosite.org/proteinAction.do?id=20638&showAllSites=true	105	RSALRQEkALSAIAD	SALRQEK*ALSAIADLLTSEHER	4	638.841	26054								26056								80.6213	80.0193	80.8563	80.4705	80.755	80.9268	80.4265	80.2532	3.372								-1.5065
128	Adaptor/scaffold	Dock1	DOCK1	819	dedicator of cytokinesis protein 1	NP_001137330	http://www.phosphosite.org/proteinAction.do?id=10201347&showAllSites=true	215	FDPKELSkMFTEFIL	VFDPKELSK*	3	392.88						9272											37.6782	38.7003	38.8063	38.7892	38.4518	38.655	38.9478	38.8732						2.209
129	Adaptor/scaffold	Eps15l1	EPS15R	%534	epidermal growth factor receptor substrate 15-like 1	Q4QQT7	http://www.phosphosite.org/proteinAction.do?id=2519801&showAllSites=true	96	ETILRSLkCTQDDIN	SLK*CTQDDINQAR	3	554.934	7055				7785	7540	7723		7040					7530	7713		32.4163	34.1048	34.245	33.658	33.9043	33.8752	34.6295	34.0073	3.351				2.088	2.788	2.52		-0.0986				1.9377
130	Adaptor/scaffold	G3bp1; G3bp2	G3BP-1; G3BP-2	%5; %5	GTPase activating protein (SH3 domain) binding protein 1	D3ZYS7; Q6AY21	http://www.phosphosite.org/proteinAction.do?id=14406&showAllSites=true	52; 51	---MVMEkPSPLLVG; ---MVMEkPSPLLVG	VMEK*PSPLLVGR	3	480.606	13842								13827								50.5892	50.7865	51.2133	50.641	50.2975	50.55	50.7312	50.721	3.42								-0.3528
131	Adaptor/scaffold	G3bp2	G3BP-2	%25	ras GTPase-activating protein-binding protein 2	Q6AY21	http://www.phosphosite.org/proteinAction.do?id=24486&showAllSites=true	51	QYYTLLNkAPEYLHR	QYYTLLNK*APEYLHR	4	506.515				19358		19499						19654		19753			65.0653	65.3672	66.0472	65.3482	65.6947	65.2622	65.4422	65.1305				3.061		2.541						-0.1415
132	Adaptor/scaffold	Gga1	Gga1	125	ADP-ribosylation factor-binding protein GGA1	NP_001011994	http://www.ncbi.nlm.nih.gov/entrez/query.fcgi?db=protein&cmd=search&term=NP_001011994	62	RAANKLIkEMVQEDQ	LIK*EMVQEDQKR	3	544.291			9465								10028						37.6782	38.1763	38.4882	38.455	39.655	38.3752	38.7277	38.5295			2.34								-1.3406
133	Adaptor/scaffold	Gga1	Gga1	28	ADP-ribosylation factor-binding protein GGA1	NP_001011994	http://www.ncbi.nlm.nih.gov/entrez/query.fcgi?db=protein&cmd=search&term=NP_001011994	62	LIKVVSPkYLGSRTS	VVSPK*YLGSR	3	407.231	8886		9449			9215					9479						37.5247	38.4075	38.5442	38.5655	38.1747	38.4333	38.6163	38.5295	1.627		1.766			1.581			0.2055		-0.5406
134	Adaptor/scaffold	Gga3	GGA3	%174	ADP-ribosylation factor-binding protein GGA3	NP_001101774	http://www.phosphosite.org/proteinAction.do?id=6786337&showAllSites=true	72	PVFDDEEkSKLLAKL	NPVFDDEEK*SKLLAK	3	616.323			14151								14169						49.6583	50.2395	50.617	50.1622	49.7528	50.0205	50.3003	50.0778			2.461								0.06
135	Adaptor/scaffold	Gga3	GGA3	176	ADP-ribosylation factor-binding protein GGA3	NP_001101774	http://www.phosphosite.org/proteinAction.do?id=6786337&showAllSites=true	72	FDDEEKSkLLAKLLR	NPVFDDEEKSK*LLAK	3	616.323	13429	12819		13474	13818		13640	13369	13452	12828		13489	13810		13651	13372									2.421	2.785		2.176	1.944		2.499	2.768	0.4352	0.8435		0.2701	-0.5686
136	Adaptor/scaffold	Gnb2l1	RACK1	%106	guanine nucleotide-binding protein subunit beta-2-like 1	P63245	http://www.phosphosite.org/proteinAction.do?id=4152364&showAllSites=true	35	RRFVGHTkDVLSVAF	FVGHTK*DVLSVAFSSDNR	3	698.352	17727				18126				17733				18026				60.4422	60.3702	60.8403	59.5762	60.736	60.4002	60.2943	60.013	3.923				3.505				-0.8422				0.7545
137	Adaptor/scaffold	Grb10	Grb10	%254	growth factor receptor-bound protein 10	NP_001102563	http://www.phosphosite.org/proteinAction.do?id=6786265&showAllSites=true	50	YRIPQQRkGLAPPFN	K*GLAPPFNAPMR	3	471.587	15230								15239								54.1687	0	59.7255	0	0	0	0	0	2.748								-0.1143
138	Adaptor/scaffold	Grb14	GRB14	318	growth factor receptor-bound protein 14	O88900	http://www.phosphosite.org/proteinAction.do?id=6784705&showAllSites=true	61	AGGPRDLkMLCAEED	DLK*MLCAEEDQSR	3	570.259		13195								13156																2.266								-1.7055
139	Adaptor/scaffold	Grb2	Grb2	%109	growth factor receptor-bound protein 2	P62994	http://www.phosphosite.org/proteinAction.do?id=10199670&showAllSites=true	25	GNDVQHFkVLRDGAG	FGNDVQHFK*VLR	3	525.279		12690															49.4008	49.8613	50.2632	49.7823	49.3155	49.6372	49.7535	49.7475		1.965								1.6153
140	Adaptor/scaffold	Hgs	Hrs	%207	hepatocyte growth factor-regulated tyrosine kinase substrate	Q9JJ50	http://www.phosphosite.org/proteinAction.do?id=3906&showAllSites=true	86	IPKFGIEkEVRVCEP	FGIEK*EVR	3	364.533	9779			9919								9914					39.9685	40.9017	41.1123	40.7642	40.7248	41.0032	40.97	40.9848	2.211			2.494					-0.0736			-0.0306
141	Adaptor/scaffold	Hgs	Hrs	%512	hepatocyte growth factor-regulated tyrosine kinase substrate	Q9JJ50	http://www.phosphosite.org/proteinAction.do?id=3906&showAllSites=true	86	RQIQLAQkLEIMRQK	QIQLAQK*LEIMR	3	528.968							20392								18784		67.2377	67.01	68.0378	67.0882	67.3193	67.093	67.2017	67.2112							2.457
142	Adaptor/scaffold	Lamtor1	LAMTOR1	%20	ragulator complex protein LAMTOR1	Q6P791	http://www.phosphosite.org/proteinAction.do?id=20621&showAllSites=true	18	DQDQEERkLLLDPSN	K*LLLDPSNTPTK	2	720.907	11666	10926	12252	11477	11873	11792	11641		11737	10956	12276	11520	11918	11754	11692		45.1808	45.1457	45.8577	44.9188	44.7072	45.2475	45.16	45.1797	3.732	3.504	3.503	3.819	3.685	3.502	3.596		-0.4956	-0.0486	-1.0356	-0.3728	0.6121
143	Adaptor/scaffold	Lamtor1	LAMTOR1	%20	ragulator complex protein LAMTOR1	Q6P791	http://www.phosphosite.org/proteinAction.do?id=20621&showAllSites=true	18	DQDQEERkLLLDPSN	K*LLLDPSNTPTK	3	480.94	11824					11736	11594							11796	11692		45.1808	45.1457	45.8577	44.9188	44.7072	45.3508	45.16	45.1797	1.961					2.796	2.53		0.0686
144	Adaptor/scaffold	Lamtor1	LAMTOR1	%31	ragulator complex protein LAMTOR1	Q6P791	http://www.phosphosite.org/proteinAction.do?id=20621&showAllSites=true	18	DPSNTPTkALNGAEP	KLLLDPSNTPTK*ALNGAEPSYHSLPSAR	4	773.66	18063	16794	18597	17326			17735		18048	16840	18578				17739		61.2078	60.8052	61.508	60.1007	61.2805	60.9382	60.6097	60.1638	3.628	5.039	4.546	4.718			4.904		1.2767	-0.0249	-0.927	-0.3516
145	Adaptor/scaffold	Lamtor1	LAMTOR1	%31	ragulator complex protein LAMTOR1	Q6P791	http://www.phosphosite.org/proteinAction.do?id=20621&showAllSites=true	18	DPSNTPTkALNGAEP	KLLLDPSNTPTK*ALNGAEPSYHSLPSAR	4	773.66		16813								16840							61.2078	60.8052	61.508	60.1007	61.2805	60.9382	60.6097	60.1638		3.874								-0.0249
146	Adaptor/scaffold	Maged1	NRAGE	%248	melanoma-associated antigen D1	Q9ES73	http://www.phosphosite.org/proteinAction.do?id=9433405&showAllSites=true	86	IRGKRTRkINNLNVE	K*INNLNVEENSNGDQR	3	653.316	7717	7520							7705	7521							34.2418	35.6318	0	35.379	35.4508	35.5677	35.879	35.5568	4.197	4.226							-1.2322	0.2045
147	Adaptor/scaffold	Mavs	MAVS	249	mitochondrial antiviral-signaling protein	Q66HG9	http://www.phosphosite.org/proteinAction.do?id=23478&showAllSites=true	54	TVSALSAkTTLSSSS	LSPGVTVSALSAK*TTLSSSSTGSAFAK	3	890.471	21088		21686	20502		20585		20497	21092		21678	20536		20572			68.6313	67.858	69.0548	68.2332	0	68.1425	68.3327	68.2328	3.344		3.95	3.683		3.958		3.188	-0.5675		0.2825	1.228
148	Adaptor/scaffold	Mavs	MAVS	263	mitochondrial antiviral-signaling protein	Q66HG9	http://www.phosphosite.org/proteinAction.do?id=23478&showAllSites=true	54	STGSAFAkGAGDQAK	TTLSSSSTGSAFAK*GAGDQAK	3	696.006		9371															39.8567	40.7925	41.0238	40.7642	40.6692	41.0032	40.9132	40.9312		2.731								-0.7224
149	Adaptor/scaffold	Mavs	MAVS	270	mitochondrial antiviral-signaling protein	Q66HG9	http://www.phosphosite.org/proteinAction.do?id=23478&showAllSites=true	54	KGAGDQAkAATCVST	GAGDQAK*AATCVSTK	3	526.923	5103																								2.366								1.5251
150	Adaptor/scaffold	Mavs	MAVS	%342	mitochondrial antiviral-signaling protein	Q66HG9	http://www.phosphosite.org/proteinAction.do?id=23478&showAllSites=true	54	YTGIVPSkVTASVAK	SVYTGIVPSK*VTASVAK	3	607.675							16858	16617									58.7465	58.5795	59.2085	58.0743	58.7633	58.5873	58.377	58.3725							2.681	2.327
151	Adaptor/scaffold	Mavs	MAVS	47	mitochondrial antiviral-signaling protein	Q66HG9	http://www.phosphosite.org/proteinAction.do?id=23478&showAllSites=true	54	DRLRASYkQLGNQGT	ASYK*QLGNQGTLWELFNTLQR	3	861.11	31699		32029						31669		32051						94.1817	93.715	94.414	93.9943	94.3663	94.3522	93.9017	93.8295	3.385		4.088						1.0808		2.1539
152	Adaptor/scaffold	Mpp7	MPP7	56	PREDICTED: membrane protein, palmitoylated 7 (MAGUK p55 subfamily member 7) isoform 2	Q5U2Y3	http://www.phosphosite.org/proteinAction.do?id=2264309&showAllSites=true	66	SLVKIHEkLHYYEKQ	IHEK*LHYYEK	3	491.921					6606												29.7277	0	31.4775	30.1687	30.766	30.183	31.3238	30.8678					2.483								-0.2582
153	Adaptor/scaffold	Ndfip1	Ndfip1	%83	NEDD4 family-interacting protein 1	Q5U2S1	http://www.phosphosite.org/proteinAction.do?id=2135015&showAllSites=true	25	YDEAERTkAEATIPL	TK*AEATIPLVPGRDEDFVGR	3	762.401	17353		17890								17870						59.4652	59.1273	59.7758	58.5563	0	0	58.967	58.906	2.282		2.859						-2.6695		0.6952
154	Adaptor/scaffold	Ndfip1	Ndfip1	%83	NEDD4 family-interacting protein 1	Q5U2S1	http://www.phosphosite.org/proteinAction.do?id=2135015&showAllSites=true	25	YDEAERTkAEATIPL	TK*AEATIPLVPGRDEDFVGRDDFDDADQLR	4	869.674	21133	19668			21047				21092	19671			21071				68.6313	67.9592	69.2142	68.3467	68.4003	68.3083	68.4425	68.2862	3.179	3.647			3.245				-0.7097	1.1498			-0.069
155	Adaptor/scaffold	Pacsin3	PACSIN3	145	protein kinase C and casein kinase substrate in neurons 3	Q5I2Z0	http://www.phosphosite.org/proteinAction.do?id=11959708&showAllSites=true	49	KAQKPWLkRLKEVEA	AQKPWLK*R	3	380.893					6861		6699						6800		6674		30.0122	31.4448	31.9482	30.8662	31.3018	30.8675	31.7755	31.4932					2.065		1.999						-0.3469
156	Adaptor/scaffold	Pacsin3	PACSIN3	145	protein kinase C and casein kinase substrate in neurons 3	Q5I2Z0	http://www.phosphosite.org/proteinAction.do?id=11959708&showAllSites=true	49	KAQKPWLkRLKEVEA	KAQKPWLK*R	3	423.591	4979		5615								5620						26.648	27.6033	28.4693	27.241	27.4835	27.046	27.9698	27.7318	1.808		2.585						0.3328		-1.1805
157	Adaptor/scaffold	Pacsin3	PACSIN3	%175	protein kinase C and casein kinase substrate in neurons 3	Q5I2Z0	http://www.phosphosite.org/proteinAction.do?id=11959708&showAllSites=true	49	QTRESHAkADSSMSQ	ESHAK*ADSSMSQEQLR	3	639.962	5488	5399	6364	5708	6120	5744	6044	5806	5513	5408	6376	5731	6114	5762	6055	5834	28.2117	29.6952	30.4887	29.42	29.5037	29.0692	30.1145	29.9448	4.846	4.749	4.689	4.189	4.822	4.889	4.23	3.434	-0.53	-0.4868	-0.8205	-0.5712	-0.6181
158	Adaptor/scaffold	Pacsin3	PACSIN3	%175	protein kinase C and casein kinase substrate in neurons 3	Q5I2Z0	http://www.phosphosite.org/proteinAction.do?id=11959708&showAllSites=true	49	QTRESHAkADSSMSQ	ESHAK*ADSSMSQEQLR	4	480.223						5771		5837						5762		5834	28.154	29.6952	30.4887	29.42	29.5037	29.0692	30.1145	29.9448						2.778		2.928
159	Adaptor/scaffold	Pacsin3	PACSIN3	392	protein kinase C and casein kinase substrate in neurons 3	Q5I2Z0	http://www.phosphosite.org/proteinAction.do?id=11959708&showAllSites=true	49	RAGEELLkMSEEDEQ	AGEELLK*MSEEDEQGWCQGQLQSGR	3	993.778			22721			21710	21841				22707			21693	21823		0	70.6015	71.557	71.0132	0	71.1938	70.8423	70.8718			6.023			6.276	5.263				0.932
160	Adaptor/scaffold	Pacsin3	PACSIN3	%70	protein kinase C and casein kinase substrate in neurons 3	Q5I2Z0	http://www.phosphosite.org/proteinAction.do?id=11959708&showAllSites=true	49	KWRGAVEkGPQYGTL	GAVEK*GPQYGTLEK	3	530.942	8724	8374							8748								37.1172	38.1763	38.1852	38.2873	37.8472	38.2022	38.3125	38.3127	3.328	2.15							-0.2188	-0.1383
161	Adaptor/scaffold	Pdcd6ip	Alix	%506	programmed cell death 6-interacting protein	Q9QZA2	http://www.phosphosite.org/proteinAction.do?id=15563715&showAllSites=true	97	KFRAVLDkAVQADGQ	AVLDK*AVQADGQVK	2	778.426								10466																								4.01
162	Adaptor/scaffold	Pdcd6ip	Alix	%506	programmed cell death 6-interacting protein	Q9QZA2	http://www.phosphosite.org/proteinAction.do?id=15563715&showAllSites=true	97	KFRAVLDkAVQADGQ	AVLDK*AVQADGQVK	3	519.286			11140	10479	10861						11137	10476					41.92	42.5202	42.9473	42.2042	41.9755	42.7228	42.376	42.3948			2.608	2.325	2.21						-2.2782	-0.8063	0.5768
163	Adaptor/scaffold	Pde4dip	PDE4DIP	%1215	myomegalin	Q9WUJ3	http://www.phosphosite.org/proteinAction.do?id=24477&showAllSites=true	262	FSLPGSTkHLRSQLA	SQAQDSGHQPEFSLPGSTK*HLR	4	631.06	12615	11943	13244	12460	12855	12704		12401	12559		13258	12493	12879	12716		12397	47.3613	47.8063	48.34	47.51	47.3392	47.7747	47.7305	47.4007	2.436	2.453	3.071	2.818	2.534	2.248		2.776	0.0722	0.1682	-0.0753	-0.0178	0.0321
164	Adaptor/scaffold	Pde4dip	PDE4DIP	%1215	myomegalin	Q9WUJ3	http://www.phosphosite.org/proteinAction.do?id=24477&showAllSites=true	262	FSLPGSTkHLRSQLA	SQAQDSGHQPEFSLPGSTK*HLR	4	631.06					12815			12412					12879			12397	47.3613	47.8063	48.34	47.51	47.3392	47.7747	47.7305	47.4007					2.243			2.549					0.0321
165	Adaptor/scaffold	Pdlim5	LIM	%22	PDZ and LIM domain protein 5	Q62920	http://www.phosphosite.org/proteinAction.do?id=3473&showAllSites=true	63	GFRLQGGkDFNMPLT	LQGGK*DFNMPLTISSLK	3	655.015					22097								22138				71.465	70.9853	71.9038	71.3387	71.1187	71.5832	71.27	71.3047					2.739								-0.3263
166	Adaptor/scaffold	Pdlim5	LIM	296	PDZ and LIM domain protein 5	Q62920	http://www.phosphosite.org/proteinAction.do?id=3473&showAllSites=true	63	ITGTEHLkESENDNA	ILAQITGTEHLK*ESENDNAK	3	775.727	12455		13032								13034						47.0517	47.1863	47.7528	46.844	46.8615	47.2467	47.3037	46.9447	2.387		3.344						0.0491		-0.8368
167	Adaptor/scaffold	Pdlim5	LIM	296	PDZ and LIM domain protein 5	Q62920	http://www.phosphosite.org/proteinAction.do?id=3473&showAllSites=true	63	ITGTEHLkESENDNA	ILAQITGTEHLK*ESENDNAK	4	582.048					12646	12489	12467	12174						12519	12481	12210	47.0517	47.1863	47.8038	46.8992	46.8187	47.2467	47.248	46.998					2.425	2.104	2.886	3.069					-0.1827
168	Adaptor/scaffold	Pdlim5	LIM	%304	PDZ and LIM domain protein 5	Q62920	http://www.phosphosite.org/proteinAction.do?id=3473&showAllSites=true	63	ESENDNAkKANSTPE	ILAQITGTEHLKESENDNAK*	3	775.727		11717		12255	12654	12493	12477	12187		11706		12248	12696	12519	12502	12189										3.034		3.039	3.5	2.937	3.389	3.533		-0.6596		-0.3642	-0.8854
169	Adaptor/scaffold	Pdlim5	LIM	%304	PDZ and LIM domain protein 5	Q62920	http://www.phosphosite.org/proteinAction.do?id=3473&showAllSites=true	63	ESENDNAkKANSTPE	ILAQITGTEHLKESENDNAK*	3	775.727					12668								12696																3.076								-0.8854
170	Adaptor/scaffold	Pdlim5	LIM	%304	PDZ and LIM domain protein 5	Q62920	http://www.phosphosite.org/proteinAction.do?id=3473&showAllSites=true	63	ESENDNAkKANSTPE	ILAQITGTEHLKESENDNAK*K	3	818.426			11027		10760			10338			11056		10749			10324											3.84		3.093			2.597			-0.0138		0.8593
171	Adaptor/scaffold	Pdlim5	LIM	%304	PDZ and LIM domain protein 5	Q62920	http://www.phosphosite.org/proteinAction.do?id=3473&showAllSites=true	63	ESENDNAkKANSTPE	ILAQITGTEHLKESENDNAK*K	4	614.071								10327								10324																2.838
172	Adaptor/scaffold	Pdlim5	LIM	%305	PDZ and LIM domain protein 5	Q62920	http://www.phosphosite.org/proteinAction.do?id=3473&showAllSites=true	63	SENDNAKkANSTPEP	ILAQITGTEHLKESENDNAKK*	3	818.426	10476			10347		10682	10518	10320	10478			10329		10707	10527	10324	41.8065	42.1918	42.7323	41.8222	41.768	42.4955	42.1002	42.0637	3.472			3.078		3.192	3.166	3.662	-0.9301			-0.8107
173	Adaptor/scaffold	Pdlim5	LIM	%305	PDZ and LIM domain protein 5	Q62920	http://www.phosphosite.org/proteinAction.do?id=3473&showAllSites=true	63	SENDNAKkANSTPEP	ILAQITGTEHLKESENDNAKK*	4	614.071					10752	10653	10489						10749		10527		41.7548	42.1918	42.7323	41.8222	41.768	42.4955	42.1002	42.0637					2.582	2.522	2.82						-0.4226
174	Adaptor/scaffold	Pdlim5	LIM	%305	PDZ and LIM domain protein 5	Q62920	http://www.phosphosite.org/proteinAction.do?id=3473&showAllSites=true	63	SENDNAKkANSTPEP	ILAQITGTEHLKESENDNAKK*	5	491.458							10495										41.7548	42.234	42.7323	41.8222	41.768	42.4955	42.1002	42.0637							2.61
175	Adaptor/scaffold	Pdlim5	LIM	%34	PDZ and LIM domain protein 5	Q62920	http://www.phosphosite.org/proteinAction.do?id=3473&showAllSites=true	63	PLTISSLkDGGKASQ	LQGGKDFNMPLTISSLK*DGGK	3	774.07					20565												0	0	67.7425	0	67.1563	66.9358	66.844	67.002					2.56								-0.9728
176	Adaptor/scaffold	Pdlim5	LIM	%89	PDZ and LIM domain protein 5	Q62920	http://www.phosphosite.org/proteinAction.do?id=3473&showAllSites=true	63	QRASAAAkSEPVAVQ	ASAAAK*SEPVAVQK	2	735.899	5066		5831		5444		5396		5086				5451		5410		27.012	28.2583	29.0412	27.7945	27.7432	27.4278	28.322	28.178	3.209		3.627		4.152		4.095		0.4857		-0.1956		-0.4451
177	Adaptor/scaffold	Pdlim5	LIM	%89	PDZ and LIM domain protein 5	Q62920	http://www.phosphosite.org/proteinAction.do?id=3473&showAllSites=true	63	QRASAAAkSEPVAVQ	ASAAAK*SEPVAVQK	3	490.935		4907		5137	5423	5152	5385	5220		4902		5133	5451	5150	5410	5218	27.0408	28.2583	29.0843	27.7945	27.7432	27.4278	28.322	28.2303		3.108		3.283	2.809	2.725	2.853	3.058		-1.3745		0.0716	-0.2697
178	Adaptor/scaffold	Sh3rf1	SH3RF1	866, 867	putative E3 ubiquitin-protein ligase SH3RF1	Q71F54	http://www.phosphosite.org/proteinAction.do?id=6784952&showAllSites=true	94	GDIVFVHkKREDGWF, DIVFVHKkREDGWFK	KEGDIVFVHK*K*	4	382.712								11144									43.7242	44.2357	44.8667	43.8768	43.6777	44.4162	44.0077	44.1257								2.333
179	Adaptor/scaffold	Snta1	SNTA1	%349	alpha-1-syntrophin	B5DFL0	http://www.phosphosite.org/proteinAction.do?id=25155&showAllSites=true	53	LVHSGPSkGSVPYDA	LVHSGPSK*GSVPYDAELSFALR	3	815.424		19076	20988	19898	20394	19950	20138	19806		19083	21010		20399	19984	20147	19813	66.5595	66.4785	67.4487	66.5272	66.6948	66.6225	66.6435	66.5367		5.198	5.553	2.935	5.219	4.55	5.112	5.838		1.3341	1.3594	-2.2625	-0.2631
180	Adaptor/scaffold	Snta1	SNTA1	%349	alpha-1-syntrophin	B5DFL0	http://www.phosphosite.org/proteinAction.do?id=25155&showAllSites=true	53	LVHSGPSkGSVPYDA	LVHSGPSK*GSVPYDAELSFALR	4	611.82	20232		20958	19828		19908	20115	19762	20248		20989	19864		19963	20147	19834	66.5595	66.4268	67.398	66.5272	66.6948	66.5682	66.6435	66.5913	3.144		3.072	3.629		3.677	3.329	3.011	-0.1686		-0.8846	-0.0958
181	Adaptor/scaffold	Snta1	SNTA1	423	alpha-1-syntrophin	B5DFL0	http://www.phosphosite.org/proteinAction.do?id=25155&showAllSites=true	53	NLSVHIDkGFTLWAA	AAEGVQEVSTACTWNGRPCNLSVHIDK*GFTLWAAEPGATR	5	895.032					24678								24679				77.9693	0	77.6317	0	77.7348	77.87	77.4408	0					4.078								-0.4849
182	Adaptor/scaffold	Snta1	SNTA1	97	alpha-1-syntrophin	B5DFL0	http://www.phosphosite.org/proteinAction.do?id=25155&showAllSites=true	53	GGLGISIkGGRENKM	KADAGGLGISIK*GGR	3	505.286		9597		10095		10342		10064				10082		10355		10075	40.6847	41.4028	41.6668	41.1853	41.2045	41.5593	41.396	41.419		3.212		3.347		3.119		3.212		-1.5095		-1.0987
183	Adaptor/scaffold	Synj2bp	SYNJ2BP	%64	synaptojanin-2-binding protein	Q9WVJ4	http://www.phosphosite.org/proteinAction.do?id=15419&showAllSites=true	16	GRLQEGDkILSVNGQ	LQEGDK*ILSVNGQDLK	3	624.334				15209			15215					14585			15209		53.904	54.5205	54.8247	54.4823	54.2805	54.4117	54.2255	54.2673				2.778			3.061					-2.2533
184	Adaptor/scaffold	Ube2m	UBE2M	%92	NEDD8-conjugating enzyme Ubc12	NP_001101941	http://www.phosphosite.org/proteinAction.do?id=6786573&showAllSites=true	21	GYPHDPPkVKCETMV	VGQGYPHDPPK*VK	3	512.604		6142								6175																2.325								-0.6976
185	Adaptor/scaffold	Ube2m	UBE2M	%92	NEDD8-conjugating enzyme Ubc12	NP_001101941	http://www.phosphosite.org/proteinAction.do?id=6786573&showAllSites=true	21	GYPHDPPkVKCETMV	VGQGYPHDPPK*VK	4	384.705	6304																30.3765	31.8272	32.3287	31.0817	31.5955	31.1472	32.3435	31.6572	2.823								-0.1383
186	Adaptor/scaffold	Ubxn1	UBXN1	%105	UBX domain-containing protein 1	Q499N6	http://www.phosphosite.org/proteinAction.do?id=24979988&showAllSites=true	34	MLELVAQkQREREER	MLELVAQK*QR	3	443.915	11612	10936	12257	11479	11898	11759	11652	11469	11611	10956	12255	11520	11897	11775	11671	11489	44.8417	45.1457	45.8095	44.9188	44.7608	45.2982	45.1068	45.1265	3.511	2.943	3.994	3.46	3.643	3.495	3.689	3.397	-0.1301	-0.3452	-0.0278	0.006	-0.1888
187	Adaptor/scaffold	Ywhab; Ywhag; Ywhah; Ywhaq; Ywhaz	14-3-3 beta; 14-3-3 gamma; 14-3-3 eta; 14-3-3 theta; 14-3-3 zeta	%122; %125; %125; %120; %120	14-3-3 protein beta/alpha	P35213; P61983; P68511; P68255; P63102	http://www.phosphosite.org/proteinAction.do?id=3934&showAllSites=true	28; 28; 28; 28; 28	ESKVFYLkMKGDYFR; ESKVFYLkMKGDYYR; ESKVFYLkMKGDYYR; ESKVFYLkMKGDYFR; ESKVFYLkMKGDYYR	VFYLK*MK	2	521.791	14078	13469	14849		14512												51.2772	51.9175	52.384	51.9252	51.568	51.6978	52.0368	51.8612	1.737	1.752	1.697		1.728				-0.6442	-0.295	0.3572		-0.3775
188	Adaptor/scaffold	Ywhab; Ywhag; Ywhah; Ywhaq; Ywhaz	14-3-3 beta; 14-3-3 gamma; 14-3-3 eta; 14-3-3 theta; 14-3-3 zeta	%122; %125; %125; %120; %120	14-3-3 protein beta/alpha	P35213; P61983; P68511; P68255; P63102	http://www.phosphosite.org/proteinAction.do?id=3934&showAllSites=true	28; 28; 28; 28; 28	ESKVFYLkMKGDYFR; ESKVFYLkMKGDYYR; ESKVFYLkMKGDYYR; ESKVFYLkMKGDYFR; ESKVFYLkMKGDYYR	VFYLK*MK	3	348.197	14065	13413	14814	14096	14492	14191	14266	14029	14096	13468	14886		14531		14313		51.2772	51.9175	52.384	51.8688	51.6253	51.6978	51.9818	51.917	2.103	1.922	2.293	1.877	2.065	1.931	2.079	1.897	0.1308	-0.0485	0.057	-0.1425	-0.2672
189	Adaptor/scaffold	Ywhab; Ywhae; Ywhaq; Ywhaz	14-3-3 beta; 14-3-3 epsilon; 14-3-3 theta; 14-3-3 zeta	%13; %12; %11; %11	14-3-3 protein beta/alpha	P35213; P62260; P68255; P63102	http://www.phosphosite.org/proteinAction.do?id=3934&showAllSites=true	28; 29; 28; 28	SELVQKAkLAEQAER; EDLVYQAkLAEQAER; TELIQKAkLAEQAER; NELVQKAkLAEQAER	AK*LAEQAER	2	565.302			4738														22.8153	25.5363	25.5378	0	24.7863	24.8135	25.3047	25.2228			2.474								-1.7853
190	Adaptor/scaffold	Ywhab	14-3-3 beta	%140	14-3-3 protein beta/alpha	P35213	http://www.phosphosite.org/proteinAction.do?id=3934&showAllSites=true	28	EVASGDNkQTTVSNS	YLSEVASGDNK*QTTVSNSQQAYQEAFEISKK	4	891.933	18662	17674	19417		19114		18629	18261					19118		18658	18200	62.6662	62.9093	63.636	62.5777	63.567	63.1375	62.9612	62.4235	4.821	3.703	4.604		4.497		4.373	2.864	0.3446	-2.3264	-0.582		1.0703
191	Adaptor/scaffold	Ywhab	14-3-3 beta	%140	14-3-3 protein beta/alpha	P35213	http://www.phosphosite.org/proteinAction.do?id=3934&showAllSites=true	28	EVASGDNkQTTVSNS	YLSEVASGDNK*QTTVSNSQQAYQEAFEISKK	4	891.933			19452														62.6662	62.9093	63.636	62.5777	63.567	63.1375	62.9612	62.4235			3.119								-0.582
192	Adaptor/scaffold	Ywhab; Ywhag; Ywhah; Ywhaz	14-3-3 beta; 14-3-3 gamma; 14-3-3 eta; 14-3-3 zeta	%51; %50; %50; %49	14-3-3 protein beta/alpha	P35213; P61983; P68511; P63102	http://www.phosphosite.org/proteinAction.do?id=3934&showAllSites=true	28; 28; 28; 28	NLLSVAYkNVVGARR; NLLSVAYkNVVGARR; NLLSVAYkNVVGARR; NLLSVAYkNVVGARR	NLLSVAYK*NVVGAR	2	809.457	23758		24541						23771		24492						75.1157	75.302	75.7908	75.6918	75.7185	75.8075	75.5028	75.6023	4.161		3.783						-0.491		-0.4849
193	Adaptor/scaffold	Ywhab; Ywhag; Ywhah; Ywhaz	14-3-3 beta; 14-3-3 gamma; 14-3-3 eta; 14-3-3 zeta	%51; %50; %50; %49	14-3-3 protein beta/alpha	P35213; P61983; P68511; P63102	http://www.phosphosite.org/proteinAction.do?id=3934&showAllSites=true	28; 28; 28; 28	NLLSVAYkNVVGARR; NLLSVAYkNVVGARR; NLLSVAYkNVVGARR; NLLSVAYkNVVGARR	NLLSVAYK*NVVGAR	3	539.974	23734	22546	24455	23374	23905	23482	23652	23336	23771	22583	24492	23432	23902	23520	23692	23414	75.1157	75.302	75.7908	75.6918	75.7185	75.8612	75.5028	75.6023	3.667	4.379	3.156	3.129	3.499	3.712	3.254	3.09	-0.1369	-0.0819	0.2717	0.2259	0.3125
194	Adaptor/scaffold	Ywhae	14-3-3 epsilon	%106	14-3-3 protein epsilon	P62260	http://www.phosphosite.org/proteinAction.do?id=4060726&showAllSites=true	29	DILDVLDkHLIPAAN	LICCDILDVLDK*HLIPAANTGESK	3	937.146					29978	29304							28580	27841			91.38	0	91.327	90.9782	91.367	91.2728	90.994	0					3.422	3.793							0.7025
195	Adaptor/scaffold	Ywhae	14-3-3 epsilon	%106	14-3-3 protein epsilon	P62260	http://www.phosphosite.org/proteinAction.do?id=4060726&showAllSites=true	29	DILDVLDkHLIPAAN	LICCDILDVLDK*HLIPAANTGESK	4	703.111	30517	28703			30048	29401			30577	28795			28559	29336			91.526	91.028	91.4288	90.9263	91.367	91.2728	90.8942	90.89	3.985	2.653			3.623	3.791			-0.2283	-0.3073			0.5142
196	Adaptor/scaffold	Ywhae	14-3-3 epsilon	%125	14-3-3 protein epsilon	P62260	http://www.phosphosite.org/proteinAction.do?id=4060726&showAllSites=true	29	KVFYYKMkGDYHRYL	MK*GDYHR	2	510.738		3030	3639	3051			3296	3176									21.412	22.8647	22.7492	21.9992	22.5293	22.1743	22.384	22.5928		2.243	2.214	2.322			2.43	2.305		-0.4845	0.9198	-0.1474
197	Adaptor/scaffold	Ywhae	14-3-3 epsilon	%142	14-3-3 protein epsilon	P62260	http://www.phosphosite.org/proteinAction.do?id=4060726&showAllSites=true	29	FATGNDRkEAAENSL	K*EAAENSLVAYK	3	479.584	9200		9806		9750		9525		9167		9812		9721		9549		38.2888	39.2793	39.4502	39.4157	39.0998	39.3387	39.5523	0	2.235		3.299		2.588		3.088		-0.3309		-0.6072		-2.0974
198	Adaptor/scaffold	Ywhae	14-3-3 epsilon	%142	14-3-3 protein epsilon	P62260	http://www.phosphosite.org/proteinAction.do?id=4060726&showAllSites=true	29	FATGNDRkEAAENSL	YLAEFATGNDRK*EAAENSLVAYK	3	892.108	17555	16662	18362	17222	18045	17520	17540	17220	17545	16651	18389	17185	18068	17529	17571	17193	59.9858	60.3195	61.0562	59.627	60.8422	60.3437	60.1885	59.8572	3.75	4.495	4.639	3.619	4.464	3.858	4.187	5.166	-0.5591	-0.4529	-0.8609	-0.7842	-0.4084
199	Adaptor/scaffold	Ywhae	14-3-3 epsilon	%142	14-3-3 protein epsilon	P62260	http://www.phosphosite.org/proteinAction.do?id=4060726&showAllSites=true	29	FATGNDRkEAAENSL	YLAEFATGNDRK*EAAENSLVAYK	3	892.108						17579								17529			59.9858	60.3195	61.0562	59.627	60.8422	60.3437	60.1885	59.8572						3.649
200	Adaptor/scaffold	Ywhae	14-3-3 epsilon	%142	14-3-3 protein epsilon	P62260	http://www.phosphosite.org/proteinAction.do?id=4060726&showAllSites=true	29	FATGNDRkEAAENSL	YLAEFATGNDRK*EAAENSLVAYK	4	669.333	17517	16637	18350	17168	18035	17509	17516	17177	17545	16651	18389	17185	18068	17529	17571	17214	59.9858	60.3195	61.0562	59.627	60.8422	60.3437	60.1885	59.9088	3.951	3.107	3.279	3.425	2.686	2.682	2.757	3.289	-0.994	-0.8695	0.2837	-0.5352	0.0044
201	Adaptor/scaffold	Ywhae	14-3-3 epsilon	%142	14-3-3 protein epsilon	P62260	http://www.phosphosite.org/proteinAction.do?id=4060726&showAllSites=true	29	FATGNDRkEAAENSL	YLAEFATGNDRK*EAAENSLVAYK	4	669.333	17527							17168	17545							17214	59.9858	60.3195	61.0562	59.627	60.8422	60.3437	60.1885	59.9088	3.895							2.87	-0.994
202	Adaptor/scaffold	Ywhae	14-3-3 epsilon	%153	14-3-3 protein epsilon	P62260	http://www.phosphosite.org/proteinAction.do?id=4060726&showAllSites=true	29	ENSLVAYkAASDIAM	EAAENSLVAYK*AASDIAMTELPPTHPIR	4	778.146					25014								25099				78.8342	78.1832	78.5072	0	78.479	78.8723	78.2845	78.0942					3.569								0.5238
203	Adaptor/scaffold	Ywhae	14-3-3 epsilon	%196	14-3-3 protein epsilon	P62260	http://www.phosphosite.org/proteinAction.do?id=4060726&showAllSites=true	29	DRACRLAkAAFDDAI	LAK*AAFDDAIAELDTLSEESYK	3	838.746			32535		31519	30935	31555				32587		31551	30945	31570		95.2955	95.1132	95.7745	95.2615	95.5222	95.7463	95.4687	95.0377			3.123		3.436	3.592	3.824				-1.5912		0.9344
204	Adaptor/scaffold	Ywhae	14-3-3 epsilon	%196	14-3-3 protein epsilon	P62260	http://www.phosphosite.org/proteinAction.do?id=4060726&showAllSites=true	29	DRACRLAkAAFDDAI	LAK*AAFDDAIAELDTLSEESYK	3	838.746							31526								31570		95.2955	95.1132	95.7745	95.2615	95.5222	95.7463	95.4687	95.0377							2.974
205	Adaptor/scaffold	Ywhae	14-3-3 epsilon	%50	14-3-3 protein epsilon	P62260	http://www.phosphosite.org/proteinAction.do?id=4060726&showAllSites=true	29	NLLSVAYkNVIGARR	NLLSVAYK*NVIGAR	2	816.465	25022	23708	25648	24571	24998	24613	24812	24489	25048	23737	25708	24566	25015	24609	24826	24505	78.1282	78.2313	78.7608	78.6473	78.5838	78.7635	78.3363	78.3038	4.11	3.859	4.017	4.281	4.058	4.319	3.758	4.196	-1.24	0.0168	-0.4924	0.0168	-0.1241
206	Adaptor/scaffold	Ywhae	14-3-3 epsilon	%50	14-3-3 protein epsilon	P62260	http://www.phosphosite.org/proteinAction.do?id=4060726&showAllSites=true	29	NLLSVAYkNVIGARR	NLLSVAYK*NVIGAR	3	544.646	25008	23657	25615	24528	24959	24548	24769	24447	25027	23716	25687	24566	25015	24609	24826	24505	78.1777	78.1832	78.71	78.6473	78.5838	78.7635	78.3363	78.3038	2.984	3.22	2.921	4.086	3.722	3.228	3.329	4.206	0.4047	0.4439	0.3686	0.8772	0.409
207	Adaptor/scaffold	Ywhag	14-3-3 gamma	%10	14-3-3 protein gamma	P61983	http://www.phosphosite.org/proteinAction.do?id=6784897&showAllSites=true	28	DREQLVQkARLAEQA	EQLVQK*AR	2	543.307	4766	4636	5484		5195	4889	5142	4894	4767								24.8168	27.5103	28.0968	27.0382	27.1173	26.7757	27.5725	27.3875	2.518	1.806	2.238		2.357	2.181	1.973	2.21	0.3432	-0.2077	-0.3891		1.7581
208	Adaptor/scaffold	Ywhag; Ywhah; Ywhaz	14-3-3 gamma; 14-3-3 eta; 14-3-3 zeta	%127; %127; %122	14-3-3 protein gamma	P61983; P68511; P63102	http://www.phosphosite.org/proteinAction.do?id=6784897&showAllSites=true	28; 28; 28	KVFYLKMkGDYYRYL; KVFYLKMkGDYYRYL; KVFYLKMkGDYYRYL	MK*GDYYR	2	523.74							5988										27.9002	29.639	30.2233	0	29.3467	29.01	29.8912	29.7225							1.735
209	Adaptor/scaffold	Ywhag; Ywhah; Ywhaz	14-3-3 gamma; 14-3-3 eta; 14-3-3 zeta	%127; %127; %122	14-3-3 protein gamma	P61983; P68511; P63102	http://www.phosphosite.org/proteinAction.do?id=6784897&showAllSites=true	28; 28; 28	KVFYLKMkGDYYRYL; KVFYLKMkGDYYRYL; KVFYLKMkGDYYRYL	MK*GDYYR	3	349.496				5675	6082	5728								5720			27.8453	29.639	30.277	29.2522	29.3978	28.9553	29.8912	29.7225				2.257	2.005	2.542						-0.1587	-0.4721
210	Adaptor/scaffold	Ywhag	14-3-3 gamma	%142	14-3-3 protein gamma	P61983	http://www.phosphosite.org/proteinAction.do?id=6784897&showAllSites=true	28	AEVATGEkRATVVES	YLAEVATGEK*R	2	675.854	8369	8037		8544	8890	8654	8715	8480	8392	8025		8536	8878	8661	8720	8487	36.1303	37.0445	37.2262	37.0405	36.8133	36.947	37.2973	37.1297	3.857	2.954		2.728	3.521	3.177	3.594	3.536	-0.0022	-0.3369		0.2288	0.0636
211	Adaptor/scaffold	Ywhag	14-3-3 gamma	%142	14-3-3 protein gamma	P61983	http://www.phosphosite.org/proteinAction.do?id=6784897&showAllSites=true	28	AEVATGEkRATVVES	YLAEVATGEK*R	3	450.905	8347	7988	8948	8501	8866	8644	8686	8449	8375	8004	8959	8515	8878	8661	8720	8487	36.0843	36.9882	37.1738	37.0405	36.8133	36.947	37.2973	37.1297	2.869	2.514	2.948	3.57	2.83	2.567	2.385	3.131	-0.599	0.188	-0.0689	0.1532	-0.4139
212	Adaptor/scaffold	Ywhag	14-3-3 gamma	%152	14-3-3 protein gamma	P61983	http://www.phosphosite.org/proteinAction.do?id=6784897&showAllSites=true	28	TVVESSEkAYSEAHE	ATVVESSEK*AYSEAHEISK	3	727.022							14368								14334		50.8035	51.8617	52.2782	52.1995	51.6253	51.5345	52.0368	51.917							2.933
213	Adaptor/scaffold	Ywhag	14-3-3 gamma	%152	14-3-3 protein gamma	P61983	http://www.phosphosite.org/proteinAction.do?id=6784897&showAllSites=true	28	TVVESSEkAYSEAHE	ATVVESSEK*AYSEAHEISKEHMQPTHPIR	5	681.936					16456												55.6072	56.7195	56.926	56.387	56.661	56.6017	56.3378	56.5033					2.556								-0.2334
214	Adaptor/scaffold	Ywhag	14-3-3 gamma	%162	14-3-3 protein gamma	P61983	http://www.phosphosite.org/proteinAction.do?id=6784897&showAllSites=true	28	SEAHEISkEHMQPTH	AYSEAHEISK*EHMQPTHPIR	4	619.551				8769								8753					36.6848	37.2665	37.3322	37.691	37.0373	37.4267	37.5728	37.6127				2.893								-0.6309
215	Adaptor/scaffold	Ywhag	14-3-3 gamma	%69	14-3-3 protein gamma	P61983	http://www.phosphosite.org/proteinAction.do?id=6784897&showAllSites=true	28	VISSIEQkTSADGNE	VISSIEQK*TSADGNEK	3	607.306	7952	7704	8589	8164	8579			8115		7718	8607	8175	8573			8133	34.9488	36.1807	36.2543	36.1047	36.028	36.1257	36.4385	36.1655	2.096	1.81	2.722	2.74	2.655			2.051	-0.1296	-0.128	0.0182	0.1418	-0.9808
216	Adaptor/scaffold	Ywhag	14-3-3 gamma	%77	14-3-3 protein gamma	P61983	http://www.phosphosite.org/proteinAction.do?id=6784897&showAllSites=true	28	TSADGNEkKIEMVRA	TSADGNEK*KIEMVR	3	564.618	7290		8019		7958	7716	7846	7533	7307				7975	7731	7858		33.1445	34.669	34.8235	34.2197	34.4505	34.4232	35.0127	34.5685	2.519		2.068		2.604	2.891	3.246	1.828	-0.9228		-0.0616		-0.9919
217	Adaptor/scaffold	Ywhaz	14-3-3 zeta	%11	14-3-3 protein zeta/delta	P63102	http://www.phosphosite.org/proteinAction.do?id=6785650&showAllSites=true	28	NELVQKAkLAEQAER	AK*LAEQAERYDDMAACMK	3	739.003	14980	14493					15228	15039								15000	53.4777	54.575	54.7737	54.7008	54.4882	0	54.2255	54.306	1.809	2.275					2.818	2.723	1.0468	2.4243
218	Adaptor/scaffold	Ywhaz	14-3-3 zeta	%138	14-3-3 protein zeta/delta	P63102	http://www.phosphosite.org/proteinAction.do?id=6785650&showAllSites=true	28	EVAAGDDkKGIVDQS	YLAEVAAGDDK*K	2	697.351	7809	7552	8447	7939	8409	8158	8225	7960	7819	7577	8469	7962	8415	8142	8248	7965	34.5478	35.7915	35.9037	35.5185	35.611	35.6215	36.0467	35.7193	4.049	4.235	3.965	3.82	4.158	4.332	3.941	4.119	-0.2858	-0.2843	0.8988	-1.0119	-0.6933
219	Adaptor/scaffold	Ywhaz	14-3-3 zeta	%138	14-3-3 protein zeta/delta	P63102	http://www.phosphosite.org/proteinAction.do?id=6785650&showAllSites=true	28	EVAAGDDkKGIVDQS	YLAEVAAGDDK*K	2	697.351						8141								8142			34.5478	35.7915	35.9037	35.5185	35.611	35.6215	36.0467	35.7193						4.169
220	Adaptor/scaffold	Ywhaz	14-3-3 zeta	%138	14-3-3 protein zeta/delta	P63102	http://www.phosphosite.org/proteinAction.do?id=6785650&showAllSites=true	28	EVAAGDDkKGIVDQS	YLAEVAAGDDK*K	3	465.237	7786	7543	8452	7949	8416	8166	8230	7951	7840	7577	8469	7962	8415	8163	8248	7986	34.6013	35.7915	35.9037	35.5185	35.611	35.6215	36.0467	35.777	3.141	3.93	3.664	3.563	3.886	3.871	3.848	3.76	-0.1602	-0.2779	-0.453	-0.4881	-0.5039
Adhesion or extracellular matrix protein
221	Adhesion or extracellular matrix protein	A1i3; Mug2	Mug1; Mug2	125; 124	alpha-1-inhibitor 3 precursor	P14046; Q6IE52	http://www.phosphosite.org/proteinAction.do?id=6782827&showAllSites=true	164; 162	RVVLVKNkESVVFVQ; HVVLVKNkESVVFVQ	K*ESVVFVQTDKPMYKPGQSVK	4	628.083		11611																								3.093								-0.6796
222	Adhesion or extracellular matrix protein	A1i3; Mug2	Mug1; Mug2	567; %560	alpha-1-inhibitor 3 precursor	P14046; Q6IE52	http://www.phosphosite.org/proteinAction.do?id=6782827&showAllSites=true	164; 162	VEKCLRNkVHLSFSP; VEKCLRNkVHLSFSP	K*VHLSFSPSQSLPASQTHMR	4	588.802	13667	12895	14297	13580	13903	13657																			3.973	4.224	3.525	2.374	2.927	2.811			-0.854	-0.6602	-0.891	-0.9016	-0.0675
223	Adhesion or extracellular matrix protein	ACF7	ACF7	340		NP_001129230	http://www.phosphosite.org/proteinAction.do?id=21034&showAllSites=true	831	HTILMSDkSFPQNPV	WQEYQSRVDSLIPWIRQHTILM#SDK*	5	652.732						25511											81.071	80.5423	81.3637	80.8487	81.3342	81.3017	81.2385	80.46						2.539
224	Adhesion or extracellular matrix protein	ACF7	ACF7	6463		NP_001129230	http://www.phosphosite.org/proteinAction.do?id=21034&showAllSites=true	831	DQTGNQLkFLSQKQD	ELDQTGNQLK*	2	630.315							13409																								2.555
225	Adhesion or extracellular matrix protein	Acta1; Actc1; Actg2	ACTA1; ACTC1; ACTG2	%115; %115; %114	actin, alpha skeletal muscle	P68136; P68035; P63269	http://www.phosphosite.org/proteinAction.do?id=23141&showAllSites=true	42; 42; 42	TEAPLNPkANREKMT; TEAPLNPkANREKMT; TEAPLNPkANREKMT	PEEHPTLLTEAPLNPK*ANR	3	747.726			15932														54.4265	54.6313	54.8748	54.5915	54.4367	54.4687	54.3315	54.3602			3.052								0.2202
226	Adhesion or extracellular matrix protein	Acta1; Actc1; Actg2	ACTA1; ACTC1; ACTG2	%115; %115; %114	actin, alpha skeletal muscle	P68136; P68035; P63269	http://www.phosphosite.org/proteinAction.do?id=23141&showAllSites=true	42; 42; 42	TEAPLNPkANREKMT; TEAPLNPkANREKMT; TEAPLNPkANREKMT	PEEHPTLLTEAPLNPK*ANR	4	561.046	15385		15900														54.4813	54.741	54.8748	54.6455	54.5405	54.3023	54.1735	54.468	3.056		4.294						-0.2934		-2.6248
227	Adhesion or extracellular matrix protein	Acta1; Actc1; Actg2	ACTA1; ACTC1; ACTG2	%115; %115; %114	actin, alpha skeletal muscle	P68136; P68035; P63269	http://www.phosphosite.org/proteinAction.do?id=23141&showAllSites=true	42; 42; 42	TEAPLNPkANREKMT; TEAPLNPkANREKMT; TEAPLNPkANREKMT	VAPEEHPTLLTEAPLNPK*ANR	3	804.427	15288	14407	15808	15119	15548	15180	15155	14957	15344	14500	15893	15178	15612	15266	15230	15062	54.4265	54.6873	54.8748	54.5915	54.4367	54.4687	54.2792	54.468	5.088	4.651	4.924	4.256	4.418	4.353	4.754	4.317	-0.1071	-0.7877	-0.1502	-0.2452	-0.1938
228	Adhesion or extracellular matrix protein	Acta1; Actc1; Actg2	ACTA1; ACTC1; ACTG2	%115; %115; %114	actin, alpha skeletal muscle	P68136; P68035; P63269	http://www.phosphosite.org/proteinAction.do?id=23141&showAllSites=true	42; 42; 42	TEAPLNPkANREKMT; TEAPLNPkANREKMT; TEAPLNPkANREKMT	VAPEEHPTLLTEAPLNPK*ANR	3	804.427	15440								15344								54.4265	54.6873	54.8748	54.5915	54.4367	54.4687	54.2792	54.468	2.499								-0.1071
229	Adhesion or extracellular matrix protein	Acta1; Actc1; Actg2	ACTA1; ACTC1; ACTG2	%115; %115; %114	actin, alpha skeletal muscle	P68136; P68035; P63269	http://www.phosphosite.org/proteinAction.do?id=23141&showAllSites=true	42; 42; 42	TEAPLNPkANREKMT; TEAPLNPkANREKMT; TEAPLNPkANREKMT	VAPEEHPTLLTEAPLNPK*ANR	4	603.572		14382		15241		15178	15124			14479				15266			54.4265	54.6313	54.8748	54.6455	54.4367	54.4687	54.3315	54.3602		2.775		1.638		3.367	1.827			0.1513		0.1206
230	Adhesion or extracellular matrix protein	Acta1; Actc1; Actg2	ACTA1; ACTC1; ACTG2	%115; %115; %114	actin, alpha skeletal muscle	P68136; P68035; P63269	http://www.phosphosite.org/proteinAction.do?id=23141&showAllSites=true	42; 42; 42	TEAPLNPkANREKMT; TEAPLNPkANREKMT; TEAPLNPkANREKMT	VAPEEHPTLLTEAPLNPK*ANREK	3	890.14			14084								14022						0	0	50.2632	49.7823	49.2655	49.5847	49.6972	49.804			4.074								-0.1058
231	Adhesion or extracellular matrix protein	Acta1; Actc1; Actg2	ACTA1; ACTC1; ACTG2	120; 120; 119	actin, alpha skeletal muscle	P68136; P68035; P63269	http://www.phosphosite.org/proteinAction.do?id=23141&showAllSites=true	42; 42; 42	NPKANREkMTQIMFE; NPKANREkMTQIMFE; NPKANREkMTQIMFE	PEEHPTLLTEAPLNPKANREK*	4	625.33				13341													0	49.9717	50.2632	49.7297	49.3712	49.5847	0	0				2.898								-2.3775
232	Adhesion or extracellular matrix protein	Acta1; Actc1; Actg2	ACTA1; ACTC1; ACTG2	120; 120; 119	actin, alpha skeletal muscle	P68136; P68035; P63269	http://www.phosphosite.org/proteinAction.do?id=23141&showAllSites=true	42; 42; 42	NPKANREkMTQIMFE; NPKANREkMTQIMFE; NPKANREkMTQIMFE	VAPEEHPTLLTEAPLNPKANREK*	3	890.14					13682																								3.353								1.5626
233	Adhesion or extracellular matrix protein	Acta1; Actc1; Actg2	ACTA1; ACTC1; ACTG2	120; 120; 119	actin, alpha skeletal muscle	P68136; P68035; P63269	http://www.phosphosite.org/proteinAction.do?id=23141&showAllSites=true	42; 42; 42	NPKANREkMTQIMFE; NPKANREkMTQIMFE; NPKANREkMTQIMFE	VAPEEHPTLLTEAPLNPKANREK*	5	534.487				13261													49.8208	49.9178	50.3108	49.7823	49.2655	49.5293	49.9198	49.804				2.226								0.0107
234	Adhesion or extracellular matrix protein	Acta1; Actb; Actbl2; Actc1; Actg1; Actg2	ACTA1; ACTB; ACTBL2; ACTC1; ACTG1; ACTG2	%193; %191; %192; %193; %191; %192	actin, alpha skeletal muscle	P68136; P60711; NP_001099879; P68035; P63259; P63269	http://www.phosphosite.org/proteinAction.do?id=23141&showAllSites=true	42; 42; 42; 42; 42; 42	DLTDYLMkILTERGY; DLTDYLMkILTERGY; DLTDYLMkILTERGY; DLTDYLMkILTERGY; DLTDYLMkILTERGY; DLTDYLMkILTERGY	DLTDYLMK*ILTER	2	862.948	37201	34979	37034	35311	35887	35203	36179	35646	37241	34998	37075	35351	35926	35244	36215	35680	107.671	107.142	107.353	107.335	107.447	107.352	107.443	107.344	4.378	4.591	4.311	4.35	4.701	4.493	4.557	4.3	-0.1883	0.1607	0.1138	0.4233	0.3723
235	Adhesion or extracellular matrix protein	Acta1; Actb; Actbl2; Actc1; Actg1; Actg2	ACTA1; ACTB; ACTBL2; ACTC1; ACTG1; ACTG2	%193; %191; %192; %193; %191; %192	actin, alpha skeletal muscle	P68136; P60711; NP_001099879; P68035; P63259; P63269	http://www.phosphosite.org/proteinAction.do?id=23141&showAllSites=true	42; 42; 42; 42; 42; 42	DLTDYLMkILTERGY; DLTDYLMkILTERGY; DLTDYLMkILTERGY; DLTDYLMkILTERGY; DLTDYLMkILTERGY; DLTDYLMkILTERGY	DLTDYLMK*ILTER	3	575.634	37180	34957	37019	35294	35885	35188	36167	35639	37241	34998	37075	35351	35926	35244	36215	35680	107.671	107.142	107.353	107.335	107.447	107.352	107.443	107.344	3.698	3.401	3.328	3.104	3.718	3.663	3.806	3.908	0.5207	0.868	0.9086	1.1503	1.1747
236	Adhesion or extracellular matrix protein	Acta1; Actb; Actbl2; Actc1; Actg1; Actg2	ACTA1; ACTB; ACTBL2; ACTC1; ACTG1; ACTG2	%193; %191; %192; %193; %191; %192	actin, alpha skeletal muscle	P68136; P60711; NP_001099879; P68035; P63259; P63269	http://www.phosphosite.org/proteinAction.do?id=23141&showAllSites=true	42; 42; 42; 42; 42; 42	DLTDYLMkILTERGY; DLTDYLMkILTERGY; DLTDYLMkILTERGY; DLTDYLMkILTERGY; DLTDYLMkILTERGY; DLTDYLMkILTERGY	DLTDYLMK*ILTER	3	575.634			37207	35493	35877	35378	36378	35866			37075	35351	35926	35244	36215		107.671	107.142	107.353	107.335	107.447	107.352	107.443	107.344			3.152	2.94	3.688	2.617	2.522	2.502			0.9074	1.1486	1.1741
237	Adhesion or extracellular matrix protein	Acta1; Actb; Actbl2; Actc1; Actg1; Actg2	ACTA1; ACTB; ACTBL2; ACTC1; ACTG1; ACTG2	%193; %191; %192; %193; %191; %192	actin, alpha skeletal muscle	P68136; P60711; NP_001099879; P68035; P63259; P63269	http://www.phosphosite.org/proteinAction.do?id=23141&showAllSites=true	42; 42; 42; 42; 42; 42	DLTDYLMkILTERGY; DLTDYLMkILTERGY; DLTDYLMkILTERGY; DLTDYLMkILTERGY; DLTDYLMkILTERGY; DLTDYLMkILTERGY	DLTDYLMK*ILTER	3	575.634					36085								35926				107.671	107.142	107.353	107.335	107.447	107.352	107.443	107.344					3.225								1.1706
238	Adhesion or extracellular matrix protein	Acta1; Actb; Actbl2; Actc1; Actg1; Actg2	ACTA1; ACTB; ACTBL2; ACTC1; ACTG1; ACTG2	%193; %191; %192; %193; %191; %192	actin, alpha skeletal muscle	P68136; P60711; NP_001099879; P68035; P63259; P63269	http://www.phosphosite.org/proteinAction.do?id=23141&showAllSites=true	42; 42; 42; 42; 42; 42	DLTDYLMkILTERGY; DLTDYLMkILTERGY; DLTDYLMkILTERGY; DLTDYLMkILTERGY; DLTDYLMkILTERGY; DLTDYLMkILTERGY	DLTDYLM#K*ILTER	2	870.946	33753	31814	33849	32228	32816	32165	32894	32394	33693	31816	33889	32269	32853	32226	32956	32453	99.0995	98.7657	99.0885	98.9102	99.0547	99.0403	98.9508	98.796	3.351	2.915	3.626	3.845	3.467	3.379	3.708	3.405	0.1192	0.1187	0.3634	0.5862	0.0469
239	Adhesion or extracellular matrix protein	Acta1; Actb; Actbl2; Actc1; Actg1; Actg2	ACTA1; ACTB; ACTBL2; ACTC1; ACTG1; ACTG2	%193; %191; %192; %193; %191; %192	actin, alpha skeletal muscle	P68136; P60711; NP_001099879; P68035; P63259; P63269	http://www.phosphosite.org/proteinAction.do?id=23141&showAllSites=true	42; 42; 42; 42; 42; 42	DLTDYLMkILTERGY; DLTDYLMkILTERGY; DLTDYLMkILTERGY; DLTDYLMkILTERGY; DLTDYLMkILTERGY; DLTDYLMkILTERGY	DLTDYLM#K*ILTER	3	580.966	33676	31724	34018	32356	32772	32125	33065	32539	33777	31795	33889	32269	32853	32226	32956	32453	99.2458	98.7113	99.0885	98.9102	99.0547	99.0403	98.9508	98.796	3.063	3.47	3.59	3.716	3.332	3.801	3.333	3.187	0.5449	0.4174	0.5633	0.7913	0.6678
240	Adhesion or extracellular matrix protein	Acta1; Actb; Actbl2; Actc1; Actg1; Actg2	ACTA1; ACTB; ACTBL2; ACTC1; ACTG1; ACTG2	%193; %191; %192; %193; %191; %192	actin, alpha skeletal muscle	P68136; P60711; NP_001099879; P68035; P63259; P63269	http://www.phosphosite.org/proteinAction.do?id=23141&showAllSites=true	42; 42; 42; 42; 42; 42	DLTDYLMkILTERGY; DLTDYLMkILTERGY; DLTDYLMkILTERGY; DLTDYLMkILTERGY; DLTDYLMkILTERGY; DLTDYLMkILTERGY	DLTDYLM#K*ILTER	3	580.966	34297		33806	32831	33150	32334	32855	32334	33777		33889	32269	32853	32226	32956	32453	99.2458	98.7113	99.0885	98.9102	99.0547	99.0403	98.9508	98.796	2.681		3.301	2.851	3.016	3.231	2.768	2.749	-0.1467		0.542	0.8792	0.6264
241	Adhesion or extracellular matrix protein	Acta1; Actb; Actbl2; Actc1; Actg1; Actg2	ACTA1; ACTB; ACTBL2; ACTC1; ACTG1; ACTG2	%193; %191; %192; %193; %191; %192	actin, alpha skeletal muscle	P68136; P60711; NP_001099879; P68035; P63259; P63269	http://www.phosphosite.org/proteinAction.do?id=23141&showAllSites=true	42; 42; 42; 42; 42; 42	DLTDYLMkILTERGY; DLTDYLMkILTERGY; DLTDYLMkILTERGY; DLTDYLMkILTERGY; DLTDYLMkILTERGY; DLTDYLMkILTERGY	DLTDYLM#K*ILTER	3	580.966			34230	32167	32959	33126		34942			33889	32269	32853	32226		34945	99.2458	98.7113	99.0885	98.9102	99.0547	99.0403	98.9508	98.796			3.029	2.833	2.771	2.563		2.85			0.9114	0.7884	0.6443
242	Adhesion or extracellular matrix protein	Acta1; Actb; Actbl2; Actc1; Actg1; Actg2	ACTA1; ACTB; ACTBL2; ACTC1; ACTG1; ACTG2	%193; %191; %192; %193; %191; %192	actin, alpha skeletal muscle	P68136; P60711; NP_001099879; P68035; P63259; P63269	http://www.phosphosite.org/proteinAction.do?id=23141&showAllSites=true	42; 42; 42; 42; 42; 42	DLTDYLMkILTERGY; DLTDYLMkILTERGY; DLTDYLMkILTERGY; DLTDYLMkILTERGY; DLTDYLMkILTERGY; DLTDYLMkILTERGY	DLTDYLM#K*ILTER	3	580.966			34696	34045	34009	34114					33889	34700	32853	33171			99.2458	98.7113	99.0885	98.9102	99.0547	99.0403	98.9508	98.796			2.78	2.521	2.311	2.45					0.6408	0.7718	0.4961
243	Adhesion or extracellular matrix protein	Acta1; Actb; Actbl2; Actc1; Actg1; Actg2	ACTA1; ACTB; ACTBL2; ACTC1; ACTG1; ACTG2	%193; %191; %192; %193; %191; %192	actin, alpha skeletal muscle	P68136; P60711; NP_001099879; P68035; P63259; P63269	http://www.phosphosite.org/proteinAction.do?id=23141&showAllSites=true	42; 42; 42; 42; 42; 42	DLTDYLMkILTERGY; DLTDYLMkILTERGY; DLTDYLMkILTERGY; DLTDYLMkILTERGY; DLTDYLMkILTERGY; DLTDYLMkILTERGY	DLTDYLM#K*ILTER	3	580.966			35142	33503	34228	32624					33889	32269	32853	32226			99.2458	98.7113	99.0885	98.9102	99.0547	99.0403	98.9508	98.796			2.95	2.249	2.77	2.067					0.2324	0.5501	0.6443
244	Adhesion or extracellular matrix protein	Acta1; Actb; Actbl2; Actc1; Actg1; Actg2	ACTA1; ACTB; ACTBL2; ACTC1; ACTG1; ACTG2	%193; %191; %192; %193; %191; %192	actin, alpha skeletal muscle	P68136; P60711; NP_001099879; P68035; P63259; P63269	http://www.phosphosite.org/proteinAction.do?id=23141&showAllSites=true	42; 42; 42; 42; 42; 42	DLTDYLMkILTERGY; DLTDYLMkILTERGY; DLTDYLMkILTERGY; DLTDYLMkILTERGY; DLTDYLMkILTERGY; DLTDYLMkILTERGY	DLTDYLM#K*ILTER	3	580.966			34482	35287	33819	34528					33889	34700	32853	33171			99.2458	98.7113	99.0885	98.9102	99.0547	99.0403	98.9508	98.796			2.736	2.5	2.275	2.45					0.7844	0.5753	0.3392
245	Adhesion or extracellular matrix protein	Acta1; Actb; Actbl2; Actc1; Actg1; Actg2	ACTA1; ACTB; ACTBL2; ACTC1; ACTG1; ACTG2	%193; %191; %192; %193; %191; %192	actin, alpha skeletal muscle	P68136; P60711; NP_001099879; P68035; P63259; P63269	http://www.phosphosite.org/proteinAction.do?id=23141&showAllSites=true	42; 42; 42; 42; 42; 42	DLTDYLMkILTERGY; DLTDYLMkILTERGY; DLTDYLMkILTERGY; DLTDYLMkILTERGY; DLTDYLMkILTERGY; DLTDYLMkILTERGY	DLTDYLM#K*ILTER	3	580.966			35621	34494	33410	33863					34643	34700	32853	33171			99.2458	98.7113	99.0885	98.9102	99.0547	99.0403	98.9508	98.796			2.97	2.394	2.153	2.307					0.2841	0.4001	0.9837
246	Adhesion or extracellular matrix protein	Acta1; Actb; Actbl2; Actc1; Actg1; Actg2	ACTA1; ACTB; ACTBL2; ACTC1; ACTG1; ACTG2	%193; %191; %192; %193; %191; %192	actin, alpha skeletal muscle	P68136; P60711; NP_001099879; P68035; P63259; P63269	http://www.phosphosite.org/proteinAction.do?id=23141&showAllSites=true	42; 42; 42; 42; 42; 42	DLTDYLMkILTERGY; DLTDYLMkILTERGY; DLTDYLMkILTERGY; DLTDYLMkILTERGY; DLTDYLMkILTERGY; DLTDYLMkILTERGY	DLTDYLM#K*ILTER	3	580.966			35982		34603	34823					34643		34589	33486			99.2458	98.7113	99.0885	98.9102	99.0547	99.0403	98.9508	98.796			2.797		2.971	2.494					0.3616		-0.0709
247	Adhesion or extracellular matrix protein	Acta1; Actb; Actbl2; Actc1; Actg1; Actg2	ACTA1; ACTB; ACTBL2; ACTC1; ACTG1; ACTG2	%193; %191; %192; %193; %191; %192	actin, alpha skeletal muscle	P68136; P60711; NP_001099879; P68035; P63259; P63269	http://www.phosphosite.org/proteinAction.do?id=23141&showAllSites=true	42; 42; 42; 42; 42; 42	DLTDYLMkILTERGY; DLTDYLMkILTERGY; DLTDYLMkILTERGY; DLTDYLMkILTERGY; DLTDYLMkILTERGY; DLTDYLMkILTERGY	DLTDYLM#K*ILTER	3	580.966			36353		34882	32834					35210		34589				99.2458	98.7113	99.0885	98.9102	99.0547	99.0403	98.9508	98.796			2.38		2.906	2.142					-0.361		0.2232
248	Adhesion or extracellular matrix protein	Acta1; Actb; Actbl2; Actc1; Actg1; Actg2	ACTA1; ACTB; ACTBL2; ACTC1; ACTG1; ACTG2	%193; %191; %192; %193; %191; %192	actin, alpha skeletal muscle	P68136; P60711; NP_001099879; P68035; P63259; P63269	http://www.phosphosite.org/proteinAction.do?id=23141&showAllSites=true	42; 42; 42; 42; 42; 42	DLTDYLMkILTERGY; DLTDYLMkILTERGY; DLTDYLMkILTERGY; DLTDYLMkILTERGY; DLTDYLMkILTERGY; DLTDYLMkILTERGY	DLTDYLM#K*ILTER	3	580.966			37007		35331	33525							34589				99.2458	98.7113	99.0885	98.9102	99.0547	99.0403	98.9508	98.796			2.346		2.848	1.995					-0.4586		0.0199
249	Adhesion or extracellular matrix protein	Acta1; Actb; Actbl2; Actc1; Actg1; Actg2	ACTA1; ACTB; ACTBL2; ACTC1; ACTG1; ACTG2	%193; %191; %192; %193; %191; %192	actin, alpha skeletal muscle	P68136; P60711; NP_001099879; P68035; P63259; P63269	http://www.phosphosite.org/proteinAction.do?id=23141&showAllSites=true	42; 42; 42; 42; 42; 42	DLTDYLMkILTERGY; DLTDYLMkILTERGY; DLTDYLMkILTERGY; DLTDYLMkILTERGY; DLTDYLMkILTERGY; DLTDYLMkILTERGY	DLTDYLM#K*ILTER	3	580.966			35416		35568								34589				99.2458	98.7113	99.0885	98.9102	99.0547	99.0403	98.9508	98.796			2.235		2.677						0.1842		0.3978
250	Adhesion or extracellular matrix protein	Acta1; Actb; Actbl2; Actc1; Actg1; Actg2	ACTA1; ACTB; ACTBL2; ACTC1; ACTG1; ACTG2	%193; %191; %192; %193; %191; %192	actin, alpha skeletal muscle	P68136; P60711; NP_001099879; P68035; P63259; P63269	http://www.phosphosite.org/proteinAction.do?id=23141&showAllSites=true	42; 42; 42; 42; 42; 42	DLTDYLMkILTERGY; DLTDYLMkILTERGY; DLTDYLMkILTERGY; DLTDYLMkILTERGY; DLTDYLMkILTERGY; DLTDYLMkILTERGY	DLTDYLM#K*ILTER	3	580.966					35228								34589				99.2458	98.7113	99.0885	98.9102	99.0547	99.0403	98.9508	98.796					2.557								0.0532
251	Adhesion or extracellular matrix protein	Acta1; Actb; Actbl2; Actc1; Actg1; Actg2	ACTA1; ACTB; ACTBL2; ACTC1; ACTG1; ACTG2	%193; %191; %192; %193; %191; %192	actin, alpha skeletal muscle	P68136; P60711; NP_001099879; P68035; P63259; P63269	http://www.phosphosite.org/proteinAction.do?id=23141&showAllSites=true	42; 42; 42; 42; 42; 42	DLTDYLMkILTERGY; DLTDYLMkILTERGY; DLTDYLMkILTERGY; DLTDYLMkILTERGY; DLTDYLMkILTERGY; DLTDYLMkILTERGY	DLTDYLM#K*ILTER	3	580.966					35065								34589				99.2458	98.7113	99.0885	98.9102	99.0547	99.0403	98.9508	98.796					2.496								0.0336
252	Adhesion or extracellular matrix protein	Acta1; Actb; Actbl2; Actc1; Actg1; Actg2	ACTA1; ACTB; ACTBL2; ACTC1; ACTG1; ACTG2	%193; %191; %192; %193; %191; %192	actin, alpha skeletal muscle	P68136; P60711; NP_001099879; P68035; P63259; P63269	http://www.phosphosite.org/proteinAction.do?id=23141&showAllSites=true	42; 42; 42; 42; 42; 42	DLTDYLMkILTERGY; DLTDYLMkILTERGY; DLTDYLMkILTERGY; DLTDYLMkILTERGY; DLTDYLMkILTERGY; DLTDYLMkILTERGY	DLTDYLM#K*ILTER	3	580.966					34408								34589				99.2458	98.7113	99.0885	98.9102	99.0547	99.0403	98.9508	98.796					2.353								0.0922
253	Adhesion or extracellular matrix protein	Acta1; Actb; Actbl2; Actc1; Actg1; Actg2	ACTA1; ACTB; ACTBL2; ACTC1; ACTG1; ACTG2	%193; %191; %192; %193; %191; %192	actin, alpha skeletal muscle	P68136; P60711; NP_001099879; P68035; P63259; P63269	http://www.phosphosite.org/proteinAction.do?id=23141&showAllSites=true	42; 42; 42; 42; 42; 42	DLTDYLMkILTERGY; DLTDYLMkILTERGY; DLTDYLMkILTERGY; DLTDYLMkILTERGY; DLTDYLMkILTERGY; DLTDYLMkILTERGY	DLTDYLM#K*ILTER	3	580.966					35878								34589				99.2458	98.7113	99.0885	98.9102	99.0547	99.0403	98.9508	98.796					2.117								-0.3857
254	Adhesion or extracellular matrix protein	Acta1; Actc1; Actg2	ACTA1; ACTC1; ACTG2	%193; %193; %192	actin, alpha skeletal muscle	P68136; P68035; P63269	http://www.phosphosite.org/proteinAction.do?id=23141&showAllSites=true	42; 42; 42	DLTDYLMkILTERGY; DLTDYLMkILTERGY; DLTDYLMkILTERGY	DLTDYLMK*ILTERGYSFVTTAER	3	946.144			37598	35842							37640	35833					0	0	108.88	108.697	108.766	108.743	109.063	109.045			3.34	3.534							-0.3953	1.3689
255	Adhesion or extracellular matrix protein	Acta1; Actb; Actbl2; Actc1; Actg1; Actg2	ACTA1; ACTB; ACTBL2; ACTC1; ACTG1; ACTG2	%193; %191; %192; %193; %191; %192	actin, alpha skeletal muscle	P68136; P60711; NP_001099879; P68035; P63259; P63269	http://www.phosphosite.org/proteinAction.do?id=23141&showAllSites=true	42; 42; 42; 42; 42; 42	DLTDYLMkILTERGY; DLTDYLMkILTERGY; DLTDYLMkILTERGY; DLTDYLMkILTERGY; DLTDYLMkILTERGY; DLTDYLMkILTERGY	LDLAGRDLTDYLMK*ILTER	2	1175.63			36566		35480	34760	35657				36571		35485		35669		0	0	106.016	105.944	106.23	105.951	105.984	105.765			3.38		3.294	4.295	3.945				2.3592		1.8741
256	Adhesion or extracellular matrix protein	Acta1; Actb; Actbl2; Actc1; Actg1; Actg2	ACTA1; ACTB; ACTBL2; ACTC1; ACTG1; ACTG2	%193; %191; %192; %193; %191; %192	actin, alpha skeletal muscle	P68136; P60711; NP_001099879; P68035; P63259; P63269	http://www.phosphosite.org/proteinAction.do?id=23141&showAllSites=true	42; 42; 42; 42; 42; 42	DLTDYLMkILTERGY; DLTDYLMkILTERGY; DLTDYLMkILTERGY; DLTDYLMkILTERGY; DLTDYLMkILTERGY; DLTDYLMkILTERGY	LDLAGRDLTDYLMK*ILTER	2	1175.63							35683								35669		0	0	106.016	105.944	106.23	105.951	105.984	105.765							3.831
257	Adhesion or extracellular matrix protein	Acta1; Actb; Actbl2; Actc1; Actg1; Actg2	ACTA1; ACTB; ACTBL2; ACTC1; ACTG1; ACTG2	%193; %191; %192; %193; %191; %192	actin, alpha skeletal muscle	P68136; P60711; NP_001099879; P68035; P63259; P63269	http://www.phosphosite.org/proteinAction.do?id=23141&showAllSites=true	42; 42; 42; 42; 42; 42	DLTDYLMkILTERGY; DLTDYLMkILTERGY; DLTDYLMkILTERGY; DLTDYLMkILTERGY; DLTDYLMkILTERGY; DLTDYLMkILTERGY	LDLAGRDLTDYLMK*ILTER	3	784.086	36693	34346	36516	34808	35446	34700	35598	35032	36716	34410	36571	34868	35485	34740	35648	35092	106.376	105.523	106.016	106	106.23	105.951	105.928	105.765	5.816	4.651	5.442	5.928	5.326	5.191	5.478	5.136	0.4815	0.8691	0.3994	0.8334	0.536
258	Adhesion or extracellular matrix protein	Acta1; Actb; Actbl2; Actc1; Actg1; Actg2	ACTA1; ACTB; ACTBL2; ACTC1; ACTG1; ACTG2	%193; %191; %192; %193; %191; %192	actin, alpha skeletal muscle	P68136; P60711; NP_001099879; P68035; P63259; P63269	http://www.phosphosite.org/proteinAction.do?id=23141&showAllSites=true	42; 42; 42; 42; 42; 42	DLTDYLMkILTERGY; DLTDYLMkILTERGY; DLTDYLMkILTERGY; DLTDYLMkILTERGY; DLTDYLMkILTERGY; DLTDYLMkILTERGY	LDLAGRDLTDYLMK*ILTER	3	784.086	36698						35608		36716						35648		106.376	105.523	106.016	106	106.23	105.951	105.928	105.765	5.489						5.437		0.4815
259	Adhesion or extracellular matrix protein	Acta1; Actb; Actbl2; Actc1; Actg1; Actg2	ACTA1; ACTB; ACTBL2; ACTC1; ACTG1; ACTG2	%193; %191; %192; %193; %191; %192	actin, alpha skeletal muscle	P68136; P60711; NP_001099879; P68035; P63259; P63269	http://www.phosphosite.org/proteinAction.do?id=23141&showAllSites=true	42; 42; 42; 42; 42; 42	DLTDYLMkILTERGY; DLTDYLMkILTERGY; DLTDYLMkILTERGY; DLTDYLMkILTERGY; DLTDYLMkILTERGY; DLTDYLMkILTERGY	LDLAGRDLTDYLMK*ILTER	4	588.316	36679	34351	36500	34789	35444	34684	35588	35031	36716	34410	36571	34847	35485	34761	35669	35092	106.376	105.523	106.016	105.944	106.23	106.007	105.984	105.765	3.324	3.697	4.708	4.189	4.303	4.447	3.959	4.03	0.2424	0.467	0.5181	0.8436	0.7747
260	Adhesion or extracellular matrix protein	Acta1; Actb; Actbl2; Actc1; Actg1; Actg2	ACTA1; ACTB; ACTBL2; ACTC1; ACTG1; ACTG2	%193; %191; %192; %193; %191; %192	actin, alpha skeletal muscle	P68136; P60711; NP_001099879; P68035; P63259; P63269	http://www.phosphosite.org/proteinAction.do?id=23141&showAllSites=true	42; 42; 42; 42; 42; 42	DLTDYLMkILTERGY; DLTDYLMkILTERGY; DLTDYLMkILTERGY; DLTDYLMkILTERGY; DLTDYLMkILTERGY; DLTDYLMkILTERGY	LDLAGRDLTDYLMK*ILTER	4	588.316			36513								36571						106.376	105.523	106.016	105.944	106.23	106.007	105.984	105.765			4.185								0.5185
261	Adhesion or extracellular matrix protein	Acta1; Actb; Actbl2; Actc1; Actg1; Actg2	ACTA1; ACTB; ACTBL2; ACTC1; ACTG1; ACTG2	%193; %191; %192; %193; %191; %192	actin, alpha skeletal muscle	P68136; P60711; NP_001099879; P68035; P63259; P63269	http://www.phosphosite.org/proteinAction.do?id=23141&showAllSites=true	42; 42; 42; 42; 42; 42	DLTDYLMkILTERGY; DLTDYLMkILTERGY; DLTDYLMkILTERGY; DLTDYLMkILTERGY; DLTDYLMkILTERGY; DLTDYLMkILTERGY	LDLAGRDLTDYLM#K*ILTER	3	789.418	33850		33920	32298	33067	32194	32958	32439			33973	32332	32937	32268	33040	32536	99.3943	98.7657	99.3027	99.077	99.2862	99.1458	99.1578	99.0172	3.302		4.026	5.286	3.712	3.133	3.916	4.065	-1.8345		0.4205	0.6107	0.4767
262	Adhesion or extracellular matrix protein	Acta1; Actb; Actbl2; Actc1; Actg1; Actg2	ACTA1; ACTB; ACTBL2; ACTC1; ACTG1; ACTG2	%193; %191; %192; %193; %191; %192	actin, alpha skeletal muscle	P68136; P60711; NP_001099879; P68035; P63259; P63269	http://www.phosphosite.org/proteinAction.do?id=23141&showAllSites=true	42; 42; 42; 42; 42; 42	DLTDYLMkILTERGY; DLTDYLMkILTERGY; DLTDYLMkILTERGY; DLTDYLMkILTERGY; DLTDYLMkILTERGY; DLTDYLMkILTERGY	LDLAGRDLTDYLM#K*ILTER	3	789.418					32878								32937				99.3943	98.7657	99.3027	99.077	99.2862	99.1458	99.1578	99.0172					3.111								0.773
263	Adhesion or extracellular matrix protein	Acta1; Actb; Actbl2; Actc1; Actg1; Actg2	ACTA1; ACTB; ACTBL2; ACTC1; ACTG1; ACTG2	%193; %191; %192; %193; %191; %192	actin, alpha skeletal muscle	P68136; P60711; NP_001099879; P68035; P63259; P63269	http://www.phosphosite.org/proteinAction.do?id=23141&showAllSites=true	42; 42; 42; 42; 42; 42	DLTDYLMkILTERGY; DLTDYLMkILTERGY; DLTDYLMkILTERGY; DLTDYLMkILTERGY; DLTDYLMkILTERGY; DLTDYLMkILTERGY	LDLAGRDLTDYLM#K*ILTER	4	592.315		31787	33912	32272	33065	32208		32434		31816		32353	32937	32289			99.3943	98.7657	99.3027	99.1355	99.2862	99.1977	99.0538	98.9608		2.706	2.371	2.43	3.614	2.814		2.426		-0.1661	0.1555	0.6335	0.5325
264	Adhesion or extracellular matrix protein	Acta1; Actb; Actbl2; Actc1; Actg1; Actg2	ACTA1; ACTB; ACTBL2; ACTC1; ACTG1; ACTG2	%193; %191; %192; %193; %191; %192	actin, alpha skeletal muscle	P68136; P60711; NP_001099879; P68035; P63259; P63269	http://www.phosphosite.org/proteinAction.do?id=23141&showAllSites=true	42; 42; 42; 42; 42; 42	DLTDYLMkILTERGY; DLTDYLMkILTERGY; DLTDYLMkILTERGY; DLTDYLMkILTERGY; DLTDYLMkILTERGY; DLTDYLMkILTERGY	LDLAGRDLTDYLM#K*ILTER	4	592.315					32877								32937				99.3943	98.7657	99.3027	99.1355	99.2862	99.1977	99.0538	98.9608					3.513								0.5202
265	Adhesion or extracellular matrix protein	Acta1; Actc1; Actg2	ACTA1; ACTC1; ACTG2	%193; %193; %192	actin, alpha skeletal muscle	P68136; P68035; P63269	http://www.phosphosite.org/proteinAction.do?id=23141&showAllSites=true	42; 42; 42	DLTDYLMkILTERGY; DLTDYLMkILTERGY; DLTDYLMkILTERGY	LDLAGRDLTDYLMK*ILTERGYSFVTTAER	4	866.199			37047	35374	35893	35252	36218	35692			37096	35372	35989	35265	36236	35764	0	0	107.407	107.391	107.506	107.411	107.496	107.572			4.095	5.556	3.286	4.405	4.681	4.206			-0.372	-0.1738	1.1729
266	Adhesion or extracellular matrix protein	Acta1; Actc1; Actg2	ACTA1; ACTC1; ACTG2	%193; %193; %192	actin, alpha skeletal muscle	P68136; P68035; P63269	http://www.phosphosite.org/proteinAction.do?id=23141&showAllSites=true	42; 42; 42	DLTDYLMkILTERGY; DLTDYLMkILTERGY; DLTDYLMkILTERGY	LDLAGRDLTDYLMK*ILTERGYSFVTTAER	4	866.199			37060			35222					37096			35265			0	0	107.407	107.391	107.506	107.411	107.496	107.572			4.011			3.867					-0.372
267	Adhesion or extracellular matrix protein	Acta1; Actc1; Actg2	ACTA1; ACTC1; ACTG2	%193; %193; %192	actin, alpha skeletal muscle	P68136; P68035; P63269	http://www.phosphosite.org/proteinAction.do?id=23141&showAllSites=true	42; 42; 42	DLTDYLMkILTERGY; DLTDYLMkILTERGY; DLTDYLMkILTERGY	LDLAGRDLTDYLMK*ILTERGYSFVTTAER	5	693.16				35397			36238	35705								35764	107.725	0	107.353	107.391	107.506	107.411	107.496	107.572				2.902			3.204	3.811				1.3202
268	Adhesion or extracellular matrix protein	Acta1; Actb; Actbl2; Actc1; Actg1; Actg2	ACTA1; ACTB; ACTBL2; ACTC1; ACTG1; ACTG2	%193; %191; %192; %193; %191; %192	actin, alpha skeletal muscle	P68136; P60711; NP_001099879; P68035; P63259; P63269	http://www.phosphosite.org/proteinAction.do?id=23141&showAllSites=true	42; 42; 42; 42; 42; 42	DLTDYLMkILTERGY; DLTDYLMkILTERGY; DLTDYLMkILTERGY; DLTDYLMkILTERGY; DLTDYLMkILTERGY; DLTDYLMkILTERGY	TDYLMK*ILTER	2	748.893			37056	35332	35906	35224					37075		35926				107.671	107.142	107.353	107.391	107.447	107.352	107.443	107.344			2.928	2.703	2.942	2.618					0.0536	0.234	0.2934
269	Adhesion or extracellular matrix protein	Acta1; Actc1; Actg2	ACTA1; ACTC1; ACTG2	%215; %215; %214	actin, alpha skeletal muscle	P68136; P68035; P63269	http://www.phosphosite.org/proteinAction.do?id=23141&showAllSites=true	42; 42; 42	REIVRDIkEKLCYVA; REIVRDIkEKLCYVA; REIVRDIkEKLCYVA	DIK*EKLCYVALDFENEMATAASSSSLEK	4	816.642							35106	34594							35135	34612															3.618	3.323
270	Adhesion or extracellular matrix protein	Acta1; Actc1; Actg2	ACTA1; ACTC1; ACTG2	217; 217; 216	actin, alpha skeletal muscle	P68136; P68035; P63269	http://www.phosphosite.org/proteinAction.do?id=23141&showAllSites=true	42; 42; 42	IVRDIKEkLCYVALD; IVRDIKEkLCYVALD; IVRDIKEkLCYVALD	DIKEK*LCYVALDFENEMATAASSSSLEK	4	816.642			36058		35034								35051				0	104.113	104.716	104.791	105.062	0	104.582	104.469			3.107		4.668						2.4498		1.6675
271	Adhesion or extracellular matrix protein	Acta1; Actc1; Actg2	ACTA1; ACTC1; ACTG2	217; 217; 216	actin, alpha skeletal muscle	P68136; P68035; P63269	http://www.phosphosite.org/proteinAction.do?id=23141&showAllSites=true	42; 42; 42	IVRDIKEkLCYVALD; IVRDIKEkLCYVALD; IVRDIKEkLCYVALD	EK*LCYVALDFENEMATAASSSSLEK	3	969.784								29836								29833	91.8253	91.9877	92.4065	92.021	92.3798	92.3737	92.0743	91.8967								5.352
272	Adhesion or extracellular matrix protein	Acta1; Actc1; Actg2	ACTA1; ACTC1; ACTG2	240; 240; 239	actin, alpha skeletal muscle	P68136; P68035; P63269	http://www.phosphosite.org/proteinAction.do?id=23141&showAllSites=true	42; 42; 42	ASSSSLEkSYELPDG; ASSSSLEkSYELPDG; ASSSSLEkSYELPDG	LCYVALDFENEMATAASSSSLEK*SYELPDGQVITIGNER	4	1106.27						32278											0	98.7657	0	0	99.1695	99.1458	99.1065	99.0172						4.615
273	Adhesion or extracellular matrix protein	Acta1; Actc1; Actg2	ACTA1; ACTC1; ACTG2	286; 286; 285	actin, alpha skeletal muscle	P68136; P68035; P63269	http://www.phosphosite.org/proteinAction.do?id=23141&showAllSites=true	42; 42; 42	TTYNSIMkCDIDIRK; TTYNSIMkCDIDIRK; TTYNSIMkCDIDIRK	CPETLFQPSFIGMESAGIHETTYNSIMK*CDIDIR	4	1019.47		27887	29944	28455		28421	28942	28500				28482		28433	28911	28510	88.9332	88.7337	89.2648	88.7427	89.1953	88.8587	88.6122	88.491		5.831	5.395	5.871		5.686	4.101	5.566		0.3096	-0.6011	-0.4092
274	Adhesion or extracellular matrix protein	Acta1; Actc1; Actg2	ACTA1; ACTC1; ACTG2	286; 286; 285	actin, alpha skeletal muscle	P68136; P68035; P63269	http://www.phosphosite.org/proteinAction.do?id=23141&showAllSites=true	42; 42; 42	TTYNSIMkCDIDIRK; TTYNSIMkCDIDIRK; TTYNSIMkCDIDIRK	CPETLFQPSFIGMESAGIHETTYNSIMK*CDIDIR	4	1019.47		27907	29979	28487				28522				28482				28510	88.9332	88.7337	89.2648	88.7427	89.1953	88.8587	88.6122	88.491		4.284	4.968	4.779				4.352		0.3096	-0.6011	-0.4092
275	Adhesion or extracellular matrix protein	Acta1; Actc1; Actg2	ACTA1; ACTC1; ACTG2	286; 286; 285	actin, alpha skeletal muscle	P68136; P68035; P63269	http://www.phosphosite.org/proteinAction.do?id=23141&showAllSites=true	42; 42; 42	TTYNSIMkCDIDIRK; TTYNSIMkCDIDIRK; TTYNSIMkCDIDIRK	FRCPETLFQPSFIGMESAGIHETTYNSIMK*CDIDIR	4	1095.27			29134	27663	28323		28053	27649			29128					27634	0	0	87.1615	86.5557	87.1427	86.6553	86.4002	86.1702			5.907	6.315	5.498		6.009	4.802			1.703	-0.6394	-1.86
276	Adhesion or extracellular matrix protein	Acta1; Actc1; Actg2	ACTA1; ACTC1; ACTG2	286; 286; 285	actin, alpha skeletal muscle	P68136; P68035; P63269	http://www.phosphosite.org/proteinAction.do?id=23141&showAllSites=true	42; 42; 42	TTYNSIMkCDIDIRK; TTYNSIMkCDIDIRK; TTYNSIMkCDIDIRK	FRCPETLFQPSFIGMESAGIHETTYNSIMK*CDIDIR	4	1095.27				27645	28363												0	0	87.1615	86.5557	87.1427	86.6553	86.4002	86.1702				5.247	4.67							-0.6394	-1.86
277	Adhesion or extracellular matrix protein	Acta1	ACTA1	%293	actin, alpha skeletal muscle	P68136	http://www.phosphosite.org/proteinAction.do?id=23141&showAllSites=true	42	KCDIDIRkDLYANNV	K*DLYANNVMSGGTTMYPGIADR	3	830.058	19117	18035	19786	18686	19437	18895	18980	18605	19136	18076	19838	18752	19475	18915	19036	18662	63.8653	63.9655	64.5867	63.702	64.443	63.9173	63.8847	63.5995	5.212	6.171	6.018	5.939	5.867	6.004	6.033	5.205	-0.186	0.304	0.1834	0.1444	0.1255
278	Adhesion or extracellular matrix protein	Acta1	ACTA1	%293	actin, alpha skeletal muscle	P68136	http://www.phosphosite.org/proteinAction.do?id=23141&showAllSites=true	42	KCDIDIRkDLYANNV	K*DLYANNVMSGGTTMYPGIADR	3	830.058				18696								18752					63.8653	63.9655	64.5867	63.702	64.443	63.9173	63.8847	63.5995				5.888								0.1444
279	Adhesion or extracellular matrix protein	Acta1	ACTA1	%293	actin, alpha skeletal muscle	P68136	http://www.phosphosite.org/proteinAction.do?id=23141&showAllSites=true	42	KCDIDIRkDLYANNV	K*DLYANNVMSGGTTM#YPGIADR	3	835.39	17076	16143	17779	16685	17455	16985	17007	16745	17068	16167	17807	16710	17485	16046	17020	16758	58.7942	59.0747	59.626	58.4527	59.3357	58.9827	58.8092	58.8022	5.435	6.057	4.829	6.504	7.247	6.207	4.996	6.964	-0.0688	-0.5033	-0.3795	-0.9889	-1.0803
280	Adhesion or extracellular matrix protein	Acta1	ACTA1	%293	actin, alpha skeletal muscle	P68136	http://www.phosphosite.org/proteinAction.do?id=23141&showAllSites=true	42	KCDIDIRkDLYANNV	K*DLYANNVM#SGGTTMYPGIADR	3	835.39	15963	15249	16746	15927	16464	16054			17068	16167	17807	16710	17485	16046											5.988	5.583	5.628	6.557	4.584	4.914			1.5385	1.8105	0.1029	0.0582	-0.1399
281	Adhesion or extracellular matrix protein	Acta1	ACTA1	%293	actin, alpha skeletal muscle	P68136	http://www.phosphosite.org/proteinAction.do?id=23141&showAllSites=true	42	KCDIDIRkDLYANNV	K*DLYANNVM#SGGTTMYPGIADR	3	835.39		15273			16491					16167			17485													5.165			3.087					1.8105			-0.1399
282	Adhesion or extracellular matrix protein	Acta1; Actb; Actc1; Actg1; Actg2	ACTA1; ACTB; ACTC1; ACTG1; ACTG2	%317; %315; %317; %315; %316	actin, alpha skeletal muscle	P68136; P60711; P68035; P63259; P63269	http://www.phosphosite.org/proteinAction.do?id=23141&showAllSites=true	42; 42; 42; 42; 42	GIADRMQkEITALAP; GIADRMQkEITALAP; GIADRMQkEITALAP; GIADRMQkEITALAP; GIADRMQkEITALAP	MQK*EITALAPSTMK	2	831.931	13992	13216	14573	13907	14412	13965	14015	13822	14058	13324	14679	14002	14321	14052	14103	13920	51.1777	51.5325	51.8603	51.4877	51.0653	51.205	51.4468	51.4942	4.505	5.027	4.566	4.501	4.76	4.549	4.833	4.395	-0.1432	-0.1456	-0.314	-0.3471	-0.495
283	Adhesion or extracellular matrix protein	Acta1; Actb; Actc1; Actg1; Actg2	ACTA1; ACTB; ACTC1; ACTG1; ACTG2	%317; %315; %317; %315; %316	actin, alpha skeletal muscle	P68136; P60711; P68035; P63259; P63269	http://www.phosphosite.org/proteinAction.do?id=23141&showAllSites=true	42; 42; 42; 42; 42	GIADRMQkEITALAP; GIADRMQkEITALAP; GIADRMQkEITALAP; GIADRMQkEITALAP; GIADRMQkEITALAP	MQK*EITALAPSTMK	2	831.931		13425	14767		14217		14222				14679		14321		14103		51.1777	51.5325	51.8603	51.4877	51.0653	51.205	51.4468	51.4942		2.06	4.489		4.611		3.865			-0.1703	-0.3056		-0.4902
284	Adhesion or extracellular matrix protein	Acta1; Actb; Actc1; Actg1; Actg2	ACTA1; ACTB; ACTC1; ACTG1; ACTG2	%317; %315; %317; %315; %316	actin, alpha skeletal muscle	P68136; P60711; P68035; P63259; P63269	http://www.phosphosite.org/proteinAction.do?id=23141&showAllSites=true	42; 42; 42; 42; 42	GIADRMQkEITALAP; GIADRMQkEITALAP; GIADRMQkEITALAP; GIADRMQkEITALAP; GIADRMQkEITALAP	MQK*EITALAPSTMK	3	554.957	14163	13386	14761	13877	14385	13950	13999	14005	14075	13324	14658	14002	14321	14052	14124	13920	51.2227	51.5325	51.8107	51.4877	51.0653	51.205	51.4973	51.4942	3.589	4.092	3.865	3.997	4.011	3.985	4.252	3.988	0.3733	0.4365	0.3138	0.4022	0.2831
285	Adhesion or extracellular matrix protein	Acta1; Actb; Actc1; Actg1; Actg2	ACTA1; ACTB; ACTC1; ACTG1; ACTG2	%317; %315; %317; %315; %316	actin, alpha skeletal muscle	P68136; P60711; P68035; P63259; P63269	http://www.phosphosite.org/proteinAction.do?id=23141&showAllSites=true	42; 42; 42; 42; 42	GIADRMQkEITALAP; GIADRMQkEITALAP; GIADRMQkEITALAP; GIADRMQkEITALAP; GIADRMQkEITALAP	MQK*EITALAPSTMK	3	554.957	13957	13182	14556	14087	14180		14210	13797	14075	13324	14658	14002	14321		14124	13920	51.2227	51.5325	51.8107	51.4877	51.0653	51.205	51.4973	51.4942	3.286	3.713	3.131	3.905	3.411		3.774	3.961	0.3703	0.4455	0.324	0.4064	0.2928
286	Adhesion or extracellular matrix protein	Acta1; Actb; Actc1; Actg1; Actg2	ACTA1; ACTB; ACTC1; ACTG1; ACTG2	%317; %315; %317; %315; %316	actin, alpha skeletal muscle	P68136; P60711; P68035; P63259; P63269	http://www.phosphosite.org/proteinAction.do?id=23141&showAllSites=true	42; 42; 42; 42; 42	GIADRMQkEITALAP; GIADRMQkEITALAP; GIADRMQkEITALAP; GIADRMQkEITALAP; GIADRMQkEITALAP	MQK*EITALAPSTM#K	2	839.929	11588	10913			11810	11729	11618	11467	12606	10914			11834	11712	12586	12365									3.922	3.438			2.605	3.563	2.631	2.98	-0.4776	-0.5264			-0.5008
287	Adhesion or extracellular matrix protein	Acta1; Actb; Actc1; Actg1; Actg2	ACTA1; ACTB; ACTC1; ACTG1; ACTG2	%317; %315; %317; %315; %316	actin, alpha skeletal muscle	P68136; P60711; P68035; P63259; P63269	http://www.phosphosite.org/proteinAction.do?id=23141&showAllSites=true	42; 42; 42; 42; 42	GIADRMQkEITALAP; GIADRMQkEITALAP; GIADRMQkEITALAP; GIADRMQkEITALAP; GIADRMQkEITALAP	MQK*EITALAPSTM#K	3	560.288		10857	12177	11399	11731	11713	11548	11387		10914	12255	11457	11813	11754	11629	11447	44.9015	45.0335	45.8095	44.7637	44.539	45.2475	45.0032	45.021		2.786	3.306	2.975	2.993	3.802	3.809	2.906		0.1478	-0.2405	0.0192	-0.0517
288	Adhesion or extracellular matrix protein	Acta1; Actb; Actc1; Actg1; Actg2	ACTA1; ACTB; ACTC1; ACTG1; ACTG2	%317; %315; %317; %315; %316	actin, alpha skeletal muscle	P68136; P60711; P68035; P63259; P63269	http://www.phosphosite.org/proteinAction.do?id=23141&showAllSites=true	42; 42; 42; 42; 42	GIADRMQkEITALAP; GIADRMQkEITALAP; GIADRMQkEITALAP; GIADRMQkEITALAP; GIADRMQkEITALAP	M#QK*EITALAPSTMK	2	839.929	12603		13210		12798	12668		12364	12606		13204		11834	11712		12365	47.4885	45.0887	48.1952	47.2778	47.0723	47.6185	47.5155	47.4007	4.093		3.946		4.155	3.737		3.649	-0.8129		-0.6521		-0.7361
289	Adhesion or extracellular matrix protein	Acta1; Actb; Actc1; Actg1; Actg2	ACTA1; ACTB; ACTC1; ACTG1; ACTG2	%317; %315; %317; %315; %316	actin, alpha skeletal muscle	P68136; P60711; P68035; P63259; P63269	http://www.phosphosite.org/proteinAction.do?id=23141&showAllSites=true	42; 42; 42; 42; 42	GIADRMQkEITALAP; GIADRMQkEITALAP; GIADRMQkEITALAP; GIADRMQkEITALAP; GIADRMQkEITALAP	M#QK*EITALAPSTMK	2	839.929			13193								13204						47.4885	45.0887	48.1952	47.2778	47.0723	47.6185	47.5155	47.4007			3.901								-0.6521
290	Adhesion or extracellular matrix protein	Acta1; Actb; Actc1; Actg1; Actg2	ACTA1; ACTB; ACTC1; ACTG1; ACTG2	%317; %315; %317; %315; %316	actin, alpha skeletal muscle	P68136; P60711; P68035; P63259; P63269	http://www.phosphosite.org/proteinAction.do?id=23141&showAllSites=true	42; 42; 42; 42; 42	GIADRMQkEITALAP; GIADRMQkEITALAP; GIADRMQkEITALAP; GIADRMQkEITALAP; GIADRMQkEITALAP	M#QK*EITALAPSTM#K	2	847.926	9950								9932								40.3482	40.7925	41.1123	0	40.7248	41.0032	0	0	2.887								0.3738
291	Adhesion or extracellular matrix protein	Acta1; Actb; Actc1; Actg1; Actg2	ACTA1; ACTB; ACTC1; ACTG1; ACTG2	%317; %315; %317; %315; %316	actin, alpha skeletal muscle	P68136; P60711; P68035; P63259; P63269	http://www.phosphosite.org/proteinAction.do?id=23141&showAllSites=true	42; 42; 42; 42; 42	GIADRMQkEITALAP; GIADRMQkEITALAP; GIADRMQkEITALAP; GIADRMQkEITALAP; GIADRMQkEITALAP	M#QK*EITALAPSTM#K	3	565.62	9863	9366			10242	10079	10052	9868	9914	9383			10331	10148	10086	9907	40.2977	40.8455	41.2128	40.8177	40.7248	41.0032	40.97	40.9848	3.447	3.563			3.211	3.023	3.199	3.011	0.1762	-0.382			-0.356
292	Adhesion or extracellular matrix protein	Acta1; Actb; Actc1; Actg1; Actg2	ACTA1; ACTB; ACTC1; ACTG1; ACTG2	%317, %328; %315, %326; %317, %328; %315, %326; %316, %327	actin, alpha skeletal muscle	P68136; P60711; P68035; P63259; P63269	http://www.phosphosite.org/proteinAction.do?id=23141&showAllSites=true	42; 42; 42; 42; 42	GIADRMQkEITALAP, ALAPSTMkIKIIAPP; GIADRMQkEITALAP, ALAPSTMkIKIIAPP; GIADRMQkEITALAP, ALAPSTMkIKIIAPP; GIADRMQkEITALAP, ALAPSTMkIKIIAPP; GIADRMQkEITALAP, ALAPSTMkIKIIAPP	MQK*EITALAPSTMK*IK	3	673.364				15102								15095																2.831								-0.6658
293	Adhesion or extracellular matrix protein	Acta1; Actb; Actc1; Actg1; Actg2	ACTA1; ACTB; ACTC1; ACTG1; ACTG2	%317, %330; %315, %328; %317, %330; %315, %328; %316, %329	actin, alpha skeletal muscle	P68136; P60711; P68035; P63259; P63269	http://www.phosphosite.org/proteinAction.do?id=23141&showAllSites=true	42; 42; 42; 42; 42	GIADRMQkEITALAP, APSTMKIkIIAPPER; GIADRMQkEITALAP, APSTMKIkIIAPPER; GIADRMQkEITALAP, APSTMKIkIIAPPER; GIADRMQkEITALAP, APSTMKIkIIAPPER; GIADRMQkEITALAP, APSTMKIkIIAPPER	MQK*EITALAPSTMKIK*	3	673.364			15809		15543						15775		15538				54.1177	54.405	54.5815	54.4282	54.237	54.2188	54.071	54.1662			2.958		3.26						-0.0439		-0.6822
294	Adhesion or extracellular matrix protein	Acta1; Actb; Actbl2; Actc1; Actg1; Actg2	ACTA1; ACTB; ACTBL2; ACTC1; ACTG1; ACTG2	%328; %326; 327; %328; %326; %327	actin, alpha skeletal muscle	P68136; P60711; NP_001099879; P68035; P63259; P63269	http://www.phosphosite.org/proteinAction.do?id=23141&showAllSites=true	42; 42; 42; 42; 42; 42	ALAPSTMkIKIIAPP; ALAPSTMkIKIIAPP; TLAPSTMkIKIIAPP; ALAPSTMkIKIIAPP; ALAPSTMkIKIIAPP; ALAPSTMkIKIIAPP	APSTMK*IK	2	495.276	15283	14482	15779	15014	15480	15119	15148	14911	15302	14416	15817					14951	54.3227	54.4622	54.6793	54.3752	54.1863	54.2595	54.1198	54.1662	3.147	2.931	3.097	2.785	2.923	2.98	2.89	3.077	-0.3676	-0.1655	-0.3201	-0.7395	-0.315
295	Adhesion or extracellular matrix protein	Acta1; Actb; Actbl2; Actc1; Actg1; Actg2	ACTA1; ACTB; ACTBL2; ACTC1; ACTG1; ACTG2	%328; %326; 327; %328; %326; %327	actin, alpha skeletal muscle	P68136; P60711; NP_001099879; P68035; P63259; P63269	http://www.phosphosite.org/proteinAction.do?id=23141&showAllSites=true	42; 42; 42; 42; 42; 42	ALAPSTMkIKIIAPP; ALAPSTMkIKIIAPP; TLAPSTMkIKIIAPP; ALAPSTMkIKIIAPP; ALAPSTMkIKIIAPP; ALAPSTMkIKIIAPP	APSTM#K*IK	2	503.274					11900	11801	11716	11518									43.181	45.1983	45.9565	44.9188	44.8137	45.2982	45.16	45.1797					2.484	2.688	2.276	2.233					2.4143
296	Adhesion or extracellular matrix protein	Acta1; Actb; Actc1; Actg1; Actg2	ACTA1; ACTB; ACTC1; ACTG1; ACTG2	%328; %326; %328; %326; %327	actin, alpha skeletal muscle	P68136; P60711; P68035; P63259; P63269	http://www.phosphosite.org/proteinAction.do?id=23141&showAllSites=true	42; 42; 42; 42; 42	ALAPSTMkIKIIAPP; ALAPSTMkIKIIAPP; ALAPSTMkIKIIAPP; ALAPSTMkIKIIAPP; ALAPSTMkIKIIAPP	EITALAPSTMK*IK	2	758.924	15243	14308	15776	15116	15410	15228	15253	14860	15302	14416	15817	15095	15517	15176	15167	14951	54.3227	54.4622	54.6793	54.3752	54.1863	54.2188	54.1198	54.1662	3.913	3.484	3.816	3.579	3.344	3.59	3.598	3.989	-0.1095	0.0092	-0.2789	-0.1009	-0.1952
297	Adhesion or extracellular matrix protein	Acta1; Actb; Actc1; Actg1; Actg2	ACTA1; ACTB; ACTC1; ACTG1; ACTG2	%328; %326; %328; %326; %327	actin, alpha skeletal muscle	P68136; P60711; P68035; P63259; P63269	http://www.phosphosite.org/proteinAction.do?id=23141&showAllSites=true	42; 42; 42; 42; 42	ALAPSTMkIKIIAPP; ALAPSTMkIKIIAPP; ALAPSTMkIKIIAPP; ALAPSTMkIKIIAPP; ALAPSTMkIKIIAPP	EITALAPSTMK*IK	2	758.924		14505		14934		15034	15054	15044		14416		15095		15176	15167	14951	54.3227	54.4622	54.6793	54.3752	54.1863	54.2188	54.1198	54.1662		2.98		3.198		3.269	3.192	3.598		-0.0336		-0.0917
298	Adhesion or extracellular matrix protein	Acta1; Actb; Actc1; Actg1; Actg2	ACTA1; ACTB; ACTC1; ACTG1; ACTG2	%328; %326; %328; %326; %327	actin, alpha skeletal muscle	P68136; P60711; P68035; P63259; P63269	http://www.phosphosite.org/proteinAction.do?id=23141&showAllSites=true	42; 42; 42; 42; 42	ALAPSTMkIKIIAPP; ALAPSTMkIKIIAPP; ALAPSTMkIKIIAPP; ALAPSTMkIKIIAPP; ALAPSTMkIKIIAPP	EITALAPSTMK*IK	3	506.285	15241	14480	15738	15096	15613	15227	15252	15042	15302	14416	15817			15176	15167		54.3227	54.4622	54.6793	54.3752	54.1863	54.2188	54.1198	54.1662	2.16	2.335	1.885	1.707	1.966	2.058	2.212	2.25	0.3263	0.2709	0.1615	-0.0172	0.1806
299	Adhesion or extracellular matrix protein	Acta1; Actb; Actc1; Actg1; Actg2	ACTA1; ACTB; ACTC1; ACTG1; ACTG2	%328; %326; %328; %326; %327	actin, alpha skeletal muscle	P68136; P60711; P68035; P63259; P63269	http://www.phosphosite.org/proteinAction.do?id=23141&showAllSites=true	42; 42; 42; 42; 42	ALAPSTMkIKIIAPP; ALAPSTMkIKIIAPP; ALAPSTMkIKIIAPP; ALAPSTMkIKIIAPP; ALAPSTMkIKIIAPP	EITALAPSTM#K*IK	2	766.921	11767	10949	12283	11488	11846	11742	11646	11483	11797	10977	12318	11520	11918	11796	11692	11510	45.3362	45.1983	45.9565	44.9188	44.8137	45.3508	45.16	45.1797	3.8	3.232	3.218	3.18	3.225	3.296	3.607	3.425	-0.3958	0.1457	-0.3847	-0.1257	-0.2451
300	Adhesion or extracellular matrix protein	Acta1; Actb; Actc1; Actg1; Actg2	ACTA1; ACTB; ACTC1; ACTG1; ACTG2	%328; %326; %328; %326; %327	actin, alpha skeletal muscle	P68136; P60711; P68035; P63259; P63269	http://www.phosphosite.org/proteinAction.do?id=23141&showAllSites=true	42; 42; 42; 42; 42	ALAPSTMkIKIIAPP; ALAPSTMkIKIIAPP; ALAPSTMkIKIIAPP; ALAPSTMkIKIIAPP; ALAPSTMkIKIIAPP	EITALAPSTM#K*IK	3	511.617	11756		12245			11726	11611		11797						11692		45.3362	45.1983	45.9565	44.9188	44.8137	45.3508	45.16	45.2307	2.104		1.946			1.916	2.122		-0.7344		-0.1583
301	Adhesion or extracellular matrix protein	Acta1; Actb; Actbl2; Actc1; Actg1; Actg2	ACTA1; ACTB; ACTBL2; ACTC1; ACTG1; ACTG2	%328; %326; 327; %328; %326; %327	actin, alpha skeletal muscle	P68136; P60711; NP_001099879; P68035; P63259; P63269	http://www.phosphosite.org/proteinAction.do?id=23141&showAllSites=true	42; 42; 42; 42; 42; 42	ALAPSTMkIKIIAPP; ALAPSTMkIKIIAPP; TLAPSTMkIKIIAPP; ALAPSTMkIKIIAPP; ALAPSTMkIKIIAPP; ALAPSTMkIKIIAPP	PSTMK*IK	2	459.757	15262		15757	15181		15099	15112	14894									54.3227	54.4622	54.6793	54.3752	54.1863	54.2595	54.1198	54.1662	2.243		2.084	2.086		2.122	2.2	2.25	0.0414		0.0088	0.3267
302	Adhesion or extracellular matrix protein	Acta1; Actb; Actc1; Actg1; Actg2	ACTA1; ACTB; ACTC1; ACTG1; ACTG2	%328; %326; %328; %326; %327	actin, alpha skeletal muscle	P68136; P60711; P68035; P63259; P63269	http://www.phosphosite.org/proteinAction.do?id=23141&showAllSites=true	42; 42; 42; 42; 42	ALAPSTMkIKIIAPP; ALAPSTMkIKIIAPP; ALAPSTMkIKIIAPP; ALAPSTMkIKIIAPP; ALAPSTMkIKIIAPP	TALAPSTMK*IK	3	425.576			15806	15084	15540	15147	15143	14944			15817		15538				54.3227	54.4622	54.6793	54.3752	54.237	54.3023	54.1198	54.1662			2.679	2.176	3.336	2.015	2.495	2.633			-0.3138	0.5241	0.2385
303	Adhesion or extracellular matrix protein	Acta1; Actb; Actc1; Actg1; Actg2	ACTA1; ACTB; ACTC1; ACTG1; ACTG2	%328, %330; %326, %328; %328, %330; %326, %328; %327, %329	actin, alpha skeletal muscle	P68136; P60711; P68035; P63259; P63269	http://www.phosphosite.org/proteinAction.do?id=23141&showAllSites=true	42; 42; 42; 42; 42	ALAPSTMkIKIIAPP, APSTMKIkIIAPPER; ALAPSTMkIKIIAPP, APSTMKIkIIAPPER; ALAPSTMkIKIIAPP, APSTMKIkIIAPPER; ALAPSTMkIKIIAPP, APSTMKIkIIAPPER; ALAPSTMkIKIIAPP, APSTMKIkIIAPPER	EITALAPSTMK*IK*IIAPPER	3	803.117			21387	20234	20759						21426	20284	20798				68.4308	67.3892	68.443	67.5712	67.6972	67.4777	67.6858	67.534			2.806	2.99	3.118						-0.4142	-0.1662	-0.587
304	Adhesion or extracellular matrix protein	Acta1; Actb; Actc1; Actg1; Actg2	ACTA1; ACTB; ACTC1; ACTG1; ACTG2	%328, %330; %326, %328; %328, %330; %326, %328; %327, %329	actin, alpha skeletal muscle	P68136; P60711; P68035; P63259; P63269	http://www.phosphosite.org/proteinAction.do?id=23141&showAllSites=true	42; 42; 42; 42; 42	ALAPSTMkIKIIAPP, APSTMKIkIIAPPER; ALAPSTMkIKIIAPP, APSTMKIkIIAPPER; ALAPSTMkIKIIAPP, APSTMKIkIIAPPER; ALAPSTMkIKIIAPP, APSTMKIkIIAPPER; ALAPSTMkIKIIAPP, APSTMKIkIIAPPER	EITALAPSTMK*IK*IIAPPER	4	602.59				20203	20736	20280	20454	20131				20284	20777	20320	20546		68.4308	67.3365	68.4958	67.5712	67.6442	67.4777	67.6345	67.534				3.259	2.919	2.648	2.452	2.627				0.2072	0.3385
305	Adhesion or extracellular matrix protein	Acta1; Actb; Actc1; Actg1; Actg2	ACTA1; ACTB; ACTC1; ACTG1; ACTG2	%328, %330; %326, %328; %328, %330; %326, %328; %327, %329	actin, alpha skeletal muscle	P68136; P60711; P68035; P63259; P63269	http://www.phosphosite.org/proteinAction.do?id=23141&showAllSites=true	42; 42; 42; 42; 42	ALAPSTMkIKIIAPP, APSTMKIkIIAPPER; ALAPSTMkIKIIAPP, APSTMKIkIIAPPER; ALAPSTMkIKIIAPP, APSTMKIkIIAPPER; ALAPSTMkIKIIAPP, APSTMKIkIIAPPER; ALAPSTMkIKIIAPP, APSTMKIkIIAPPER	EITALAPSTMK*IK*IIAPPER	4	602.59							20485										68.4308	67.3365	68.4958	67.5712	67.6442	67.4777	67.6345	67.534							2.1
306	Adhesion or extracellular matrix protein	Acta1; Actb; Actc1; Actg1; Actg2	ACTA1; ACTB; ACTC1; ACTG1; ACTG2	%328, %330; %326, %328; %328, %330; %326, %328; %327, %329	actin, alpha skeletal muscle	P68136; P60711; P68035; P63259; P63269	http://www.phosphosite.org/proteinAction.do?id=23141&showAllSites=true	42; 42; 42; 42; 42	ALAPSTMkIKIIAPP, APSTMKIkIIAPPER; ALAPSTMkIKIIAPP, APSTMKIkIIAPPER; ALAPSTMkIKIIAPP, APSTMKIkIIAPPER; ALAPSTMkIKIIAPP, APSTMKIkIIAPPER; ALAPSTMkIKIIAPP, APSTMKIkIIAPPER	EITALAPSTMK*IK*IIAPPERK	3	845.816			19238		18968			18049			19250						63.2803	0	63.1713	61.9582	63.1272	62.5275	62.3088	62.0352			2.768		2.164			2.371			-0.2004		-0.3309
307	Adhesion or extracellular matrix protein	Acta1; Actb; Actc1; Actg1; Actg2	ACTA1; ACTB; ACTC1; ACTG1; ACTG2	%328, %330; %326, %328; %328, %330; %326, %328; %327, %329	actin, alpha skeletal muscle	P68136; P60711; P68035; P63259; P63269	http://www.phosphosite.org/proteinAction.do?id=23141&showAllSites=true	42; 42; 42; 42; 42	ALAPSTMkIKIIAPP, APSTMKIkIIAPPER; ALAPSTMkIKIIAPP, APSTMKIkIIAPPER; ALAPSTMkIKIIAPP, APSTMKIkIIAPPER; ALAPSTMkIKIIAPP, APSTMKIkIIAPPER; ALAPSTMkIKIIAPP, APSTMKIkIIAPPER	EITALAPSTMK*IK*IIAPPERK	3	845.816			19227								19250						63.2803	0	63.1713	61.9582	63.1272	62.5275	62.3088	62.0352			2.436								-0.2004
308	Adhesion or extracellular matrix protein	Acta1; Actb; Actc1; Actg1; Actg2	ACTA1; ACTB; ACTC1; ACTG1; ACTG2	%330; %328; %330; %328; %329	actin, alpha skeletal muscle	P68136; P60711; P68035; P63259; P63269	http://www.phosphosite.org/proteinAction.do?id=23141&showAllSites=true	42; 42; 42; 42; 42	APSTMKIkIIAPPER; APSTMKIkIIAPPER; APSTMKIkIIAPPER; APSTMKIkIIAPPER; APSTMKIkIIAPPER	EITALAPSTMKIK*	2	758.924					15615								15517																3.028								-0.2011
309	Adhesion or extracellular matrix protein	Acta1; Actb; Actbl2; Actc1; Actg1; Actg2	ACTA1; ACTB; ACTBL2; ACTC1; ACTG1; ACTG2	%330; %328; %329; %330; %328; %329	actin, alpha skeletal muscle	P68136; P60711; NP_001099879; P68035; P63259; P63269	http://www.phosphosite.org/proteinAction.do?id=23141&showAllSites=true	42; 42; 42; 42; 42; 42	APSTMKIkIIAPPER; APSTMKIkIIAPPER; APSTMKIkIIAPPER; APSTMKIkIIAPPER; APSTMKIkIIAPPER; APSTMKIkIIAPPER	IK*IIAPPER	2	575.851	11119		11651	10955	11288	11231	11087	10904	11134		11671	10954	11287	11250	11086	10923	43.5588	43.7373	44.3272	43.447	43.1377	43.9368	43.575	43.6485	2.576		2.777	2.786	3.112	2.906	2.915	2.527	-0.4955		-0.2417	-0.0766	-0.1939
310	Adhesion or extracellular matrix protein	Acta1; Actb; Actbl2; Actc1; Actg1; Actg2	ACTA1; ACTB; ACTBL2; ACTC1; ACTG1; ACTG2	%330; %328; %329; %330; %328; %329	actin, alpha skeletal muscle	P68136; P60711; NP_001099879; P68035; P63259; P63269	http://www.phosphosite.org/proteinAction.do?id=23141&showAllSites=true	42; 42; 42; 42; 42; 42	APSTMKIkIIAPPER; APSTMKIkIIAPPER; APSTMKIkIIAPPER; APSTMKIkIIAPPER; APSTMKIkIIAPPER; APSTMKIkIIAPPER	IK*IIAPPER	3	384.236		10374			11228								11287				43.5588	43.7373	44.3272	43.447	43.1377	43.9368	43.575	43.6485		2.305			2.705					0.032			-0.1453
311	Adhesion or extracellular matrix protein	Acta1; Actb; Actbl2; Actc1; Actg1; Actg2	ACTA1; ACTB; ACTBL2; ACTC1; ACTG1; ACTG2	%330; %328; %329; %330; %328; %329	actin, alpha skeletal muscle	P68136; P60711; NP_001099879; P68035; P63259; P63269	http://www.phosphosite.org/proteinAction.do?id=23141&showAllSites=true	42; 42; 42; 42; 42; 42	APSTMKIkIIAPPER; APSTMKIkIIAPPER; APSTMKIkIIAPPER; APSTMKIkIIAPPER; APSTMKIkIIAPPER; APSTMKIkIIAPPER	IK*IIAPPERK	2	639.898			8957	8460	8845		8650	8438			9001	8515	8878		8701	8487	36.6848	37.1025	37.277	37.0405	36.8133	36.9935	37.2432	37.1297			2.704	2.407	2.752		2.934	2.621			-0.1096	-0.2738	-0.4365
312	Adhesion or extracellular matrix protein	Acta1; Actb; Actbl2; Actc1; Actg1; Actg2	ACTA1; ACTB; ACTBL2; ACTC1; ACTG1; ACTG2	%330; %328; %329; %330; %328; %329	actin, alpha skeletal muscle	P68136; P60711; NP_001099879; P68035; P63259; P63269	http://www.phosphosite.org/proteinAction.do?id=23141&showAllSites=true	42; 42; 42; 42; 42; 42	APSTMKIkIIAPPER; APSTMKIkIIAPPER; APSTMKIkIIAPPER; APSTMKIkIIAPPER; APSTMKIkIIAPPER; APSTMKIkIIAPPER	IK*IIAPPERK	3	426.935	8537	7963	8939	8433	8816	8580	8619	8405	8596	8025	9001	8515	8878	8677	8701	8487	36.6848	37.0445	37.277	37.0405	36.8133	36.9935	37.2432	37.1297	2.853	2.717	2.955	2.967	2.96	2.643	3.019	2.5	0.0679	0.0655	0.125	0.175	0.0882
313	Adhesion or extracellular matrix protein	Acta1; Actb; Actbl2; Actc1; Actg1; Actg2	ACTA1; ACTB; ACTBL2; ACTC1; ACTG1; ACTG2	%330; %328; %329; %330; %328; %329	actin, alpha skeletal muscle	P68136; P60711; NP_001099879; P68035; P63259; P63269	http://www.phosphosite.org/proteinAction.do?id=23141&showAllSites=true	42; 42; 42; 42; 42; 42	APSTMKIkIIAPPER; APSTMKIkIIAPPER; APSTMKIkIIAPPER; APSTMKIkIIAPPER; APSTMKIkIIAPPER; APSTMKIkIIAPPER	IK*IIAPPERK	4	320.453	8540	7959	8921	8423		8764	8620	8602	8596	8025		8536		8661	8701	8487	36.6848	37.0445	37.277	37.0952	36.8133	36.947	37.2432	37.1297	3.337	3.312	2.569	3.271		2.887	2.962	2.099	-0.2355	-0.1151	0.1672	-0.0697
314	Adhesion or extracellular matrix protein	Acta1; Actb; Actbl2; Actc1; Actg1; Actg2	ACTA1; ACTB; ACTBL2; ACTC1; ACTG1; ACTG2	%330; %328; %329; %330; %328; %329	actin, alpha skeletal muscle	P68136; P60711; NP_001099879; P68035; P63259; P63269	http://www.phosphosite.org/proteinAction.do?id=23141&showAllSites=true	42; 42; 42; 42; 42; 42	APSTMKIkIIAPPER; APSTMKIkIIAPPER; APSTMKIkIIAPPER; APSTMKIkIIAPPER; APSTMKIkIIAPPER; APSTMKIkIIAPPER	IK*IIAPPERK	4	320.453				8621		8577						8536		8661			36.6848	37.0445	37.277	37.0952	36.8133	36.947	37.2432	37.1297				3.169		2.639						-0.0721
315	Adhesion or extracellular matrix protein	Acta1; Actb; Actc1; Actg1; Actg2	ACTA1; ACTB; ACTC1; ACTG1; ACTG2	%330, 338; %328, 336; %330, 338; %328, 336; %329, 337	actin, alpha skeletal muscle	P68136; P60711; P68035; P63259; P63269	http://www.phosphosite.org/proteinAction.do?id=23141&showAllSites=true	42; 42; 42; 42; 42	APSTMKIkIIAPPER, IIAPPERkYSVWIGG; APSTMKIkIIAPPER, IIAPPERkYSVWIGG; APSTMKIkIIAPPER, IIAPPERkYSVWIGG; APSTMKIkIIAPPER, IIAPPERkYSVWIGG; APSTMKIkIIAPPER, IIAPPERkYSVWIGG	EITALAPSTMKIK*IIAPPERK*	4	634.614								17960								18012	63.2803	62.4125	63.2212	61.9582	63.1272	62.5275	62.3632	61.9283								2.093
316	Adhesion or extracellular matrix protein	Acta1; Actb; Actc1; Actg1; Actg2	ACTA1; ACTB; ACTC1; ACTG1; ACTG2	%52; %50; %52; %50; %51	actin, alpha skeletal muscle	P68136; P60711; P68035; P63259; P63269	http://www.phosphosite.org/proteinAction.do?id=23141&showAllSites=true	42; 42; 42; 42; 42	VMVGMGQkDSYVGDE; VMVGMGQkDSYVGDE; VMVGMGQkDSYVGDE; VMVGMGQkDSYVGDE; VMVGMGQkDSYVGDE	HQGVMVGMGQK*DSYVGDEAQSK	3	822.378	11577	10955	12280	11470	11849	11783	11662	11481	11611	10977	12318	11520	11918	11817	11692	11510	44.8417	45.1983	45.9565	44.9188	44.8137	45.4007	45.16	45.1797	5.645	5.696	5.561	5.558	6.32	6.254	6.505	6.6	-0.5554	-0.9031	-0.3863	0.1026	-0.353
317	Adhesion or extracellular matrix protein	Acta1; Actb; Actc1; Actg1; Actg2	ACTA1; ACTB; ACTC1; ACTG1; ACTG2	%52; %50; %52; %50; %51	actin, alpha skeletal muscle	P68136; P60711; P68035; P63259; P63269	http://www.phosphosite.org/proteinAction.do?id=23141&showAllSites=true	42; 42; 42; 42; 42	VMVGMGQkDSYVGDE; VMVGMGQkDSYVGDE; VMVGMGQkDSYVGDE; VMVGMGQkDSYVGDE; VMVGMGQkDSYVGDE	HQGVMVGMGQK*DSYVGDEAQSK	3	822.378			12416	11602		11900					12318	11520		11817			44.8417	45.1983	45.9565	44.9188	44.8137	45.4007	45.16	45.1797			3.442	2.671		2.772					-0.3863	0.1026
318	Adhesion or extracellular matrix protein	Acta1; Actb; Actc1; Actg1; Actg2	ACTA1; ACTB; ACTC1; ACTG1; ACTG2	%52; %50; %52; %50; %51	actin, alpha skeletal muscle	P68136; P60711; P68035; P63259; P63269	http://www.phosphosite.org/proteinAction.do?id=23141&showAllSites=true	42; 42; 42; 42; 42	VMVGMGQkDSYVGDE; VMVGMGQkDSYVGDE; VMVGMGQkDSYVGDE; VMVGMGQkDSYVGDE; VMVGMGQkDSYVGDE	HQGVMVGMGQK*DSYVGDEAQSK	4	617.035	11591	10945		11459	11838	11766	11654	11472	11611	10977		11520	11918	11817	11713	11510	44.8417	45.1983	45.9565	44.9188	44.8137	45.4007	45.214	45.1797	4.348	2.73		4.838	4.044	3.877	4.261	3.301	0.3143	0.8044		1.1471	0.9962
319	Adhesion or extracellular matrix protein	Acta1; Actb; Actc1; Actg1; Actg2	ACTA1; ACTB; ACTC1; ACTG1; ACTG2	%52; %50; %52; %50; %51	actin, alpha skeletal muscle	P68136; P60711; P68035; P63259; P63269	http://www.phosphosite.org/proteinAction.do?id=23141&showAllSites=true	42; 42; 42; 42; 42	VMVGMGQkDSYVGDE; VMVGMGQkDSYVGDE; VMVGMGQkDSYVGDE; VMVGMGQkDSYVGDE; VMVGMGQkDSYVGDE	HQGVMVGM#GQK*DSYVGDEAQSK	3	827.709					9482			9143					10583			10138													4.57			3.879					-0.7883
320	Adhesion or extracellular matrix protein	Acta1; Actb; Actc1; Actg1; Actg2	ACTA1; ACTB; ACTC1; ACTG1; ACTG2	%52; %50; %52; %50; %51	actin, alpha skeletal muscle	P68136; P60711; P68035; P63259; P63269	http://www.phosphosite.org/proteinAction.do?id=23141&showAllSites=true	42; 42; 42; 42; 42	VMVGMGQkDSYVGDE; VMVGMGQkDSYVGDE; VMVGMGQkDSYVGDE; VMVGMGQkDSYVGDE; VMVGMGQkDSYVGDE	HQGVMVGM#GQK*DSYVGDEAQSK	4	621.034		8593	9552	9178	9440	9311	9299			8579	10778	10145	10583	10481	10317											2.561	3.184	3.979	3.057	3.85	3.192			-0.7472	-0.5194	-0.4279	-0.8447
321	Adhesion or extracellular matrix protein	Acta1; Actb; Actc1; Actg1; Actg2	ACTA1; ACTB; ACTC1; ACTG1; ACTG2	%52; %50; %52; %50; %51	actin, alpha skeletal muscle	P68136; P60711; P68035; P63259; P63269	http://www.phosphosite.org/proteinAction.do?id=23141&showAllSites=true	42; 42; 42; 42; 42	VMVGMGQkDSYVGDE; VMVGMGQkDSYVGDE; VMVGMGQkDSYVGDE; VMVGMGQkDSYVGDE; VMVGMGQkDSYVGDE	HQGVM#VGMGQK*DSYVGDEAQSK	3	827.709	10140		10757		10582	10494	10329	10158			10778		10583	10502	9270	10138	40.7953	41.6317	41.9975	41.4028	41.3657	41.9447	41.5083	41.5785	2.067		5.255		5.465	4.723	3.892	4.218	-0.3143		0.1379		1.1556
322	Adhesion or extracellular matrix protein	Acta1; Actb; Actc1; Actg1; Actg2	ACTA1; ACTB; ACTC1; ACTG1; ACTG2	%52; %50; %52; %50; %51	actin, alpha skeletal muscle	P68136; P60711; P68035; P63259; P63269	http://www.phosphosite.org/proteinAction.do?id=23141&showAllSites=true	42; 42; 42; 42; 42	VMVGMGQkDSYVGDE; VMVGMGQkDSYVGDE; VMVGMGQkDSYVGDE; VMVGMGQkDSYVGDE; VMVGMGQkDSYVGDE	HQGVM#VGMGQK*DSYVGDEAQSK	3	827.709			10770								10778						40.7953	41.6317	41.9975	41.4028	41.3657	41.9447	41.5083	41.5785			5.062								0.1379
323	Adhesion or extracellular matrix protein	Acta1; Actb; Actc1; Actg1; Actg2	ACTA1; ACTB; ACTC1; ACTG1; ACTG2	%52; %50; %52; %50; %51	actin, alpha skeletal muscle	P68136; P60711; P68035; P63259; P63269	http://www.phosphosite.org/proteinAction.do?id=23141&showAllSites=true	42; 42; 42; 42; 42	VMVGMGQkDSYVGDE; VMVGMGQkDSYVGDE; VMVGMGQkDSYVGDE; VMVGMGQkDSYVGDE; VMVGMGQkDSYVGDE	HQGVM#VGMGQK*DSYVGDEAQSK	4	621.034			10751	10151	10576	10469	10305	10146			10778	10145	10583	10481	10317	10159	40.8508	41.6862	41.9975	41.3487	41.3657	41.8893	41.5625	41.633			4.104	3.775	4.453	4.495	3.366	4.425			0.1561	-0.7419	-0.1454
324	Adhesion or extracellular matrix protein	Acta1; Actb; Actc1; Actg1; Actg2	ACTA1; ACTB; ACTC1; ACTG1; ACTG2	%52; %50; %52; %50; %51	actin, alpha skeletal muscle	P68136; P60711; P68035; P63259; P63269	http://www.phosphosite.org/proteinAction.do?id=23141&showAllSites=true	42; 42; 42; 42; 42	VMVGMGQkDSYVGDE; VMVGMGQkDSYVGDE; VMVGMGQkDSYVGDE; VMVGMGQkDSYVGDE; VMVGMGQkDSYVGDE	HQGVM#VGM#GQK*DSYVGDEAQSK	3	833.041					8447	8303							8470	8268			0	0	0	0	35.7617	35.9015	0	0					4.889	4.552							0.3246
325	Adhesion or extracellular matrix protein	Acta1; Actb; Actc1; Actg1; Actg2	ACTA1; ACTB; ACTC1; ACTG1; ACTG2	%52; %50; %52; %50; %51	actin, alpha skeletal muscle	P68136; P60711; P68035; P63259; P63269	http://www.phosphosite.org/proteinAction.do?id=23141&showAllSites=true	42; 42; 42; 42; 42	VMVGMGQkDSYVGDE; VMVGMGQkDSYVGDE; VMVGMGQkDSYVGDE; VMVGMGQkDSYVGDE; VMVGMGQkDSYVGDE	HQGVM#VGM#GQK*DSYVGDEAQSK	3	833.041					8490								8470				0	0	0	0	35.7617	35.9015	0	0					3.712								0.3246
326	Adhesion or extracellular matrix protein	Acta1; Actb; Actc1; Actg1; Actg2	ACTA1; ACTB; ACTC1; ACTG1; ACTG2	%52; %50; %52; %50; %51	actin, alpha skeletal muscle	P68136; P60711; P68035; P63259; P63269	http://www.phosphosite.org/proteinAction.do?id=23141&showAllSites=true	42; 42; 42; 42; 42	VMVGMGQkDSYVGDE; VMVGMGQkDSYVGDE; VMVGMGQkDSYVGDE; VMVGMGQkDSYVGDE; VMVGMGQkDSYVGDE	HQGVM#VGM#GQK*DSYVGDEAQSK	4	625.033					8475	8263	8287						8470	8289	8290		34.5478	35.8978	35.8527	35.883	35.7617	35.9553	36.159	35.891					3.44	3.503	1.933						-0.5248
327	Adhesion or extracellular matrix protein	Acta1; Actb; Actc1; Actg1; Actg2	ACTA1; ACTB; ACTC1; ACTG1; ACTG2	%52; %50; %52; %50; %51	actin, alpha skeletal muscle	P68136; P60711; P68035; P63259; P63269	http://www.phosphosite.org/proteinAction.do?id=23141&showAllSites=true	42; 42; 42; 42; 42	VMVGMGQkDSYVGDE; VMVGMGQkDSYVGDE; VMVGMGQkDSYVGDE; VMVGMGQkDSYVGDE; VMVGMGQkDSYVGDE	HQGVMVGMGQK*DSYVGDEAQSKR	3	874.411	10510	10067	11214	10506	10847	10888	10663	10488	10120	9649	11242	10539	10854	10917	10275	10138	41.975	42.8007	43.2178	42.3722	42.027	43.0585	42.5367	42.5635	6.223	5.534	5.881	6.712	5.293	5.182	6.002	6.101	-0.2484	-1.1614	-0.7238	-0.2069	-1.1701
328	Adhesion or extracellular matrix protein	Acta1; Actb; Actc1; Actg1; Actg2	ACTA1; ACTB; ACTC1; ACTG1; ACTG2	%52; %50; %52; %50; %51	actin, alpha skeletal muscle	P68136; P60711; P68035; P63259; P63269	http://www.phosphosite.org/proteinAction.do?id=23141&showAllSites=true	42; 42; 42; 42; 42	VMVGMGQkDSYVGDE; VMVGMGQkDSYVGDE; VMVGMGQkDSYVGDE; VMVGMGQkDSYVGDE; VMVGMGQkDSYVGDE	HQGVMVGMGQK*DSYVGDEAQSKR	3	874.411	10496	10078		10496		10996			10120	9649		10539		10917			41.975	42.8007	43.2178	42.3722	42.027	43.0585	42.5367	42.5635	5.403	5.361		6.298		4.147			-0.2484	-1.1614		-0.2069
329	Adhesion or extracellular matrix protein	Acta1; Actb; Actc1; Actg1; Actg2	ACTA1; ACTB; ACTC1; ACTG1; ACTG2	%52; %50; %52; %50; %51	actin, alpha skeletal muscle	P68136; P60711; P68035; P63259; P63269	http://www.phosphosite.org/proteinAction.do?id=23141&showAllSites=true	42; 42; 42; 42; 42	VMVGMGQkDSYVGDE; VMVGMGQkDSYVGDE; VMVGMGQkDSYVGDE; VMVGMGQkDSYVGDE; VMVGMGQkDSYVGDE	HQGVMVGMGQK*DSYVGDEAQSKR	4	656.06	10467	10030	11187	10470	10817	10841	10634	10444	10120	9649	11242	10539	10875	10917	10695	10512	41.92	42.8007	43.2178	42.3722	42.0802	43.0585	42.5367	42.5635	5.08	4.821	5.111	4.479	5.244	4.756	4.614	4.353	-0.1706	-0.2877	0.1777	0.3261	-0.0066
330	Adhesion or extracellular matrix protein	Acta1; Actb; Actc1; Actg1; Actg2	ACTA1; ACTB; ACTC1; ACTG1; ACTG2	%52; %50; %52; %50; %51	actin, alpha skeletal muscle	P68136; P60711; P68035; P63259; P63269	http://www.phosphosite.org/proteinAction.do?id=23141&showAllSites=true	42; 42; 42; 42; 42	VMVGMGQkDSYVGDE; VMVGMGQkDSYVGDE; VMVGMGQkDSYVGDE; VMVGMGQkDSYVGDE; VMVGMGQkDSYVGDE	HQGVMVGMGQK*DSYVGDEAQSKR	4	656.06				10676								10539					41.92	42.8007	43.2178	42.3722	42.0802	43.0585	42.5367	42.5635				3.305								0.325
331	Adhesion or extracellular matrix protein	Acta1; Actb; Actc1; Actg1; Actg2	ACTA1; ACTB; ACTC1; ACTG1; ACTG2	%52; %50; %52; %50; %51	actin, alpha skeletal muscle	P68136; P60711; P68035; P63259; P63269	http://www.phosphosite.org/proteinAction.do?id=23141&showAllSites=true	42; 42; 42; 42; 42	VMVGMGQkDSYVGDE; VMVGMGQkDSYVGDE; VMVGMGQkDSYVGDE; VMVGMGQkDSYVGDE; VMVGMGQkDSYVGDE	HQGVMVGMGQK*DSYVGDEAQSKR	5	525.05		10056	11208			10880	10659	10480		9670	11263			10460	10296	10117										2.905	3.573			3.271	2.476	2.726		-0.0005	-0.0424
332	Adhesion or extracellular matrix protein	Acta1; Actb; Actc1; Actg1; Actg2	ACTA1; ACTB; ACTC1; ACTG1; ACTG2	%52; %50; %52; %50; %51	actin, alpha skeletal muscle	P68136; P60711; P68035; P63259; P63269	http://www.phosphosite.org/proteinAction.do?id=23141&showAllSites=true	42; 42; 42; 42; 42	VMVGMGQkDSYVGDE; VMVGMGQkDSYVGDE; VMVGMGQkDSYVGDE; VMVGMGQkDSYVGDE; VMVGMGQkDSYVGDE	HQGVMVGM#GQK*DSYVGDEAQSKR	3	879.743			8697								8698																4.359								-0.4022
333	Adhesion or extracellular matrix protein	Acta1; Actb; Actc1; Actg1; Actg2	ACTA1; ACTB; ACTC1; ACTG1; ACTG2	%52; %50; %52; %50; %51	actin, alpha skeletal muscle	P68136; P60711; P68035; P63259; P63269	http://www.phosphosite.org/proteinAction.do?id=23141&showAllSites=true	42; 42; 42; 42; 42	VMVGMGQkDSYVGDE; VMVGMGQkDSYVGDE; VMVGMGQkDSYVGDE; VMVGMGQkDSYVGDE; VMVGMGQkDSYVGDE	HQGVMVGM#GQK*DSYVGDEAQSKR	4	660.059	8143		8679	8435	8716	8559	8537	8268	9290		9854	9438	8731	9615	9591	9396									3.857		4.017	4.146	4.936	3.496	3.738	3.708	-0.3131		0.0194	-0.4167	-0.1869
334	Adhesion or extracellular matrix protein	Acta1; Actb; Actc1; Actg1; Actg2	ACTA1; ACTB; ACTC1; ACTG1; ACTG2	%52; %50; %52; %50; %51	actin, alpha skeletal muscle	P68136; P60711; P68035; P63259; P63269	http://www.phosphosite.org/proteinAction.do?id=23141&showAllSites=true	42; 42; 42; 42; 42	VMVGMGQkDSYVGDE; VMVGMGQkDSYVGDE; VMVGMGQkDSYVGDE; VMVGMGQkDSYVGDE; VMVGMGQkDSYVGDE	HQGVM#VGMGQK*DSYVGDEAQSKR	3	879.743			9871			9654					8698			8537			0	0	39.558	39.5812	39.27	39.6205	39.6085	0			4.119			4.878					2.0041
335	Adhesion or extracellular matrix protein	Acta1; Actb; Actc1; Actg1; Actg2	ACTA1; ACTB; ACTC1; ACTG1; ACTG2	%52; %50; %52; %50; %51	actin, alpha skeletal muscle	P68136; P60711; P68035; P63259; P63269	http://www.phosphosite.org/proteinAction.do?id=23141&showAllSites=true	42; 42; 42; 42; 42	VMVGMGQkDSYVGDE; VMVGMGQkDSYVGDE; VMVGMGQkDSYVGDE; VMVGMGQkDSYVGDE; VMVGMGQkDSYVGDE	HQGVM#VGMGQK*DSYVGDEAQSKR	4	660.059	9317	8839	9808	9440	9765	9597	9551	9372	9290	8474	9854	9438	8731	9615	9591	9396	37.6182	39.3958	39.558	39.5257	39.27	39.5662	39.6632	39.6158	4.317	4.081	5.198	3.952	4.585	4.375	4.72	4.734	-0.4758	-0.2058	0.1294	-0.5869	-0.5065
336	Adhesion or extracellular matrix protein	Acta1; Actb; Actc1; Actg1; Actg2	ACTA1; ACTB; ACTC1; ACTG1; ACTG2	%52; %50; %52; %50; %51	actin, alpha skeletal muscle	P68136; P60711; P68035; P63259; P63269	http://www.phosphosite.org/proteinAction.do?id=23141&showAllSites=true	42; 42; 42; 42; 42	VMVGMGQkDSYVGDE; VMVGMGQkDSYVGDE; VMVGMGQkDSYVGDE; VMVGMGQkDSYVGDE; VMVGMGQkDSYVGDE	HQGVM#VGMGQK*DSYVGDEAQSKR	5	528.249			9848	9447	9773	9626		9410			9854	9459	8731	9636		9039											2.736	3.099	2.289	3.134		2.945			-1.0651	0.4449	-0.0587
337	Adhesion or extracellular matrix protein	Acta1; Actb; Actc1; Actg1; Actg2	ACTA1; ACTB; ACTC1; ACTG1; ACTG2	%52; %50; %52; %50; %51	actin, alpha skeletal muscle	P68136; P60711; P68035; P63259; P63269	http://www.phosphosite.org/proteinAction.do?id=23141&showAllSites=true	42; 42; 42; 42; 42	VMVGMGQkDSYVGDE; VMVGMGQkDSYVGDE; VMVGMGQkDSYVGDE; VMVGMGQkDSYVGDE; VMVGMGQkDSYVGDE	HQGVM#VGM#GQK*DSYVGDEAQSKR	4	664.058	7135		7848		7806	7631	7761	7398	6936		7864		7853	7668	7755	7193	32.1255	33.6032	34.3463	33.8238	34.1273	34.2577	34.737	33.613	5.13		4.301		3.646	3.074	4.177	4.209	-0.5418		-0.3793		-0.5158
338	Adhesion or extracellular matrix protein	Acta1; Actb; Actc1; Actg1; Actg2	ACTA1; ACTB; ACTC1; ACTG1; ACTG2	%52; %50; %52; %50; %51	actin, alpha skeletal muscle	P68136; P60711; P68035; P63259; P63269	http://www.phosphosite.org/proteinAction.do?id=23141&showAllSites=true	42; 42; 42; 42; 42	VMVGMGQkDSYVGDE; VMVGMGQkDSYVGDE; VMVGMGQkDSYVGDE; VMVGMGQkDSYVGDE; VMVGMGQkDSYVGDE	HQGVM#VGM#GQK*DSYVGDEAQSKR	5	531.448					7864								7853				32.1848	34.211	34.3463	33.8238	34.1273	34.2577	34.737	33.613					2.327								-0.2452
339	Adhesion or extracellular matrix protein	Acta1; Actb; Actc1; Actg1; Actg2	ACTA1; ACTB; ACTC1; ACTG1; ACTG2	%52; %50; %52; %50; %51	actin, alpha skeletal muscle	P68136; P60711; P68035; P63259; P63269	http://www.phosphosite.org/proteinAction.do?id=23141&showAllSites=true	42; 42; 42; 42; 42	VMVGMGQkDSYVGDE; VMVGMGQkDSYVGDE; VMVGMGQkDSYVGDE; VMVGMGQkDSYVGDE; VMVGMGQkDSYVGDE	RHQGVMVGMGQK*DSYVGDEAQSK	4	656.06			10903								11242																3.804								0.09
340	Adhesion or extracellular matrix protein	Acta1; Actb; Actc1; Actg1; Actg2	ACTA1; ACTB; ACTC1; ACTG1; ACTG2	%52, %63; %50, %61; %52, %63; %50, %61; %51, %62	actin, alpha skeletal muscle	P68136; P60711; P68035; P63259; P63269	http://www.phosphosite.org/proteinAction.do?id=23141&showAllSites=true	42; 42; 42; 42; 42	VMVGMGQkDSYVGDE, VGDEAQSkRGILTLK; VMVGMGQkDSYVGDE, VGDEAQSkRGILTLK; VMVGMGQkDSYVGDE, VGDEAQSkRGILTLK; VMVGMGQkDSYVGDE, VGDEAQSkRGILTLK; VMVGMGQkDSYVGDE, VGDEAQSkRGILTLK	HQGVMVGMGQK*DSYVGDEAQSK*R	3	912.426				10737								10724																5.291								-1.5112
341	Adhesion or extracellular matrix protein	Acta1; Actb; Actc1; Actg1; Actg2	ACTA1; ACTB; ACTC1; ACTG1; ACTG2	%52, %63; %50, %61; %52, %63; %50, %61; %51, %62	actin, alpha skeletal muscle	P68136; P60711; P68035; P63259; P63269	http://www.phosphosite.org/proteinAction.do?id=23141&showAllSites=true	42; 42; 42; 42; 42	VMVGMGQkDSYVGDE, VGDEAQSkRGILTLK; VMVGMGQkDSYVGDE, VGDEAQSkRGILTLK; VMVGMGQkDSYVGDE, VGDEAQSkRGILTLK; VMVGMGQkDSYVGDE, VGDEAQSkRGILTLK; VMVGMGQkDSYVGDE, VGDEAQSkRGILTLK	HQGVMVGMGQK*DSYVGDEAQSK*R	4	684.571	10679	10236	11418	10689	10998	11084	10853	10678	10705	10253	11472	10724	11016	11124	10871	10696	42.4132	43.2465	43.8162	42.8488	42.4402	43.6	43.0077	43.0427	4.641	4.476	4.5	4.048	3.794	4.408	4.095	4.27	-0.8031	0.5672	-0.2675	-0.2046	-0.1424
342	Adhesion or extracellular matrix protein	Acta1; Actb; Actc1; Actg1; Actg2	ACTA1; ACTB; ACTC1; ACTG1; ACTG2	%52, %63; %50, %61; %52, %63; %50, %61; %51, %62	actin, alpha skeletal muscle	P68136; P60711; P68035; P63259; P63269	http://www.phosphosite.org/proteinAction.do?id=23141&showAllSites=true	42; 42; 42; 42; 42	VMVGMGQkDSYVGDE, VGDEAQSkRGILTLK; VMVGMGQkDSYVGDE, VGDEAQSkRGILTLK; VMVGMGQkDSYVGDE, VGDEAQSkRGILTLK; VMVGMGQkDSYVGDE, VGDEAQSkRGILTLK; VMVGMGQkDSYVGDE, VGDEAQSkRGILTLK	HQGVMVGMGQK*DSYVGDEAQSK*R	5	547.858			11454	10725							11472	10724					42.4132	43.2992	43.8162	42.8488	42.4402	43.5432	43.0077	43.0427			3.478	2.631							-0.4273	-0.349
343	Adhesion or extracellular matrix protein	Acta1; Actb; Actc1; Actg1; Actg2	ACTA1; ACTB; ACTC1; ACTG1; ACTG2	%52, %63; %50, %61; %52, %63; %50, %61; %51, %62	actin, alpha skeletal muscle	P68136; P60711; P68035; P63259; P63269	http://www.phosphosite.org/proteinAction.do?id=23141&showAllSites=true	42; 42; 42; 42; 42	VMVGMGQkDSYVGDE, VGDEAQSkRGILTLK; VMVGMGQkDSYVGDE, VGDEAQSkRGILTLK; VMVGMGQkDSYVGDE, VGDEAQSkRGILTLK; VMVGMGQkDSYVGDE, VGDEAQSkRGILTLK; VMVGMGQkDSYVGDE, VGDEAQSkRGILTLK	HQGVMVGM#GQK*DSYVGDEAQSK*R	4	688.57			9019	8772	8956							8753	9994														2.914	2.963	4.602						-0.9208	-1.7469	0.2387
344	Adhesion or extracellular matrix protein	Acta1; Actb; Actc1; Actg1; Actg2	ACTA1; ACTB; ACTC1; ACTG1; ACTG2	%52, %63; %50, %61; %52, %63; %50, %61; %51, %62	actin, alpha skeletal muscle	P68136; P60711; P68035; P63259; P63269	http://www.phosphosite.org/proteinAction.do?id=23141&showAllSites=true	42; 42; 42; 42; 42	VMVGMGQkDSYVGDE, VGDEAQSkRGILTLK; VMVGMGQkDSYVGDE, VGDEAQSkRGILTLK; VMVGMGQkDSYVGDE, VGDEAQSkRGILTLK; VMVGMGQkDSYVGDE, VGDEAQSkRGILTLK; VMVGMGQkDSYVGDE, VGDEAQSkRGILTLK	HQGVM#VGMGQK*DSYVGDEAQSK*R	4	688.57			10092	9641	10009	9894	9797	9621			10087	8753	9994	8876	9759		39.1838	0	40.1798	40.0177	39.815	40.3347	40.1063	40.1792			4.27	4.806	5.31	4.111	3.727	3.649			0.2703	0.0911	-1.8233
345	Adhesion or extracellular matrix protein	Acta1; Actb; Actc1; Actg1; Actg2	ACTA1; ACTB; ACTC1; ACTG1; ACTG2	%52, %63; %50, %61; %52, %63; %50, %61; %51, %62	actin, alpha skeletal muscle	P68136; P60711; P68035; P63259; P63269	http://www.phosphosite.org/proteinAction.do?id=23141&showAllSites=true	42; 42; 42; 42; 42	VMVGMGQkDSYVGDE, VGDEAQSkRGILTLK; VMVGMGQkDSYVGDE, VGDEAQSkRGILTLK; VMVGMGQkDSYVGDE, VGDEAQSkRGILTLK; VMVGMGQkDSYVGDE, VGDEAQSkRGILTLK; VMVGMGQkDSYVGDE, VGDEAQSkRGILTLK	HQGVM#VGM#GQK*DSYVGDEAQSK*R	4	692.568					8181	7995							8140	7999			0	0	0	0	34.9243	35.112	0	0					4.17	3.962							0.1515
346	Adhesion or extracellular matrix protein	Acta1; Actb; Actc1; Actg1; Actg2	ACTA1; ACTB; ACTC1; ACTG1; ACTG2	%52, %63; %50, %61; %52, %63; %50, %61; %51, %62	actin, alpha skeletal muscle	P68136; P60711; P68035; P63259; P63269	http://www.phosphosite.org/proteinAction.do?id=23141&showAllSites=true	42; 42; 42; 42; 42	VMVGMGQkDSYVGDE, VGDEAQSkRGILTLK; VMVGMGQkDSYVGDE, VGDEAQSkRGILTLK; VMVGMGQkDSYVGDE, VGDEAQSkRGILTLK; VMVGMGQkDSYVGDE, VGDEAQSkRGILTLK; VMVGMGQkDSYVGDE, VGDEAQSkRGILTLK	HQGVM#VGM#GQK*DSYVGDEAQSK*R	4	692.568						7973								7999			0	0	0	0	34.9243	35.112	0	0						3.405
347	Adhesion or extracellular matrix protein	Acta1; Actb; Actc1; Actg1; Actg2	ACTA1; ACTB; ACTC1; ACTG1; ACTG2	%63; %61; %63; %61; %62	actin, alpha skeletal muscle	P68136; P60711; P68035; P63259; P63269	http://www.phosphosite.org/proteinAction.do?id=23141&showAllSites=true	42; 42; 42; 42; 42	VGDEAQSkRGILTLK; VGDEAQSkRGILTLK; VGDEAQSkRGILTLK; VGDEAQSkRGILTLK; VGDEAQSkRGILTLK	DSYVGDEAQSK*R	2	734.837	5696	5732	6625	5987	6446	6070	6380	6090	5715	5748	6665	6004	6506	6114	6423	6146	28.7538	30.6348	31.231	30.1165	30.5263	29.9928	31.101	30.762	3.584	3.409	3.545	3.171	3.442	3.573	3.541	3.758	-0.3024	-0.2288	0.1491	-0.0198	-0.2343
348	Adhesion or extracellular matrix protein	Acta1; Actb; Actc1; Actg1; Actg2	ACTA1; ACTB; ACTC1; ACTG1; ACTG2	%63; %61; %63; %61; %62	actin, alpha skeletal muscle	P68136; P60711; P68035; P63259; P63269	http://www.phosphosite.org/proteinAction.do?id=23141&showAllSites=true	42; 42; 42; 42; 42	VGDEAQSkRGILTLK; VGDEAQSkRGILTLK; VGDEAQSkRGILTLK; VGDEAQSkRGILTLK; VGDEAQSkRGILTLK	DSYVGDEAQSK*R	3	490.227	5695	5729	6612	5984	6452	6074	6384	6086	5715	5748	6665	6004	6506	6114	6423	6125	28.7538	30.6348	31.231	30.1165	30.5263	29.9928	31.101	30.7093	2.751	2.996	3.079	4.097	3.269	2.777	2.965	2.858	0.0034	0.2342	0.4895	0.3738	0.0244
349	Adhesion or extracellular matrix protein	Acta1; Actb; Actbl2; Actc1; Actg1; Actg2	ACTA1; ACTB; ACTBL2; ACTC1; ACTG1; ACTG2	%63; %61; 62; %63; %61; %62	actin, alpha skeletal muscle	P68136; P60711; NP_001099879; P68035; P63259; P63269	http://www.phosphosite.org/proteinAction.do?id=23141&showAllSites=true	42; 42; 42; 42; 42; 42	VGDEAQSkRGILTLK; VGDEAQSkRGILTLK; VGDEAQSkRGILTLK; VGDEAQSkRGILTLK; VGDEAQSkRGILTLK; VGDEAQSkRGILTLK	GDEAQSK*R	2	502.741		5736			6474	6078	6406	6109									28.7538	30.6348	31.231	30.1165	30.5263	29.9928	31.101	30.7093		2.479			2.591	2.501	2.468	2.41		-0.2202			-0.4233
350	Adhesion or extracellular matrix protein	Acta1; Actb; Actc1; Actg1; Actg2	ACTA1; ACTB; ACTC1; ACTG1; ACTG2	%63; %61; %63; %61; %62	actin, alpha skeletal muscle	P68136; P60711; P68035; P63259; P63269	http://www.phosphosite.org/proteinAction.do?id=23141&showAllSites=true	42; 42; 42; 42; 42	VGDEAQSkRGILTLK; VGDEAQSkRGILTLK; VGDEAQSkRGILTLK; VGDEAQSkRGILTLK; VGDEAQSkRGILTLK	HQGVMVGMGQKDSYVGDEAQSK*R	3	874.411	10091	9658	10744		10590	10466	10262	10107	10120	9649	11242		10854	10917	10275	10138									5.945	5.325	5.943		6.285	6.846	5.871	6.704	-0.8607	-0.7349	-0.1443		-0.4235
351	Adhesion or extracellular matrix protein	Acta1; Actb; Actc1; Actg1; Actg2	ACTA1; ACTB; ACTC1; ACTG1; ACTG2	%63; %61; %63; %61; %62	actin, alpha skeletal muscle	P68136; P60711; P68035; P63259; P63269	http://www.phosphosite.org/proteinAction.do?id=23141&showAllSites=true	42; 42; 42; 42; 42	VGDEAQSkRGILTLK; VGDEAQSkRGILTLK; VGDEAQSkRGILTLK; VGDEAQSkRGILTLK; VGDEAQSkRGILTLK	HQGVMVGMGQKDSYVGDEAQSK*R	4	656.06	10079	9592	10706	10085	10542	10422	10255	10077	10120	9649	11242	10539	10875	10917	10695	10512									4.49	4.822	4.358	3.172	3.911	4.661	4.622	4.03	-0.3804	-0.126	0.0713	-0.1615	-0.2477
352	Adhesion or extracellular matrix protein	Acta1; Actb; Actc1; Actg1; Actg2	ACTA1; ACTB; ACTC1; ACTG1; ACTG2	%63; %61; %63; %61; %62	actin, alpha skeletal muscle	P68136; P60711; P68035; P63259; P63269	http://www.phosphosite.org/proteinAction.do?id=23141&showAllSites=true	42; 42; 42; 42; 42	VGDEAQSkRGILTLK; VGDEAQSkRGILTLK; VGDEAQSkRGILTLK; VGDEAQSkRGILTLK; VGDEAQSkRGILTLK	HQGVMVGMGQKDSYVGDEAQSK*R	4	656.06				10255								10539																2.547								-0.1237
353	Adhesion or extracellular matrix protein	Acta1; Actb; Actc1; Actg1; Actg2	ACTA1; ACTB; ACTC1; ACTG1; ACTG2	%63; %61; %63; %61; %62	actin, alpha skeletal muscle	P68136; P60711; P68035; P63259; P63269	http://www.phosphosite.org/proteinAction.do?id=23141&showAllSites=true	42; 42; 42; 42; 42	VGDEAQSkRGILTLK; VGDEAQSkRGILTLK; VGDEAQSkRGILTLK; VGDEAQSkRGILTLK; VGDEAQSkRGILTLK	HQGVMVGMGQKDSYVGDEAQSK*R	5	525.05	10101	9629	10724	10091	10546	10426	10245	10097	10120	9670	11263	10539	10562	10460	10296	10117	40.8508	41.6317	41.9532	41.2933	41.3133	41.836	41.5083	41.5233	3.236	2.438	2.946	3.369	2.562	2.826	3.503	2.786	-0.3511	-0.9523	0.1643	0.0957	-0.1012
354	Adhesion or extracellular matrix protein	Acta1; Actb; Actc1; Actg1; Actg2	ACTA1; ACTB; ACTC1; ACTG1; ACTG2	%63; %61; %63; %61; %62	actin, alpha skeletal muscle	P68136; P60711; P68035; P63259; P63269	http://www.phosphosite.org/proteinAction.do?id=23141&showAllSites=true	42; 42; 42; 42; 42	VGDEAQSkRGILTLK; VGDEAQSkRGILTLK; VGDEAQSkRGILTLK; VGDEAQSkRGILTLK; VGDEAQSkRGILTLK	HQGVMVGMGQKDSYVGDEAQSK*R	5	525.05				10073	10838							10539	10562				40.8508	41.6317	41.9532	41.2933	41.3133	41.836	41.5083	41.5233				2.752	2.474							0.1064	-0.11
355	Adhesion or extracellular matrix protein	Acta1; Actb; Actc1; Actg1; Actg2	ACTA1; ACTB; ACTC1; ACTG1; ACTG2	%63; %61; %63; %61; %62	actin, alpha skeletal muscle	P68136; P60711; P68035; P63259; P63269	http://www.phosphosite.org/proteinAction.do?id=23141&showAllSites=true	42; 42; 42; 42; 42	VGDEAQSkRGILTLK; VGDEAQSkRGILTLK; VGDEAQSkRGILTLK; VGDEAQSkRGILTLK; VGDEAQSkRGILTLK	HQGVMVGM#GQKDSYVGDEAQSK*R	4	660.059		7645	8473	8123		8333	8294			8474	9854	9438		9615	9591											3.514	2.656	2.482		3.321	3.825			-0.2885	-0.6741	-0.0075
356	Adhesion or extracellular matrix protein	Acta1; Actb; Actc1; Actg1; Actg2	ACTA1; ACTB; ACTC1; ACTG1; ACTG2	%63; %61; %63; %61; %62	actin, alpha skeletal muscle	P68136; P60711; P68035; P63259; P63269	http://www.phosphosite.org/proteinAction.do?id=23141&showAllSites=true	42; 42; 42; 42; 42	VGDEAQSkRGILTLK; VGDEAQSkRGILTLK; VGDEAQSkRGILTLK; VGDEAQSkRGILTLK; VGDEAQSkRGILTLK	HQGVM#VGMGQKDSYVGDEAQSK*R	4	660.059	7885	8460	9377	9093	9303	9192	9144	9003	9290	8474	9854	9438	8731	9615	9591	9396									4.34	3.952	3.769	4.276	4.04	4.488	4.216	4.551	-0.4159	-0.1929	-0.1459	-0.4625	-0.3924
357	Adhesion or extracellular matrix protein	Acta1; Actb; Actc1; Actg1; Actg2	ACTA1; ACTB; ACTC1; ACTG1; ACTG2	%63; %61; %63; %61; %62	actin, alpha skeletal muscle	P68136; P60711; P68035; P63259; P63269	http://www.phosphosite.org/proteinAction.do?id=23141&showAllSites=true	42; 42; 42; 42; 42	VGDEAQSkRGILTLK; VGDEAQSkRGILTLK; VGDEAQSkRGILTLK; VGDEAQSkRGILTLK; VGDEAQSkRGILTLK	HQGVM#VGMGQKDSYVGDEAQSK*R	4	660.059	8873							8034	9290							9396									3.707							4.083	-0.6571
358	Adhesion or extracellular matrix protein	Acta1; Actb; Actc1; Actg1; Actg2	ACTA1; ACTB; ACTC1; ACTG1; ACTG2	%63; %61; %63; %61; %62	actin, alpha skeletal muscle	P68136; P60711; P68035; P63259; P63269	http://www.phosphosite.org/proteinAction.do?id=23141&showAllSites=true	42; 42; 42; 42; 42	VGDEAQSkRGILTLK; VGDEAQSkRGILTLK; VGDEAQSkRGILTLK; VGDEAQSkRGILTLK; VGDEAQSkRGILTLK	HQGVM#VGMGQKDSYVGDEAQSK*R	5	528.249			9412								9854						37.5712	38.3493	38.4882	38.6818	38.0467	38.4893	38.6727	38.646			2.868								2.5057
359	Adhesion or extracellular matrix protein	Acta1; Actb; Actc1; Actg1; Actg2	ACTA1; ACTB; ACTC1; ACTG1; ACTG2	%63; %61; %63; %61; %62	actin, alpha skeletal muscle	P68136; P60711; P68035; P63259; P63269	http://www.phosphosite.org/proteinAction.do?id=23141&showAllSites=true	42; 42; 42; 42; 42	VGDEAQSkRGILTLK; VGDEAQSkRGILTLK; VGDEAQSkRGILTLK; VGDEAQSkRGILTLK; VGDEAQSkRGILTLK	HQGVM#VGM#GQKDSYVGDEAQSK*R	4	664.058	6937	6791	7655		7575	7311	7514	7197	6936	6800	7864		7853	7668	7755	7193									3.963	3.874	4.361		3.406	3.703	2.605	2.875	-0.6922	-0.5636	0.0341		-0.3352
360	Adhesion or extracellular matrix protein	Acta1; Actb; Actc1; Actg1; Actg2	ACTA1; ACTB; ACTC1; ACTG1; ACTG2	%63; %61; %63; %61; %62	actin, alpha skeletal muscle	P68136; P60711; P68035; P63259; P63269	http://www.phosphosite.org/proteinAction.do?id=23141&showAllSites=true	42; 42; 42; 42; 42	VGDEAQSkRGILTLK; VGDEAQSkRGILTLK; VGDEAQSkRGILTLK; VGDEAQSkRGILTLK; VGDEAQSkRGILTLK	SYVGDEAQSK*R	2	677.323					6514	6128	6433										25.7342	0	0	30.1687	30.5263	29.9928	0	30.6562					1.909	2.264	2.107						1.0756
361	Adhesion or extracellular matrix protein	Acta1; Actc1	ACTA1; ACTC1	%70; %70	actin, alpha skeletal muscle	P68136; P68035	http://www.phosphosite.org/proteinAction.do?id=23141&showAllSites=true	42; 42	KRGILTLkYPIEHGI; KRGILTLkYPIEHGI	ILTLK*YPIEHGIITNWDDMEKIWHHTFYNELR	4	1035.78	37410	34992	37331	35482	36304	35520	36390	35823	37430	35124					36530	35953	109.165	107.489	108.201	109.181	108.255	108.113	108.283	109.196	4.495	3.973	4.949	3.513	4.291	4.378	3.92	4.237	-0.6045	0.2764	-0.549	1.1957	0.7573
362	Adhesion or extracellular matrix protein	Acta1; Actc1	ACTA1; ACTC1	%70; %70	actin, alpha skeletal muscle	P68136; P68035	http://www.phosphosite.org/proteinAction.do?id=23141&showAllSites=true	42; 42	KRGILTLkYPIEHGI; KRGILTLkYPIEHGI	ILTLK*YPIEHGIITNWDDMEKIWHHTFYNELR	4	1035.78	37609	35235	37437		36008	35624	36599	36061									109.165	107.489	108.201	109.181	108.255	108.113	108.283	109.196	3.987	3.802	3.323		3.47	3.092	4.093	3.408	-0.6009	0.4112	-0.7297		0.75
363	Adhesion or extracellular matrix protein	Acta1; Actc1	ACTA1; ACTC1	%70; %70	actin, alpha skeletal muscle	P68136; P68035	http://www.phosphosite.org/proteinAction.do?id=23141&showAllSites=true	42; 42	KRGILTLkYPIEHGI; KRGILTLkYPIEHGI	ILTLK*YPIEHGIITNWDDMEKIWHHTFYNELR	4	1035.78	37191	35011			36179		36348										109.165	107.489	108.201	109.181	108.255	108.113	108.283	109.196	3.546	3.647			3.359		3.67		-0.7941	-0.3543			0.9247
364	Adhesion or extracellular matrix protein	Acta1; Actc1	ACTA1; ACTC1	%70; %70	actin, alpha skeletal muscle	P68136; P68035	http://www.phosphosite.org/proteinAction.do?id=23141&showAllSites=true	42; 42	KRGILTLkYPIEHGI; KRGILTLkYPIEHGI	ILTLK*YPIEHGIITNWDDMEKIWHHTFYNELR	4	1035.78	37153						36691										109.165	107.489	108.201	109.181	108.255	108.113	108.283	109.196	3.333						3.452		-0.7306
365	Adhesion or extracellular matrix protein	Acta1; Actc1	ACTA1; ACTC1	%70; %70	actin, alpha skeletal muscle	P68136; P68035	http://www.phosphosite.org/proteinAction.do?id=23141&showAllSites=true	42; 42	KRGILTLkYPIEHGI; KRGILTLkYPIEHGI	ILTLK*YPIEHGIITNWDDMEKIWHHTFYNELR	5	828.822	37326	34964	37202				36405	36059									108.267	107.658	108.201	108.039	108.082	107.877	108.283	108.142	3.337	3.595	3.698				3.617	4.298	0.2909	0.6177	0.3433
366	Adhesion or extracellular matrix protein	Acta1; Actc1	ACTA1; ACTC1	%70; %70	actin, alpha skeletal muscle	P68136; P68035	http://www.phosphosite.org/proteinAction.do?id=23141&showAllSites=true	42; 42	KRGILTLkYPIEHGI; KRGILTLkYPIEHGI	ILTLK*YPIEHGIITNWDDMEKIWHHTFYNELR	5	828.822							36594	35851									108.267	107.658	108.201	108.039	108.082	107.877	108.283	108.142							3.497	3.792
367	Adhesion or extracellular matrix protein	Acta1; Actc1	ACTA1; ACTC1	%70; %70	actin, alpha skeletal muscle	P68136; P68035	http://www.phosphosite.org/proteinAction.do?id=23141&showAllSites=true	42; 42	KRGILTLkYPIEHGI; KRGILTLkYPIEHGI	ILTLK*YPIEHGIITNWDDMEKIWHHTFYNELR	5	828.822								35675									108.267	107.658	108.201	108.039	108.082	107.877	108.283	108.142								3.785
368	Adhesion or extracellular matrix protein	Acta1; Actc1	ACTA1; ACTC1	%70; %70	actin, alpha skeletal muscle	P68136; P68035	http://www.phosphosite.org/proteinAction.do?id=23141&showAllSites=true	42; 42	KRGILTLkYPIEHGI; KRGILTLkYPIEHGI	ILTLK*YPIEHGIITNWDDM#EKIWHHTFYNELR	4	1039.77	32671																96.5695	0	0	97.1198	96.9463	0	99.362	96.4402	3.399								0.2073
369	Adhesion or extracellular matrix protein	Actb; Actg1	ACTB; ACTG1	%291; %291	actin, cytoplasmic 1	P60711; P63259	http://www.phosphosite.org/proteinAction.do?id=23142&showAllSites=true	42; 42	KCDVDIRkDLYANTV; KCDVDIRkDLYANTV	K*DLYANTVLSGGTTMYPGIADR	3	819.741	21315							20838	21323							20800	69.1892	68.7023	69.9383	69.0658	0	68.9797	69.0333	69.0502	4.085							3.236	-1.3573
370	Adhesion or extracellular matrix protein	Actc1; Actg2	ACTC1; ACTG2	%293; %292	actin, alpha cardiac muscle 1	P68035; P63269	http://www.phosphosite.org/proteinAction.do?id=7707702&showAllSites=true	42; 42	KCDIDIRkDLYANNV; KCDIDIRkDLYANNV	K*DLYANNVLSGGTTMYPGIADR	3	824.072	20624	19375	21375	20196	20711		20460	20164	20630	19356	21363	20200	20714		20462		67.4923	67.1738	68.2908	67.3537	67.482	67.3123	67.4172	67.3713	3.34	4.245	3.592	4.665	4.993		5.04	5.564	0.5493	-0.4202	-0.8534	0.1315	1.1695
371	Adhesion or extracellular matrix protein	Actc1; Actg2	ACTC1; ACTG2	%293; %292	actin, alpha cardiac muscle 1	P68035; P63269	http://www.phosphosite.org/proteinAction.do?id=7707702&showAllSites=true	42; 42	KCDIDIRkDLYANNV; KCDIDIRkDLYANNV	K*DLYANNVLSGGTTMYPGIADR	3	824.072							20492								20462		67.4923	67.1738	68.2908	67.3537	67.482	67.3123	67.4172	67.3713							3.864
372	Adhesion or extracellular matrix protein	Actn1; Actn2	ACTN1; ACTN2	%106; %113	alpha-actinin-1	Q9Z1P2; XP_001061664	http://www.phosphosite.org/proteinAction.do?id=3912&showAllSites=true	103; 107	FIASKGVkLVSIGAE; YIASKGVkLVSIGAE	GVK*LVSIGAEEIVDGNVK	3	647.693	21258	19930	21917	20753	21270	20829	21061	20725	21302	19923	21930	20767	21281	20864	21071	20737	69.14	68.603	69.6835	68.8495	68.9582	68.9297	68.9797	68.893	3.016	4.043	3.673	3.819	3.604	4.296	4.036	3.252	1.0158	1.5521	0.6727	1.1905	0.8803
373	Adhesion or extracellular matrix protein	Actn1; Actn2; Actn4	ACTN1; ACTN2; ACTN4	327, %331; 361, %365; 346, %350	alpha-actinin-1	Q9Z1P2; XP_001061664; Q9QXQ0	http://www.phosphosite.org/proteinAction.do?id=3912&showAllSites=true	103; 107; 105	RRLHKPPkVQEKCQL, KPPKVQEkCQLEINF; RRKHKPPkVQEKCQL, KPPKVQEkCQLEINF; RRVHKPPkVQEKCQL, KPPKVQEkCQLEINF	HKPPK*VQEK*CQLEINFNTLQTK	4	727.883			15155				14623	14371									0	0	53.1007	52.7915	52.6672	52.5328	52.8358	52.8332			3.862				4.255	4.55			0.2588
374	Adhesion or extracellular matrix protein	Actn1; Actn2; Actn4	ACTN1; ACTN2; ACTN4	327, %331; 361, %365; 346, %350	alpha-actinin-1	Q9Z1P2; XP_001061664; Q9QXQ0	http://www.phosphosite.org/proteinAction.do?id=3912&showAllSites=true	103; 107; 105	RRLHKPPkVQEKCQL, KPPKVQEkCQLEINF; RRKHKPPkVQEKCQL, KPPKVQEkCQLEINF; RRVHKPPkVQEKCQL, KPPKVQEkCQLEINF	HKPPK*VQEK*CQLEINFNTLQTK	4	727.883								14415									0	0	53.1007	52.7915	52.6672	52.5328	52.8358	52.8332								4.175
375	Adhesion or extracellular matrix protein	Actn1; Actn2; Actn4	ACTN1; ACTN2; ACTN4	%331; %365; %350	alpha-actinin-1	Q9Z1P2; XP_001061664; Q9QXQ0	http://www.phosphosite.org/proteinAction.do?id=3912&showAllSites=true	103; 107; 105	KPPKVQEkCQLEINF; KPPKVQEkCQLEINF; KPPKVQEkCQLEINF	HKPPKVQEK*CQLEINFNTLQTK	3	932.16			15207		14919	14490	14622						14949		14628		0	0	53.1007	52.8973	52.7255	52.4247	52.7853	52.675			2.357		3.94	2.711	3.564				0.1196		0.1937
376	Adhesion or extracellular matrix protein	Actn1; Actn2; Actn4	ACTN1; ACTN2; ACTN4	%331; %365; %350	alpha-actinin-1	Q9Z1P2; XP_001061664; Q9QXQ0	http://www.phosphosite.org/proteinAction.do?id=3912&showAllSites=true	103; 107; 105	KPPKVQEkCQLEINF; KPPKVQEkCQLEINF; KPPKVQEkCQLEINF	HKPPKVQEK*CQLEINFNTLQTK	4	699.372		13763	15157	14482	14862	14513											52.2385	52.652	53.1503	52.7915	52.6107	52.4247	52.7853	52.675		3.787	4.447	4.107	3.458	3.773				-1.5587	-0.4544	-0.6609	-0.1831
377	Adhesion or extracellular matrix protein	Actn1; Actn2; Actn3; Actn4	ACTN1; ACTN2; ACTN3; ACTN4	%331; %365; %319; %350	alpha-actinin-1	Q9Z1P2; XP_001061664; Q8K551; Q9QXQ0	http://www.phosphosite.org/proteinAction.do?id=3912&showAllSites=true	103; 107; 101; 105	KPPKVQEkCQLEINF; KPPKVQEkCQLEINF; KPPRVQEkCQLEINF; KPPKVQEkCQLEINF	VQEK*CQLEIN	2	687.838	10206	9780	10863	10291	10731	10571	10468	10266				10329		10583	10506		41.0733	42.0362	42.3547	41.8222	41.7167	42.161	42.043	42.0082	3.674	3.385	3.652	3.675	2.918	3.389	3.591	3.478	-0.3487	-0.2192	-0.2068	-0.1814	-0.3211
378	Adhesion or extracellular matrix protein	Actn1; Actn2; Actn3; Actn4	ACTN1; ACTN2; ACTN3; ACTN4	%331; %365; %319; %350	alpha-actinin-1	Q9Z1P2; XP_001061664; Q8K551; Q9QXQ0	http://www.phosphosite.org/proteinAction.do?id=3912&showAllSites=true	103; 107; 101; 105	KPPKVQEkCQLEINF; KPPKVQEkCQLEINF; KPPRVQEkCQLEINF; KPPKVQEkCQLEINF	VQEK*CQLEIN	2	687.838						10563											41.0733	42.0362	42.3547	41.8222	41.7167	42.161	42.043	42.0082						3.49
379	Adhesion or extracellular matrix protein	Actn1; Actn2; Actn3; Actn4	ACTN1; ACTN2; ACTN3; ACTN4	%331; %365; %319; %350	alpha-actinin-1	Q9Z1P2; XP_001061664; Q8K551; Q9QXQ0	http://www.phosphosite.org/proteinAction.do?id=3912&showAllSites=true	103; 107; 101; 105	KPPKVQEkCQLEINF; KPPKVQEkCQLEINF; KPPRVQEkCQLEINF; KPPKVQEkCQLEINF	VQEK*CQLEINFN	2	818.393			18341	17348	17999	17583	17625	17316			18389	17350	18026		17613	17319	0	0	61.0562	60.05	60.736	60.454	60.2943	60.1638			3.249	3.263	3.344	3.243	3.817	3.897			-0.2737	-0.6711	0.0259
380	Adhesion or extracellular matrix protein	Actn1; Actn2; Actn3; Actn4	ACTN1; ACTN2; ACTN3; ACTN4	%331; %365; %319; %350	alpha-actinin-1	Q9Z1P2; XP_001061664; Q8K551; Q9QXQ0	http://www.phosphosite.org/proteinAction.do?id=3912&showAllSites=true	103; 107; 101; 105	KPPKVQEkCQLEINF; KPPKVQEkCQLEINF; KPPRVQEkCQLEINF; KPPKVQEkCQLEINF	VQEK*CQLEINFN	2	818.393					18024								18026				0	0	61.0562	60.05	60.736	60.454	60.2943	60.1638					3.222								0.0259
381	Adhesion or extracellular matrix protein	Actn1; Actn2; Actn3; Actn4	ACTN1; ACTN2; ACTN3; ACTN4	%331; %365; %319; %350	alpha-actinin-1	Q9Z1P2; XP_001061664; Q8K551; Q9QXQ0	http://www.phosphosite.org/proteinAction.do?id=3912&showAllSites=true	103; 107; 101; 105	KPPKVQEkCQLEINF; KPPKVQEkCQLEINF; KPPRVQEkCQLEINF; KPPKVQEkCQLEINF	VQEK*CQLEINFNTLQTK	3	736.376	19137	18091	20050	19153	19687	18917	19227	19503	19199	18181	19901	18815	19517	18978	19078	18725	64.0137	64.2223	64.7333	63.862	64.5412	64.0702	63.9875	63.7562	6.313	5.981	6.028	6.171	6.495	6.355	6.284	6.269	0.5377	0.3683	0.6261	0.1997	0.9319
382	Adhesion or extracellular matrix protein	Actn1; Actn2; Actn3; Actn4	ACTN1; ACTN2; ACTN3; ACTN4	%331; %365; %319; %350	alpha-actinin-1	Q9Z1P2; XP_001061664; Q8K551; Q9QXQ0	http://www.phosphosite.org/proteinAction.do?id=3912&showAllSites=true	103; 107; 101; 105	KPPKVQEkCQLEINF; KPPKVQEkCQLEINF; KPPRVQEkCQLEINF; KPPKVQEkCQLEINF	VQEK*CQLEINFNTLQTK	3	736.376	19373	18288	19828	18942	19460	19576	19438	19062	19199	18181	19901	18815	19517	18978	19078	18725	64.0137	64.2223	64.7333	63.862	64.5412	64.0702	63.9875	63.7562	5.697	5.443	5.326	5.796	5.989	5.521	5.815	6.085	0.5608	0.3683	0.6483	0.7308	0.9152
383	Adhesion or extracellular matrix protein	Actn1; Actn2; Actn3; Actn4	ACTN1; ACTN2; ACTN3; ACTN4	%331; %365; %319; %350	alpha-actinin-1	Q9Z1P2; XP_001061664; Q8K551; Q9QXQ0	http://www.phosphosite.org/proteinAction.do?id=3912&showAllSites=true	103; 107; 101; 105	KPPKVQEkCQLEINF; KPPKVQEkCQLEINF; KPPRVQEkCQLEINF; KPPKVQEkCQLEINF	VQEK*CQLEINFNTLQTK	3	736.376	19611	18717	20264	19576	20282	19127	19016	18644	19199	18181	19901	18815	19517	18978	19078	18725	64.0137	64.2223	64.7333	63.862	64.5412	64.0702	63.9875	63.7562	4.307	5.121	4.99	5.437	4.333	5.516	5.601	5.984	1.0869	1.0601	0.0969	1.3125	1.0366
384	Adhesion or extracellular matrix protein	Actn1; Actn2; Actn3; Actn4	ACTN1; ACTN2; ACTN3; ACTN4	%331; %365; %319; %350	alpha-actinin-1	Q9Z1P2; XP_001061664; Q8K551; Q9QXQ0	http://www.phosphosite.org/proteinAction.do?id=3912&showAllSites=true	103; 107; 101; 105	KPPKVQEkCQLEINF; KPPKVQEkCQLEINF; KPPRVQEkCQLEINF; KPPKVQEkCQLEINF	VQEK*CQLEINFNTLQTK	3	736.376	19930	18927	21003	19783	19939	19359	19649	18852	19199	18181	19901	18815	19517	18978	19078	18725	64.0137	64.2223	64.7333	63.862	64.5412	64.0702	63.9875	63.7562	4.135	4.92	4.181	5.339	3.89	4.901	5.6	5.782	0.574	0.4707	-0.0988	1.114	0.8205
385	Adhesion or extracellular matrix protein	Actn1; Actn2; Actn3; Actn4	ACTN1; ACTN2; ACTN3; ACTN4	%331; %365; %319; %350	alpha-actinin-1	Q9Z1P2; XP_001061664; Q8K551; Q9QXQ0	http://www.phosphosite.org/proteinAction.do?id=3912&showAllSites=true	103; 107; 101; 105	KPPKVQEkCQLEINF; KPPKVQEkCQLEINF; KPPRVQEkCQLEINF; KPPKVQEkCQLEINF	VQEK*CQLEINFNTLQTK	3	736.376		18503	20474	18738		19847	20112	19273		18181	19901	18815		18978	19078	18725	64.0137	64.2223	64.7333	63.862	64.5412	64.0702	63.9875	63.7562		4.514	3.897	4.994		4.759	4.797	5.712		0.6157	1.1304	0.7502
386	Adhesion or extracellular matrix protein	Actn1; Actn2; Actn3; Actn4	ACTN1; ACTN2; ACTN3; ACTN4	%331; %365; %319; %350	alpha-actinin-1	Q9Z1P2; XP_001061664; Q8K551; Q9QXQ0	http://www.phosphosite.org/proteinAction.do?id=3912&showAllSites=true	103; 107; 101; 105	KPPKVQEkCQLEINF; KPPKVQEkCQLEINF; KPPRVQEkCQLEINF; KPPKVQEkCQLEINF	VQEK*CQLEINFNTLQTK	3	736.376		19854	19752	19365		37204	19859	19712			19901	18815		36812	19078	18725	64.0137	64.2223	64.7333	63.862	64.5412	64.0702	63.9875	63.7562		2.145	3.65	4.399		3.386	4.793	4.933		-2.154	0.5758	1.0407
387	Adhesion or extracellular matrix protein	Actn1; Actn2; Actn3; Actn4	ACTN1; ACTN2; ACTN3; ACTN4	%331; %365; %319; %350	alpha-actinin-1	Q9Z1P2; XP_001061664; Q8K551; Q9QXQ0	http://www.phosphosite.org/proteinAction.do?id=3912&showAllSites=true	103; 107; 101; 105	KPPKVQEkCQLEINF; KPPKVQEkCQLEINF; KPPRVQEkCQLEINF; KPPKVQEkCQLEINF	VQEK*CQLEINFNTLQTK	3	736.376			20878	20280			18929	20054			19901				19078	18725	64.0137	64.2223	64.7333	63.862	64.5412	64.0702	63.9875	63.7562			3.051	2.631			3.72	4.151			0.8848	-1.6099
388	Adhesion or extracellular matrix protein	Actn1; Actn2; Actn3; Actn4	ACTN1; ACTN2; ACTN3; ACTN4	%331; %365; %319; %350	alpha-actinin-1	Q9Z1P2; XP_001061664; Q8K551; Q9QXQ0	http://www.phosphosite.org/proteinAction.do?id=3912&showAllSites=true	103; 107; 101; 105	KPPKVQEkCQLEINF; KPPKVQEkCQLEINF; KPPRVQEkCQLEINF; KPPKVQEkCQLEINF	VQEK*CQLEINFNTLQTK	3	736.376			21875				20583	20658							19078	19439	64.0137	64.2223	64.7333	63.862	64.5412	64.0702	63.9875	63.7562			2.694				3.204	4.022			-2.9795
389	Adhesion or extracellular matrix protein	Actn1; Actn2; Actn3; Actn4	ACTN1; ACTN2; ACTN3; ACTN4	%331; %365; %319; %350	alpha-actinin-1	Q9Z1P2; XP_001061664; Q8K551; Q9QXQ0	http://www.phosphosite.org/proteinAction.do?id=3912&showAllSites=true	103; 107; 101; 105	KPPKVQEkCQLEINF; KPPKVQEkCQLEINF; KPPRVQEkCQLEINF; KPPKVQEkCQLEINF	VQEK*CQLEINFNTLQTK	3	736.376							20917	20899							19708	19439	64.0137	64.2223	64.7333	63.862	64.5412	64.0702	63.9875	63.7562							3.759	3.897
390	Adhesion or extracellular matrix protein	Actn1; Actn2; Actn3; Actn4	ACTN1; ACTN2; ACTN3; ACTN4	%331; %365; %319; %350	alpha-actinin-1	Q9Z1P2; XP_001061664; Q8K551; Q9QXQ0	http://www.phosphosite.org/proteinAction.do?id=3912&showAllSites=true	103; 107; 101; 105	KPPKVQEkCQLEINF; KPPKVQEkCQLEINF; KPPRVQEkCQLEINF; KPPKVQEkCQLEINF	VQEK*CQLEINFNTLQTK	3	736.376							38284								38244		64.0137	64.2223	64.7333	63.862	64.5412	64.0702	63.9875	63.7562							3.414
391	Adhesion or extracellular matrix protein	Actn1; Actn2; Actn3; Actn4	ACTN1; ACTN2; ACTN3; ACTN4	%331; %365; %319; %350	alpha-actinin-1	Q9Z1P2; XP_001061664; Q8K551; Q9QXQ0	http://www.phosphosite.org/proteinAction.do?id=3912&showAllSites=true	103; 107; 101; 105	KPPKVQEkCQLEINF; KPPKVQEkCQLEINF; KPPRVQEkCQLEINF; KPPKVQEkCQLEINF	VQEK*CQLEINFNTLQTK	3	736.376							38209								38244		64.0137	64.2223	64.7333	63.862	64.5412	64.0702	63.9875	63.7562							3.238
392	Adhesion or extracellular matrix protein	Actn1; Actn2; Actn3; Actn4	ACTN1; ACTN2; ACTN3; ACTN4	%331, 344; %365, 378; %319, 332; %350, 363	alpha-actinin-1	Q9Z1P2; XP_001061664; Q8K551; Q9QXQ0	http://www.phosphosite.org/proteinAction.do?id=3912&showAllSites=true	103; 107; 101; 105	KPPKVQEkCQLEINF, NFNTLQTkLRLSNRP; KPPKVQEkCQLEINF, NFNTLQTkLRISNRP; KPPRVQEkCQLEINF, NFNTLQTkLRLSHRP; KPPKVQEkCQLEINF, NFNTLQTkLRLSNRP	VQEK*CQLEINFNTLQTK*LR	3	864.118					22594								23881				75.4083	0	72.7983	72.5855	72.3418	72.8572	72.3835	72.4148					5.24								2.0956
393	Adhesion or extracellular matrix protein	Actn1; Actn2; Actn3; Actn4	ACTN1; ACTN2; ACTN3; ACTN4	344; 378; 332; 363	alpha-actinin-1	Q9Z1P2; XP_001061664; Q8K551; Q9QXQ0	http://www.phosphosite.org/proteinAction.do?id=3912&showAllSites=true	103; 107; 101; 105	NFNTLQTkLRLSNRP; NFNTLQTkLRISNRP; NFNTLQTkLRLSHRP; NFNTLQTkLRLSNRP	CQLEINFNTLQTK*LR	3	664.683		22931	24766	23750	24242	23802	24009	23698		22981	24807	23768	24280	23835	24028	23729	76.649	76.3217	76.5577	76.5692	76.7085	76.7048	76.3458	76.3867		3.43	3.916	3.912	4.784	4.324	4.428	3.802		-0.0857	-0.1333	-0.2092	-0.0676
394	Adhesion or extracellular matrix protein	Actn1; Actn2; Actn3; Actn4	ACTN1; ACTN2; ACTN3; ACTN4	%35; %42; %23; %54	alpha-actinin-1	Q9Z1P2; XP_001061664; Q8K551; Q9QXQ0	http://www.phosphosite.org/proteinAction.do?id=3912&showAllSites=true	103; 107; 101; 105	AWEKQQRkTFTAWCN; AWEKQQRkTFTAWCN; AWEKQQRkTFTAWCN; AWEKQQRkTFTAWCN	K*TFTAWCNSHLR	2	817.896	12169	11636	12921	12157		12451	12414	12146	12153	11623	12950	12164		12435		12126	46.2767	46.9645	47.5553	46.6242	46.6592	47.029	47.0898	46.7812	4.007	3.519	4.307	4.247		4.09	4.304	3.947	0.0929	0.0134	0.5443	-0.7158
395	Adhesion or extracellular matrix protein	Actn1; Actn2; Actn3; Actn4	ACTN1; ACTN2; ACTN3; ACTN4	%35; %42; %23; %54	alpha-actinin-1	Q9Z1P2; XP_001061664; Q8K551; Q9QXQ0	http://www.phosphosite.org/proteinAction.do?id=3912&showAllSites=true	103; 107; 101; 105	AWEKQQRkTFTAWCN; AWEKQQRkTFTAWCN; AWEKQQRkTFTAWCN; AWEKQQRkTFTAWCN	K*TFTAWCNSHLR	3	545.6	12113	11565	12876	12107	12577	12395	12378	12086	12153	11643	12929	12164	12617	12456	12418	12126	46.2767	47.0218	47.5003	46.6242	46.6592	47.0875	47.0898	46.7812	2.828	3.22	3.276	3.095	3.267	3.09	3.7	3.619	-0.1402	-0.1708	-0.0093	-0.1267	-0.1481
396	Adhesion or extracellular matrix protein	Actn1; Actn2; Actn4	ACTN1; ACTN2; ACTN4	376; 410; 395	alpha-actinin-1	Q9Z1P2; XP_001061664; Q9QXQ0	http://www.phosphosite.org/proteinAction.do?id=3912&showAllSites=true	103; 107; 105	GCLEQAEkGYEEWLL; QRLEQAEkGYEEWLL; QHLEQAEkGYEEWLL	LEQAEK*GYEEWLLNEIR	3	745.375			28461	27086													0	84.8448	85.4827	85.1188	85.3527	85.2538	84.7902	84.5055			4.49	4.267							0.0824	2.1073
397	Adhesion or extracellular matrix protein	Actn1; Actn2; Actn4	ACTN1; ACTN2; ACTN4	436; 470; 455	alpha-actinin-1	Q9Z1P2; XP_001061664; Q9QXQ0	http://www.phosphosite.org/proteinAction.do?id=3912&showAllSites=true	103; 107; 105	EIKALLKkHEAFESD; EVRALLRkHEAFESD; DIKALIRkHEAFESD	K*HEAFESDLAAHQDR	3	623.294						7934		7693								7905	34.133	35.5743	0	35.5733	0	35.6215	35.879	35.6145						2.136		2.618
398	Adhesion or extracellular matrix protein	Actn1; Actn2; Actn4	ACTN1; ACTN2; ACTN4	436; 470; 455	alpha-actinin-1	Q9Z1P2; XP_001061664; Q9QXQ0	http://www.phosphosite.org/proteinAction.do?id=3912&showAllSites=true	103; 107; 105	EIKALLKkHEAFESD; EVRALLRkHEAFESD; DIKALIRkHEAFESD	K*HEAFESDLAAHQDR	4	467.723				7633	8153							7645	8161				33.4853	35.0293	35.0783	34.6168	34.9243	34.9512	35.4782	34.9785				2.424	2.433							-0.8088	-0.2895
399	Adhesion or extracellular matrix protein	Actn2	ACTN2	%102	actinin alpha 2	XP_001061664	http://www.phosphosite.org/proteinAction.do?id=6787854&showAllSites=true	107	HKIANVNkALDYIAS	IANVNK*ALDYIASK	2	817.449	19679		20498	19420	19999	19500	19699	19321	19661		20531	19444	20021	19523	19729	19334	65.1148	65.4213	66.255	65.4555	65.7463	65.4252	65.5967	65.288	3.621		3.887	3.856	4.065	4.457	3.708	4.181	0.2756		-0.0341	0.6728	0.3239
400	Adhesion or extracellular matrix protein	Actn2	ACTN2	%102	actinin alpha 2	XP_001061664	http://www.phosphosite.org/proteinAction.do?id=6787854&showAllSites=true	107	HKIANVNkALDYIAS	IANVNK*ALDYIASK	2	817.449						19518								19523			65.1148	65.4213	66.255	65.4555	65.7463	65.4252	65.5967	65.288						4.345
401	Adhesion or extracellular matrix protein	Actn2	ACTN2	%102	actinin alpha 2	XP_001061664	http://www.phosphosite.org/proteinAction.do?id=6787854&showAllSites=true	107	HKIANVNkALDYIAS	IANVNK*ALDYIASK	3	545.302	19609	18613	20472	19367	19968	19465	19652	19274	19661	18685	20510	19423	20021	19523	19729	19334	65.1148	65.476	66.2037	65.4028	65.7463	65.4252	65.5967	65.288	4.036	3.028	4.527	2.995	4.057	3.875	3.453	3.56	1.3589	-0.0414	-0.3224	0.4941	0.0039
402	Adhesion or extracellular matrix protein	Actn2	ACTN2	%102, 110	actinin alpha 2	XP_001061664	http://www.phosphosite.org/proteinAction.do?id=6787854&showAllSites=true	107	HKIANVNkALDYIAS, ALDYIASkGVKLVSI	IANVNK*ALDYIASK*GVK	4	508.785				20422		20527	20710								20714		67.7578	67.703	68.7992	67.8958	68.1292	67.9165	68.0598	68.1263				3.233		3.962	2.82					-0.2376
403	Adhesion or extracellular matrix protein	Actn2	ACTN2	110	actinin alpha 2	XP_001061664	http://www.phosphosite.org/proteinAction.do?id=6787854&showAllSites=true	107	ALDYIASkGVKLVSI	ALDYIASK*GVK	2	639.856	10843			10881	11171	11171		10824	10831			10849	11184	11145		10820	42.7455	43.5085	43.9182	43.1747	42.8653	43.6563	43.311	43.3728	3.309			3.257	3.383	2.996		3.194	-0.3799			0.5726	-0.9328
404	Adhesion or extracellular matrix protein	Actn2	ACTN2	110	actinin alpha 2	XP_001061664	http://www.phosphosite.org/proteinAction.do?id=6787854&showAllSites=true	107	ALDYIASkGVKLVSI	ALDYIASK*GVK	3	426.907				10873		11191		10846				10849		11145			42.7455	43.5085	43.9718	43.1747	42.8653	43.6563	43.311	43.3728				2.589		2.314		1.904				0.1746
405	Adhesion or extracellular matrix protein	Actn2	ACTN2	202	actinin alpha 2	XP_001061664	http://www.phosphosite.org/proteinAction.do?id=6787854&showAllSites=true	107	PDLIDYSkLNKDDPI	HRPDLIDYSK*LNKDDPIGNINLAMEIAEK	4	859.944					26209	25754	25969	25653					26233		26358														5.48	4.769	4.369	4.626					-1.5898
406	Adhesion or extracellular matrix protein	Actn2	ACTN2	202	actinin alpha 2	XP_001061664	http://www.phosphosite.org/proteinAction.do?id=6787854&showAllSites=true	107	PDLIDYSkLNKDDPI	HRPDLIDYSK*LNKDDPIGNINLAMEIAEK	4	859.944								25617																								4.214
407	Adhesion or extracellular matrix protein	Actn2	ACTN2	202	actinin alpha 2	XP_001061664	http://www.phosphosite.org/proteinAction.do?id=6787854&showAllSites=true	107	PDLIDYSkLNKDDPI	HRPDLIDYSK*LNKDDPIGNINLAM#EIAEK	5	691.355						23474								23457			75.563	74.8045	75.8903	75.745	76.2693	75.6978	0	75.4405						3.6
408	Adhesion or extracellular matrix protein	Actn2	ACTN2	205	actinin alpha 2	XP_001061664	http://www.phosphosite.org/proteinAction.do?id=6787854&showAllSites=true	107	IDYSKLNkDDPIGNI	HRPDLIDYSKLNK*DDPIGNINLAMEIAEK	4	859.944	26809	24840	26917	25670	26604	25773	26020				27364	25658	26233		26358		81.479	80.9992	82.8	81.5982	81.7045	81.6775	81.3977	81.02	4.76	4.424	5.76	4.459	4.275	5.403	4.346		-2.3736	-2.7999	-1.6485	-2.1505	-1.9718
409	Adhesion or extracellular matrix protein	Actn2	ACTN2	205	actinin alpha 2	XP_001061664	http://www.phosphosite.org/proteinAction.do?id=6787854&showAllSites=true	107	IDYSKLNkDDPIGNI	HRPDLIDYSKLNK*DDPIGNINLAMEIAEK	4	859.944			27328			26107					27364						81.479	80.9992	82.8	81.5982	81.7045	81.6775	81.3977	81.02			5.557			4.861					-0.3552
410	Adhesion or extracellular matrix protein	Actn2	ACTN2	205	actinin alpha 2	XP_001061664	http://www.phosphosite.org/proteinAction.do?id=6787854&showAllSites=true	107	IDYSKLNkDDPIGNI	HRPDLIDYSKLNK*DDPIGNINLAMEIAEK	4	859.944			27314			26093					27364						81.479	80.9992	82.8	81.5982	81.7045	81.6775	81.3977	81.02			4.244			3.589					-0.3552
411	Adhesion or extracellular matrix protein	Actn2	ACTN2	205	actinin alpha 2	XP_001061664	http://www.phosphosite.org/proteinAction.do?id=6787854&showAllSites=true	107	IDYSKLNkDDPIGNI	HRPDLIDYSKLNK*DDPIGNINLAMEIAEK	4	859.944			26872								27364						81.479	80.9992	82.8	81.5982	81.7045	81.6775	81.3977	81.02			3.766								-1.6485
412	Adhesion or extracellular matrix protein	Actn2	ACTN2	205	actinin alpha 2	XP_001061664	http://www.phosphosite.org/proteinAction.do?id=6787854&showAllSites=true	107	IDYSKLNkDDPIGNI	HRPDLIDYSKLNK*DDPIGNINLAMEIAEK	4	859.944			27375								27364						81.479	80.9992	82.8	81.5982	81.7045	81.6775	81.3977	81.02			3.546								-0.3552
413	Adhesion or extracellular matrix protein	Actn2	ACTN2	205	actinin alpha 2	XP_001061664	http://www.phosphosite.org/proteinAction.do?id=6787854&showAllSites=true	107	IDYSKLNkDDPIGNI	LNK*DDPIGNINLAMEIAEK	3	738.048	26361		26910	25664	26173	25727	25993	25645	26413		26926	25700	26191	25743	26023	25618	81.5273	81.1013	81.7228	81.5428	81.6015	81.7338	81.2903	81.0703	4.621		4.897	4.332	4.853	4.462	4.636	4.161	0.1773		0.5954	0.3197	-0.202
414	Adhesion or extracellular matrix protein	Actn2	ACTN2	221	actinin alpha 2	XP_001061664	http://www.phosphosite.org/proteinAction.do?id=6787854&showAllSites=true	107	LAMEIAEkHLDIPKM	HRPDLIDYSKLNKDDPIGNINLAMEIAEK*HLDIPK	5	828.837			30468	28934		28945		29005			30457	28923		28937		29014	90.2358	89.9232	90.4508	90.0082	90.4263	90.1948	89.9972	90.0412			4.051	4.617		3.396		4.187			1.2861	0.831
415	Adhesion or extracellular matrix protein	Actn2	ACTN2	221	actinin alpha 2	XP_001061664	http://www.phosphosite.org/proteinAction.do?id=6787854&showAllSites=true	107	LAMEIAEkHLDIPKM	HRPDLIDYSKLNKDDPIGNINLAMEIAEK*HLDIPK	5	828.837						28892		28986								29014	90.2358	89.9232	90.4508	90.0082	90.4263	90.1948	89.9972	90.0412						3.341		3.97
416	Adhesion or extracellular matrix protein	Actn2	ACTN2	221	actinin alpha 2	XP_001061664	http://www.phosphosite.org/proteinAction.do?id=6787854&showAllSites=true	107	LAMEIAEkHLDIPKM	HRPDLIDYSKLNKDDPIGNINLAMEIAEK*HLDIPK	5	828.837								28966									90.2358	89.9232	90.4508	90.0082	90.4263	90.1948	89.9972	90.0412								3.763
417	Adhesion or extracellular matrix protein	Actn2	ACTN2	221	actinin alpha 2	XP_001061664	http://www.phosphosite.org/proteinAction.do?id=6787854&showAllSites=true	107	LAMEIAEkHLDIPKM	LNKDDPIGNINLAMEIAEK*HLDIPK	4	729.638				29407	30090	29463	29985					29448	30151	29567	30024													3.74	3.451	4.3	4.675					0.2029	-0.0122
418	Adhesion or extracellular matrix protein	Actn2	ACTN2	221	actinin alpha 2	XP_001061664	http://www.phosphosite.org/proteinAction.do?id=6787854&showAllSites=true	107	LAMEIAEkHLDIPKM	LNKDDPIGNINLAMEIAEK*HLDIPK	5	583.912	30542		31069		30050	29570	29895		30577		30940		30151	29462	29982										4.673		3.947		3.899	3.729	3.582		-0.6882		0.2587		0.3867
419	Adhesion or extracellular matrix protein	Actn2	ACTN2	221	actinin alpha 2	XP_001061664	http://www.phosphosite.org/proteinAction.do?id=6787854&showAllSites=true	107	LAMEIAEkHLDIPKM	LNKDDPIGNINLAMEIAEK*HLDIPK	5	583.912					30023								30151																3.803								0.4316
420	Adhesion or extracellular matrix protein	Actn2	ACTN2	221	actinin alpha 2	XP_001061664	http://www.phosphosite.org/proteinAction.do?id=6787854&showAllSites=true	107	LAMEIAEkHLDIPKM	PIGNINLAMEIAEK*HLDIPK	4	583.319						27273											0	85.4473	86.2777	85.6843	86.3017	85.8192	85.3235	85.0748						2.957
421	Adhesion or extracellular matrix protein	Actn2	ACTN2	227	actinin alpha 2	XP_001061664	http://www.phosphosite.org/proteinAction.do?id=6787854&showAllSites=true	107	EKHLDIPkMLDAEDI	HLDIPK*MLDAEDIVNTPKPDER	4	665.839				21380													70.3915	69.7582	71.1577	70.2995	70.1447	70.5758	70.3257	70.4032				2.712								0.0039
422	Adhesion or extracellular matrix protein	Actn2	ACTN2	227	actinin alpha 2	XP_001061664	http://www.phosphosite.org/proteinAction.do?id=6787854&showAllSites=true	107	EKHLDIPkMLDAEDI	LNKDDPIGNINLAMEIAEKHLDIPK*	4	729.638			30941					29624			30940					29539	91.4785	91.2395	91.6343	91.3023	91.8535	91.885	91.149	91.1498			3.476					3.356			0.647
423	Adhesion or extracellular matrix protein	Actn2	ACTN2	227	actinin alpha 2	XP_001061664	http://www.phosphosite.org/proteinAction.do?id=6787854&showAllSites=true	107	EKHLDIPkMLDAEDI	LNKDDPIGNINLAMEIAEKHLDIPK*	5	583.912		28812	30872	29326		29374		29464		28900	30940	29427		29462		29518	91.526	91.2953	91.6343	91.2503	91.8535	91.6042	91.3015	91.0962		3.436	3.769	4.124		3.913		4.125		-1.2226	0.2975	0.7403
424	Adhesion or extracellular matrix protein	Actn2	ACTN2	227	actinin alpha 2	XP_001061664	http://www.phosphosite.org/proteinAction.do?id=6787854&showAllSites=true	107	EKHLDIPkMLDAEDI	LNKDDPIGNINLAMEIAEKHLDIPK*	5	583.912				29535				29670				29427				29518	91.526	91.2953	91.6343	91.2503	91.8535	91.6042	91.3015	91.0962				3.968				3.361				0.6964
425	Adhesion or extracellular matrix protein	Actn2	ACTN2	%239	actinin alpha 2	XP_001061664	http://www.phosphosite.org/proteinAction.do?id=6787854&showAllSites=true	107	EDIVNTPkPDERAIM	MLDAEDIVNTPK*PDER	3	652.983	16617								16657								57.736	58.0985	58.605	57.849	58.0835	57.8843	57.7928	57.94	3.538								-0.168
426	Adhesion or extracellular matrix protein	Actn2	ACTN2	%298	actinin alpha 2	XP_001061664	http://www.phosphosite.org/proteinAction.do?id=6787854&showAllSites=true	107	TAANRICkVLAVNQE	ICK*VLAVNQENER	3	562.958	9609	9127	10165	9682	10050	9901	9844	9670	9641	9154	10205	9710	10105	9940	9861	9669	39.5725	40.1932	40.487	40.2285	40.115	40.448	40.3752	40.3405	3.848	3.658	4.009	4.129	3.873	4.006	3.857	4.236	-0.6005	-0.3474	-0.0563	-0.5306	-0.1286
427	Adhesion or extracellular matrix protein	Actn2	ACTN2	%338	actinin alpha 2	XP_001061664	http://www.phosphosite.org/proteinAction.do?id=6787854&showAllSites=true	107	LENRTPEkTMQAMQK	TPEK*TMQAMQK	2	703.842	6515	6410	7286	6600	7152	6775	7055	6744	6894	6417	7297	6679	7183	6837	7124	6808	30.8997	32.5148	32.85	31.9313	32.3388	31.9462	33.0155	32.551	2.976	3.12	3.626	3.023	3.338	3.477	2.635	3.433	1.0923	-0.7063	-1.0134	-0.7269	-0.8542
428	Adhesion or extracellular matrix protein	Actn2	ACTN2	%338	actinin alpha 2	XP_001061664	http://www.phosphosite.org/proteinAction.do?id=6787854&showAllSites=true	107	LENRTPEkTMQAMQK	TPEK*TMQAMQK	3	469.564				6610	7163		7064	6754					7581		7463	6808	30.8997	32.5148	32.9012	31.9313	32.3935	31.9462	33.0155	32.551				2.281	2.615		2.849	3.016				-0.7866	-0.9978
429	Adhesion or extracellular matrix protein	Actn2	ACTN2	%338	actinin alpha 2	XP_001061664	http://www.phosphosite.org/proteinAction.do?id=6787854&showAllSites=true	107	LENRTPEkTMQAMQK	TPEK*TM#QAM#QK	2	719.837					3225								3218				0	0	0	0	21.661	21.5002	0	0					2.486								0.3185
430	Adhesion or extracellular matrix protein	Actn2	ACTN2	%338	actinin alpha 2	XP_001061664	http://www.phosphosite.org/proteinAction.do?id=6787854&showAllSites=true	107	LENRTPEkTMQAMQK	TPEK*TM#QAM#QK	3	480.227					3209								3207				20.2843	0	22.3347	20.8727	21.6272	21.5002	21.9077	0					3.419								1.6482
431	Adhesion or extracellular matrix protein	Actn2	ACTN2	345	actinin alpha 2	XP_001061664	http://www.phosphosite.org/proteinAction.do?id=6787854&showAllSites=true	107	KTMQAMQkKLEDFRD	TMQAMQK*K	2	540.27	3810	3624				3883	3970	3795						3887	3958	3791	23.333	24.5213	24.8537	23.9305	24.303	24.0558	24.225	24.2323	1.491	1.708				2.148	2.018	1.709	-0.9755	0.3723
432	Adhesion or extracellular matrix protein	Actn2	ACTN2	%346	actinin alpha 2	XP_001061664	http://www.phosphosite.org/proteinAction.do?id=6787854&showAllSites=true	107	TMQAMQKkLEDFRDY	TMQAMQKK*	2	540.27			4326	3740	4176						4351	3756	4177														1.778	1.819	1.861						-0.3475	0.942	-0.3892
433	Adhesion or extracellular matrix protein	Actn2	ACTN2	358, 361	actinin alpha 2	XP_001061664	http://www.phosphosite.org/proteinAction.do?id=6787854&showAllSites=true	107	RDYRRKHkPPKVQEK, RRKHKPPkVQEKCQL	KHK*PPK*VQEK	3	482.944								2660																								1.668
434	Adhesion or extracellular matrix protein	Actn2	ACTN2	361	actinin alpha 2	XP_001061664	http://www.phosphosite.org/proteinAction.do?id=6787854&showAllSites=true	107	RRKHKPPkVQEKCQL	KHKPPK*VQEK	2	666.891						2496								2488			19.5062	19.6482	0	19.4303	19.6527	19.5072	19.9987	19.9372						2.632
435	Adhesion or extracellular matrix protein	Actn2	ACTN2	361	actinin alpha 2	XP_001061664	http://www.phosphosite.org/proteinAction.do?id=6787854&showAllSites=true	107	RRKHKPPkVQEKCQL	KHKPPK*VQEKCQLEINFNTLQTK	4	731.396				13353								13342																4.169								2.7258
436	Adhesion or extracellular matrix protein	Actn2	ACTN2	361, %365	actinin alpha 2	XP_001061664	http://www.phosphosite.org/proteinAction.do?id=6787854&showAllSites=true	107	RRKHKPPkVQEKCQL, KPPKVQEkCQLEINF	KHKPPK*VQEK*CQLEINFNTLQTK	4	759.907					13703		13541	13284					13705				0	0	50.2632	0	49.4813	49.4762	49.9733	49.8567					4.581		4.654	4.059					-1.8824
437	Adhesion or extracellular matrix protein	Actn2	ACTN2	361, %365	actinin alpha 2	XP_001061664	http://www.phosphosite.org/proteinAction.do?id=6787854&showAllSites=true	107	RRKHKPPkVQEKCQL, KPPKVQEkCQLEINF	KHKPPK*VQEK*CQLEINFNTLQTK	4	759.907							13563	13299									0	0	50.2632	0	49.4813	49.4762	49.9733	49.8567							4.253	3.945
438	Adhesion or extracellular matrix protein	Actn2	ACTN2	%365	actinin alpha 2	XP_001061664	http://www.phosphosite.org/proteinAction.do?id=6787854&showAllSites=true	107	KPPKVQEkCQLEINF	KHKPPKVQEK*CQLEINFNTLQTK	4	731.396			14013	13397	13693	13412	13555	13254			14022	13342	13726	13445	13546	13267	49.6583	49.9178	50.2632	49.7823	49.5378	49.6372	50.0275	49.804			5.229	4.064	4.594	4.457	4.069	4.762			-0.0143	2.7258	-0.4044
439	Adhesion or extracellular matrix protein	Actn2	ACTN2	%365	actinin alpha 2	XP_001061664	http://www.phosphosite.org/proteinAction.do?id=6787854&showAllSites=true	107	KPPKVQEkCQLEINF	KHKPPKVQEK*CQLEINFNTLQTK	4	731.396			14030								14022						49.6583	49.9178	50.2632	49.7823	49.5378	49.6372	50.0275	49.804			5.218								-0.0143
440	Adhesion or extracellular matrix protein	Actn2	ACTN2	%365	actinin alpha 2	XP_001061664	http://www.phosphosite.org/proteinAction.do?id=6787854&showAllSites=true	107	KPPKVQEkCQLEINF	KHKPPKVQEK*CQLEINFNTLQTK	5	585.318			14027														49.6583	49.804	50.2632	49.7297	49.6447	49.5847	50.0818	49.804			3.076								-2.8413
441	Adhesion or extracellular matrix protein	Actn2	ACTN2	%38	actinin alpha 2	XP_001061664	http://www.phosphosite.org/proteinAction.do?id=6787854&showAllSites=true	107	LLDPAWEkQQRKTFT	NYVYDEDEYMIQEEEWDRDLLLDPAWEK*QQR	4	1033.97			30278														0	89.6023	90.0442	89.6342	0	0	0	0			3.32								-0.029
442	Adhesion or extracellular matrix protein	Actn2	ACTN2	393	actinin alpha 2	XP_001061664	http://www.phosphosite.org/proteinAction.do?id=6787854&showAllSites=true	107	AFMPSEGkMVSDIAG	ISNRPAFMPSEGK*MVSDIAGAWQR	3	921.455			25220	24203	24665	24242	24447	24151			25288	24230	24700	24252	24490	24169	77.5697	77.4135	77.7382	77.785	77.789	77.8133	77.4962	77.4738			5.517	5.105	4.777	4.856	5.439	5.076			-0.2633	-0.377	-1.4526
443	Adhesion or extracellular matrix protein	Actn2	ACTN2	393	actinin alpha 2	XP_001061664	http://www.phosphosite.org/proteinAction.do?id=6787854&showAllSites=true	107	AFMPSEGkMVSDIAG	ISNRPAFMPSEGK*MVSDIAGAWQR	3	921.455							24457								24490		77.5697	77.4135	77.7382	77.785	77.789	77.8133	77.4962	77.4738							4.732
444	Adhesion or extracellular matrix protein	Actn2	ACTN2	393	actinin alpha 2	XP_001061664	http://www.phosphosite.org/proteinAction.do?id=6787854&showAllSites=true	107	AFMPSEGkMVSDIAG	ISNRPAFMPSEGK*MVSDIAGAWQR	4	691.343			25268		24722			24192			25288		24700			24169	77.2115	0	77.7382	77.9527	77.789	77.87	77.4408	77.5272			3.59		3.882			4.448			2.5723		1.5315
445	Adhesion or extracellular matrix protein	Actn2	ACTN2	%432	actinin alpha 2	XP_001061664	http://www.phosphosite.org/proteinAction.do?id=6787854&showAllSites=true	107	RLEHLAEkFRQKAST	LEHLAEK*FR	2	628.841			10049		9981		9766				10066		9994		9759		39.073	39.737	40.1295	39.8545	39.815	39.9557	40.1063	40.0128			2.306		2.807		2.73				-0.5923		1.0923
446	Adhesion or extracellular matrix protein	Actn2	ACTN2	%432	actinin alpha 2	XP_001061664	http://www.phosphosite.org/proteinAction.do?id=6787854&showAllSites=true	107	RLEHLAEkFRQKAST	LEHLAEK*FR	3	419.563		8952		9523			9725			8989		9563			9759		39.073	39.737	40.1295	39.8545	39.815	39.9557	40.1063	40.0128		2.812		2.591			2.585			0.1247		-0.0552
447	Adhesion or extracellular matrix protein	Actn2	ACTN2	%432	actinin alpha 2	XP_001061664	http://www.phosphosite.org/proteinAction.do?id=6787854&showAllSites=true	107	RLEHLAEkFRQKAST	LERLEHLAEK*FR	4	414.481						15281								15287			53.6333	54.405	54.7737	54.537	54.6408	54.5225	54.4878	54.4152						2.124
448	Adhesion or extracellular matrix protein	Actn2	ACTN2	%436	actinin alpha 2	XP_001061664	http://www.phosphosite.org/proteinAction.do?id=6787854&showAllSites=true	107	LAEKFRQkASTHETW	QK*ASTHETWAYGK	2	810.892			7542			7135		7081									31.4917	0	33.445	32.6698	33.1932	32.7215	33.7737	33.1903			2.647			2.128		1.659			-0.6862
449	Adhesion or extracellular matrix protein	Actn2	ACTN2	%436	actinin alpha 2	XP_001061664	http://www.phosphosite.org/proteinAction.do?id=6787854&showAllSites=true	107	LAEKFRQkASTHETW	QK*ASTHETWAYGK	3	540.93	6698		7526					7043	6711		7544						31.4917	33.1758	33.5005	32.6698	33.1425	32.7722	33.7737	33.1903	2.033		1.96					1.677	-0.3574		-0.0409
450	Adhesion or extracellular matrix protein	Actn2	ACTN2	%447	actinin alpha 2	XP_001061664	http://www.phosphosite.org/proteinAction.do?id=6787854&showAllSites=true	107	HETWAYGkEQILLQK	ASTHETWAYGK*EQILLQK	3	739.715			17780	16680	17474	16964	17002	16734			17849	16731	17527	17042	17062	16800	58.539	59.0747	59.7255	58.5058	59.4425	59.0932	58.9138	58.906			4.05	4.738	5.233	5.033	4.78	4.919			-0.4672	-0.395	-0.3057
451	Adhesion or extracellular matrix protein	Actn2	ACTN2	%447	actinin alpha 2	XP_001061664	http://www.phosphosite.org/proteinAction.do?id=6787854&showAllSites=true	107	HETWAYGkEQILLQK	ASTHETWAYGK*EQILLQK	4	555.038		16179		16711	17468		17000	16739		16146		16731	17506		17041	16779	58.539	59.0237	59.6777	58.5058	59.3917	59.0932	58.864	58.857		2.763		3.152	3.893		4.177	3.647		-1.3665		0.0389	0.2486
452	Adhesion or extracellular matrix protein	Actn2	ACTN2	%447	actinin alpha 2	XP_001061664	http://www.phosphosite.org/proteinAction.do?id=6787854&showAllSites=true	107	HETWAYGkEQILLQK	ASTHETWAYGK*EQILLQKDYESASLTEVR	4	867.682	21462		22372	21212	21682	21330	21427	21154	21470		22413	21250	21634	21384	21487	21213	69.5415	69.6017	70.8532	70.0835	69.8322	70.3073	70.0107	70.0837	5.738		6.098	5.014	5.498	5.51	5.843	6.615	-0.9567		-0.4714	0.2467	0.0578
453	Adhesion or extracellular matrix protein	Actn2	ACTN2	%447	actinin alpha 2	XP_001061664	http://www.phosphosite.org/proteinAction.do?id=6787854&showAllSites=true	107	HETWAYGkEQILLQK	ASTHETWAYGK*EQILLQKDYESASLTEVR	4	867.682	21478			21387		21518	21578		21470			21250		21384	21487		69.5415	69.6017	70.8532	70.0835	69.8322	70.3073	70.0107	70.0837	5.333			4.148		5.183	4.724		-0.9567			0.251
454	Adhesion or extracellular matrix protein	Actn2	ACTN2	%447	actinin alpha 2	XP_001061664	http://www.phosphosite.org/proteinAction.do?id=6787854&showAllSites=true	107	HETWAYGkEQILLQK	QKASTHETWAYGK*EQILLQK	3	825.099					15709								15696				0	0	55.0262	54.9648	54.6408	54.7342	54.4878	54.5703					3.514								-0.55
455	Adhesion or extracellular matrix protein	Actn2	ACTN2	%447	actinin alpha 2	XP_001061664	http://www.phosphosite.org/proteinAction.do?id=6787854&showAllSites=true	107	HETWAYGkEQILLQK	QKASTHETWAYGK*EQILLQK	4	619.076			15941		15678	15353		15107					15696			15083	53.7922	54.8493	55.0788	54.9648	54.6408	54.7342	54.5377	54.5195			2.563		3.376	2.988		3.072			0.2635		0.0722
456	Adhesion or extracellular matrix protein	Actn2	ACTN2	%447	actinin alpha 2	XP_001061664	http://www.phosphosite.org/proteinAction.do?id=6787854&showAllSites=true	107	HETWAYGkEQILLQK	QKASTHETWAYGK*EQILLQKDYESASLTEVR	4	931.721			20910	19786	20320	19846	20048	19781			20947	19780	20252	19879	20084	19813	65.7233	0	67.2962	66.318	66.32	66.3572	66.4903	66.5367			5.455	5.356	4.707	5.346	5.773	4.798			-0.4764	0.0878	-0.3728
457	Adhesion or extracellular matrix protein	Actn2	ACTN2	%447	actinin alpha 2	XP_001061664	http://www.phosphosite.org/proteinAction.do?id=6787854&showAllSites=true	107	HETWAYGkEQILLQK	QKASTHETWAYGK*EQILLQKDYESASLTEVR	4	931.721			20973	19771	20222	19833					20947	19780	20252	19879			65.7233	0	67.2962	66.318	66.32	66.3572	66.4903	66.5367			4.73	4.717	4.587	4.945					-0.4764	0.0878	-0.3728
458	Adhesion or extracellular matrix protein	Actn2	ACTN2	%447	actinin alpha 2	XP_001061664	http://www.phosphosite.org/proteinAction.do?id=6787854&showAllSites=true	107	HETWAYGkEQILLQK	QKASTHETWAYGK*EQILLQKDYESASLTEVR	5	745.578								19732								19792	65.773	66.219	67.2962	66.4272	66.32	66.3572	66.4903	66.4843								3.297
459	Adhesion or extracellular matrix protein	Actn2	ACTN2	%454	actinin alpha 2	XP_001061664	http://www.phosphosite.org/proteinAction.do?id=6787854&showAllSites=true	107	KEQILLQkDYESASL	ASTHETWAYGKEQILLQK*DYESASLTEVR	5	694.347					21614								21634				69.6413	69.655	70.8532	70.1382	69.8322	70.3073	70.0107	70.028					2.518								0.4543
460	Adhesion or extracellular matrix protein	Actn2	ACTN2	%454	actinin alpha 2	XP_001061664	http://www.phosphosite.org/proteinAction.do?id=6787854&showAllSites=true	107	KEQILLQkDYESASL	EQILLQK*DYESASLTEVR	3	746.053			20168	19105							20153	19108					0	0	65.3347	64.6	64.9863	64.6312	0	64.3902			3.342	3.444							-0.4335	-1.281
461	Adhesion or extracellular matrix protein	Actn2	ACTN2	512	actinin alpha 2	XP_001061664	http://www.phosphosite.org/proteinAction.do?id=6787854&showAllSites=true	107	NVNDRCQkICDQWDR	CQK*ICDQWDR	2	761.83			10420	9995	10369	10204	10147				10444	9977	10352	10211	10128		0	0	41.1123	40.9183	40.7815	41.1722	41.0743	41.1465			3.607	3.1	2.717	2.838	2.778				0.0525	0.0565	-0.5195
462	Adhesion or extracellular matrix protein	Actn2	ACTN2	512	actinin alpha 2	XP_001061664	http://www.phosphosite.org/proteinAction.do?id=6787854&showAllSites=true	107	NVNDRCQkICDQWDR	CQK*ICDQWDR	3	508.222	9605	9405	10386	9958	10336	10156	10110	9934	9641	9422	10444	9977	10373	10190	10128	9949	39.5725	40.9548	41.1123	40.9183	40.8353	41.1132	41.0743	41.0938	3.26	3.324	3.316	3.588	3.405	3.299	3.773	3.318	-0.3218	0.2922	0.197	-0.0729	-0.067
463	Adhesion or extracellular matrix protein	Actn2; Actn3	ACTN2; ACTN3	526; 480	actinin alpha 2	XP_001061664; Q8K551	http://www.phosphosite.org/proteinAction.do?id=6787854&showAllSites=true	107; 101	RLGTLTQkRREALER; NLGTLTQkRRDALER	LGTLTQK*R	2	515.804			5842	5183			5473				5857	5176			5471		27.1497	0	29.1345	27.9177	28.0448	27.682	28.5043	28.3262			2.491	2.177			2.342				-0.3704	-0.7129
464	Adhesion or extracellular matrix protein	Actn2; Actn3	ACTN2; ACTN3	%54; %35	actinin alpha 2	XP_001061664; Q8K551	http://www.phosphosite.org/proteinAction.do?id=6787854&showAllSites=true	107; 101	WCNSHLRkAGTQIEN; WCNSHLRkAGTQIEN	K*AGTQIENIEEDFRNGLK	3	726.038		20784		21673		21808	21891	21618				21710		21840	21928	21650	70.1392	69.7078	70.8532	70.03	70.8393	71.5285	70.1147	70.028		2.13		2.796		2.818	2.609	2.066		-2.3988		-0.7761
465	Adhesion or extracellular matrix protein	Actn2; Actn3	ACTN2; ACTN3	%54; %35	actinin alpha 2	XP_001061664; Q8K551	http://www.phosphosite.org/proteinAction.do?id=6787854&showAllSites=true	107; 101	WCNSHLRkAGTQIEN; WCNSHLRkAGTQIEN	K*AGTQIENIEEDFRNGLK	4	544.78			22804			21829					22812			21840			70.2352	70.8173	71.8035	71.2272	70.8913	71.5285	71.1102	71.1937			3.368			3.3					-0.7237
466	Adhesion or extracellular matrix protein	Actn2	ACTN2	550	actinin alpha 2	XP_001061664	http://www.phosphosite.org/proteinAction.do?id=6787854&showAllSites=true	107	QLHLEFAkRAAPFNN	LLETIDQLHLEFAK*R	4	485.77			23071				22289				23085				22285		72.1305	71.6338	72.4492	72.0507	71.84	72.3647	72.0118	71.9442			3.251				2.665				-0.1837
467	Adhesion or extracellular matrix protein	Actn2	ACTN2	611	actinin alpha 2	XP_001061664	http://www.phosphosite.org/proteinAction.do?id=6787854&showAllSites=true	107	AIQNEVEkVIQSYSI	ATLPEADGERQSILAIQNEVEK*VIQSYSIR	4	868.707		35175	37332	35544	36102	35435		35945		35187	37285	35561	36157	35454			108.101	107.658	107.975	107.918	108.082	107.937	108.169	0		3.71	3.908	3.424	3.675	3.777		3.213		0.4084	-0.7604	-0.1333	0.89
468	Adhesion or extracellular matrix protein	Actn2	ACTN2	611	actinin alpha 2	XP_001061664	http://www.phosphosite.org/proteinAction.do?id=6787854&showAllSites=true	107	AIQNEVEkVIQSYSI	ATLPEADGERQSILAIQNEVEK*VIQSYSIR	4	868.707		35221				35420				35187				35454			108.101	107.658	107.975	107.918	108.082	107.937	108.169	0		3.053				3.124				0.4084
469	Adhesion or extracellular matrix protein	Actn2	ACTN2	611	actinin alpha 2	XP_001061664	http://www.phosphosite.org/proteinAction.do?id=6787854&showAllSites=true	107	AIQNEVEkVIQSYSI	QSILAIQNEVEK*VIQSYSIR	3	811.443	36530		36434	34746	35374	34619	35530	34954	36548		36493	34784	35401	34635	35564	35008	105.972	105.186	105.815	105.785	106.008	105.667	105.717	105.544	4.525		4.319	4.839	4.481	4.136	4.37	4.126	2.7216		2.357	2.2299	2.5523
470	Adhesion or extracellular matrix protein	Actn2	ACTN2	611	actinin alpha 2	XP_001061664	http://www.phosphosite.org/proteinAction.do?id=6787854&showAllSites=true	107	AIQNEVEkVIQSYSI	QSILAIQNEVEK*VIQSYSIR	3	811.443	36522								36548								105.972	105.186	105.815	105.785	106.008	105.667	105.717	105.544	4.439								1.4044
471	Adhesion or extracellular matrix protein	Actn2	ACTN2	637	actinin alpha 2	XP_001061664	http://www.phosphosite.org/proteinAction.do?id=6787854&showAllSites=true	107	TMDELRNkWDKVKQL	NK*WDKVK	2	516.285			5491	4857	5255	4922					5509	4891	5271	4963			26.1228	27.6733	28.153	27.139	27.2683	26.9373	27.7497	27.5817			2.653	2.606	2.772	2.856					-0.2995	-0.5138	-0.3751
472	Adhesion or extracellular matrix protein	Actn2	ACTN2	637	actinin alpha 2	XP_001061664	http://www.phosphosite.org/proteinAction.do?id=6787854&showAllSites=true	107	TMDELRNkWDKVKQL	NK*WDKVK	3	344.526					5251								5271				26.1228	27.6278	28.153	27.139	27.2683	26.9373	27.7497	27.5817					2.861								-0.0911
473	Adhesion or extracellular matrix protein	Actn2	ACTN2	637	actinin alpha 2	XP_001061664	http://www.phosphosite.org/proteinAction.do?id=6787854&showAllSites=true	107	TMDELRNkWDKVKQL	NK*WDKVKQLVPVRDQSLQEELAR	5	579.519			19729														63.7197	63.5967	64.2863	63.3285	64.2435	63.6145	63.6297	63.282			2.79								0.3326
474	Adhesion or extracellular matrix protein	Actn2	ACTN2	642	actinin alpha 2	XP_001061664	http://www.phosphosite.org/proteinAction.do?id=6787854&showAllSites=true	107	RNKWDKVkQLVPVRD	NKWDKVK*QLVPVRDQSLQEELAR	4	724.146					19367	18807											0	0	64.2863	63.224	64.2435	63.666	63.6297	63.3345					2.878	2.504							-0.4018
475	Adhesion or extracellular matrix protein	Actn2	ACTN2	642	actinin alpha 2	XP_001061664	http://www.phosphosite.org/proteinAction.do?id=6787854&showAllSites=true	107	RNKWDKVkQLVPVRD	VK*QLVPVR	2	526.832			8871														35.9812	36.5363	36.8103	36.3652	36.3843	36.3403	36.6927	36.5562			2.023								1.9021
476	Adhesion or extracellular matrix protein	Actn2	ACTN2	642	actinin alpha 2	XP_001061664	http://www.phosphosite.org/proteinAction.do?id=6787854&showAllSites=true	107	RNKWDKVkQLVPVRD	VK*QLVPVRDQSLQEELAR	3	741.413			16497	15741	16218	15848	15824				16532	15743	16241	15857	15834		55.712	56.1263	56.4755	56.0267	56.073	56.0112	55.8135	55.7713			2.868	3.388	2.938	2.754	2.861				0.2956	1.2869	0.8743
477	Adhesion or extracellular matrix protein	Actn2	ACTN2	642	actinin alpha 2	XP_001061664	http://www.phosphosite.org/proteinAction.do?id=6787854&showAllSites=true	107	RNKWDKVkQLVPVRD	VK*QLVPVRDQSLQEELAR	4	556.312	15847		16492	15746				15622	15827		16511	15764				15594	55.6635	56.1263	56.4212	56.0838	56.073	56.0112	55.8682	55.8227	2.56		3.74	2.675				3.269	-1.0459		0.4513	-0.0325
478	Adhesion or extracellular matrix protein	Actn2	ACTN2	683	actinin alpha 2	XP_001061664	http://www.phosphosite.org/proteinAction.do?id=6787854&showAllSites=true	107	IGPWIQNkMEEIARS	QFAAQANAIGPWIQNK*MEEIAR	3	867.439			30880	29388	30008	29153	29901	29458			30772	29406	29920	29315	29919	29434	89.7218	90.9223	91.2283	90.9263	91.2623	91.2217	90.5792	90.573			5.542	4.961	5.481	5.944	5.362	5.404			0.2457	0.5887	0.0334
479	Adhesion or extracellular matrix protein	Actn2	ACTN2	683	actinin alpha 2	XP_001061664	http://www.phosphosite.org/proteinAction.do?id=6787854&showAllSites=true	107	IGPWIQNkMEEIARS	QFAAQANAIGPWIQNK*MEEIAR	3	867.439			30674	29182	29797	29359	29689	29250			30772	29406	29920	29315	29919	29434	89.7218	90.9223	91.2283	90.9263	91.2623	91.2217	90.5792	90.573			3.878	4.607	4.298	4.79	4.794	3.717			1.6055	0.861	-0.1508
480	Adhesion or extracellular matrix protein	Actn2	ACTN2	683	actinin alpha 2	XP_001061664	http://www.phosphosite.org/proteinAction.do?id=6787854&showAllSites=true	107	IGPWIQNkMEEIARS	QFAAQANAIGPWIQNK*MEEIAR	3	867.439						29586								29315			89.7218	90.9223	91.2283	90.9263	91.2623	91.2217	90.5792	90.573						3.289
481	Adhesion or extracellular matrix protein	Actn2	ACTN2	683	actinin alpha 2	XP_001061664	http://www.phosphosite.org/proteinAction.do?id=6787854&showAllSites=true	107	IGPWIQNkMEEIARS	RQFAAQANAIGPWIQNK*MEEIAR	3	919.473					27399	26832							27530	26770			0	0	84.622	0	84.5628	84.8908	84.4018	84.0507					5.675	6.163							-1.4171
482	Adhesion or extracellular matrix protein	Actn2	ACTN2	683	actinin alpha 2	XP_001061664	http://www.phosphosite.org/proteinAction.do?id=6787854&showAllSites=true	107	IGPWIQNkMEEIARS	RQFAAQANAIGPWIQNK*MEEIAR	4	689.857			28088		27326		27243	26797					27467		27114	26773	83.971	84.232	84.7237	84.6602	84.8833	84.6677	84.0365	83.9475			2.43		3.49		3.514	3.479			-2.052		-0.2598
483	Adhesion or extracellular matrix protein	Actn2	ACTN2	683	actinin alpha 2	XP_001061664	http://www.phosphosite.org/proteinAction.do?id=6787854&showAllSites=true	107	IGPWIQNkMEEIARS	RQFAAQANAIGPWIQNK*MEEIAR	4	689.857								26587									83.971	84.232	84.7237	84.6602	84.8833	84.6677	84.0365	83.9475								3.242
484	Adhesion or extracellular matrix protein	Actn2	ACTN2	683	actinin alpha 2	XP_001061664	http://www.phosphosite.org/proteinAction.do?id=6787854&showAllSites=true	107	IGPWIQNkMEEIARS	RQFAAQANAIGPWIQNK*MEEIAR	4	689.857								26381								26773	83.971	84.232	84.7237	84.6602	84.8833	84.6677	84.0365	83.9475								3.087
485	Adhesion or extracellular matrix protein	Actn2	ACTN2	706	actinin alpha 2	XP_001061664	http://www.phosphosite.org/proteinAction.do?id=6787854&showAllSites=true	107	EDQMNQLkQYEHNII	SSIQITGALEDQMNQLK*QYEHNIINYK	3	1098.21			31358														0	0	92.6155	92.3937	92.6438	92.6575	92.2875	0			2.779								-0.934
486	Adhesion or extracellular matrix protein	Actn2	ACTN2	706	actinin alpha 2	XP_001061664	http://www.phosphosite.org/proteinAction.do?id=6787854&showAllSites=true	107	EDQMNQLkQYEHNII	SSIQITGALEDQMNQLK*QYEHNIINYK	4	823.912			31366								31339						92.5488	92.2695	92.6155	92.2862	92.7005	92.7677	92.3395	92.2742			3.333								0.6887
487	Adhesion or extracellular matrix protein	Actn2	ACTN2	71	actinin alpha 2	XP_001061664	http://www.phosphosite.org/proteinAction.do?id=6787854&showAllSites=true	107	EDFRNGLkLMLLLEV	GLK*LMLLLEVISGERLPKPDR	4	623.616							32195																								3.954
488	Adhesion or extracellular matrix protein	Actn2	ACTN2	%775	actinin alpha 2	XP_001061664	http://www.phosphosite.org/proteinAction.do?id=6787854&showAllSites=true	107	QILTRDAkGITQEQM	DAK*GITQEQMNEFR	2	890.918			14980	14384	14673		14475	14208			14967	14354	14635		14460	14210	51.1777	52.3123	52.582	52.4102	51.8945	51.9125	52.4013	52.2395			4.511	3.312	3.471		4.148	4.157			0.2887	0.0933	-0.8641
489	Adhesion or extracellular matrix protein	Actn2	ACTN2	%775	actinin alpha 2	XP_001061664	http://www.phosphosite.org/proteinAction.do?id=6787854&showAllSites=true	107	QILTRDAkGITQEQM	DAK*GITQEQMNEFR	3	594.281	14041	13578	14928	14296	14616	14313	14444	14173	14058	13615	14967	14333	14635	14345	14460	14210	51.1777	52.3123	52.582	52.3572	51.8945	51.9687	52.3493	52.2395	4.271	4.012	4.125	4.152	3.79	4.086	4.394	3.71	-1.0185	0.337	0.0024	0.2517	0.136
490	Adhesion or extracellular matrix protein	Actn2	ACTN2	796	actinin alpha 2	XP_001061664	http://www.phosphosite.org/proteinAction.do?id=6787854&showAllSites=true	107	FNHFDRRkNGLMDHE	K*NGLMDHEDFR	3	492.561	9252		9937								9953						38.5648	39.6202	39.8253	39.8018	39.5997	39.8432	39.9998	39.9027	1.921		2.087						0.0621		-0.2557
491	Adhesion or extracellular matrix protein	Actn2	ACTN2	86	actinin alpha 2	XP_001061664	http://www.phosphosite.org/proteinAction.do?id=6787854&showAllSites=true	107	ISGERLPkPDRGKMR	LMLLLEVISGERLPK*PDR	4	549.066	30281	28556				29092	29651		30283					29147	29688		90.8355	90.5013	91.0235	90.6063	90.9867	90.8295	90.5792	90.364	3.228	2.999				3.23	3.608		0.1787	0.6588
492	Adhesion or extracellular matrix protein	Actn2	ACTN2	%869	actinin alpha 2	XP_001061664	http://www.phosphosite.org/proteinAction.do?id=6787854&showAllSites=true	107	FRILASDkPYILAEE	ILASDK*PYILAEELR	3	615.675				22386	22836	22522						22424	22873	22554			73.1353	72.831	73.3303	73.1073	73.0393	73.3847	72.98	72.9245				3.358	3.31	3.198						1.1267	0.6742
493	Adhesion or extracellular matrix protein	Actn2	ACTN2	%891	actinin alpha 2	XP_001061664	http://www.phosphosite.org/proteinAction.do?id=6787854&showAllSites=true	107	DQAQYCIkRMPPYSG	ELPPDQAQYCIK*R	2	866.428	11093	10490	11582	10904	11156	11241	11031	10915	10909	10456	11629	10954	11226	11250	11044	10923	42.9517	43.7932	44.2193	43.447	42.974	43.9368	43.4673	43.6485	2.666	2.761	3.28	2.534	3.06	2.651	3.143	2.608	0.0381	-0.4943	-0.4209	-0.1143	-0.2633
494	Adhesion or extracellular matrix protein	Actn2	ACTN2	%891	actinin alpha 2	XP_001061664	http://www.phosphosite.org/proteinAction.do?id=6787854&showAllSites=true	107	DQAQYCIkRMPPYSG	ELPPDQAQYCIK*R	2	866.428	11627		11562		11386		11990	11151	10909		11629		11226			10923	42.9517	43.7932	44.2193	43.447	42.974	43.9368	43.4673	43.6485	2.47		3.192		2.828		1.847	2.167	0.1057		-0.4221		0.1935
495	Adhesion or extracellular matrix protein	Actn2	ACTN2	%891	actinin alpha 2	XP_001061664	http://www.phosphosite.org/proteinAction.do?id=6787854&showAllSites=true	107	DQAQYCIkRMPPYSG	ELPPDQAQYCIK*R	2	866.428	10872		11817						10909		11629						42.9517	43.7932	44.2193	43.447	42.974	43.9368	43.4673	43.6485	2.409		2.886						0.0537		-0.3216
496	Adhesion or extracellular matrix protein	Actn2	ACTN2	%891	actinin alpha 2	XP_001061664	http://www.phosphosite.org/proteinAction.do?id=6787854&showAllSites=true	107	DQAQYCIkRMPPYSG	ELPPDQAQYCIK*R	2	866.428	11376								10909								42.9517	43.7932	44.2193	43.447	42.974	43.9368	43.4673	43.6485	1.899								0.3043
497	Adhesion or extracellular matrix protein	Actn2	ACTN2	%891	actinin alpha 2	XP_001061664	http://www.phosphosite.org/proteinAction.do?id=6787854&showAllSites=true	107	DQAQYCIkRMPPYSG	ELPPDQAQYCIK*R	3	577.954		13011															49.6583	49.804	49.9565	49.5052	49.2655	49.4762	49.5943	49.1965		1.892								0.5249
498	Adhesion or extracellular matrix protein	Actn2	ACTN2	%891	actinin alpha 2	XP_001061664	http://www.phosphosite.org/proteinAction.do?id=6787854&showAllSites=true	107	DQAQYCIkRMPPYSG	PPDQAQYCIK*R	2	745.365			11600			11218											43.5145	43.846	44.3787	43.5022	43.0798	44.3135	43.4138	43.6485			2.418			2.636					0.5049
499	Adhesion or extracellular matrix protein	Actn2	ACTN2	%891	actinin alpha 2	XP_001061664	http://www.phosphosite.org/proteinAction.do?id=6787854&showAllSites=true	107	DQAQYCIkRMPPYSG	RELPPDQAQYCIK*R	3	629.988	9262	8973	9992	9611	9711	9581	9513	9340	9353	8867	9875	9438	9826	9615	9591	9417	38.7982	39.3958	39.6147	39.5257	39.3802	39.5662	39.6632	39.6698	5.245	5.229	5.256	5.181	5.318	5.024	5.221	5.474	-0.5917	0.0032	-0.1833	-0.3019	0.0938
500	Adhesion or extracellular matrix protein	Actn2	ACTN2	%891	actinin alpha 2	XP_001061664	http://www.phosphosite.org/proteinAction.do?id=6787854&showAllSites=true	107	DQAQYCIkRMPPYSG	RELPPDQAQYCIK*R	3	629.988	9449	8795	9799	9409	9917	10185	9704	10178	9353	8867	9875	9438	9826	9615	9591	9417	38.7982	39.3958	39.6147	39.5257	39.3802	39.5662	39.6632	39.6698	4.814	4.652	4.875	5.171	5.317	4.684	4.712	4.978	-0.3745	-0.3533	-0.5477	-0.3014	-0.0922
501	Adhesion or extracellular matrix protein	Actn2	ACTN2	%891	actinin alpha 2	XP_001061664	http://www.phosphosite.org/proteinAction.do?id=6787854&showAllSites=true	107	DQAQYCIkRMPPYSG	RELPPDQAQYCIK*R	3	629.988	9822	9417	10439		10280	9787	9911	9528	9353	8867	9875		9826	9615	9591	9417	38.7982	39.3958	39.6147	39.5257	39.3802	39.5662	39.6632	39.6698	4.571	3.951	3.571		4.478	4.433	4.24	4.656	0.6589	-1.2808	-0.6542		-1.2167
502	Adhesion or extracellular matrix protein	Actn2	ACTN2	%891	actinin alpha 2	XP_001061664	http://www.phosphosite.org/proteinAction.do?id=6787854&showAllSites=true	107	DQAQYCIkRMPPYSG	RELPPDQAQYCIK*R	3	629.988	10136	9438	11049		10618	10696	10269	9856	9353	8867	9875		9826	9615	9591	9417	38.7982	39.3958	39.6147	39.5257	39.3802	39.5662	39.6632	39.6698	3.835	3.891	3.251		3.953	3.898	3.3	4.268	-0.3321	-1.2876	-0.2325		-2.1039
503	Adhesion or extracellular matrix protein	Actn2	ACTN2	%891	actinin alpha 2	XP_001061664	http://www.phosphosite.org/proteinAction.do?id=6787854&showAllSites=true	107	DQAQYCIkRMPPYSG	RELPPDQAQYCIK*R	3	629.988			10773		10978	10437		10220			9875		9826	9615		9417	38.7982	39.3958	39.6147	39.5257	39.3802	39.5662	39.6632	39.6698			3.107		3.16	3.415		3.79			-0.2421		0.0508
504	Adhesion or extracellular matrix protein	Actn2	ACTN2	%891	actinin alpha 2	XP_001061664	http://www.phosphosite.org/proteinAction.do?id=6787854&showAllSites=true	107	DQAQYCIkRMPPYSG	RELPPDQAQYCIK*R	3	629.988					11014	11036		10672					9826	9615		9417	38.7982	39.3958	39.6147	39.5257	39.3802	39.5662	39.6632	39.6698					3.04	3.257		3.54					-0.0577
505	Adhesion or extracellular matrix protein	Actn2	ACTN2	%891	actinin alpha 2	XP_001061664	http://www.phosphosite.org/proteinAction.do?id=6787854&showAllSites=true	107	DQAQYCIkRMPPYSG	RELPPDQAQYCIK*R	3	629.988								10756								9417	38.7982	39.3958	39.6147	39.5257	39.3802	39.5662	39.6632	39.6698								3.438
506	Adhesion or extracellular matrix protein	Actn2	ACTN2	%891	actinin alpha 2	XP_001061664	http://www.phosphosite.org/proteinAction.do?id=6787854&showAllSites=true	107	DQAQYCIkRMPPYSG	RELPPDQAQYCIK*R	4	472.743				9414		9603	9557	9363				9438		9615	9612	9396	38.906	39.3958	39.8253	39.5257	39.3802	39.5662	39.719	39.6158				2.548		3.083	3.105	3.688				0.2103
507	Adhesion or extracellular matrix protein	Actn2; Actn3	ACTN2; ACTN3	96; 77	actinin alpha 2	XP_001061664; Q8K551	http://www.phosphosite.org/proteinAction.do?id=6787854&showAllSites=true	107; 101	RGKMRFHkIANVNKA; KGKMRFHkIANVNKA	FHK*IANVNK	2	592.83	4906	4711	5571	4909	5258	4948	5199		4918	4710	5585	4928	5271	4963	5219		26.5398	27.7035	28.3745	27.241	27.2683	26.9373	27.8038	27.6828	2.803	2.812	3.09	2.689	2.649	2.99	2.853		-0.0126	-0.6846	-0.2363	-0.395	-0.2009
508	Adhesion or extracellular matrix protein	Actn2; Actn3	ACTN2; ACTN3	96; 77	actinin alpha 2	XP_001061664; Q8K551	http://www.phosphosite.org/proteinAction.do?id=6787854&showAllSites=true	107; 101	RGKMRFHkIANVNKA; KGKMRFHkIANVNKA	FHK*IANVNK	3	395.556	4884			4879	5252	4924	5184	4950	4918			4928	5271	4963	5219	5016	26.5398	27.7035	28.3745	27.241	27.2683	26.9373	27.8038	27.6828	3.078			2.428	3.229	3.117	3.454	2.992	-0.0354			0.0329	-0.0396
509	Adhesion or extracellular matrix protein	Actn3	ACTN3	%390	alpha-actinin-3	Q8K551	http://www.phosphosite.org/proteinAction.do?id=9509145&showAllSites=true	101	LAEKFQQkASLHEAW	FQQK*ASLHEAWTR	3	572.625				10591	10946	10910	10744					10581	10938				41.863	42.8598	43.2178	42.4803	42.237	43.1697	42.7005	42.7308				3.072	2.493	2.267	2.342					-0.3543	0.0187
510	Adhesion or extracellular matrix protein	Actn3	ACTN3	70	alpha-actinin-3	Q8K551	http://www.phosphosite.org/proteinAction.do?id=9509145&showAllSites=true	101	ERLPRPDkGKMRFHK	LMLLLEVISGERLPRPDK*	4	549.066					29798			29194					29815			29224													3.358			2.588					0.5589
511	Adhesion or extracellular matrix protein	Actr2	ARP2	%118	actin-related protein 2	Q5M7U6	http://www.phosphosite.org/proteinAction.do?id=11959848&showAllSites=true	45	EPPMNPTkNREKIVE	ILLTEPPMNPTK*NR	3	579.982			15356		15031		14750	14539			15366		15075		14754		53.1722	53.279	53.5727	53.2375	52.9475	52.8767	53.1002	53.1645			2.641		2.266		2.547	2.069			0.7586		0.2378
512	Adhesion or extracellular matrix protein	Aimp1	SCYE1	315	aminoacyl tRNA synthase complex-interacting multifunctional protein 1	Q4G079	http://www.phosphosite.org/proteinAction.do?id=24641&showAllSites=true	35	TMANSGIk-------	AQTMANSGIK*	2	567.782	6092	5991			6702		6605		6078	5956							29.7277	31.2028	31.84	29.7028	30.9932	30.6142	31.5512	31.2692	2.654	2.237			2.4		1.844		-0.1281	-0.0849			0.399
513	Adhesion or extracellular matrix protein	Anxa11	ANXA11	%212	annexin A11	Q5XI77	http://www.phosphosite.org/proteinAction.do?id=11959655&showAllSites=true	54	EVLRKAMkGFGTDEQ	AMK*GFGTDEQAIIDCLGSR	3	728.346	24081	22946	24729		24222	23795	24011	23735	24104	22961	24765		24259	23835	24049	23770	75.9255	76.272	76.4512	76.5692	76.656	76.7048	76.394	76.4848	2.516	3.788	4.169		3.749	3.796	4.261	4.191	-0.1652	-0.1748	0.3497		0.9759
514	Adhesion or extracellular matrix protein	Anxa11	ANXA11	376	annexin A11	Q5XI77	http://www.phosphosite.org/proteinAction.do?id=11959655&showAllSites=true	54	RLGTDESkFNAILCS	LGTDESK*FNAILCSR	3	608.968					19341		18906						19328		18910		63.3795	63.7008	64.2863	63.3787	64.0923	63.666	63.5813	63.282					2.899		2.965						-1.3541
515	Adhesion or extracellular matrix protein	Anxa2	ANXA2	%104	annexin A2	Q07936	http://www.phosphosite.org/proteinAction.do?id=3333&showAllSites=true	39	TVMLGLLkTPAQYDA	SALSGHLETVMLGLLK*TPAQYDASELK	4	747.394			31902														0	93.3958	94.1438	93.6665	94.1433	0	93.6852	93.5633			2.926								-0.6533
516	Adhesion or extracellular matrix protein	Anxa2	ANXA2	119	annexin A2	Q07936	http://www.phosphosite.org/proteinAction.do?id=3333&showAllSites=true	39	SELKASMkGLGTDED	ASMK*GLGTDEDSLIEIICSR	3	770.375					27779												85.3245	85.061	85.7923	85.4488	85.6262	85.6457	85.1602	84.7805					3.037								-1.089
517	Adhesion or extracellular matrix protein	Anxa2	ANXA2	%324	annexin A2	Q07936	http://www.phosphosite.org/proteinAction.do?id=3333&showAllSites=true	39	YFIQQDTkGDYQKAL	YFIQQDTK*GDYQK	3	583.281	10516																41.863	43.0797	43.4295	0	0	0	0	42.9873	2.384								1.1801
518	Adhesion or extracellular matrix protein	Anxa2	ANXA2	%49	annexin A2	Q07936	http://www.phosphosite.org/proteinAction.do?id=3333&showAllSites=true	39	IETAIKTkGVDEVTI	TK*GVDEVTIVNILTNR	3	629.35		24313	26344	25136	25653	25225	25483	25105		24325	26359	25154	25624	25239	25477	25135	80.117	79.7165	80.3467	80.1515	80.1575	80.4355	79.9627	79.8918		3.624	4.026	3.957	4.056	4.067	4.119	4.426		0.4727	0.0268	1.3571	0.0496
519	Adhesion or extracellular matrix protein	Anxa6	ANXA6	%102	annexin A6	P48037	http://www.phosphosite.org/proteinAction.do?id=6782986&showAllSites=true	76	YCDAKEIkDAISGIG	EIK*DAISGIGTDEK	2	795.404								12664																								3.253
520	Adhesion or extracellular matrix protein	Anxa6	ANXA6	%102	annexin A6	P48037	http://www.phosphosite.org/proteinAction.do?id=6782986&showAllSites=true	76	YCDAKEIkDAISGIG	EIK*DAISGIGTDEK	3	530.605					13079	12925		12651					13096	12941		12665	47.9913	48.3693	48.9592	48.1817	47.9027	48.348	48.3872	48.202					2.287	2.275		2.705					0.2208
521	Adhesion or extracellular matrix protein	Anxa6	ANXA6	%135	annexin A6	P48037	http://www.phosphosite.org/proteinAction.do?id=6782986&showAllSites=true	76	HQLVAAYkDAYERDL	TNEQIHQLVAAYK*DAYER	3	755.042	20940	20013		20885	21403	20988	21183		21008	20028		20935	21449	21053	21197		68.4308	68.8593	70.0895	69.2783	69.3743	69.4273	69.2925	69.3157	5.149	4.975		4.034	4.97	5.36	5.821		-0.9116	0.392		0.9942	0.4114
522	Adhesion or extracellular matrix protein	Anxa6	ANXA6	%135	annexin A6	P48037	http://www.phosphosite.org/proteinAction.do?id=6782986&showAllSites=true	76	HQLVAAYkDAYERDL	TNEQIHQLVAAYK*DAYER	3	755.042						21112								21053			68.4308	68.8593	70.0895	69.2783	69.3743	69.4273	69.2925	69.3157						4.445
523	Adhesion or extracellular matrix protein	Anxa6	ANXA6	%135	annexin A6	P48037	http://www.phosphosite.org/proteinAction.do?id=6782986&showAllSites=true	76	HQLVAAYkDAYERDL	TNEQIHQLVAAYK*DAYER	4	566.533			22123	20920	21409	20978		20895			22098	20935	21449	21053		20926	68.4308	68.8593	70.0895	69.2783	69.3743	69.4273	69.2925	69.3668			3.606	3.965	3.652	2.949		2.951			-0.0685	0.4755	0.1339
524	Adhesion or extracellular matrix protein	Anxa6	ANXA6	%135	annexin A6	P48037	http://www.phosphosite.org/proteinAction.do?id=6782986&showAllSites=true	76	HQLVAAYkDAYERDL	TNEQIHQLVAAYK*DAYERDLESDIIGDTSGHFQK	4	1002.24		27740	29834		29026			28359			29890						0	0	89.0595	0	88.9747	88.5248	0	88.0488		5.282	6.566		6.664			5.806		-1.8388	0.5689		-1.9
525	Adhesion or extracellular matrix protein	Anxa6	ANXA6	%135	annexin A6	P48037	http://www.phosphosite.org/proteinAction.do?id=6782986&showAllSites=true	76	HQLVAAYkDAYERDL	TNEQIHQLVAAYK*DAYERDLESDIIGDTSGHFQK	4	1002.24					29110												0	0	89.0595	0	88.9747	88.5248	0	88.0488					6.164								-1.9
526	Adhesion or extracellular matrix protein	Anxa6	ANXA6	%135	annexin A6	P48037	http://www.phosphosite.org/proteinAction.do?id=6782986&showAllSites=true	76	HQLVAAYkDAYERDL	TNEQIHQLVAAYK*DAYERDLESDIIGDTSGHFQK	5	801.99		27635	29850	28253	28985	28214	28828	28308		27704	29848	28264	29038	28255	28848	28343	87.7125	88.2325	88.9527	88.3728	88.9747	88.3735	88.4568	88.0488		5.278	4.532	3.498	3.541	4.873	5.122	5.066		1.3844	0.5886	-0.0849	0.2993
527	Adhesion or extracellular matrix protein	Anxa6	ANXA6	%135	annexin A6	P48037	http://www.phosphosite.org/proteinAction.do?id=6782986&showAllSites=true	76	HQLVAAYkDAYERDL	TNEQIHQLVAAYK*DAYERDLESDIIGDTSGHFQK	5	801.99				28496		28374	28760	28508						28255	28848	28343	87.7125	88.2325	88.9527	88.3728	88.9747	88.3735	88.4568	88.0488				3.946		4.711	3.965	2.876				-0.9274
528	Adhesion or extracellular matrix protein	Anxa6	ANXA6	%135	annexin A6	P48037	http://www.phosphosite.org/proteinAction.do?id=6782986&showAllSites=true	76	HQLVAAYkDAYERDL	TNEQIHQLVAAYK*DAYERDLESDIIGDTSGHFQK	5	801.99						28159	28990							28255	28848		87.7125	88.2325	88.9527	88.3728	88.9747	88.3735	88.4568	88.0488						3.196	3.072
529	Adhesion or extracellular matrix protein	Anxa6	ANXA6	240	annexin A6	P48037	http://www.phosphosite.org/proteinAction.do?id=6782986&showAllSites=true	76	ELSGDFEkLMLAVVK	GELSGDFEK*LMLAVVK	3	617.329	32861			31544	32208	31526	32228	31652	32874			31576	32223	31554	32221	31676	97.0827	96.7397	97.3792	97.0042	97.3462	97.2127	97.0715	96.7257	2.628			3.365	3.68	3.377	2.69	2.845	0.2363			-1.0231	-2.7205
530	Adhesion or extracellular matrix protein	Anxa6	ANXA6	374	annexin A6	P48037	http://www.phosphosite.org/proteinAction.do?id=6782986&showAllSites=true	76	ADAKGLRkAMKGIGT	K*AMKGIGTDEATIIDIITQR	3	763.414	27156								27169								83.3632	83.267	84.0515	83.73	83.9607	84.0167	83.5157	83.0997	4.432								0.3818
531	Adhesion or extracellular matrix protein	Anxa6	ANXA6	%377	annexin A6	P48037	http://www.phosphosite.org/proteinAction.do?id=6782986&showAllSites=true	76	KGLRKAMkGIGTDEA	AMK*GIGTDEATIIDIITQR	3	720.716	30606	29078	31088	29565	30216	29569	30175	29731	30598	29026	31129	29595	30235	29630	30150	29728	91.5748	91.613	92.0963	91.682	92.0645	92.0458	91.7107	91.6308	4.202	3.401	4.117	4.022	5.137	4.516	4.62	4.146	-2.6226	-2.5768	0.904	-0.5593	0.3628
532	Adhesion or extracellular matrix protein	Anxa6	ANXA6	%377	annexin A6	P48037	http://www.phosphosite.org/proteinAction.do?id=6782986&showAllSites=true	76	KGLRKAMkGIGTDEA	AMK*GIGTDEATIIDIITQR	3	720.716		29109															91.5748	91.613	92.0963	91.682	92.0645	92.0458	91.7107	91.6308		2.796								-2.7222
533	Adhesion or extracellular matrix protein	Anxa6	ANXA6	%377	annexin A6	P48037	http://www.phosphosite.org/proteinAction.do?id=6782986&showAllSites=true	76	KGLRKAMkGIGTDEA	KAMK*GIGTDEATIIDIITQR	3	763.414		25741	27835	26501	27056	26548	26850	26429		25752	27868	26536	27110	26602	26904	26437										3.496	3.847	4.418	4.607	4.534	4.276	4.495		-0.7256	0.936	0.2896	-0.0945
534	Adhesion or extracellular matrix protein	Anxa6	ANXA6	%377	annexin A6	P48037	http://www.phosphosite.org/proteinAction.do?id=6782986&showAllSites=true	76	KGLRKAMkGIGTDEA	KAMK*GIGTDEATIIDIITQR	4	572.812			27828	26538	27050	26583	26906				27847	26536	27110	26602	26883		83.3632	83.267	83.5348	83.297	83.3127	84.0167	83.0443	83.1525			3.606	3.353	3.393	4.532	3.16				0.2319	0.8272	0.2669
535	Adhesion or extracellular matrix protein	Anxa6	ANXA6	%40	annexin A6	P48037	http://www.phosphosite.org/proteinAction.do?id=6782986&showAllSites=true	76	MKGFGSDkESILELI	GSVHDFADFDANQDAEALYTAMKGFGSDK*ESILELITSR	5	873.415	37442						36499										108.157	107.545	107.865	107.859	107.85	107.877	108.169	108.142	3.192						3.943		2.3659
536	Adhesion or extracellular matrix protein	Anxa6	ANXA6	%478	annexin A6	P48037	http://www.phosphosite.org/proteinAction.do?id=6782986&showAllSites=true	76	RAINEAYkEDYHKSL	AINEAYK*EDYHK	3	532.255		6636																								1.699								0.0911
537	Adhesion or extracellular matrix protein	Anxa6	ANXA6	%478	annexin A6	P48037	http://www.phosphosite.org/proteinAction.do?id=6782986&showAllSites=true	76	RAINEAYkEDYHKSL	AINEAYK*EDYHK	4	399.443								7007								7021	31.4358	33.1758	33.3905	32.6698	33.0858	32.7722	33.722	33.133								2.464
538	Adhesion or extracellular matrix protein	Anxa6	ANXA6	%478	annexin A6	P48037	http://www.phosphosite.org/proteinAction.do?id=6782986&showAllSites=true	76	RAINEAYkEDYHKSL	AINEAYK*EDYHKSLEDALSSDTSGHFKR	5	665.92	16957	16145	17821		17593	16995	17008		16963		17849			17042	17020		58.539	58.9707	59.7255	58.2357	59.5488	59.0932	58.8092	58.7493	2.817	2.702	3.297		4.084	3.035	3.731		-1.3142	-0.6262	-1.5625		0.0567
539	Adhesion or extracellular matrix protein	Anxa6	ANXA6	%478	annexin A6	P48037	http://www.phosphosite.org/proteinAction.do?id=6782986&showAllSites=true	76	RAINEAYkEDYHKSL	AINEAYK*EDYHKSLEDALSSDTSGHFKR	5	665.92					17558												58.539	58.9707	59.7255	58.2357	59.5488	59.0932	58.8092	58.7493					2.926								0.0567
540	Adhesion or extracellular matrix protein	Anxa6	ANXA6	%483	annexin A6	P48037	http://www.phosphosite.org/proteinAction.do?id=6782986&showAllSites=true	76	AYKEDYHkSLEDALS	AINEAYKEDYHK*	3	532.255							7385								7381		31.3792	33.1758	33.3905	32.6698	33.0858	32.7722	33.722	33.133							2.474
541	Adhesion or extracellular matrix protein	Anxa6	ANXA6	%600	annexin A6	P48037	http://www.phosphosite.org/proteinAction.do?id=6782986&showAllSites=true	76	IVQSVKNkPLFFADK	K*PLFFADKLYK	3	495.282				16548													57.992	58.5213	59.052	58.0743	58.7062	58.5328	58.269	58.3178				3.24								-0.0611
542	Adhesion or extracellular matrix protein	Anxa6	ANXA6	620	annexin A6	P48037	http://www.phosphosite.org/proteinAction.do?id=6782986&showAllSites=true	76	KGAGTDEkTLTRVMV	GAGTDEK*TLTR	2	631.82							5047										0	0	0	0	26.9145	26.5042	27.3272	27.1197							2.556
543	Adhesion or extracellular matrix protein	Anxa6	ANXA6	%63	annexin A6	P48037	http://www.phosphosite.org/proteinAction.do?id=6782986&showAllSites=true	76	QEICQSYkSLYGKDL	QEICQSYK*SLYGK	3	573.279		12536		13177	13475	13279	13317	13059		12534		13174	13474	13256	13336	13036	48.4873	49.4675	49.8532	49.3378	48.8772	49.16	49.4843	49.1965		2.563		3.231	3.515	3.242	2.598	3.207		-0.5894		0.3001	0.3729
544	Adhesion or extracellular matrix protein	Anxa6	ANXA6	75	annexin A6	P48037	http://www.phosphosite.org/proteinAction.do?id=6782986&showAllSites=true	76	KDLIADLkYELTGKF	SLYGKDLIADLK*YELTGKFER	4	644.096					30116	29450							29374	28664															3.1	3.444							-0.3326
545	Adhesion or extracellular matrix protein	Anxa6	ANXA6	%81	annexin A6	P48037	http://www.phosphosite.org/proteinAction.do?id=6782986&showAllSites=true	76	LKYELTGkFERLIVN	SLYGKDLIADLKYELTGK*FER	4	644.096							29189								29205		0	89.2187	89.8873	89.3537	90.3197	89.4742	89.3613	89.1662							2.915
546	Adhesion or extracellular matrix protein	Anxa6	ANXA6	%99	annexin A6	P48037	http://www.phosphosite.org/proteinAction.do?id=6782986&showAllSites=true	76	PLAYCDAkEIKDAIS	LIVNLMRPLAYCDAK*EIK	4	566.059						21847								21840			71.5152	70.928	71.8532	71.2828	71.0597	71.5285	71.1608	71.1937						3.134
547	Adhesion or extracellular matrix protein	Arf4; Arf5	ARF4; ARF5	73; 73	ADP-ribosylation factor 4	P61751; P84083	http://www.phosphosite.org/proteinAction.do?id=20525&showAllSites=true	20; 21	WDVGGQDkIRPLWRH; WDVGGQDkIRPLWRH	NICFTVWDVGGQDK*IRPLWR	4	644.331				26381													83.3632	82.7935	83.4315	83.297	83.3647	83.4702	82.8847	82.629				2.902								-0.6216
548	Adhesion or extracellular matrix protein	Arhgdia	RhoGDI alpha	%141	rho GDP-dissociation inhibitor 1	Q5XI73	http://www.phosphosite.org/proteinAction.do?id=22844&showAllSites=true	23	RKGVKIDkTDYMVGS	IDK*TDYMVGSYGPR	3	572.607					14974			14489								14483	52.0717	53.1107	53.3147	53.1812	52.7255	52.7603	52.9913	52.9472					2.561			2.688					-0.3132
549	Adhesion or extracellular matrix protein	Arhgdib	RhoGDI beta	48	rho GDP-dissociation inhibitor 2	Q5M860	http://www.phosphosite.org/proteinAction.do?id=25028308&showAllSites=true	23	DESLTKYkKTLLGDV	DDESLTKYK*K	2	670.838					4010												0	24.1238	24.3643	23.544	23.8792	23.6152	23.8433	23.8295					2.072								-1.3644
550	Adhesion or extracellular matrix protein	Capn3	CAPN3	%30	calpain-3	P16259	http://www.phosphosite.org/proteinAction.do?id=2452092&showAllSites=true	94	VPHPAQGkTTEAGGG	SPGPVPHPAQGK*TTEAGGGHPGGIYSAIISR	4	778.4	14673	13922	15312	14685	15026	14673		14518	14663	13972	15366	14711	15075	14701		14567	52.7197	53.279	53.4172	53.3452	52.9475	52.9348	53.0475	53.1645	4.348	4.395	4.349	3.784	4.577	3.197		4.304	-0.9472	-0.1615	-0.9915	-0.2894	-0.4096
551	Adhesion or extracellular matrix protein	Capn3	CAPN3	%30	calpain-3	P16259	http://www.phosphosite.org/proteinAction.do?id=2452092&showAllSites=true	94	VPHPAQGkTTEAGGG	SPGPVPHPAQGK*TTEAGGGHPGGIYSAIISR	4	778.4		13947	15381	14706	15136			14537		13972	15366	14711	15075			14567	52.7197	53.279	53.4172	53.3452	52.9475	52.9348	53.0475	53.1645		3.542	3.271	3.32	3.529			3.7		-0.1615	-0.9915	-0.2894	-0.4096
552	Adhesion or extracellular matrix protein	Capn3	CAPN3	%30	calpain-3	P16259	http://www.phosphosite.org/proteinAction.do?id=2452092&showAllSites=true	94	VPHPAQGkTTEAGGG	SPGPVPHPAQGK*TTEAGGGHPGGIYSAIISR	5	622.921				14679			14747	14559				14690			14754		52.9325	53.2242	53.471	53.2932	53.0052	52.8767	53.1002	53.0553				3.123			2.846	3.628				-2.2064
553	Adhesion or extracellular matrix protein	Capn3	CAPN3	%30	calpain-3	P16259	http://www.phosphosite.org/proteinAction.do?id=2452092&showAllSites=true	94	VPHPAQGkTTEAGGG	SPGPVPHPAQGK*TTEAGGGHPGGIYSAIISR	5	622.921							14815								14754		52.9325	53.2242	53.471	53.2932	53.0052	52.8767	53.1002	53.0553							2.572
554	Adhesion or extracellular matrix protein	Capn3	CAPN3	347	calpain-3	P16259	http://www.phosphosite.org/proteinAction.do?id=2452092&showAllSites=true	94	GLEEALFkGEKVKLV	GHAYSVTGLEEALFK*GEK	3	684.013					23605								24406				76.5443	76.4267	74.936	0	75.0612	0	76.7047	76.59					2.98								-0.4091
555	Adhesion or extracellular matrix protein	Capn3	CAPN3	600	calpain-3	P16259	http://www.phosphosite.org/proteinAction.do?id=2452092&showAllSites=true	94	PVKKKKNkPIIFVSD	NK*PIIFVSDR	3	434.91	13381		13957			13355			12111		13980			13382											2.167		2.804			2.682			-0.559		0.0736
556	Adhesion or extracellular matrix protein	Capn3	CAPN3	729	calpain-3	P16259	http://www.phosphosite.org/proteinAction.do?id=2452092&showAllSites=true	94	KKIKAWQkIFKHYDT	AWQK*IFK	3	345.531							13965										49.98	0	0	0	50.5568	50.8208	51.134	50.877							2.192
557	Adhesion or extracellular matrix protein	Capza2	CAPZA2	166	F-actin-capping protein subunit alpha-2	Q3T1K5	http://www.phosphosite.org/proteinAction.do?id=18992472&showAllSites=true	33	ESHQFQAkNFWNGRW	KVDGQQTIIACIESHQFQAK*NFWNGR	4	798.147							25302										0	0	79.7763	79.6653	0	79.9273	79.4898	0							3.173
558	Adhesion or extracellular matrix protein	Capza2	CAPZA2	268	F-actin-capping protein subunit alpha-2	Q3T1K5	http://www.phosphosite.org/proteinAction.do?id=18992472&showAllSites=true	33	QLPVTRTkIDWNKIL	TK*IDWNKILSYK	4	406.478			22032								22035						68.7845	68.8593	69.9383	69.0658	69.2183	69.1477	69.136	69.208			2.414								0.3392
559	Adhesion or extracellular matrix protein	Capza2	CAPZA2	%273	F-actin-capping protein subunit alpha-2	Q3T1K5	http://www.phosphosite.org/proteinAction.do?id=18992472&showAllSites=true	33	RTKIDWNkILSYKIG	IDWNK*ILSYK	3	465.254			24499	23452	23939	23548	23719	23410			24492	23453	23965	23541	23734	23435	75.4083	75.4115	75.7908	75.745	75.879	75.9167	75.613	75.6547			3.161	2.527	2.99	3.2	3.281	2.73			-0.4383	-0.5668	0.2296
560	Adhesion or extracellular matrix protein	Capza2	CAPZA2	%273	F-actin-capping protein subunit alpha-2	Q3T1K5	http://www.phosphosite.org/proteinAction.do?id=18992472&showAllSites=true	33	RTKIDWNkILSYKIG	TKIDWNK*ILSYK	3	541.635			22017	20856	21389	20952	21159	20827			22014	20851	21386	20969	21155	20842	68.7845	68.8045	69.8878	69.0658	69.2183	69.2027	69.1898	69.1567			3.084	3.249	3.143	3.242	3.231	3.143			0.0817	0.2906	0.4804
561	Adhesion or extracellular matrix protein	Capzb	CAPZB	%223	F-actin-capping protein subunit beta	Q5XI32	http://www.phosphosite.org/proteinAction.do?id=1726101&showAllSites=true	31	LVEDMENkIRSTLNE	LVEDMENK*IR	3	454.235			12413														45.072	45.529	46.252	45.2785	45.1965	45.7228	45.5268	45.5555			1.804								-0.6106
562	Adhesion or extracellular matrix protein	Capzb	CAPZB	%235	F-actin-capping protein subunit beta	Q5XI32	http://www.phosphosite.org/proteinAction.do?id=1726101&showAllSites=true	31	LNEIYFGkTKDIVNG	STLNEIYFGK*TK	3	505.6	15059								15071								53.6855	54.6873	54.8247	54.5915	54.3788	54.5225	54.435	54.468	2.926								0.1943
563	Adhesion or extracellular matrix protein	Capzb	CAPZB	%95	F-actin-capping protein subunit beta	Q5XI32	http://www.phosphosite.org/proteinAction.do?id=1726101&showAllSites=true	31	MPSARLRkLEVEANN	K*LEVEANNAFDQYR	3	604.295				15526																								2.58								-1.474
564	Adhesion or extracellular matrix protein	Cav1	Cav1	176	caveolin-1 alpha isoform	NP_113744	http://www.ncbi.nlm.nih.gov/entrez/query.fcgi?db=protein&cmd=search&term=NP_113744	21	NIRISTQkEI-----	ISTQK*EI	2	466.756				7353	7844	7554	7740	7447									33.0313	34.4413	34.7158	33.926	34.2353	34.0472	34.791	34.398				1.702	1.62	2.018	1.99	1.866				0.0257	-0.0108
565	Adhesion or extracellular matrix protein	Cav3	caveolin-3	%15	caveolin-3	P51638	http://www.phosphosite.org/proteinAction.do?id=25087100&showAllSites=true	17	DLEARIIkDIHCKEI	IIK*DIHCK	2	570.813	4630	4412	5236	4586		4628	4866	4645		4417	5255			4631			25.7705	26.8347	27.3447	26.288	26.34	26.0355	26.7782	26.5895	1.893	1.963	2.15	2.137		2.372	2.505	2.28	-0.3092	0.3168	0.3887	-0.4284
566	Adhesion or extracellular matrix protein	Cav3	caveolin-3	%15	caveolin-3	P51638	http://www.phosphosite.org/proteinAction.do?id=25087100&showAllSites=true	17	DLEARIIkDIHCKEI	IIK*DIHCK	3	380.878						4613											25.7705	26.8347	27.4145	26.288	26.34	26.0355	26.7782	26.6397						1.99
567	Adhesion or extracellular matrix protein	Cct8	CCT-theta	%421	T-complex protein 1 subunit theta	NP_001099367	http://www.phosphosite.org/proteinAction.do?id=6786277&showAllSites=true	60	ATEIELAkQITSYGE	LVPGGGATEIELAK*QITSYGETCPGLEQYAIK	3	1169.93			30532	29044	29667						30541						90.4362	90.2365	90.6578	90.2847	90.5373	90.4293	90.2632	0			3.245	3.839	2.325						0.2898	-0.3203	-2.2423
568	Adhesion or extracellular matrix protein	Cct8	CCT-theta	%534	T-complex protein 1 subunit theta	NP_001099367	http://www.phosphosite.org/proteinAction.do?id=6786277&showAllSites=true	60	AKPAGGPkPPSGKKD	VDQIIMAKPAGGPK*PPSGK	3	669.035		9833															41.706	42.0362	42.4058	0	0	0	41.8323	41.8992		3.358								0.9819
569	Adhesion or extracellular matrix protein	Cct8	CCT-theta	%539	T-complex protein 1 subunit theta	NP_001099367	http://www.phosphosite.org/proteinAction.do?id=6786277&showAllSites=true	60	GPKPPSGkKDWDDDQ	VDQIIMAKPAGGPKPPSGK*KDWDDDQND	4	784.881			13674														48.0902	48.7385	49.2227	48.5653	48.1667	48.6143	48.7082	48.4702			3.432								1.0147
570	Adhesion or extracellular matrix protein	Cct8	CCT-theta	%540	T-complex protein 1 subunit theta	NP_001099367	http://www.phosphosite.org/proteinAction.do?id=6786277&showAllSites=true	60	PKPPSGKkDWDDDQN	K*DWDDDQND	2	632.739	6148	6261		6534	7069	6633	6971	6617	6120	6288		6514	7057	6662	6936	6627	29.8425	32.1468	32.3287	31.478	32.0165	31.4678	32.5107	32.0557	2.578	3.03		3.094	2.483	2.909	2.35	2.972	0.3198	-0.0614		-0.0939	-0.8649
571	Adhesion or extracellular matrix protein	Cct8	CCT-theta	%540	T-complex protein 1 subunit theta	NP_001099367	http://www.phosphosite.org/proteinAction.do?id=6786277&showAllSites=true	60	PKPPSGKkDWDDDQN	VDQIIMAKPAGGPKPPSGKK*DWDDDQND	4	784.881					13271																								3.101								1.0641
572	Adhesion or extracellular matrix protein	Cct8	CCT-theta	%62	T-complex protein 1 subunit theta	NP_001099367	http://www.phosphosite.org/proteinAction.do?id=6786277&showAllSites=true	60	MVINRLEkLFVTNDA	MVINRLEK*LFVTNDAATILR	3	811.121	28615		29207						28576		29212						86.7062	86.0735	87.319	86.4962	87.2513	86.6018	86.1807	0	4.424		3.782						-0.5016		0.9454
573	Adhesion or extracellular matrix protein	Cct8	CCT-theta	%62	T-complex protein 1 subunit theta	NP_001099367	http://www.phosphosite.org/proteinAction.do?id=6786277&showAllSites=true	60	MVINRLEkLFVTNDA	MVINRLEK*LFVTNDAATILR	4	608.593	28583	26833								26840							86.7567	86.0198	87.3733	86.4962	87.3077	86.6553	86.3482	86.0123	2.317	2.685							0.006	1.4517
574	Adhesion or extracellular matrix protein	Cdc42	Cdc42	%107	cell division control protein 42 homolog precursor	Q8CFN2	http://www.phosphosite.org/proteinAction.do?id=6783320&showAllSites=true	21	EITHHCPkTPFLLVG	WVPEITHHCPK*TPFLLVGTQIDLR	5	595.118							24307										77.8158	76.8145	77.2145	77.2743	77.5185	77.4127	77.067	77.0488							2.864
575	Adhesion or extracellular matrix protein	Cdc42	Cdc42	%153	cell division control protein 42 homolog precursor	Q8CFN2	http://www.phosphosite.org/proteinAction.do?id=6783320&showAllSites=true	21	ARDLKAVkYVECSAL	AVK*YVECSALTQK	2	805.914	10735		11450	10805	11120	11144	10929		10726		11472				10933		42.466	0	43.8162	43.0077	42.6497	43.5432	43.17	43.154	3.685		3.672	3.388	3.428	2.16	3.755		-0.2081		0.7305	0.2165	1.8548
576	Adhesion or extracellular matrix protein	Cdc42	Cdc42	%153	cell division control protein 42 homolog precursor	Q8CFN2	http://www.phosphosite.org/proteinAction.do?id=6783320&showAllSites=true	21	ARDLKAVkYVECSAL	AVK*YVECSALTQK	2	805.914			11492								11472						42.466	0	43.8162	43.0077	42.6497	43.5432	43.17	43.154			3.24								0.7305
577	Adhesion or extracellular matrix protein	Cdc42	Cdc42	%153	cell division control protein 42 homolog precursor	Q8CFN2	http://www.phosphosite.org/proteinAction.do?id=6783320&showAllSites=true	21	ARDLKAVkYVECSAL	AVK*YVECSALTQK	3	537.612	10713	10261	11434	10758	11104		10897	10725	10726	10274	11451	10787	11100		10933	10759	42.466	43.2992	43.7648	43.0077	42.6497	43.5432	43.17	43.2092	4.051	3.874	3.822	3.848	3.283		3.909	3.826	-0.3447	-0.5843	-0.552	-0.7252	-0.2298
578	Adhesion or extracellular matrix protein	Cdc42	Cdc42	%163	cell division control protein 42 homolog precursor	Q8CFN2	http://www.phosphosite.org/proteinAction.do?id=6783320&showAllSites=true	21	ECSALTQkGLKNVFD	YVECSALTQK*GLK	3	537.612	11488	10919	12239	11460			11612	11452		10274	11451				10933	10759									2.873	3.33	2.851	2.626			3.273	3.392	-0.5384	0.3549	0.489	0.0532
579	Adhesion or extracellular matrix protein	Cdc42	Cdc42	%166	cell division control protein 42 homolog precursor	Q8CFN2	http://www.phosphosite.org/proteinAction.do?id=6783320&showAllSites=true	21	ALTQKGLkNVFDEAI	YVECSALTQKGLK*	3	537.612					11801																								2.168								0.8652
580	Adhesion or extracellular matrix protein	Cdh10	Cdh10	684	cadherin-10	NP_001162102	http://www.ncbi.nlm.nih.gov/entrez/query.fcgi?db=protein&cmd=search&term=NP_001162102	88	NPAAIEEkKLRRDII	PAAIEEK*K	2	500.277			2924	2390																							2.416	2.135							2.1658	-0.6915
581	Adhesion or extracellular matrix protein	Cfl1	cofilin 1	%112	cofilin-1	P45592	http://www.phosphosite.org/proteinAction.do?id=1483&showAllSites=true	19	APESAPLkSKMIYAS	ESKKEDLVFIFWAPESAPLK*SK	4	666.607		23833	25797		25127			24634		23884	25855		25183			24631	79.1935	78.595	79.1198	79.1272	79.0063	79.2048	78.7038	78.6187		3.715	2.758		3.611			3.257		0.4374	-0.6421		0.0003
582	Adhesion or extracellular matrix protein	Cfl1	cofilin 1	%112	cofilin-1	P45592	http://www.phosphosite.org/proteinAction.do?id=1483&showAllSites=true	19	APESAPLkSKMIYAS	ESKKEDLVFIFWAPESAPLK*SK	5	533.487					25186								25183																3.337								-0.5914
583	Adhesion or extracellular matrix protein	Cfl1	cofilin 1	%112	cofilin-1	P45592	http://www.phosphosite.org/proteinAction.do?id=1483&showAllSites=true	19	APESAPLkSKMIYAS	KEDLVFIFWAPESAPLK*SK	3	773.751	27617	25969			27261	26734	27060	26644	27631	25983			27278	26770	27093	26710	84.4837	83.8622	84.5722	84.2772	84.3977	84.4485	83.9858	83.7872	4.32	3.407			4.362	4.625	3.968	4.231	0.3968	-0.3534			0.1446
584	Adhesion or extracellular matrix protein	Cfl1	cofilin 1	%112	cofilin-1	P45592	http://www.phosphosite.org/proteinAction.do?id=1483&showAllSites=true	19	APESAPLkSKMIYAS	KEDLVFIFWAPESAPLK*SK	4	580.565			28039								28099						84.5355	83.8622	84.622	84.3307	84.3977	84.3942	84.0365	83.7358			3.263								-0.1895
585	Adhesion or extracellular matrix protein	Cfl1	cofilin 1	%112	cofilin-1	P45592	http://www.phosphosite.org/proteinAction.do?id=1483&showAllSites=true	19	APESAPLkSKMIYAS	WAPESAPLK*SK	3	443.238				9959																								2.624								0.0589
586	Adhesion or extracellular matrix protein	Cfl1	cofilin 1	%114	cofilin-1	P45592	http://www.phosphosite.org/proteinAction.do?id=1483&showAllSites=true	19	ESAPLKSkMIYASSK	ESKKEDLVFIFWAPESAPLKSK*	4	666.607						24707								24777																2.749
587	Adhesion or extracellular matrix protein	Cfl1	cofilin 1	%114	cofilin-1	P45592	http://www.phosphosite.org/proteinAction.do?id=1483&showAllSites=true	19	ESAPLKSkMIYASSK	ESKKEDLVFIFWAPESAPLKSK*	5	533.487			25841			24833					25855			24798			79.1935	78.4882	79.1198	79.1782	79.0063	79.2633	78.8085	78.6717			3.04			2.587					0.1633
588	Adhesion or extracellular matrix protein	Cfl1	cofilin 1	%114	cofilin-1	P45592	http://www.phosphosite.org/proteinAction.do?id=1483&showAllSites=true	19	ESAPLKSkMIYASSK	KEDLVFIFWAPESAPLKSK*	3	773.751			28048	26735							28078	26746															4.338	4.707							-0.2452	0.7621
589	Adhesion or extracellular matrix protein	Cfl1	cofilin 1	%114	cofilin-1	P45592	http://www.phosphosite.org/proteinAction.do?id=1483&showAllSites=true	19	ESAPLKSkMIYASSK	KEDLVFIFWAPESAPLKSK*	4	580.565	27597	25965		26730	27243	26712	27055	26651	27652	25983		26767	27278	26749	27114	26689									3.417	3.511		3.561	3.244	3.962	3.526	4.153	0.18	0.5322		1.0876	0.6198
590	Adhesion or extracellular matrix protein	Cfl1	cofilin 1	%92	cofilin-1	P45592	http://www.phosphosite.org/proteinAction.do?id=1483&showAllSites=true	19	YDATYETkESKKEDL	ALYDATYETK*ESK	2	816.891			10701																								3.256								-0.7159
591	Adhesion or extracellular matrix protein	Cfl1	cofilin 1	%92	cofilin-1	P45592	http://www.phosphosite.org/proteinAction.do?id=1483&showAllSites=true	19	YDATYETkESKKEDL	YALYDATYETK*ESK	2	898.423			14017			13423					13980			13403			0	0	50.1557	49.6772	49.2655	49.5293	49.8103	49.5828			4.768			4.701					-0.885
592	Adhesion or extracellular matrix protein	Cfl1	cofilin 1	%92	cofilin-1	P45592	http://www.phosphosite.org/proteinAction.do?id=1483&showAllSites=true	19	YDATYETkESKKEDL	YALYDATYETK*ESK	3	599.284	13147	12685	14002	13302	13602	13404	13465	13206	13158	12681	14001	13300	13621	13403	13462	13183	48.9177	49.8613	50.2078	49.6772	49.2655	49.5293	49.8103	49.5828	2.213	2.821	3.453	4.337	4.067	3.481	3.254	3.571	-0.3271	-0.7742	-0.1873	-0.0559	-0.1945
593	Adhesion or extracellular matrix protein	Cfl1	cofilin 1	95	cofilin-1	P45592	http://www.phosphosite.org/proteinAction.do?id=1483&showAllSites=true	19	TYETKESkKEDLVFI	ESK*KEDLVFIFWAPESAPLK	4	612.826			28778		27955								27992				86.1708	85.6078	86.3843	85.9643	86.2462	86.0428	85.5965	85.353			2.848		2.983						0.808		0.3763
594	Adhesion or extracellular matrix protein	Cfl1	cofilin 1	%96	cofilin-1	P45592	http://www.phosphosite.org/proteinAction.do?id=1483&showAllSites=true	19	YETKESKkEDLVFIF	ESKK*EDLVFIFWAPESAPLK	4	612.826						27326	27705							27379	27739															3.018	3.078
595	Adhesion or extracellular matrix protein	Clic5	CLIC5	%196	chloride intracellular channel protein 5	Q9EPT8	http://www.phosphosite.org/proteinAction.do?id=6784374&showAllSites=true	28	LPKLHVVkIVAKKYR	LHVVK*IVAK	2	560.864	8252	7523		7870	8502				8275	7577		7929	8512												3.094	2.59		1.957	2.518				-0.3283	-0.4247		-0.4836	0.1267
596	Adhesion or extracellular matrix protein	Clic5	CLIC5	%196	chloride intracellular channel protein 5	Q9EPT8	http://www.phosphosite.org/proteinAction.do?id=6784374&showAllSites=true	28	LPKLHVVkIVAKKYR	LHVVK*IVAK	3	374.245	8240	7502	8608	7864	8492	8112			8275	7542	8607	7929	8512	8163			35.8103	35.6905	36.2543	35.6278	35.865	35.6215	36.159	35.891	3.386	2.744	2.856	2.335	3.004	2.889			-0.2989	-0.1535	-0.5764	-0.1972	-0.3667
597	Adhesion or extracellular matrix protein	Cltc	CLTC	%1441	clathrin heavy chain 1	P11442	http://www.phosphosite.org/proteinAction.do?id=1481&showAllSites=true	192	RAVNYFSkVKQLPLV	AVNYFSK*VK	3	390.549		11166	12439	11689	12124	11993	11903	11701		11206	12475	11719	12142	12006	11938	11718	44.9607	45.817	46.3608	45.4403	45.4083	45.8898	45.8057	45.7152		2.203	2.163	2.206	2.378	2.407	2.298	2.436		0.1936	-0.2612	-0.0868	-0.2604
598	Adhesion or extracellular matrix protein	Cltc	CLTC	%1443	clathrin heavy chain 1	P11442	http://www.phosphosite.org/proteinAction.do?id=1481&showAllSites=true	192	VNYFSKVkQLPLVKP	AVNYFSKVK*	3	390.549	11633								11653																2.673								-0.7144
599	Adhesion or extracellular matrix protein	Cltc	CLTC	%389	clathrin heavy chain 1	P11442	http://www.phosphosite.org/proteinAction.do?id=1481&showAllSites=true	192	KVAANAPkGILRTPD	VAANAPK*GILR	3	408.579		8692					9410			8720					9427		38.5648	38.9873	39.3407	39.0723	38.7717	39.048	39.2182	39.1595		2.115					2.017			-0.7844
600	Adhesion or extracellular matrix protein	Cltc	CLTC	%453	clathrin heavy chain 1	P11442	http://www.phosphosite.org/proteinAction.do?id=1481&showAllSites=true	192	QLLEKWLkEDKLECS	WLK*EDKLECSEELGDLVK	3	769.051	19878	18818	20683	19605	20153	19685		19526	19912	18831	20716	19633	20105	19691		19540	65.7233	65.8432	66.7073	65.9363	66.0543	65.8553	66.007	65.8112	4.857	4.08	4.493	4.479	3.924	4.266		4.232	-0.109	-1.1514	-0.7302	-0.9961	0.0455
601	Adhesion or extracellular matrix protein	Cltc	CLTC	%453	clathrin heavy chain 1	P11442	http://www.phosphosite.org/proteinAction.do?id=1481&showAllSites=true	192	QLLEKWLkEDKLECS	WLK*EDKLECSEELGDLVK	4	577.04				19616			19877								19895		65.7233	65.8432	66.7073	65.9363	66.0045	65.8553	66.007	65.867				2.822			3.367					0.5218
602	Adhesion or extracellular matrix protein	Cltc	CLTC	456	clathrin heavy chain 1	P11442	http://www.phosphosite.org/proteinAction.do?id=1481&showAllSites=true	192	EKWLKEDkLECSEEL	WLKEDK*LECSEELGDLVK	4	577.04					20120								20126																3.254								0.6281
603	Adhesion or extracellular matrix protein	Cltc	CLTC	%507	clathrin heavy chain 1	P11442	http://www.phosphosite.org/proteinAction.do?id=1481&showAllSites=true	192	KIVLYAKkVGYTPDW	K*VGYTPDWIFLLR	3	574.651		28223	30243			28786				28207	30247			28790			89.2443	89.5477	89.9402	89.7925	89.9938	89.8015	89.4668	89.3295		2.479	3.391			2.903				0.5535	-1.1017
604	Adhesion or extracellular matrix protein	Cltc	CLTC	%619	clathrin heavy chain 1	P11442	http://www.phosphosite.org/proteinAction.do?id=1481&showAllSites=true	192	HIAQLCEkAGLLQRA	AHIAQLCEK*AGLLQR	3	607.997	14069				14439			14023	14058							14004	51.1777	51.6393	51.9663	51.6545	51.3422	51.2602	51.7127	51.7062	3.824				2.597			2.634	-2.4516				-1.8797
605	Adhesion or extracellular matrix protein	Col12a1	COL12A1	365	PREDICTED: collagen, type XII, alpha 1	P70560	http://www.phosphosite.org/proteinAction.do?id=24908&showAllSites=true	338	PSAVTGYkILLTPMA	WDPSPSAVTGYK*ILLTPMAAGSR	4	633.828			32811														96.2615	96.244	96.6283	96.3083	96.3187	0	96.1393	95.9355			2.482								2.9257
606	Adhesion or extracellular matrix protein	Col16a1	Col16a1	479	collagen, type XVI, alpha 1	NP_001015033	http://www.ncbi.nlm.nih.gov/entrez/query.fcgi?db=protein&cmd=search&term=NP_001015033	159	PPGPKGAkGSSGIPG	GAK*GSSGIPGKEGPGGKPGKPGVPGTK	4	629.845								15693								15636	58.3238	55.9023	56.8772	0	56.827	56.2853	56.1342	56.0445								2.851
607	Adhesion or extracellular matrix protein	Col4a5	Col4a5	1393	PREDICTED: collagen, type IV, alpha 5	XP_343779	http://www.ncbi.nlm.nih.gov/entrez/query.fcgi?db=protein&cmd=search&term=XP_343779	161	IPGQPGLkGLPGLPG	GQSIVIKGDPGPPGIPGQPGLK*	4	557.312		25593															0	82.8482	0	0	83.2605	0	82.6688	82.527		2.582								-1.0689
608	Adhesion or extracellular matrix protein	Coro1c	coronin 1C	%471	coronin-1C	NP_001102797	http://www.phosphosite.org/proteinAction.do?id=24910&showAllSites=true	53	KLEQQLAkMAA----	ISKLEQQLAK*MAA	2	772.927	19525				19993	19514	19681	19324					20000	19523	19687		64.7555	65.3672	66.0998	65.4028	65.6947	65.4252	65.4948	65.288	2.049				2.581	2.792	2.758	2.069	-0.1813				-0.2169
609	Adhesion or extracellular matrix protein	Coro1c	coronin 1C	%471	coronin-1C	NP_001102797	http://www.phosphosite.org/proteinAction.do?id=24910&showAllSites=true	53	KLEQQLAkMAA----	ISKLEQQLAK*MAA	3	515.62		18644	20432	19366	19967	19487	19668				20468	19402	20000	19523	19687		64.7555	65.4213	66.0998	65.3482	65.6947	65.4252	65.4948	65.2353		3.713	3.334	3.993	3.613	3.613	4.095			0.1424	0.1035	0.1171	0.3825
610	Adhesion or extracellular matrix protein	Coro1c	coronin 1C	%471	coronin-1C	NP_001102797	http://www.phosphosite.org/proteinAction.do?id=24910&showAllSites=true	53	KLEQQLAkMAA----	LEQQLAK*MAA	2	608.821	13154			13159					13179								48.9712	49.4093	50.0057	49.3378	0	49.3715	49.5382	49.1965	2.38			2.155					-0.5027			-2.6973
611	Adhesion or extracellular matrix protein	Crim1	Crim1	979	cysteine rich transmembrane BMP regulator 1	NP_001162574	http://www.ncbi.nlm.nih.gov/entrez/query.fcgi?db=protein&cmd=search&term=NP_001162574	114	CWYRTPTkPSSLNNQ	TPTK*PSSLNNQLVSVDCK	3	701.356		12401	13758	13023	13341	13169	13165	12922		12430	13791	13048	13348	13172	13189	12931	48.9712	49.1885	49.6947	48.9982	48.5527	48.8315	49.092	48.9143		3.726	4.112	3.93	3.534	3.693	3.186	3.508		1.8182	1.3554	1.2345	0.0723
612	Adhesion or extracellular matrix protein	Ctnna1	CTNNA1	%799	catenin alpha-1	Q5U302	http://www.phosphosite.org/proteinAction.do?id=15423&showAllSites=true	100	LNICSKVkAEVQNLG	VK*AEVQNLGGELVVSGVDSAMSLIQAAK	3	976.522				35829								35833					0	108.413	108.676	108.75	108.766	0	0	0				3.95								-0.5991
613	Adhesion or extracellular matrix protein	Ctnnal1; Tnni1	Ctnnal1; Tnni1	549; 143	alpha-catulin	NP_001100119; NP_058880	http://www.ncbi.nlm.nih.gov/entrez/query.fcgi?db=protein&cmd=search&term=NP_001100119	82; 22	MKNNANLkSVKSDKP; MDLRANLkSVKKEDT	ANLK*SVK	2	437.261	3807	3612	4323		4138	3852	3940	3763		3625	4344			3887			23.3877	24.5213	24.8308	23.8945	24.2502	24.0558	24.225	24.2323	2.495	2.511	2.511		2.502	2.438	2.665	2.458	0.1315	-0.1376	0.3478		0.0387
614	Adhesion or extracellular matrix protein	Ctnnb1	CTNNB1	%133	catenin beta-1	Q9WU82	http://www.phosphosite.org/proteinAction.do?id=3307&showAllSites=true	85	AEPSQMLkHAVVNLI	LAEPSQMLK*HAVVNLINYQDDAELATR	4	789.155			31687	30138		30184					31696	30172		30176			0	93.0235	93.5602	93.2167	93.5278	93.5035	93.0807	92.9682			3.539	4.71		3.305					0.6131	0.733
615	Adhesion or extracellular matrix protein	Ctnnb1	CTNNB1	%133	catenin beta-1	Q9WU82	http://www.phosphosite.org/proteinAction.do?id=3307&showAllSites=true	85	AEPSQMLkHAVVNLI	LAEPSQMLK*HAVVNLINYQDDAELATR	4	789.155						30206								30176			0	93.0235	93.5602	93.2167	93.5278	93.5035	93.0807	92.9682						3.016
616	Adhesion or extracellular matrix protein	Dag1	DAG1	%791	PREDICTED: dystroglycan 1 (dystrophin-associated glycoprotein 1)	Q91XP7	http://www.phosphosite.org/proteinAction.do?id=24917&showAllSites=true	97	EDQATFIkKGVPIIF	LTLEDQATFIK*K	3	507.615						15692	15651	15430						15710	15689	15470														2.961	3	3.008
617	Adhesion or extracellular matrix protein	Dag1	DAG1	%792	PREDICTED: dystroglycan 1 (dystrophin-associated glycoprotein 1)	Q91XP7	http://www.phosphosite.org/proteinAction.do?id=24917&showAllSites=true	97	DQATFIKkGVPIIFA	LTLEDQATFIKK*	3	507.615	15627	14902	16328	15618	16013				15680	14899	16369	15617	16055				55.2903	55.7342	56.063	55.7143	55.5803	55.623	55.437	55.5053	2.919	2.55	3.46	2.634	3.212				-1.0704	0.438	-0.8087	0.9608	-0.0183
618	Adhesion or extracellular matrix protein	Dctn2	dynactin 2	65	dynactin subunit 2	Q6AYH5	http://www.phosphosite.org/proteinAction.do?id=11959885&showAllSites=true	44	KDKRVGTkGLDFSDR	VGTK*GLDFSDR	3	436.89		10488		11015	11321												42.8542	43.846	44.2738	43.6102	43.1923	44.047	43.798	43.7568		2.151		2.034	2.255					-0.1023		-0.2329	0.02
619	Adhesion or extracellular matrix protein	Des; Vim	desmin; vimentin	%108; %104	desmin	P48675; P31000	http://www.phosphosite.org/proteinAction.do?id=13784&showAllSites=true	53; 54	LATRTNEkVELQELN; KNTRTNEkVELQELN	TNEK*VELQELNDR	2	851.424	12357		13105						12363		13108						46.8403	47.5737	47.9393	47.2252	0	0	0	0	4.58		4.996						0.8457		0.4274
620	Adhesion or extracellular matrix protein	Des; Vim	desmin; vimentin	%108; %104	desmin	P48675; P31000	http://www.phosphosite.org/proteinAction.do?id=13784&showAllSites=true	53; 54	LATRTNEkVELQELN; KNTRTNEkVELQELN	TNEK*VELQELNDR	3	567.952	12294	11794	13094	12351	12739	12606	12590	12313	12342	11833	13108	12393	12757	12640	12603	12311	46.7863	47.5317	47.9393	47.2252	47.0192	47.5683	47.5592	47.2598	4.073	4.332	4.423	4.613	4.682	4.737	4.18	4.22	0.063	-0.6168	-0.8524	0.0507	-0.4135
621	Adhesion or extracellular matrix protein	Des	desmin	%192	desmin	P48675	http://www.phosphosite.org/proteinAction.do?id=13784&showAllSites=true	53	DLQRLKAkLQEEIQL	AK*LQEEIQLR	2	671.378	12719		13375	12606	13010	12851	12817	12555	12720		13384	12637	13017	12857	12841	12570	47.7857	0	48.659	47.8947	47.696	48.1315	48.1918	47.9577	2.656		3.283	2.889	3.394	3.234	2.939	3.16	-0.6749		0.2679	0.0614	-0.2397
622	Adhesion or extracellular matrix protein	Des	desmin	%192	desmin	P48675	http://www.phosphosite.org/proteinAction.do?id=13784&showAllSites=true	53	DLQRLKAkLQEEIQL	AK*LQEEIQLR	3	447.921	12701	12043	13385	12592	12982	12824	12823	12546	12720	12084	13405	12661	13017	12857	12841	12570	47.7857	48.2475	48.7082	47.9622	47.696	48.1315	48.1918	47.9577	4.19	3.971	4.051	3.747	3.603	3.708	4.189	3.514	0.8105	1.0877	0.964	0.9245	1.0087
623	Adhesion or extracellular matrix protein	Des	desmin	%192	desmin	P48675	http://www.phosphosite.org/proteinAction.do?id=13784&showAllSites=true	53	DLQRLKAkLQEEIQL	AK*LQEEIQLR	3	447.921			13357								13405						47.7857	48.2475	48.7082	47.9622	47.696	48.1315	48.1918	47.9577			3.677								0.964
624	Adhesion or extracellular matrix protein	Des	desmin	%192	desmin	P48675	http://www.phosphosite.org/proteinAction.do?id=13784&showAllSites=true	53	DLQRLKAkLQEEIQL	AK*LQEEIQLREEAENNLAAFR	3	862.78	22298			22145		22291			22301			22109		22260			71.5673	0	72.5523	72.323	0	72.6398	0	0	4.092			3.37		3.244			-1.1159			0.5127
625	Adhesion or extracellular matrix protein	Des	desmin	%192	desmin	P48675	http://www.phosphosite.org/proteinAction.do?id=13784&showAllSites=true	53	DLQRLKAkLQEEIQL	AK*LQEEIQLREEAENNLAAFR	4	647.337	22283								22322								71.6192	0	72.7983	72.3777	72.1217	76.0292	0	0	2.695								0.1148
626	Adhesion or extracellular matrix protein	Des	desmin	%192	desmin	P48675	http://www.phosphosite.org/proteinAction.do?id=13784&showAllSites=true	53	DLQRLKAkLQEEIQL	LKAK*LQEEIQLR	3	528.314			13422	12667	13036	12873					13416	12661	13038	12857													3.147	3.025	3.192	3.287					-0.8564	0.9258	-0.7989
627	Adhesion or extracellular matrix protein	Des	desmin	239	desmin	P48675	http://www.phosphosite.org/proteinAction.do?id=13784&showAllSites=true	53	NEEIAFLkKVHEEEI	IESLNEEIAFLK*K	3	549.97				22091								22088					72.2847	71.951	72.6013	72.2643	72.0672	72.968	72.1728	72.152				2.957								-0.6344
628	Adhesion or extracellular matrix protein	Des	desmin	239	desmin	P48675	http://www.phosphosite.org/proteinAction.do?id=13784&showAllSites=true	53	NEEIAFLkKVHEEEI	RIESLNEEIAFLK*K	3	602.004						19882								19900																3.354
629	Adhesion or extracellular matrix protein	Des	desmin	239	desmin	P48675	http://www.phosphosite.org/proteinAction.do?id=13784&showAllSites=true	53	NEEIAFLkKVHEEEI	RIESLNEEIAFLK*K	4	451.755			20965								20947						66.0345	0	67.2962	66.3713	66.5395	66.4132	66.5442	66.4302			3.6								0.1783
630	Adhesion or extracellular matrix protein	Des	desmin	%240	desmin	P48675	http://www.phosphosite.org/proteinAction.do?id=13784&showAllSites=true	53	EEIAFLKkVHEEEIR	IESLNEEIAFLKK*	3	549.97						22231								22239																2.996
631	Adhesion or extracellular matrix protein	Des	desmin	%240	desmin	P48675	http://www.phosphosite.org/proteinAction.do?id=13784&showAllSites=true	53	EEIAFLKkVHEEEIR	K*VHEEEIR	2	577.302	3699	3454	4143	3568	3960	3665	3800	3625	3682	3457	4142	3570	3972	3663	3794	3637	23.0403	24.0675	24.2542	23.4388	23.7667	23.4473	23.79	23.8295	2.252	2.908	3.171	3.102	2.991	3.009	2.873	2.827	-0.1826	-0.3751	-0.2199	-0.2693	-0.2927
632	Adhesion or extracellular matrix protein	Des	desmin	%240	desmin	P48675	http://www.phosphosite.org/proteinAction.do?id=13784&showAllSites=true	53	EEIAFLKkVHEEEIR	K*VHEEEIRELQAQLQEQQVQVEMDMSKPDLTAALR	4	1059.29	27598		28093	26744	27282	26703	27062				28078	26704			27051		84.33	83.8622	84.5722	84.2772	84.3977	84.2848	83.886	0	4.581		6.599	5.989	5.556	6.546	5.303		0.7465		-0.8921	0.3105	-0.8253
633	Adhesion or extracellular matrix protein	Des	desmin	%240	desmin	P48675	http://www.phosphosite.org/proteinAction.do?id=13784&showAllSites=true	53	EEIAFLKkVHEEEIR	K*VHEEEIRELQAQLQEQQVQVEMDMSKPDLTAALR	4	1059.29					27307												84.33	83.8622	84.5722	84.2772	84.3977	84.2848	83.886	0					4.883								-0.8253
634	Adhesion or extracellular matrix protein	Des	desmin	%240	desmin	P48675	http://www.phosphosite.org/proteinAction.do?id=13784&showAllSites=true	53	EEIAFLKkVHEEEIR	K*VHEEEIRELQAQLQEQQVQVEMDMSKPDLTAALR	5	847.63	27519	25985	28101	26685	27279	26668	27013	26586	27547	25941	28078	26746	27278	26707	27072	26584	84.38	83.7485	84.5722	84.2772	84.3977	84.2848	83.886	83.469	5.231	6.265	4.324	5.425	5.077	5.822	5.418	5.979	0.2727	-0.3451	1.2892	0.6561	-0.1184
635	Adhesion or extracellular matrix protein	Des	desmin	%240	desmin	P48675	http://www.phosphosite.org/proteinAction.do?id=13784&showAllSites=true	53	EEIAFLKkVHEEEIR	K*VHEEEIRELQAQLQEQQVQVEMDMSKPDLTAALR	5	847.63	27570	25933	28008	26819		26654	27000	26554	27547	25941	28078	26746		26707	27072	26584	84.38	83.7485	84.5722	84.2772	84.3977	84.2848	83.886	83.469	5.079	5.885	4.199	4.578		5.656	4.104	4.687	0.2727	-0.3451	1.2892	0.6561
636	Adhesion or extracellular matrix protein	Des	desmin	%240	desmin	P48675	http://www.phosphosite.org/proteinAction.do?id=13784&showAllSites=true	53	EEIAFLKkVHEEEIR	RIESLNEEIAFLKK*	3	602.004	19985		20930	19805					19996		20947	19822					65.9268	66.377	67.2962	66.4272	66.5395	66.4132	66.4903	66.3753	3.224		3.481	3.895					-0.5629		-0.3938	1.7293
637	Adhesion or extracellular matrix protein	Des	desmin	%240	desmin	P48675	http://www.phosphosite.org/proteinAction.do?id=13784&showAllSites=true	53	EEIAFLKkVHEEEIR	RIESLNEEIAFLKK*	4	451.755				19813																								2.998								-0.0013
638	Adhesion or extracellular matrix protein	Des	desmin	%240	desmin	P48675	http://www.phosphosite.org/proteinAction.do?id=13784&showAllSites=true	53	EEIAFLKkVHEEEIR	RIESLNEEIAFLKK*VHEEEIR	4	674.865			22997	21981	22381	22170						21983	22390	22155			71.6192	71.686	72.2998	72.1038	71.7882	72.3647	71.8542	71.8925			4.316	3.271	4.075	3.471					-2.0369	-1.5589	0.9922
639	Adhesion or extracellular matrix protein	Des	desmin	%240	desmin	P48675	http://www.phosphosite.org/proteinAction.do?id=13784&showAllSites=true	53	EEIAFLKkVHEEEIR	RIESLNEEIAFLKK*VHEEEIR	4	674.865			23035														71.6192	71.686	72.2998	72.1038	71.7882	72.3647	71.8542	71.8925			4.175								-1.8708
640	Adhesion or extracellular matrix protein	Des	desmin	266	desmin	P48675	http://www.phosphosite.org/proteinAction.do?id=13784&showAllSites=true	53	QVEMDMSkPDLTAAL	ELQAQLQEQQVQVEMDMSK*PDLTAALR	3	1071.87	26493	24903	26931	25692	26207	25768	26041	25695	26518	24933	26968	25763	26191	25764	26044	25702	81.7763	81.207	81.8315	81.7108	81.6015	81.7887	81.3427	81.1728	6.066	6.083	5.775	5.771	5.328	5.791	5.803	5.389	1.6209	1.6405	0.5119	-0.2692	0.5592
641	Adhesion or extracellular matrix protein	Des	desmin	266	desmin	P48675	http://www.phosphosite.org/proteinAction.do?id=13784&showAllSites=true	53	QVEMDMSkPDLTAAL	ELQAQLQEQQVQVEMDMSK*PDLTAALR	3	1071.87		24918					26075			24933					26044		81.7763	81.207	81.8315	81.7108	81.6015	81.7887	81.3427	81.1728		5.538					4.774			1.6405
642	Adhesion or extracellular matrix protein	Des	desmin	266	desmin	P48675	http://www.phosphosite.org/proteinAction.do?id=13784&showAllSites=true	53	QVEMDMSkPDLTAAL	ELQAQLQEQQVQVEMDMSK*PDLTAALR	4	804.152		24927			26242	25771											81.7255	81.1533	81.8315	81.5428	81.7607	81.6775	81.2903	81.2238		3.266			2.736	3.427				-1.0266			0.9693
643	Adhesion or extracellular matrix protein	Des	desmin	%286	desmin	P48675	http://www.phosphosite.org/proteinAction.do?id=13784&showAllSites=true	53	QYETIAAkNISEAEE	AQYETIAAK*NISEAEEWYK	3	786.713	23818	22803		23625					23876	22751		23579					75.3608	75.746	75.9973	76.0772	76.1057	76.142	75.9813	75.968	3.634	3.477		3.324					-0.5072	0.4826		0.5483
644	Adhesion or extracellular matrix protein	Des	desmin	%296	desmin	P48675	http://www.phosphosite.org/proteinAction.do?id=13784&showAllSites=true	53	SEAEEWYkSKVSDLT	NISEAEEWYK*SK	2	799.378	14178	13820	15184	14573	14877	14572	14681	14431	14201	13846	15198	14606	14907	14575	14691	14441	51.538	52.9382	53.1503	53.0675	52.6107	52.5877	52.9372	52.8332	4.333	3.971	4.144	4.351	4.578	4.446	4.106	4.47	-1.105	-0.6211	-0.6362	-0.2838	-0.3652
645	Adhesion or extracellular matrix protein	Des	desmin	%296	desmin	P48675	http://www.phosphosite.org/proteinAction.do?id=13784&showAllSites=true	53	SEAEEWYkSKVSDLT	NISEAEEWYK*SK	3	533.255	14162	13806	15160	14565	14851	14558	14665			13846	15219	14606	14907	14596	14691		51.538	52.9382	53.2052	53.0675	52.6107	52.6417	52.9372	52.8332	2.219	2.518	2.719	3.103	2.61	2.514	2.82		0.4266	0.0792	0.0579	0.0667	-0.0003
646	Adhesion or extracellular matrix protein	Des	desmin	%296	desmin	P48675	http://www.phosphosite.org/proteinAction.do?id=13784&showAllSites=true	53	SEAEEWYkSKVSDLT	NISEAEEWYK*SKVSDLTQAANKNNDALR	4	827.909			24460					23452									75.3107	75.5268	75.7418	75.745	75.9358	75.974	75.7208	75.7078			2.268					3.101			0.4907
647	Adhesion or extracellular matrix protein	Des	desmin	298	desmin	P48675	http://www.phosphosite.org/proteinAction.do?id=13784&showAllSites=true	53	AEEWYKSkVSDLTQA	NISEAEEWYKSK*	3	533.255								14390								14441																2.498
648	Adhesion or extracellular matrix protein	Des	desmin	298	desmin	P48675	http://www.phosphosite.org/proteinAction.do?id=13784&showAllSites=true	53	AEEWYKSkVSDLTQA	SK*VSDLTQAANK	2	688.362		8567	9514							8558	9521						37.431	38.5245	38.6567	38.7892	38.3975	38.5442	38.7867	38.7622		3.661	3.937							0.1415	0.5529
649	Adhesion or extracellular matrix protein	Des	desmin	298	desmin	P48675	http://www.phosphosite.org/proteinAction.do?id=13784&showAllSites=true	53	AEEWYKSkVSDLTQA	SK*VSDLTQAANKNNDALR	3	687.022	11868	11329	12656	11881	12315	12155	12119	11865	10909	10475	11692	10995	11247	11313	11128	10944									3.666	3.7	4.958	4.983	4.568	4.093	4.992	3.861	-1.0947	-0.07	-0.3245	0.0607	0.2248
650	Adhesion or extracellular matrix protein	Des	desmin	298	desmin	P48675	http://www.phosphosite.org/proteinAction.do?id=13784&showAllSites=true	53	AEEWYKSkVSDLTQA	SK*VSDLTQAANKNNDALR	3	687.022				11863								10995																2.958								0.0607
651	Adhesion or extracellular matrix protein	Des	desmin	%308	desmin	P48675	http://www.phosphosite.org/proteinAction.do?id=13784&showAllSites=true	53	DLTQAANkNNDALRQ	SKVSDLTQAANK*NNDALR	3	687.022	10868	10446	11676	10976	11219		11092	10928	10909	10475	11692	10995	11247		11128	10944	42.9517	43.846	44.3787	43.556	43.0275	44.1027	43.6882	43.7037	4.835	5.25	4.471	5.077	4.861		4.016	4.032	-0.6091	-0.1681	-0.2735	-0.6183	-1.2336
652	Adhesion or extracellular matrix protein	Des	desmin	%308	desmin	P48675	http://www.phosphosite.org/proteinAction.do?id=13784&showAllSites=true	53	DLTQAANkNNDALRQ	SKVSDLTQAANK*NNDALR	3	687.022		10431								10475							42.9517	43.846	44.3787	43.556	43.0275	44.1027	43.6882	43.7037		4.024								-1.4007
653	Adhesion or extracellular matrix protein	Des	desmin	%308	desmin	P48675	http://www.phosphosite.org/proteinAction.do?id=13784&showAllSites=true	53	DLTQAANkNNDALRQ	SKVSDLTQAANK*NNDALR	4	515.519	10897			10998			11095	10934	10894			10995			11128	10944	42.9092	43.846	44.3787	43.556	43.0275	44.1027	43.6882	43.7037	3.651			4.265			3.242	3.875	-0.4969			-0.711
654	Adhesion or extracellular matrix protein	Des	desmin	%308	desmin	P48675	http://www.phosphosite.org/proteinAction.do?id=13784&showAllSites=true	53	DLTQAANkNNDALRQ	VSDLTQAANK*NNDALR	2	922.466	9696								9683								39.6837	40.4215	40.7128	40.5033	40.343	40.6722	40.596	40.6127	4.377								-0.3968
655	Adhesion or extracellular matrix protein	Des	desmin	%308	desmin	P48675	http://www.phosphosite.org/proteinAction.do?id=13784&showAllSites=true	53	DLTQAANkNNDALRQ	VSDLTQAANK*NNDALR	3	615.313	9633	9194	10233	9754	10133	9987	9926	9715	9683	9255	10290	9792	10186	10022	9945	9753	39.6837	40.478	40.7128	40.4495	40.343	40.6722	40.596	40.5665	4.777	4.122	4.337	4.412	4.227	4.12	4.044	3.533	0.0148	-0.2748	-0.1088	-0.3084	-0.162
656	Adhesion or extracellular matrix protein	Des	desmin	%317	desmin	P48675	http://www.phosphosite.org/proteinAction.do?id=13784&showAllSites=true	53	NDALRQAkQEMMEYR	QAK*QEMMEYR	2	714.324	8280	8147	9017	8701	9014	8831	8876	8635	8296	8177	9043	8753	9040	8855	8902	8664	35.8683	37.4688	37.3857	37.691	37.2472	37.4815	37.7888	37.6127	2.325	1.974	2.381	2.084	2.144	2.172	2.12	2.002	-1.5301	-0.4899	0.1097	-0.1383	-0.1691
657	Adhesion or extracellular matrix protein	Des	desmin	%317	desmin	P48675	http://www.phosphosite.org/proteinAction.do?id=13784&showAllSites=true	53	NDALRQAkQEMMEYR	QAK*QEMMEYR	3	476.552	8276		9003	8694	9021	8821	8882	8623	8296				9040	8855	8902	8664	35.8683	37.5257	37.3857	37.6337	37.2472	37.4815	37.7888	37.6127	2.528		2.329	2.045	2.85	2.638	2.049	2.343	-0.092		0.2589	0.0859	-0.2321
658	Adhesion or extracellular matrix protein	Des	desmin	%317	desmin	P48675	http://www.phosphosite.org/proteinAction.do?id=13784&showAllSites=true	53	NDALRQAkQEMMEYR	QAK*QEMM#EYR	3	481.883	5663		6573		5963				5652		6563						28.5877	30.4672	30.975	30.0163	30.273	28.634	30.7902	30.4998	2.579		2.512		1.825				1.2559		1.8377		0.1704
659	Adhesion or extracellular matrix protein	Des	desmin	%338	desmin	P48675	http://www.phosphosite.org/proteinAction.do?id=13784&showAllSites=true	53	TCEIDALkGTNDSLM	HQIQSYTCEIDALK*GTNDSLMR	3	898.759	19851	18857	20726	19644	20149	19703	19926	19592	19870	18873	20800	19675	20147	19753	19958	19645	65.6207	65.9518	66.9217	66.0398	66.0543	66.0212	66.1618	66.0868	6.087	6.131	5.817	5.981	5.894	5.224	6.241	5.912	0.5012	-0.6772	-0.5885	0.0139	-0.0626
660	Adhesion or extracellular matrix protein	Des	desmin	%338	desmin	P48675	http://www.phosphosite.org/proteinAction.do?id=13784&showAllSites=true	53	TCEIDALkGTNDSLM	HQIQSYTCEIDALK*GTNDSLMR	4	674.321	19831	18875	20738	19658	20134	19733	19941	19604	19870	18873	20779	19675	20168	19753	19958	19624	65.6207	65.9518	66.8663	66.0398	66.1077	66.0212	66.1618	66.0285	4.892	4.723	5.262	4.391	4.077	4.454	5.2	4.332	0.2206	-0.001	-0.3391	0.0859	-0.3302
661	Adhesion or extracellular matrix protein	Des	desmin	%338	desmin	P48675	http://www.phosphosite.org/proteinAction.do?id=13784&showAllSites=true	53	TCEIDALkGTNDSLM	HQIQSYTCEIDALK*GTNDSLM#R	3	904.09							18113																								3.284
662	Adhesion or extracellular matrix protein	Des	desmin	%338	desmin	P48675	http://www.phosphosite.org/proteinAction.do?id=13784&showAllSites=true	53	TCEIDALkGTNDSLM	HQIQSYTCEIDALK*GTNDSLM#R	3	904.09							18089																								2.789
663	Adhesion or extracellular matrix protein	Des	desmin	%338	desmin	P48675	http://www.phosphosite.org/proteinAction.do?id=13784&showAllSites=true	53	TCEIDALkGTNDSLM	HQIQSYTCEIDALK*GTNDSLM#R	4	678.319	18044				18559	18018							18572	18033			61.1582	61.6095	62.29	61.0188	62.1955	61.6405	61.512	61.1135	3.359				2.883	3.283			-0.12				1.4138
664	Adhesion or extracellular matrix protein	Des; Krt7; Krt8; Prph; Vim	desmin; K7; K8; peripherin; vimentin	%406; %388; %393; %395; %402	desmin	P48675; Q6IG12; Q10758; P21807; P31000	http://www.phosphosite.org/proteinAction.do?id=13784&showAllSites=true	53; 51; 54; 54; 54	VEIATYRkLLEGEES; IEIATYRkLLEGEES; IEIATYRkLLEGEES; IEIATYRkLLEGEES; IEIATYRkLLEGEES	K*LLEGEESR	2	587.807	5653	5510	6442	5799	6206	5866	6115	5902	5673	5538	6460	5815	6239	5904	6139	5936	28.6452	30.0627	30.707	29.6453	29.8385	29.4607	30.3433	30.2252	3.07	3.374	3.431	3.375	3.113	3.169	3.308	3.225	-0.1464	-0.3235	-0.0511	-0.3823	-0.1056
665	Adhesion or extracellular matrix protein	Des; Krt7; Krt8; Prph; Vim	desmin; K7; K8; peripherin; vimentin	%406; %388; %393; %395; %402	desmin	P48675; Q6IG12; Q10758; P21807; P31000	http://www.phosphosite.org/proteinAction.do?id=13784&showAllSites=true	53; 51; 54; 54; 54	VEIATYRkLLEGEES; IEIATYRkLLEGEES; IEIATYRkLLEGEES; IEIATYRkLLEGEES; IEIATYRkLLEGEES	K*LLEGEESR	3	392.207	5675	5528	6482	5839	6241	5884			5673	5538	6481	5815	6239	5904			28.6452	30.0627	30.761	29.6453	29.8385	29.4607	30.3433	30.2252	3.837	3.57	3.241	3.761	3.377	3.513			-0.1354	0.0758	0.1004	0.0255	0.0213
666	Adhesion or extracellular matrix protein	Des	desmin	%43	desmin	P48675	http://www.phosphosite.org/proteinAction.do?id=13784&showAllSites=true	53	PRAGFGTkGSSSSVT	AGFGTK*GSSSSVTS	2	693.828	7030								7020								32.36	33.9395	0	33.3778	33.6817	33.4187	34.2887	0	3.127								0.2608
667	Adhesion or extracellular matrix protein	Des	desmin	%43	desmin	P48675	http://www.phosphosite.org/proteinAction.do?id=13784&showAllSites=true	53	PRAGFGTkGSSSSVT	AGFGTK*GSSSSVTSR	2	771.879	5991	5919	6848	6133	6632	6268	6557	6295	6002	5893	6843	6130	6662	6285	6569	6312	29.5258	31.0297	31.6855	30.4295	30.938	30.4457	31.4948	31.2112	4.755	4.228	4.287	4.459	4.52	5.061	4.539	4.74	-0.701	-0.2531	-0.3542	-0.1481	-0.4974
668	Adhesion or extracellular matrix protein	Des	desmin	%43	desmin	P48675	http://www.phosphosite.org/proteinAction.do?id=13784&showAllSites=true	53	PRAGFGTkGSSSSVT	AGFGTK*GSSSSVTSR	3	514.922	5969	5855	6805	6108	6622	6266	6532	6271	6023	5893	6843	6130	6662	6285	6569	6312	29.5815	31.0297	31.6855	30.4295	30.938	30.4457	31.4948	31.2112	4.324	4.198	4.768	4.33	4.277	4.26	3.727	4.256	-0.2589	-0.0612	-0.1299	-0.1617	0.0762
669	Adhesion or extracellular matrix protein	Des	desmin	442, 443	desmin	P48675	http://www.phosphosite.org/proteinAction.do?id=13784&showAllSites=true	53	RGSEVHTkKTVMIKT, GSEVHTKkTVMIKTI	GSEVHTK*K*TVMIK	3	562.638			5913								5919						27.3627	28.3628	29.3003	27.9757	28.0448	27.7307	28.6285	28.4868			3.141								-1.4969
670	Adhesion or extracellular matrix protein	Des	desmin	443, %448	desmin	P48675	http://www.phosphosite.org/proteinAction.do?id=13784&showAllSites=true	53	GSEVHTKkTVMIKTI, TKKTVMIkTIETRDG	K*TVMIK*TIETR	3	516.624	9670	9145	10193	9685	10113	9926		9665	9683	9154	10205	9710	10105	9940		9690	39.6837	40.1932	40.487	40.2285	40.115	40.448	40.3752	40.396	2.954	3.483	3.255	2.748	2.566	3.084		2.908	-0.0253	-0.4646	-0.1209	0.5795	0.1976
671	Adhesion or extracellular matrix protein	Des	desmin	%448	desmin	P48675	http://www.phosphosite.org/proteinAction.do?id=13784&showAllSites=true	53	TKKTVMIkTIETRDG	KTVMIK*TIETR	2	717.411	9120	8574	9649					9140	9107	8558	9613					9102	38.1772	38.5245	38.91	38.7388	38.5062	38.655	38.9017	38.8162	3.328	2.227	3.103					2.573	0.6663	0.1795	0.077
672	Adhesion or extracellular matrix protein	Des	desmin	%448	desmin	P48675	http://www.phosphosite.org/proteinAction.do?id=13784&showAllSites=true	53	TKKTVMIkTIETRDG	KTVMIK*TIETR	3	478.61	9073	8539	9562	9105	9456	9247	9271	9062	9107	8558	9613	9144	9508	9286	9312	9102	38.1207	38.5245	38.91	38.7388	38.5062	38.655	38.9017	38.8162	3.04	3.554	3.348	3.441	2.461	3.084	3.18	3.079	-0.0102	-0.1888	0.1544	-0.1469	-0.043
673	Adhesion or extracellular matrix protein	Des	desmin	%448	desmin	P48675	http://www.phosphosite.org/proteinAction.do?id=13784&showAllSites=true	53	TKKTVMIkTIETRDG	TVMIK*	2	353.202		6115								6154							30.5973	31.7692	32.3815	31.1953	31.501	31.1472	31.9738	31.767		1.956								0.5379
674	Adhesion or extracellular matrix protein	Des	desmin	%448	desmin	P48675	http://www.phosphosite.org/proteinAction.do?id=13784&showAllSites=true	53	TKKTVMIkTIETRDG	TVMIK*TIETR	2	653.363	11599	10916	12235	11438	11841	11737		11431	11632	10935	12234	11457	11855	11754		11447	44.9015	45.0887	45.7587	44.7637	44.6527	45.2475	45.0565	45.021	3.196	3.075	2.939	2.909	2.665	2.856		2.909	-0.1881	-0.4968	-1.0482	-0.6622	-2.0277
675	Adhesion or extracellular matrix protein	Des	desmin	%448	desmin	P48675	http://www.phosphosite.org/proteinAction.do?id=13784&showAllSites=true	53	TKKTVMIkTIETRDG	TVMIK*TIETR	3	435.911	11575	10878	12179	11420	11802	11715	11590	11406	11632	10935	12234	11457	11855	11754	11629	11447	44.9015	45.0887	45.7587	44.7637	44.6527	45.2475	45.0032	45.021	2.106	2.193	2.361	2.678	2.488	2.51	2.433	2.361	-0.1184	-0.4707	-0.3375	-0.1177	-0.7541
676	Adhesion or extracellular matrix protein	Des	desmin	%448	desmin	P48675	http://www.phosphosite.org/proteinAction.do?id=13784&showAllSites=true	53	TKKTVMIkTIETRDG	TVM#IK*TIETR	2	661.361					10202																								2.042								-0.6683
677	Adhesion or extracellular matrix protein	Dmd	dystrophin	%152	dystrophin isoform Dp71ab	Q7TPH3	http://www.phosphosite.org/proteinAction.do?id=15427&showAllSites=true	71	DKYRYLFkQVASSTG	YLFK*QVASSTGFCDQR	3	674.323	18302	17348	19069	17952	18747	18208	18265	17871	18297	17362	19103	17957	18782	18243	18280	17907	61.825	62.148	62.8103	61.6313	62.6992	62.2008	61.9937	61.6562	3.251	3.465	3.519	3.107	4.314	3.475	3.926	4.287	-1.7155	-0.5601	0.9931	0.2024	-0.0589
678	Adhesion or extracellular matrix protein	Dmd	dystrophin	%482	dystrophin isoform Dp71ab	Q7TPH3	http://www.phosphosite.org/proteinAction.do?id=15427&showAllSites=true	71	AELIAEAkLLRQHKG	DAELIAEAK*LLR	3	485.944			22030	20907	21445	21005	21174				22035	20893	21407		21176		0	68.911	69.9383	69.1713	69.2712	69.2582	69.2403	69.208			2.957	2.835	3.109	2.599	3.375				-2.1151	-2.6192	-1.7084
679	Adhesion or extracellular matrix protein	Dnah11; Scp2	DNAH11; SCP2	%3878; %132	PREDICTED: dynein, axonemal, heavy chain 11	XP_001061747; P11915	http://www.phosphosite.org/proteinAction.do?id=4086805&showAllSites=true	516; 59	VEEKLGTkYVERTRL; EKGSLGTkYSDRSNP	LGTK*Y	2	348.19							4940	4751																							1.693	1.809
680	Adhesion or extracellular matrix protein	Dnah3; Dnahc3l	DNAH3; DNAHC3L	2351, 2357; 2338, 2344	PREDICTED: dynein, axonemal, heavy chain 3	XP_001079121; XP_001065872	http://www.phosphosite.org/proteinAction.do?id=6787205&showAllSites=true	468; 466	LFFGDFLkPESDQKI, LKPESDQkIYDEIID; LFFGDFLkPESDQKI, LKPESDQkIYDEIID	SLFFGDFLK*PESDQK*IYDEIIDLR	4	779.895							19053										63.5767	63.9655	64.6368	63.862	64.3932	63.9173	64.0385	63.6512							3.001
681	Adhesion or extracellular matrix protein	Dnah3; Dnahc3l	DNAH3; DNAHC3L	989; 976	PREDICTED: dynein, axonemal, heavy chain 3	XP_001079121; XP_001065872	http://www.phosphosite.org/proteinAction.do?id=6787205&showAllSites=true	468; 466	SKEYSLEkNLEKMKS; SKEYSLEkNLEKMKS	LEPIGAAASKEYSLEK*NLEKM#K	3	860.451								24460									0	0	77.8417	0	78.479	78.206	78.2338	78.1442								2.405
682	Adhesion or extracellular matrix protein	Dstn	Destrin	%112	destrin	Q7M0E3	http://www.phosphosite.org/proteinAction.do?id=5532&showAllSites=true	19	APEQAPLkSKMIYAS	KEELMFFLWAPEQAPLK*SK	4	602.319	28357																86.1708	85.8115	86.642	86.1745	86.522	86.2125	85.8637	85.6308	2.718								-1.9759
683	Adhesion or extracellular matrix protein	Dync1h1	DNCH1	%3579	cytoplasmic dynein 1 heavy chain 1	Q6LCG3	http://www.phosphosite.org/proteinAction.do?id=24927&showAllSites=true	532	TENAIMLkRFNRYPL	WQASSLPADDLCTENAIMLK*R	3	845.077	22253				22157				22238				22138				71.4123	0	0	0	71.1187	71.7537	71.3845	71.3047	2.219				3.458				-0.5526				1.3967
684	Adhesion or extracellular matrix protein	Dync1h1	DNCH1	%3755	cytoplasmic dynein 1 heavy chain 1	Q6LCG3	http://www.phosphosite.org/proteinAction.do?id=24927&showAllSites=true	532	LQALNEVkGRILDDD	SLLQALNEVK*GR	3	481.276			20966	19817	20389	19912	20081	19740			20968	19822	20399	19921	20105	19792	66.2495	66.4268	67.348	66.4272	66.6948	66.4643	66.5442	66.3753			2.553	2.713	2.963	3.256	2.815	2.532			0.576	1.5366	0.9589
685	Adhesion or extracellular matrix protein	EPPK1; Plec	EPPK1; plectin 1	1734; %2991, %3650		XP_001059215; P30427	http://www.phosphosite.org/proteinAction.do?id=24943&showAllSites=true	370; 534	ADPSDDTkGFFDPNT; ADPSDDTkGFFDPNT, ADPSDDTkGFFDPNT	VLADPSDDTK*GFFDPNTHENLTYLQLLER	4	866.426				27457								27439					0	0	86.4862	86.069	86.4112	86.156	0	85.517				3.704								0.8492
686	Adhesion or extracellular matrix protein	Epn1	epsin 1	%107	epsin-1	O88339	http://www.phosphosite.org/proteinAction.do?id=6784752&showAllSites=true	60	MYAVQTLkDFQYVDR	ENMYAVQTLK*DFQYVDRDGKDQGVNVR	4	826.402			22206	21047				21041				21061					69.2377	69.1755	70.3967	68.5152	69.4275	68.7063	68.6037	69.6805			3.28	2.483				2.801			-1.0151	-0.2257
687	Adhesion or extracellular matrix protein	Epn1	epsin 1	%107	epsin-1	O88339	http://www.phosphosite.org/proteinAction.do?id=6784752&showAllSites=true	60	MYAVQTLkDFQYVDR	VSQQCKENMYAVQTLK*DFQYVDRDGKDQGVNVR	5	807.392								20221								20170	66.6603	67.2285	0	67.0352	0	0	67.4172	67.4268								3.604
688	Adhesion or extracellular matrix protein	Epn1	epsin 1	%117	epsin-1	O88339	http://www.phosphosite.org/proteinAction.do?id=6784752&showAllSites=true	60	QYVDRDGkDQGVNVR	DFQYVDRDGK*DQGVNVR	3	709.007	11615	11053	12357	11573	11953		11795	11589	11611	11040	12360	11562	11981		11796		44.8417	45.3632	46.0588	45.0217	44.9748	45.5555	45.4298	45.3342	3.938	3.789	4.301	4.016	3.95		3.823	3.746	-0.8202	-1.6701	-0.8174	-2.3284	-0.8202
689	Adhesion or extracellular matrix protein	Epn1	epsin 1	%117	epsin-1	O88339	http://www.phosphosite.org/proteinAction.do?id=6784752&showAllSites=true	60	QYVDRDGkDQGVNVR	DFQYVDRDGK*DQGVNVR	3	709.007							11772								11796		44.8417	45.3632	46.0588	45.0217	44.9748	45.5555	45.4298	45.3342							3.239
690	Adhesion or extracellular matrix protein	Epn1	epsin 1	%246	epsin-1	O88339	http://www.phosphosite.org/proteinAction.do?id=6784752&showAllSites=true	60	QMAIEESkRETGGKE	LQMAIEESK*R	3	440.231			10241																								2.196								0.7446
691	Adhesion or extracellular matrix protein	Esam	Esam	289	endothelial cell-selective adhesion molecule precursor	NP_001004245	http://www.ncbi.nlm.nih.gov/entrez/query.fcgi?db=protein&cmd=search&term=NP_001004245	42	EELANDIkEDAIAPR	TLEELANDIK*EDAIAPR	3	671.348		25343		26170			26480	26057		25374		26137				26059	82.137	82.313	82.9018	82.6262	82.8162	82.9672	82.4463	82.1052		3.255		3.473			2.578	3.097		0.9731		2.3305
692	Adhesion or extracellular matrix protein	Ezr; Msn	ezrin; moesin	%263; %263	ezrin	P31977; O35763	http://www.phosphosite.org/proteinAction.do?id=2135032&showAllSites=true	69; 68	VIKPIDKkAPDFVFY; VIKPIDKkAPDFVFY	K*APDFVFYAPR	3	475.582					18797												61.9313	62.2558	62.8103	61.743	62.5873	62.2008	62.0977	61.7628					2.041								0.6793
693	Adhesion or extracellular matrix protein	Fbn1	Fbn1	673	fibrillin-1	NP_114013	http://www.ncbi.nlm.nih.gov/entrez/query.fcgi?db=protein&cmd=search&term=NP_114013	312	YRRGQCVkPLFGAVT	GQCVK*PLFGAVTK	3	506.941		13496						14123		13510							51.7497	52.088	52.4335	52.0913	51.7333	51.8633	52.0368	52.0295		2.462						2.275		-0.4652
694	Adhesion or extracellular matrix protein	Flna	FLNA	%1477	filamin-A	C0JPT7	http://www.phosphosite.org/proteinAction.do?id=14409&showAllSites=true	281	SFQVDTSkAGVAPLQ	ANLPQSFQVDTSK*AGVAPLQVK	3	804.768				19630								19612					66.2495	65.8432	66.6547	65.8812	0	65.7508	65.9543	65.7058				2.378								0.6863
695	Adhesion or extracellular matrix protein	Flna; Flnc	FLNA; FLNC	%2232; %2317	filamin-A	C0JPT7; XP_342654	http://www.phosphosite.org/proteinAction.do?id=14409&showAllSites=true	281; 291	LGEGGAHkVRAGGPG; LGEGGAHkVRAGGTG	GQHVPGSPFQFTVGPLGEGGAHK*VR	4	669.097	18647	17477							18737	17551							62.9247	62.637	63.2212	0	0	0	0	0	2.779	3.444							-0.6904	-0.1629
696	Adhesion or extracellular matrix protein	Flna; Flnb; Flnc	FLNA; FLNB; FLNC	%43; %16; %37	filamin-A	C0JPT7; D3ZD13; XP_342654	http://www.phosphosite.org/proteinAction.do?id=14409&showAllSites=true	281; 278; 291	AEDAPWKkIQQNTFT; AEDAPWKkIQQNTFT; AEDAPWKkIQQNTFT	K*IQQNTFTR	2	625.336	5871	5815			6548	6194	6450	6215	5901	5811			6543	6175	6465	6186	29.2562	30.8005	31.4257	30.2715	30.6265	30.1442	31.2148	30.8678	2.75	2.983			2.751	2.91	2.831	2.823	-2.9744	-2.4446			-1.6764
697	Adhesion or extracellular matrix protein	Flna; Flnb; Flnc	FLNA; FLNB; FLNC	%43; %16; %37	filamin-A	C0JPT7; D3ZD13; XP_342654	http://www.phosphosite.org/proteinAction.do?id=14409&showAllSites=true	281; 278; 291	AEDAPWKkIQQNTFT; AEDAPWKkIQQNTFT; AEDAPWKkIQQNTFT	K*IQQNTFTR	2	625.336					6519								6543				29.2562	30.8005	31.4257	30.2715	30.6265	30.1442	31.2148	30.8678					2.531								-1.5828
698	Adhesion or extracellular matrix protein	Flnc	FLNC	%1015	filamin-C	XP_342654	http://www.phosphosite.org/proteinAction.do?id=24963&showAllSites=true	291	SRRPIPCkLEPGSGA	K*LEPGSGAEAQAVR	2	763.9	6792		7501			7015											31.7525	33.0002	33.3905	32.4967	32.9725	32.5062	33.4945	32.9672	3.202		3.038			2.464			0.6436		-0.6958
699	Adhesion or extracellular matrix protein	Flnc	FLNC	%1015	filamin-C	XP_342654	http://www.phosphosite.org/proteinAction.do?id=24963&showAllSites=true	291	SRRPIPCkLEPGSGA	K*LEPGSGAEAQAVR	3	509.602	6781	6570	7507	6846	7384	6990	7282	6959	6801	6586	7503						31.7525	33.0002	33.3905	32.4417	32.9175	32.4495	33.4945	32.9672	4.6	4.647	4.184	3.959	3.694	3.304	3.726	3.933	-0.2812	-0.1325	-0.4613	0.043	0.398
700	Adhesion or extracellular matrix protein	Flnc	FLNC	%1015	filamin-C	XP_342654	http://www.phosphosite.org/proteinAction.do?id=24963&showAllSites=true	291	SRRPIPCkLEPGSGA	MTSPSRRPIPCK*LEPGSGAEAQAVR	4	703.11	11006	10365	11621				10967	10752	10950	10309	11629				10933	10738	43.0657	43.3965	44.2193	43.1185	42.5997	43.8222	43.17	43.3173	3.35	4	3.481				3.543	3.643	0.4862	-0.3915	0.577
701	Adhesion or extracellular matrix protein	Flnc	FLNC	%1015	filamin-C	XP_342654	http://www.phosphosite.org/proteinAction.do?id=24963&showAllSites=true	291	SRRPIPCkLEPGSGA	MTSPSRRPIPCK*LEPGSGAEAQAVR	4	703.11	10904	10305						10776	10950	10309						10738	43.0657	43.3965	44.2193	43.1185	42.5997	43.8222	43.17	43.3173	3.151	3.856						3.523	0.4862	-0.3915
702	Adhesion or extracellular matrix protein	Flnc	FLNC	%1015	filamin-C	XP_342654	http://www.phosphosite.org/proteinAction.do?id=24963&showAllSites=true	291	SRRPIPCkLEPGSGA	RPIPCK*LEPGSGAEAQAVR	3	717.376	10547	9960	11255	10431	10803	10785	10712	10405	10621	10026	11221	10476	10812	10812	10632	10471	42.1915	42.6288	43.1652	42.2042	41.9252	42.7802	42.376	42.4538	4.812	4.167	4.242	4.224	3.968	3.772	4.029	3.791	-0.162	0.2101	-0.3977	-0.1215	0.8343
703	Adhesion or extracellular matrix protein	Flnc	FLNC	%1015	filamin-C	XP_342654	http://www.phosphosite.org/proteinAction.do?id=24963&showAllSites=true	291	SRRPIPCkLEPGSGA	RPIPCK*LEPGSGAEAQAVR	3	717.376	10539	9944	11150	10408			10578		10621	10026	11221	10476			10632		42.1915	42.6288	43.1652	42.2042	41.9252	42.7802	42.376	42.4538	3.874	3.785	4.168	3.643			3.257		-0.1457	0.1808	-0.3001	-0.1215
704	Adhesion or extracellular matrix protein	Flnc	FLNC	%1015	filamin-C	XP_342654	http://www.phosphosite.org/proteinAction.do?id=24963&showAllSites=true	291	SRRPIPCkLEPGSGA	RPIPCK*LEPGSGAEAQAVR	4	538.284	10546	9971			10823	10801	10618		10621	10026			10833	10854	10632		42.1915	42.6288	43.0603	42.154	41.9755	42.892	42.376	42.281	2.83	3.337			3.066	2.886	3.197		-2.3153	-0.182			0.4985
705	Adhesion or extracellular matrix protein	Flnc	FLNC	1074	filamin-C	XP_342654	http://www.phosphosite.org/proteinAction.do?id=24963&showAllSites=true	291	CAYGPGLkGGLVGTP	VCAYGPGLK*GGLVGTPAPFSIDTK	3	840.437	22861	21334							22826	21324							72.8323	72.1658	72.7507	0	72.2883	0	0	0	4.249	4.837							-0.5848	-0.0418
706	Adhesion or extracellular matrix protein	Flnc	FLNC	%1368	filamin-C	XP_342654	http://www.phosphosite.org/proteinAction.do?id=24963&showAllSites=true	291	LEGGLVNkANRFTVE	AFGPGLEGGLVNK*ANR	3	571.972	15581	14862	16315		16022	15674	15652	15436	15596	14899	16327		16018	15689	15689	15449	55.073	55.7342	55.9562	55.7143	55.4787	55.5687	55.437	55.454	3.472	3.106	3.24		3.457	3.043	2.67	2.829	0.6589	0.5352	-0.2857		-0.0465
707	Adhesion or extracellular matrix protein	Flnc	FLNC	1395	filamin-C	XP_342654	http://www.phosphosite.org/proteinAction.do?id=24963&showAllSites=true	291	IEGPSEAkMSCKDNK	GAGTGGLGLAIEGPSEAK*MSCK	3	735.693		16113			17420					16083			17401				58.8925	58.8595	59.5273	58.4527	59.1078	58.8678	58.6988	58.8022		2.942			3.401					-0.9203			-2.9674
708	Adhesion or extracellular matrix protein	Flnc	FLNC	%1531	filamin-C	XP_342654	http://www.phosphosite.org/proteinAction.do?id=24963&showAllSites=true	291	EVPRSPFkIKVLPAH	SPFK*IK	2	417.248	7431	7167			7981	7674	7841	7557									33.5962	34.863	35.1217	34.3343	34.6605	34.4788	35.0663	34.7875	2.159	2.019			1.99	2.073	2.085	1.973	-0.3477	-0.3069			-0.3549
709	Adhesion or extracellular matrix protein	Flnc	FLNC	%1531	filamin-C	XP_342654	http://www.phosphosite.org/proteinAction.do?id=24963&showAllSites=true	291	EVPRSPFkIKVLPAH	YADQEVPRSPFK*IK	3	597.985			14418		14024		13854	13631							13924												1.67		2.479		2.24	1.996			-0.324		-0.6376
710	Adhesion or extracellular matrix protein	Flnc	FLNC	%1531	filamin-C	XP_342654	http://www.phosphosite.org/proteinAction.do?id=24963&showAllSites=true	291	EVPRSPFkIKVLPAH	YADQEVPRSPFK*IK	4	448.74	13707	13019	14363		13995	13756	13852	13628	13743	13115			14103	13844	13924	13703	50.3803	50.9853	51.3122	51.0512	50.5038	50.6575	50.9882	50.9303	3.204	2.416	2.405		2.582	2.693	3.184	2.417	-0.4797	-0.6019	-0.6538		-0.3809
711	Adhesion or extracellular matrix protein	Flnc	FLNC	%1533	filamin-C	XP_342654	http://www.phosphosite.org/proteinAction.do?id=24963&showAllSites=true	291	PRSPFKIkVLPAHDA	YADQEVPRSPFKIK*	3	597.985	13693								13764								50.4313	50.9853	51.3122	51.0025	50.4507	50.6575	50.9882	51.0133	2.094								-0.4663
712	Adhesion or extracellular matrix protein	Flnc	FLNC	173	filamin-C	XP_342654	http://www.phosphosite.org/proteinAction.do?id=24963&showAllSites=true	291	LLGWIQNkVPQLPIT	LLGWIQNK*VPQLPITNFNR	3	789.11		27131															87.5355	86.797	87.5848	87.376	87.5852	87.104	86.8252	86.5418		2.987								-0.2032
713	Adhesion or extracellular matrix protein	Flnc	FLNC	1819	filamin-C	XP_342654	http://www.phosphosite.org/proteinAction.do?id=24963&showAllSites=true	291	RPNITDNkDGTITVR	TARPNITDNK*DGTITVR	3	662.684	9847	9416							9830	9422							40.0827	40.9548	0	0	0	0	0	0	3.679	3.168							1.1602	-1.0613
714	Adhesion or extracellular matrix protein	Flnc	FLNC	190	filamin-C	XP_342654	http://www.phosphosite.org/proteinAction.do?id=24963&showAllSites=true	291	NRDWQDGkALGALVD	DWQDGK*ALGALVDNCAPGLCPDWEAWDPNQPVQNAR	4	1045.23	31264	29457	31533		30595	29989	30543	30189	31291	29467	31528		30648	30029		30165	93.2622	92.7582	93.0852	92.7215	93.1372	93.1007	92.7123	92.758	5.401	5.165	6.061		5.801	5.918	6.469	5.831	1.5258	0.138	0.5143		0.7316
715	Adhesion or extracellular matrix protein	Flnc	FLNC	190	filamin-C	XP_342654	http://www.phosphosite.org/proteinAction.do?id=24963&showAllSites=true	291	NRDWQDGkALGALVD	DWQDGK*ALGALVDNCAPGLCPDWEAWDPNQPVQNAR	4	1045.23		29473			30655		30556	30136		29467			30648			30165	93.2622	92.7582	93.0852	92.7215	93.1372	93.1007	92.7123	92.758		4.811			5.379		5.602	5.475		0.138			0.7316
716	Adhesion or extracellular matrix protein	Flnc	FLNC	%1936	filamin-C	XP_342654	http://www.phosphosite.org/proteinAction.do?id=24963&showAllSites=true	291	IIVRFDDkHIPGSPF	FDDK*HIPGSPFTAK	4	419.212						14092											51.1252	51.7475	52.1195	51.8133	51.3422	51.4275	51.7127	51.8053						2.058
717	Adhesion or extracellular matrix protein	Flnc	FLNC	%1995	filamin-C	XP_342654	http://www.phosphosite.org/proteinAction.do?id=24963&showAllSites=true	291	NEEPCLLkRLPNRHI	APSGNEEPCLLK*R	2	792.894	9918	9505							9953	9544															3.836	4.468							-0.2076	-0.3913
718	Adhesion or extracellular matrix protein	Flnc	FLNC	%1995	filamin-C	XP_342654	http://www.phosphosite.org/proteinAction.do?id=24963&showAllSites=true	291	NEEPCLLkRLPNRHI	APSGNEEPCLLK*R	3	528.932	9915	9524	10598			10339			9953	9544	10618			10313											3.882	3.199	3.743			2.982			-0.0234	-0.3237	0.0296
719	Adhesion or extracellular matrix protein	Flnc	FLNC	%1995	filamin-C	XP_342654	http://www.phosphosite.org/proteinAction.do?id=24963&showAllSites=true	291	NEEPCLLkRLPNRHI	ITEGDLSQLTASIRAPSGNEEPCLLK*R	3	1023.86	23914																								5.042								2.2834
720	Adhesion or extracellular matrix protein	Flnc	FLNC	%1995	filamin-C	XP_342654	http://www.phosphosite.org/proteinAction.do?id=24963&showAllSites=true	291	NEEPCLLkRLPNRHI	ITEGDLSQLTASIRAPSGNEEPCLLK*R	3	1023.86	23928																								4.57								2.2834
721	Adhesion or extracellular matrix protein	Flnc	FLNC	%1995	filamin-C	XP_342654	http://www.phosphosite.org/proteinAction.do?id=24963&showAllSites=true	291	NEEPCLLkRLPNRHI	ITEGDLSQLTASIRAPSGNEEPCLLK*R	4	768.146	23843	22423		23303					23895	22478		23327					75.4083	75.0253	75.188	75.4175	75.329	75.4767	75.237	75.3348	3.859	4.361		4.684					0.4685	-0.4492		0.2711
722	Adhesion or extracellular matrix protein	Flnc	FLNC	%1995	filamin-C	XP_342654	http://www.phosphosite.org/proteinAction.do?id=24963&showAllSites=true	291	NEEPCLLkRLPNRHI	SGNEEPCLLK*R	2	708.849	9141	8789															38.2888	39.1632	0	0	0	0	0	0	2.633	2.67							0.4663	-0.1097
723	Adhesion or extracellular matrix protein	Flnc	FLNC	%1995	filamin-C	XP_342654	http://www.phosphosite.org/proteinAction.do?id=24963&showAllSites=true	291	NEEPCLLkRLPNRHI	SGNEEPCLLK*R	3	472.901		8784															38.2888	39.2228	39.3958	39.2995	39.0435	39.2798	39.436	39.388		3.552								-0.1831
724	Adhesion or extracellular matrix protein	Flnc	FLNC	2009	filamin-C	XP_342654	http://www.phosphosite.org/proteinAction.do?id=24963&showAllSites=true	291	IGISFTPkEVGEHVV	HIGISFTPK*EVGEHVVSVR	3	735.731	18021								18006								61.1075	60.8598	0	0	0	0	0	0	2.406								-0.1971
725	Adhesion or extracellular matrix protein	Flnc	FLNC	2023	filamin-C	XP_342654	http://www.phosphosite.org/proteinAction.do?id=24963&showAllSites=true	291	VSVRKSGkHVTNSPF	KSGK*HVTNSPFK	2	722.389	4117	3809							4118								24.3027	25.02	0	0	0	0	0	0	2.971	2.095							0.4096	-0.9258
726	Adhesion or extracellular matrix protein	Flnc	FLNC	2023	filamin-C	XP_342654	http://www.phosphosite.org/proteinAction.do?id=24963&showAllSites=true	291	VSVRKSGkHVTNSPF	KSGK*HVTNSPFK	2	722.389	4163																24.3027	25.02	0	0	0	0	0	0	1.696								0.4096
727	Adhesion or extracellular matrix protein	Flnc	FLNC	2023	filamin-C	XP_342654	http://www.phosphosite.org/proteinAction.do?id=24963&showAllSites=true	291	VSVRKSGkHVTNSPF	KSGK*HVTNSPFK	3	481.928			4620														24.3857	25.02	25.5925	24.5223	24.7313	24.4295	24.9757	24.8438			2.008								0.4228
728	Adhesion or extracellular matrix protein	Flnc	FLNC	2023	filamin-C	XP_342654	http://www.phosphosite.org/proteinAction.do?id=24963&showAllSites=true	291	VSVRKSGkHVTNSPF	SGK*HVTNSPFK	2	658.341		4772	5685														26.5743	28.0338	0	27.4748	27.539	0	28.0827	27.9025		2.097	1.986							-0.6572	-0.1403
729	Adhesion or extracellular matrix protein	Flnc	FLNC	2023	filamin-C	XP_342654	http://www.phosphosite.org/proteinAction.do?id=24963&showAllSites=true	291	VSVRKSGkHVTNSPF	SGK*HVTNSPFK	3	439.23		4789								4799							26.5743	27.9765	28.5832	27.4748	27.539	27.2135	28.0827	27.9025		2.598								-0.2794
730	Adhesion or extracellular matrix protein	Flnc	FLNC	2136	filamin-C	XP_342654	http://www.phosphosite.org/proteinAction.do?id=24963&showAllSites=true	291	VTGEGRMkESITRRR	MK*ESITR	2	489.755	4521																25.4957	26.888	27.3117	26.3413	26.4315	26.1393	26.828	26.694	2.517								-0.0963
731	Adhesion or extracellular matrix protein	Flnc	FLNC	2136	filamin-C	XP_342654	http://www.phosphosite.org/proteinAction.do?id=24963&showAllSites=true	291	VTGEGRMkESITRRR	MK*ESITR	3	326.839		4439								4438							25.4957	26.888	27.3447	26.3413	26.4633	26.0887	26.828	26.694		3.168								-0.0656
732	Adhesion or extracellular matrix protein	Flnc	FLNC	2160	filamin-C	XP_342654	http://www.phosphosite.org/proteinAction.do?id=24963&showAllSites=true	291	STCDLNLkIPGNWFQ	QAPSIATIGSTCDLNLK*IPGNWFQMVSAQER	3	1182.92	32729	30768							32685	30703							96.6182	95.9188	96.523	96.1332	96.2605	96.425	96.301	95.6567	4.747	4.152							0.1268	0.1124
733	Adhesion or extracellular matrix protein	Flnc	FLNC	2160	filamin-C	XP_342654	http://www.phosphosite.org/proteinAction.do?id=24963&showAllSites=true	291	STCDLNLkIPGNWFQ	QAPSIATIGSTCDLNLK*IPGNWFQMVSAQER	4	887.442	32641	30646	32892							30682							96.6665	96.0852	96.4183	96.3083	96.2605	96.482	96.3552	95.8222	3.265	4.944	3.373						0.0205	-0.0872	-1.0532
734	Adhesion or extracellular matrix protein	Flnc	FLNC	2160	filamin-C	XP_342654	http://www.phosphosite.org/proteinAction.do?id=24963&showAllSites=true	291	STCDLNLkIPGNWFQ	RQAPSIATIGSTCDLNLK*IPGNWFQMVSAQER	4	926.467	30332								30346								90.9847	90.4483	91.3768	90.5528	0	0	0	0	4.902								2.2163
735	Adhesion or extracellular matrix protein	Flnc	FLNC	2160	filamin-C	XP_342654	http://www.phosphosite.org/proteinAction.do?id=24963&showAllSites=true	291	STCDLNLkIPGNWFQ	RQAPSIATIGSTCDLNLK*IPGNWFQMVSAQER	4	926.467	30398								30346								90.9847	90.4483	91.3768	90.5528	0	0	0	0	3.584								2.2163
736	Adhesion or extracellular matrix protein	Flnc	FLNC	2196	filamin-C	XP_342654	http://www.phosphosite.org/proteinAction.do?id=24963&showAllSites=true	291	TERTEISkTRGGETK	TEISK*TR	2	474.759	3309	3211		3243	3677			3373	3323			3249					21.9478	23.4522	23.4355	22.5293	22.9587	22.7892	22.9947	23.11	2.335	2.136		2.158	2.05			2.019	-0.134	-0.9848		-0.5409	-0.8245
737	Adhesion or extracellular matrix protein	Flnc	FLNC	2261	filamin-C	XP_342654	http://www.phosphosite.org/proteinAction.do?id=24963&showAllSites=true	291	QVTSPSGkTEAAEIV	QQEGEASSQDMTAQVTSPSGK*TEAAEIVEGEDSAYSVR	4	1022.46	20731	19583							20735	19566							67.7578	67.703	0	0	0	0	0	0	5.26	4.626							2.1075	2.2169
738	Adhesion or extracellular matrix protein	Flnc	FLNC	%2292	filamin-C	XP_342654	http://www.phosphosite.org/proteinAction.do?id=24963&showAllSites=true	291	GPHTVAVkYRGQHVP	FVPQEMGPHTVAVK*YR	4	494.007	13503								13578								49.98	50.2968	50.7207	50.2745	49.7528	49.9662	50.3003	50.1853	1.95								0.2227
739	Adhesion or extracellular matrix protein	Flnc	FLNC	2357	filamin-C	XP_342654	http://www.phosphosite.org/proteinAction.do?id=24963&showAllSites=true	291	IAVEGPSkAEIAFED	EAGAGGLSIAVEGPSK*AEIAFEDRK	3	872.78	20501																66.8562	0	0	0	0	0	0	0	2.574								0.8018
740	Adhesion or extracellular matrix protein	Flnc	FLNC	2366	filamin-C	XP_342654	http://www.phosphosite.org/proteinAction.do?id=24963&showAllSites=true	291	EIAFEDRkDGSCGVS	K*DGSCGVSYVVQEPGDYEVSIK	3	844.064	18393	17312							18443	17341							62.1983	62.0952	62.8103	61.5788	62.5873	62.0875	0	0	4.442	4.98							0.3693	0.2128
741	Adhesion or extracellular matrix protein	Flnc	FLNC	2423	filamin-C	XP_342654	http://www.phosphosite.org/proteinAction.do?id=24963&showAllSites=true	291	SLQETGLkVNQPASF	LTVTSLQETGLK*VNQPASFAVQLNGAR	3	986.2	24368	22764		23598					24398	22730		24566					76.649	75.6907	75.8903	76.0228	76.1057	76.142	0	0	6.522	7.027		2.971					1.3358	-1.574		-0.352
742	Adhesion or extracellular matrix protein	Flnc	FLNC	2423	filamin-C	XP_342654	http://www.phosphosite.org/proteinAction.do?id=24963&showAllSites=true	291	SLQETGLkVNQPASF	LTVTSLQETGLK*VNQPASFAVQLNGAR	3	986.2		22737								22730							76.649	75.6907	75.8903	76.0228	76.1057	76.142	0	0		6.322								-1.574
743	Adhesion or extracellular matrix protein	Flnc	FLNC	2423	filamin-C	XP_342654	http://www.phosphosite.org/proteinAction.do?id=24963&showAllSites=true	291	SLQETGLkVNQPASF	RLTVTSLQETGLK*VNQPASFAVQLNGAR	4	778.927	22393								22385								71.7763	71.2602	0	71.6113	71.2313	71.9725	71.5965	0	4.003								0.4749
744	Adhesion or extracellular matrix protein	Flnc	FLNC	2494	filamin-C	XP_342654	http://www.phosphosite.org/proteinAction.do?id=24963&showAllSites=true	291	HIPGSPFkIRVGEQS	FNGAHIPGSPFK*IR	4	414.476		15224								15291							56.2358	56.7657	57.1557	56.5342	56.7152	56.712	56.4993	56.4538		3.786								0.3015
745	Adhesion or extracellular matrix protein	Flnc	FLNC	2590	filamin-C	XP_342654	http://www.phosphosite.org/proteinAction.do?id=24963&showAllSites=true	291	HIVGSPFkAKVTGPR	YGGPQHIVGSPFK*AK	3	567.302	11199	10524		11118					11238	10620		11079					43.8395	44.2357	44.7578	43.8768	43.456	44.3647	44.0077	44.0222	3.777	3.019		3.063					-0.4397	-0.0632		-0.7085
746	Adhesion or extracellular matrix protein	Flnc	FLNC	2590	filamin-C	XP_342654	http://www.phosphosite.org/proteinAction.do?id=24963&showAllSites=true	291	HIVGSPFkAKVTGPR	YGGPQHIVGSPFK*AK	4	425.728	11200	10542				11451	11270	11101	11238	10620				11439	11296		43.8395	44.2357	44.9168	43.8768	43.5658	44.4162	44.0613	44.1257	2.892	3.387				2.457	2.92	2.76	0.0445	0.0992
747	Adhesion or extracellular matrix protein	Flnc	FLNC	2592	filamin-C	XP_342654	http://www.phosphosite.org/proteinAction.do?id=24963&showAllSites=true	291	VGSPFKAkVTGPRLS	YGGPQHIVGSPFKAK*	2	850.449	11237																43.8395	44.2357	0	0	0	0	0	0	2.219								1.8669
748	Adhesion or extracellular matrix protein	Flnc	FLNC	2617	filamin-C	XP_342654	http://www.phosphosite.org/proteinAction.do?id=24963&showAllSites=true	291	VLVETVTkSSSSRGA	LSGGHSLHETSTVLVETVTK*SSSSR	3	905.13	16183																								6.346								2.0806
749	Adhesion or extracellular matrix protein	Flnc	FLNC	2617	filamin-C	XP_342654	http://www.phosphosite.org/proteinAction.do?id=24963&showAllSites=true	291	VLVETVTkSSSSRGA	LSGGHSLHETSTVLVETVTK*SSSSR	4	679.099	16146	15279	16935	15983	16650	16184	16180	15914	16142	15291	16957		16682	16193	16189	15946	56.4413	56.7657	57.5133	56.581	57.2062	56.8785	56.7122	56.666	3.806	5.192	3.791	3.954	3.959	3.551	4.64	3.641	-0.271	0.2995	-0.5972	0.5162	0.0883
750	Adhesion or extracellular matrix protein	Flnc	FLNC	262	filamin-C	XP_342654	http://www.phosphosite.org/proteinAction.do?id=24963&showAllSites=true	291	LSQFPKAkLKPGAPV	AK*LKPGAPVR	3	384.24	4411	4070		4243			4551		4429	4117		4257			4572		25.1863	25.963	26.7445	25.3452	25.6632	25.3623	25.9743	25.7027	2.935	2.757		2.194			2.564		-0.5314	-0.9694		-1.6638
751	Adhesion or extracellular matrix protein	Flnc	FLNC	2631	filamin-C	XP_342654	http://www.phosphosite.org/proteinAction.do?id=24963&showAllSites=true	291	ASYSSIPkFSSDASK	GASYSSIPK*FSSDASK	3	582.616				13083								13153					48.7593	49.4093	49.9025	49.2832	48.827	49.16	49.3742	49.1965				2.102								-0.0159
752	Adhesion or extracellular matrix protein	Flnc	FLNC	2638	filamin-C	XP_342654	http://www.phosphosite.org/proteinAction.do?id=24963&showAllSites=true	291	KFSSDASkVVTRGPG	FSSDASK*VVTR	2	655.839	7538	7362							7533								33.7608	35.0895	35.2733	0	0	0	0	0	3.603	3.087							-0.9536	0.4579
753	Adhesion or extracellular matrix protein	Flnc	FLNC	2638	filamin-C	XP_342654	http://www.phosphosite.org/proteinAction.do?id=24963&showAllSites=true	291	KFSSDASkVVTRGPG	FSSDASK*VVTR	3	437.562	7516	7327							7533	7346							33.7608	35.1458	35.2733	34.6745	34.9243	0	0	35.0282	2.982	3.005							0.0466	-0.0816
754	Adhesion or extracellular matrix protein	Flnc	FLNC	2654	filamin-C	XP_342654	http://www.phosphosite.org/proteinAction.do?id=24963&showAllSites=true	291	SQAFVGQkNSFTVDC	GPGLSQAFVGQK*N	2	708.865	13577																49.9272	50.4097	52.7337	52.4102	52.0547	52.135	52.3493	52.3498	2.79								-1.0899
755	Adhesion or extracellular matrix protein	Flnc	FLNC	2654	filamin-C	XP_342654	http://www.phosphosite.org/proteinAction.do?id=24963&showAllSites=true	291	SQAFVGQkNSFTVDC	GPGLSQAFVGQK*NSFTVDCSK	3	781.046	18030	17015	18764	17615	18452	17932	17972	17576	18069	17092	18830	17663	18488	17928	18011	17613	61.2582	61.4478	62.1345	60.8527	61.927	61.3643	61.2962	60.8988	4.79	4.865	4.309	4.749	4.694	4.543	4.783	4.283	-0.5051	-0.069	-0.0515	-0.3372	0.2915
756	Adhesion or extracellular matrix protein	Flnc	FLNC	2654	filamin-C	XP_342654	http://www.phosphosite.org/proteinAction.do?id=24963&showAllSites=true	291	SQAFVGQkNSFTVDC	GPGLSQAFVGQK*NSFTVDCSK	3	781.046							17944								18011		61.2582	61.4478	62.1345	60.8527	61.927	61.3643	61.2962	60.8988							4.265
757	Adhesion or extracellular matrix protein	Flnc	FLNC	2654	filamin-C	XP_342654	http://www.phosphosite.org/proteinAction.do?id=24963&showAllSites=true	291	SQAFVGQkNSFTVDC	VVTRGPGLSQAFVGQK*NSFTVDCSK	4	699.858	17038								17005								58.7465	58.9155	0	58.2873	0	0	0	0	4.161								-0.0318
758	Adhesion or extracellular matrix protein	Flnc	FLNC	2663	filamin-C	XP_342654	http://www.phosphosite.org/proteinAction.do?id=24963&showAllSites=true	291	SFTVDCSkAGTNMMM	NSFTVDCSK*AGTNMMMVGVHGPK	3	861.392	17540								17524								59.9338	0	0	0	0	0	0	0	3.215								-0.7295
759	Adhesion or extracellular matrix protein	Flnc	FLNC	2677	filamin-C	XP_342654	http://www.phosphosite.org/proteinAction.do?id=24963&showAllSites=true	291	MVGVHGPkTPCEEVY	AGTNMMMVGVHGPK*TPCEEVYVK	3	883.748	16748								16733								57.9358	0	0	0	0	0	0	0	3.816								-0.3371
760	Adhesion or extracellular matrix protein	Flnc	FLNC	2677	filamin-C	XP_342654	http://www.phosphosite.org/proteinAction.do?id=24963&showAllSites=true	291	MVGVHGPkTPCEEVY	AGTNMMMVGVHGPK*TPCEEVYVK	3	883.748	16772																57.9358	0	0	0	0	0	0	0	2.559								-0.3371
761	Adhesion or extracellular matrix protein	Flnc	FLNC	2686	filamin-C	XP_342654	http://www.phosphosite.org/proteinAction.do?id=24963&showAllSites=true	291	PCEEVYVkHMGNRVY	TPCEEVYVK*HMGNR	3	611.951		9714								9723							40.5728	41.7778	42.0988	41.5053	0	0	41.6182	41.5233		2.822								0.0184
762	Adhesion or extracellular matrix protein	Flnc	FLNC	2722	filamin-C	XP_342654	http://www.phosphosite.org/proteinAction.do?id=24963&showAllSites=true	291	SVPGSPFkVNVP---	WGDESVPGSPFK*VNVP	2	914.947	24687								24712								77.4172	76.8145	0	0	0	0	0	0	2.38								0.4305
763	Adhesion or extracellular matrix protein	Flnc	FLNC	503	filamin-C	XP_342654	http://www.phosphosite.org/proteinAction.do?id=24963&showAllSites=true	291	ADFKVFTkGAGSGEL	VFTK*GAGSGELK	2	654.351						7462		7338						7467		7340	32.7978	34.0538	0	33.6025	33.849	33.703	34.5152	34.0073						2.686		2.713
764	Adhesion or extracellular matrix protein	Flnc	FLNC	503	filamin-C	XP_342654	http://www.phosphosite.org/proteinAction.do?id=24963&showAllSites=true	291	ADFKVFTkGAGSGEL	VFTK*GAGSGELK	3	436.57		6962						7317								7340	32.7455	34.0538	34.4013	33.4355	33.849	33.703	34.4603	34.0073		2.248						2.315		-0.4813
765	Adhesion or extracellular matrix protein	Flnc	FLNC	525	filamin-C	XP_342654	http://www.phosphosite.org/proteinAction.do?id=24963&showAllSites=true	291	KGTEEPVkVREAGDG	GTEEPVK*VR	3	376.872			5550								5537						26.3927	27.7578	28.237	27.241	27.2192	26.9373	27.7497	27.6265			2.054								-1.6265
766	Adhesion or extracellular matrix protein	Flnc	FLNC	718	filamin-C	XP_342654	http://www.phosphosite.org/proteinAction.do?id=24963&showAllSites=true	291	DGCPIDIkVIPNGDG	LYAQDADGCPIDIK*VIPNGDGTFR	3	917.113	22652	21253			22483	22256	22364		22637				22474	22218			72.3842	71.8955	0	72.2122	72.0672	72.5285	72.1728	72.1007	3.245	4.098			4.386	3.256	3.289		-0.3223	0.1516			2.1405
767	Adhesion or extracellular matrix protein	Flnc	FLNC	718	filamin-C	XP_342654	http://www.phosphosite.org/proteinAction.do?id=24963&showAllSites=true	291	DGCPIDIkVIPNGDG	LYAQDADGCPIDIK*VIPNGDGTFR	3	917.113					22471								22474				72.3842	71.8955	0	72.2122	72.0672	72.5285	72.1728	72.1007					3.926								2.1405
768	Adhesion or extracellular matrix protein	Flnc	FLNC	971	filamin-C	XP_342654	http://www.phosphosite.org/proteinAction.do?id=24963&showAllSites=true	291	PLDLSKVkVQGLNSK	VK*VQGLNSK	3	362.88	5498								5492								28.154	29.4262	30.1198	29.0842	29.038	28.6895	29.5167	29.438	2.394								-0.1201
769	Adhesion or extracellular matrix protein	Flnc	FLNC	978	filamin-C	XP_342654	http://www.phosphosite.org/proteinAction.do?id=24963&showAllSites=true	291	KVQGLNSkVAVGEEQ	VQGLNSK*VAVGEEQAFLVNTR	3	791.755	20895	19704						20554	20903	19713						20569	69.0895	68.3372	69.4227	68.5702	68.7937	68.5878	68.7695	68.6142	4.885	5.436						4.449	-0.1459	1.5067
770	Adhesion or extracellular matrix protein	Gdi2	GDI2	390	rab GDP dissociation inhibitor beta	P50399	http://www.phosphosite.org/proteinAction.do?id=7109002&showAllSites=true	51	ISDLFVPkDLGTDSQ	FVSISDLFVPK*DLGTDSQIFISR	3	900.141			33468	31820	32451	31800	32503	31961			33427			31806		31970	98.3515	97.4808	97.9102	97.7483	97.9152	97.8482	97.718	97.5178			2.448	2.543	2.668	2.715	2.207	2.536			0.0321	0.79	-2.4553
771	Adhesion or extracellular matrix protein	Gdi2	GDI2	390	rab GDP dissociation inhibitor beta	P50399	http://www.phosphosite.org/proteinAction.do?id=7109002&showAllSites=true	51	ISDLFVPkDLGTDSQ	FVSISDLFVPK*DLGTDSQIFISR	3	900.141				31836				31989									98.3515	97.4808	97.9102	97.7483	97.9152	97.8482	97.718	97.5178				2.535				2.704				0.79
772	Adhesion or extracellular matrix protein	Git1	GIT1	49	ARF GTPase-activating protein GIT1	Q9Z272	http://www.phosphosite.org/proteinAction.do?id=2761&showAllSites=true	85	GRHISIVkHLRHSAW	HISIVK*HLR	3	406.247					7950	7381		7290					7954	7341		7277	33.8198	33.2922	34.7158	32.8278	34.3933	33.3618	34.737	33.8442					2.607	2.329		2.942					-1.2777
773	Adhesion or extracellular matrix protein	Gja1	Cx43	%258	gap junction alpha-1 protein	P08050	http://www.phosphosite.org/proteinAction.do?id=2040&showAllSites=true	43	TGPLSPSkDCGSPKY	SDPYHATTGPLSPSK*DCGSPK	3	772.69		8731		9268	9538	9367	9407			8703			9525	9370	9349											3.59		3.654	3.232	3.174	4.226			-0.0784		0.3608	-0.1112
774	Adhesion or extracellular matrix protein	Gja1	Cx43	%258	gap junction alpha-1 protein	P08050	http://www.phosphosite.org/proteinAction.do?id=2040&showAllSites=true	43	TGPLSPSkDCGSPKY	SDPYHATTGPLSPSK*DCGSPK	3	772.69		8595								8703																3.522								-0.0784
775	Adhesion or extracellular matrix protein	Gja1	Cx43	%258	gap junction alpha-1 protein	P08050	http://www.phosphosite.org/proteinAction.do?id=2040&showAllSites=true	43	TGPLSPSkDCGSPKY	SDPYHATTGPLSPSK*DCGSPK	3	772.69		8615								8703																3.227								-0.0784
776	Adhesion or extracellular matrix protein	Gja1	Cx43	%264	gap junction alpha-1 protein	P08050	http://www.phosphosite.org/proteinAction.do?id=2040&showAllSites=true	43	SKDCGSPkYAYFNGC	SDPYHATTGPLSPSKDCGSPK*	3	772.69	9082		9609						9091		9670						38.0737	38.9367	39.0653	0	38.5547	38.8922	39.006	39.1027	3.582		3.461						-0.0991		-0.1358
777	Adhesion or extracellular matrix protein	Gja1	Cx43	%303	gap junction alpha-1 protein	P08050	http://www.phosphosite.org/proteinAction.do?id=2040&showAllSites=true	43	SSCRNYNkQASEQNW	NYNK*QASEQNWANYSAEQNR	3	843.709	12395	12028	13299		12974				12405	12036	13321		12941				46.9427	48.1153	48.5022	0	47.5057	47.9793	0	47.7513	5.264	4.96	5.262		5.068				-0.6507	0.4065	1.1637		-1.7543
778	Adhesion or extracellular matrix protein	Gja1	Cx43	%303	gap junction alpha-1 protein	P08050	http://www.phosphosite.org/proteinAction.do?id=2040&showAllSites=true	43	SSCRNYNkQASEQNW	NYNK*QASEQNWANYSAEQNR	3	843.709					12958								12941				46.9427	48.1153	48.5022	0	47.5057	47.9793	0	47.7513					5.037								-1.7543
779	Adhesion or extracellular matrix protein	Gja1	Cx43	%345	gap junction alpha-1 protein	P08050	http://www.phosphosite.org/proteinAction.do?id=2040&showAllSites=true	43	PDDNQNAkKVAAGHE	MGQAGSTISNSHAQPFDFPDDNQNAK*K	4	755.595		13859		14641				14459		13846		14627					52.2943	52.9382	53.3658	53.1812	52.7255	52.5877	52.8358	52.8332		3.688		3.142				3.533		0.1189		0.5249
780	Adhesion or extracellular matrix protein	Gldn	Gldn	179	gliomedin	NP_852047	http://www.ncbi.nlm.nih.gov/entrez/query.fcgi?db=protein&cmd=search&term=NP_852047	59	GAVGKRGkMGLPGAT	GK*MGLPGATGNPGEK	2	764.383				34325																								1.435								1.6159
781	Adhesion or extracellular matrix protein	Gldn	Gldn	314	gliomedin	NP_852047	http://www.ncbi.nlm.nih.gov/entrez/query.fcgi?db=protein&cmd=search&term=NP_852047	59	PAQVLKVkETFGTWL	ITSIGNPAQVLKVK*ETFGTWLR	5	515.291								3214																								1.942
782	Adhesion or extracellular matrix protein	Glipr2	Glipr2	112	PREDICTED: GLI pathogenesis-related 2	XP_002726558	http://www.ncbi.nlm.nih.gov/entrez/query.fcgi?db=protein&cmd=search&term=XP_002726558	25	PPLKLCKkLNQEAQQ	K*LNQEAQQYSEALASTR	3	684.343	15121								15113								53.8475	55.0095	55.1312	55.1818	0	0	54.6962	0	3.377								0.6256
783	Adhesion or extracellular matrix protein	Grn	Grn	294	granulins isoform a	NP_058809	http://www.ncbi.nlm.nih.gov/entrez/query.fcgi?db=protein&cmd=search&term=NP_058809	65	GYPVNEVkCDLEVSC	EVK*CDLEVSCPDGYTCCR	3	787.99								13008																								4.646
784	Adhesion or extracellular matrix protein	Hbegf	Hbegf	201	proheparin-binding EGF-like growth factor precursor	NP_037077	http://www.ncbi.nlm.nih.gov/entrez/query.fcgi?db=protein&cmd=search&term=NP_037077	23	LESEEKVkLGMASSH	VK*LGMASSH	3	348.515	6435																30.7042	31.862	0	0	31.6828	31.353	32.2332	31.8827	2.122								0.7874
785	Adhesion or extracellular matrix protein	Hspa1a	HSP70	%328	heat shock 70 kDa protein 1A/1B	Q07439	http://www.phosphosite.org/proteinAction.do?id=24154&showAllSites=true	70	LRDAKLDkAQIHDLV	DAKLDK*AQIHDLVLVGGSTR	4	563.311	16769																58.101	58.2377	58.8382	57.745	58.4248	58.112	57.9087	58.0412	2.558								0.5241
786	Adhesion or extracellular matrix protein	Hspa1a	HSP70	%348	heat shock 70 kDa protein 1A/1B	Q07439	http://www.phosphosite.org/proteinAction.do?id=24154&showAllSites=true	70	TRIPKVQkLLQDFFN	VQK*LLQDFFNGR	3	526.951	22759								21218								72.6332	72.831	73.4295	73.1073	73.0393	73.4405	73.0345	73.0277	2.886								-0.0643
787	Adhesion or extracellular matrix protein	Hspa1a; Hspa1l; Hspa2; Hspa8	HSP70; HSPA1L; HSPA2; HSC70	%507; %509; %510; %507	heat shock 70 kDa protein 1A/1B	Q07439; NP_997711; P14659; P63018	http://www.phosphosite.org/proteinAction.do?id=24154&showAllSites=true	70; 71; 70; 71	KITITNDkGRLSKEE; KITITNDkGRLSKEE; KITITNDkGRLSKDD; KITITNDkGRLSKED	ITITNDK*GR	2	566.309	5253	5169	6066	5436	5776	5464		5532	5281	5173	6073	5440	5784	5474		5522	27.5692	29.0308	29.701	28.6442	28.6318	28.3092	29.196	29.1023	2.433	2.747	2.588	2.645	2.798	2.803		2.361	-0.4186	-1.2873	-1.1689	-1.7795	-1.8926
788	Adhesion or extracellular matrix protein	Hspa1a; Hspa1l; Hspa2; Hspa8	HSP70; HSPA1L; HSPA2; HSC70	%507; %509; %510; %507	heat shock 70 kDa protein 1A/1B	Q07439; NP_997711; P14659; P63018	http://www.phosphosite.org/proteinAction.do?id=24154&showAllSites=true	70; 71; 70; 71	KITITNDkGRLSKEE; KITITNDkGRLSKEE; KITITNDkGRLSKDD; KITITNDkGRLSKED	ITITNDK*GR	2	566.309			6048								6073						27.5692	29.0308	29.701	28.6442	28.6318	28.3092	29.196	29.1023			2.405								-1.1689
789	Adhesion or extracellular matrix protein	Hspa1a; Hspa1l; Hspa2; Hspa8	HSP70; HSPA1L; HSPA2; HSC70	%507; %509; %510; %507	heat shock 70 kDa protein 1A/1B	Q07439; NP_997711; P14659; P63018	http://www.phosphosite.org/proteinAction.do?id=24154&showAllSites=true	70; 71; 70; 71	KITITNDkGRLSKEE; KITITNDkGRLSKEE; KITITNDkGRLSKDD; KITITNDkGRLSKED	ITITNDK*GR	3	377.875	5262	5154	6074	5425	5767	5455	5701	5504	5281	5173	6073	5440	5784	5474	5718	5522	27.5692	29.0308	29.701	28.6442	28.6318	28.3092	29.196	29.1023	2.369	2.38	2.074	2.43	2.997	2.765	1.958	2.17	-0.4602	-0.5229	-0.9798	-0.5874	-1.0045
790	Adhesion or extracellular matrix protein	Hspb1	HSP27	%118	heat shock protein beta-1	P42930	http://www.phosphosite.org/proteinAction.do?id=1683&showAllSites=true	23	EELTVKTkEGVVEIT	TK*EGVVEITGK	2	637.851	7917	7610							7903								34.7732	35.8978	35.9538	35.5185	35.7052	35.7333	0	35.8347	2.513	2.571							1.0653	-1.2733
791	Adhesion or extracellular matrix protein	Hspb1	HSP27	%118	heat shock protein beta-1	P42930	http://www.phosphosite.org/proteinAction.do?id=1683&showAllSites=true	23	EELTVKTkEGVVEIT	TK*EGVVEITGK	3	425.57	7890		8535								8525														2.474		2.841						0.5986		-0.2801
792	Adhesion or extracellular matrix protein	Hspb1	HSP27	%118	heat shock protein beta-1	P42930	http://www.phosphosite.org/proteinAction.do?id=1683&showAllSites=true	23	EELTVKTkEGVVEIT	VSLDVNHFAPEELTVKTK*	4	536.036	19147								19157								63.9148	63.6502	64.335	63.3787	64.2435	63.666	63.6297	63.231	3.334								0.6955
793	Adhesion or extracellular matrix protein	Hspb1	HSP27	%127	heat shock protein beta-1	P42930	http://www.phosphosite.org/proteinAction.do?id=1683&showAllSites=true	23	GVVEITGkHEERQDE	EGVVEITGK*HEERQDEHGYISR	4	671.327				9457	9852							9480					38.855	39.3958	39.6725	39.6367	39.4367	39.68	39.7778	39.7895				2.414	2.577							-1.2407	0.5951
794	Adhesion or extracellular matrix protein	Hspb1	HSP27	206	heat shock protein beta-1	P42930	http://www.phosphosite.org/proteinAction.do?id=1683&showAllSites=true	23	ESEQSGAk-------	AQIGGPESEQSGAK*	2	736.852	5783	5609	6562	5918	6301	5984	6222	6016	5736	5664	5776	5133	5504	5171	5439	5218	28.8093	30.4118	31.0287	29.9675	30.1133	29.7313	30.7378	30.4463	3.761	4.377	4.196	4.338	3.917	4.187	4.096	4.171	-0.2453	-0.4062	0.5356	0.1051	-0.3009
795	Adhesion or extracellular matrix protein	Hspb1	HSP27	206	heat shock protein beta-1	P42930	http://www.phosphosite.org/proteinAction.do?id=1683&showAllSites=true	23	ESEQSGAk-------	AQIGGPESEQSGAK*	2	736.852							6237								5439		28.8093	30.4118	31.0287	29.9675	30.1133	29.7313	30.7378	30.4463							3.98
796	Adhesion or extracellular matrix protein	Iqgap1	IQGAP1	%1639	ras GTPase-activating-like protein IQGAP1	XP_341878	http://www.phosphosite.org/proteinAction.do?id=20647&showAllSites=true	200	GEQVDYYkSYIKTCL	ATFYGEQVDYYK*SYIK	3	697.002	22024																70.9592	71.2055	72.0528	71.6113	71.2313	71.9167	71.4368	71.5783	1.864								0.0825
797	Adhesion or extracellular matrix protein	Itgb1	ITGB1	%775	integrin beta-1	P49134	http://www.phosphosite.org/proteinAction.do?id=4638&showAllSites=true	88	EKEKMNAkWDTGENP	MNAK*WDTGENPIYK	3	594.282	14566		15362	14727	15111	14736	14846		14058		14967	14333	14635	14345	14460		52.5122	52.3123	52.582	52.3572	51.8945	51.9687	52.3493	52.2395	4.131		3.897	4.272	2.971	2.748	3.555		-1.7327		-2.4879	-0.0508	-1.7596
798	Adhesion or extracellular matrix protein	Itgb1	ITGB1	%785	integrin beta-1	P49134	http://www.phosphosite.org/proteinAction.do?id=4638&showAllSites=true	88	TGENPIYkSAVTTVV	WDTGENPIYK*SAVTTVVNPK	3	778.397	21196	19815	21833						21281	19881	21909						69.0895	68.5002	69.633	68.8495	68.8462	68.8733	68.93	68.6718	3.692	3.568	3.365						1.2426	0.805	1.8567
799	Adhesion or extracellular matrix protein	Itgb1	ITGB1	799	integrin beta-1	P49134	http://www.phosphosite.org/proteinAction.do?id=4638&showAllSites=true	88	VNPKYEGk-------	SAVTTVVNPKYEGK*	3	536.286	9959								9953								40.4062	41.0693	41.2128	40.9183	40.7815	41.286	41.0743	41.1465	2.156								0.3024
800	Adhesion or extracellular matrix protein	Itgb4	ITGB4	%917	integrin beta-4 precursor	Q64632	http://www.phosphosite.org/proteinAction.do?id=3872&showAllSites=true	201	QGSFHELkVAPGYYT	QVEQGSFHELK*VAPGYYTLTAEQDAR	4	763.626		18640								18643							65.1148	65.3135	0	0	65.5935	65.3182	65.5482	65.288		3.009								-0.6836
801	Adhesion or extracellular matrix protein	Kras	KRas	%128	GTPase KRas	P08644	http://www.phosphosite.org/proteinAction.do?id=2099015&showAllSites=true	22	PSRTVDTkQAQELAR	TVDTK*QAQELAR	2	737.386		7575								7563							0	35.7503	0	0	0	0	35.9945	0		2.706								-0.2749
802	Adhesion or extracellular matrix protein	Kras	KRas	%128	GTPase KRas	P08644	http://www.phosphosite.org/proteinAction.do?id=2099015&showAllSites=true	22	PSRTVDTkQAQELAR	TVDTK*QAQELAR	3	491.927		7546	8456				8236								8227		34.3827	35.7915	35.8022	35.6278	35.611	35.675	35.9945	35.7193		2.569	2.319				2.579			-2.2508	-1.2683
803	Adhesion or extracellular matrix protein	LOC299282	LOC299282	47	Serine protease inhibitor	Q7TMB9	http://www.phosphosite.org/proteinAction.do?id=24602&showAllSites=true	68	LALRNPDkNVVFSPL	PDK*NVVFSPLSISAALTILSLGAK	3	852.486	37901																								3.677								0.8783
804	Adhesion or extracellular matrix protein	Lgals1	Lgals1	37	galectin-1	NP_063969	http://www.ncbi.nlm.nih.gov/entrez/query.fcgi?db=protein&cmd=search&term=NP_063969	15	SFVLNLGkDSNNLCL	SFVLNLGK*DSNNLCLHFNPR	3	820.413					23583		23345								23335		0	74.4997	74.6822	74.8213	74.8362	74.9368	74.5998	0					3.367		3.086						-1.2604
805	Adhesion or extracellular matrix protein	Lgals1	Lgals1	37	galectin-1	NP_063969	http://www.ncbi.nlm.nih.gov/entrez/query.fcgi?db=protein&cmd=search&term=NP_063969	15	SFVLNLGkDSNNLCL	SFVLNLGK*DSNNLCLHFNPR	4	615.562								23000									74.747	74.3923	74.6822	74.7622	74.7798	74.9368	74.546	74.5942								2.535
806	Adhesion or extracellular matrix protein	Lgals1	Lgals1	64	galectin-1	NP_063969	http://www.ncbi.nlm.nih.gov/entrez/query.fcgi?db=protein&cmd=search&term=NP_063969	15	NTIVCNSkDDGTWGT	FNAHGDANTIVCNSK*DDGTWGTEQR	4	727.573	13462	12990	14347		13950	13688	13870	13571	13473	12996	14314		13977	13718	13861	13582	49.714	50.6738	50.978	50.7457	50.1852	50.3417	50.8333	50.6228	4.486	3.893	2.945		3.368	4.178	2.969	3.251	0.3577	-1.1864	0.3732		-1.0498
807	Adhesion or extracellular matrix protein	Lmcd1	Lmcd1	139	LIM and cysteine-rich domains protein 1	NP_001008562	http://www.ncbi.nlm.nih.gov/entrez/query.fcgi?db=protein&cmd=search&term=NP_001008562	41	QYMELIPkEKQPVTG	LGLQYMELIPK*EK	3	559.308							22697										72.9845	72.63	73.2825	72.9493	72.8297	73.2322	72.8828	72.8182							2.176
808	Adhesion or extracellular matrix protein	Lmcd1	Lmcd1	139	LIM and cysteine-rich domains protein 1	NP_001008562	http://www.ncbi.nlm.nih.gov/entrez/query.fcgi?db=protein&cmd=search&term=NP_001008562	41	QYMELIPkEKQPVTG	LGLQYMELIPK*EKQPVTGTEGALYR	4	737.894	23463		23864		23472	22957		22794	23540		23862		23377	23037		22889	74.5462	74.1242	74.274	74.3335	74.3492	74.6163	74.1772	74.2802	3.605		4.736		3.298	3.916		4.223	0.3418		-0.4677		0.1709
809	Adhesion or extracellular matrix protein	Lmcd1	Lmcd1	139	LIM and cysteine-rich domains protein 1	NP_001008562	http://www.ncbi.nlm.nih.gov/entrez/query.fcgi?db=protein&cmd=search&term=NP_001008562	41	QYMELIPkEKQPVTG	LGLQYMELIPK*EKQPVTGTEGALYR	4	737.894								22780								22889	74.5462	74.1242	74.274	74.3335	74.3492	74.6163	74.1772	74.2802								3.057
810	Adhesion or extracellular matrix protein	Lmcd1	Lmcd1	14	LIM and cysteine-rich domains protein 1	NP_001008562	http://www.ncbi.nlm.nih.gov/entrez/query.fcgi?db=protein&cmd=search&term=NP_001008562	41	DLNPRVQkMSLGQQQ	VQK*MSLGQQQSAR	3	525.607	6695	6531	7467	6825	7360	6963	7264	6923	6690	6544	7461	6838	7332	6978	7234	6937	31.4358	32.882	34.1393	33.3778	33.629	33.5328	34.2887	33.788	4.349	3.886	3.579	3.82	3.507	3.908	3.57	4.386	-0.2708	0.3254	1.5161	0.8322	0.8322
811	Adhesion or extracellular matrix protein	Lmcd1	Lmcd1	141	LIM and cysteine-rich domains protein 1	NP_001008562	http://www.ncbi.nlm.nih.gov/entrez/query.fcgi?db=protein&cmd=search&term=NP_001008562	41	MELIPKEkQPVTGTE	EK*QPVTGTEGALYR	2	831.926	9576		10182		10074	9933			9578		10184		10092	9940			39.4062	40.1378	40.4327	40.2285	40.0778	40.3893	40.3752	40.2887	3.545		3.39		3.491	3.116			-1.2483		0.0055		-0.4912
812	Adhesion or extracellular matrix protein	Lmcd1	Lmcd1	141	LIM and cysteine-rich domains protein 1	NP_001008562	http://www.ncbi.nlm.nih.gov/entrez/query.fcgi?db=protein&cmd=search&term=NP_001008562	41	MELIPKEkQPVTGTE	EK*QPVTGTEGALYR	2	831.926			10162								10184						39.4062	40.1378	40.4327	40.2285	40.0778	40.3893	40.3752	40.2887			3.077								0.0055
813	Adhesion or extracellular matrix protein	Lmcd1	Lmcd1	141	LIM and cysteine-rich domains protein 1	NP_001008562	http://www.ncbi.nlm.nih.gov/entrez/query.fcgi?db=protein&cmd=search&term=NP_001008562	41	MELIPKEkQPVTGTE	EK*QPVTGTEGALYR	3	554.953	9525	9135	10140	9693	10026	9865	9843	9633	9578	9154	10184	9710	10078	9919	9861	9669	39.4062	40.1932	40.4327	40.2285	40.0378	40.3893	40.3752	40.3405	3.772	3.558	3.625	3.573	3.635	2.962	3.308	3.489	-0.0414	0.0849	0.0031	-0.3204	0.1336
814	Adhesion or extracellular matrix protein	Lmcd1	Lmcd1	141	LIM and cysteine-rich domains protein 1	NP_001008562	http://www.ncbi.nlm.nih.gov/entrez/query.fcgi?db=protein&cmd=search&term=NP_001008562	41	MELIPKEkQPVTGTE	EK*QPVTGTEGALYR	3	554.953			10123								10184						39.4062	40.1932	40.4327	40.2285	40.0378	40.3893	40.3752	40.3405			2.753								0.0031
815	Adhesion or extracellular matrix protein	Lmcd1	Lmcd1	141	LIM and cysteine-rich domains protein 1	NP_001008562	http://www.ncbi.nlm.nih.gov/entrez/query.fcgi?db=protein&cmd=search&term=NP_001008562	41	MELIPKEkQPVTGTE	LGLQYMELIPKEK*QPVTGTEGALYR	4	737.894				22860								22907																4.537								-0.8442
816	Adhesion or extracellular matrix protein	Lmcd1	Lmcd1	180	LIM and cysteine-rich domains protein 1	NP_001008562	http://www.ncbi.nlm.nih.gov/entrez/query.fcgi?db=protein&cmd=search&term=NP_001008562	41	GLVENELkAMEEFVK	GLVENELK*AMEEFVK	3	617.317					30770	30108								30134			0	0	0	92.9408	93.419	93.3885	0	93.1892					2.311	2.569							1.1934
817	Adhesion or extracellular matrix protein	Lmcd1	Lmcd1	331	LIM and cysteine-rich domains protein 1	NP_001008562	http://www.ncbi.nlm.nih.gov/entrez/query.fcgi?db=protein&cmd=search&term=NP_001008562	41	EDLAWHRkHFICEGC	K*HFICEGCEQLLSGR	3	649.977	13694	13027	14403	13747	14112	13812	13951	13651	13620	13059	14453	13737	14124	13823	13979	13661	50.0835	50.8363	51.3122	50.7962	50.5568	50.55	51.134	50.8248	3.278	4.556	4.257	4.694	4.587	4.661	4.509	4.153	-0.6845	-0.3338	-1.2466	-0.5946	-0.3739
818	Adhesion or extracellular matrix protein	Lmcd1	Lmcd1	351	LIM and cysteine-rich domains protein 1	NP_001008562	http://www.ncbi.nlm.nih.gov/entrez/query.fcgi?db=protein&cmd=search&term=NP_001008562	41	GRAYIITkGQLLCPT	AYIITK*GQLLCPTCSK	3	656.341	17610	16572	18252	17131	17918	17417	17443	17145	17629	16609	18305	17185	18005	17508	17529	17193	60.189	60.2122	60.8403	59.627	60.681	60.2878	60.0775	59.8572	4.714	3.966	3.305	4.035	2.982	3.089	3.135	4.202	-0.5774	-0.2418	-0.6409	0.0251	-0.8001
819	Adhesion or extracellular matrix protein	Lmcd1	Lmcd1	361	LIM and cysteine-rich domains protein 1	NP_001008562	http://www.ncbi.nlm.nih.gov/entrez/query.fcgi?db=protein&cmd=search&term=NP_001008562	41	LLCPTCSkSKRS---	GQLLCPTCSK*SK	2	746.866	6993	6776		7050		7188	7461	7133	6999	6760				7238		7121	32.3012	33.4888	0	32.9288	33.3037	33.0762	33.8858	33.4065	2.719	2.722		2.345		2.47	2.141	2.243	-0.9341	0.4613		1.1252
820	Adhesion or extracellular matrix protein	Lmcd1	Lmcd1	361	LIM and cysteine-rich domains protein 1	NP_001008562	http://www.ncbi.nlm.nih.gov/entrez/query.fcgi?db=protein&cmd=search&term=NP_001008562	41	LLCPTCSkSKRS---	GQLLCPTCSK*SK	2	746.866		6759								6760							32.3012	33.4888	0	32.9288	33.3037	33.0762	33.8858	33.4065		2.686								0.4613
821	Adhesion or extracellular matrix protein	Lmcd1	Lmcd1	361	LIM and cysteine-rich domains protein 1	NP_001008562	http://www.ncbi.nlm.nih.gov/entrez/query.fcgi?db=protein&cmd=search&term=NP_001008562	41	LLCPTCSkSKRS---	GQLLCPTCSK*SK	3	498.246	6939	6684	7692			7241	7469	7180	6978		6584			6030			32.2422	33.4888	33.9283	32.884	33.2485	33.0322	33.8302	33.4967	2.504	1.96	2.176			2.238	1.859	1.895	-0.0317	0.048	0.746
822	Adhesion or extracellular matrix protein	Lmcd1	Lmcd1	77	LIM and cysteine-rich domains protein 1	NP_001008562	http://www.ncbi.nlm.nih.gov/entrez/query.fcgi?db=protein&cmd=search&term=NP_001008562	41	GRLLMDSkYATLTAR	LLMDSK*YATLTAR	3	532.952				16446								16438					57.736	58.2377	58.5622	57.745	58.1913	58.1617	58.0072	57.9908				2.696								-0.874
823	Adhesion or extracellular matrix protein	Lmcd1	Lmcd1	86	LIM and cysteine-rich domains protein 1	NP_001008562	http://www.ncbi.nlm.nih.gov/entrez/query.fcgi?db=protein&cmd=search&term=NP_001008562	41	ATLTARVkGGDGIRI	VK*GGDGIR	3	305.838							3508								3526		21.9915	23.507	23.4815	22.578	23.0112	22.8437	23.0593	23.1825							2.305
824	Adhesion or extracellular matrix protein	Lmnb2	Lamin B2	69	PREDICTED: Lamin B2-like	XP_216850	http://www.phosphosite.org/proteinAction.do?id=21061&showAllSites=true	69	ALELENDkLLLRISE	ALELENDK*LLLR	3	514.295								19244									65.1148	65.3135	65.9967	65.239	65.5935	65.2065	65.336	65.1305								2.277
825	Adhesion or extracellular matrix protein	Lyst	LYST	1404	lysosomal-trafficking regulator	Q9Z2X9	http://www.phosphosite.org/proteinAction.do?id=24467&showAllSites=true	427	SNGVSSQkPPGILNS	QK*PPGILNSK	2	598.343						36076																								1.773
826	Adhesion or extracellular matrix protein	Map1a	MAP1A	1555	microtubule-associated protein 1A	P34926	http://www.phosphosite.org/proteinAction.do?id=20517&showAllSites=true	300	KSSFVEDkTTTSKET	TQGQKSSFVEDK*	2	734.357				22775													74.243	74.1242	74.4757	74.6008	74.4032	74.6683	74.2817	74.434				1.631								0.7313
827	Adhesion or extracellular matrix protein	Map4	MAP4	%907	microtubule-associated protein 4	Q5M7W5	http://www.phosphosite.org/proteinAction.do?id=20679&showAllSites=true	110	TVSAPDLkSVRSKVG	LATTVSAPDLK*SVR	3	524.63			14257								14251						50.2293	50.2968	50.8242	50.2745	49.8553	50.071	50.4075	50.2423			2.136								-0.4801
828	Adhesion or extracellular matrix protein	Marcks	MARCKS	%11	PREDICTED: myristoylated alanine-rich C-kinase substrate	P30009	http://www.phosphosite.org/proteinAction.do?id=3556&showAllSites=true	30	QFSKTAAkGEAAAER	TAAK*GEAAAERPGEAAVASSPSK	3	757.384	6268	6128		6231	6881		6779					6235	6885		6780		30.2317	31.4933	32.0518	30.7097	31.5437	30.8675	32.074	31.6052	1.968	2.22		2.317	2.843		2.856		2.1474	-0.6863		0.7718	0.633
829	Adhesion or extracellular matrix protein	Marcks	MARCKS	%11	PREDICTED: myristoylated alanine-rich C-kinase substrate	P30009	http://www.phosphosite.org/proteinAction.do?id=3556&showAllSites=true	30	QFSKTAAkGEAAAER	TAAK*GEAAAERPGEAAVASSPSK	3	757.384					6867												30.2317	31.4933	32.0518	30.7097	31.5437	30.8675	32.074	31.6052					2.316								0.4749
830	Adhesion or extracellular matrix protein	Marcks	MARCKS	%11	PREDICTED: myristoylated alanine-rich C-kinase substrate	P30009	http://www.phosphosite.org/proteinAction.do?id=3556&showAllSites=true	30	QFSKTAAkGEAAAER	TAAK*GEAAAERPGEAAVASSPSK	4	568.29	6289								6282								30.2832	31.6013	32.0005	30.7653	31.501	30.8675	31.9305	31.6052	3.751								-2.7849
831	Adhesion or extracellular matrix protein	Msn	moesin	%162	moesin	O35763	http://www.phosphosite.org/proteinAction.do?id=22913&showAllSites=true	68	QRVLEQHkLNKDQWE	VLEQHK*LNKDQWEER	3	689.352	8824	8447	9379	9075	9352	9197	9172	9026	8877	8474	9395	9102	9370	9224	9177	9018	37.4833	38.2925	38.3248	38.6247	38.132	38.4893	38.526	38.5885	2.335	3.681	3.927	4.123	3.629	3.856	3.743	3.731	-0.3374	-0.7619	-0.8882	0.3407	-0.2522
832	Adhesion or extracellular matrix protein	Msn	moesin	%162	moesin	O35763	http://www.phosphosite.org/proteinAction.do?id=22913&showAllSites=true	68	QRVLEQHkLNKDQWE	VLEQHK*LNKDQWEER	3	689.352			9369		9335			9007			9395		9370			9018	37.4833	38.2925	38.3248	38.6247	38.132	38.4893	38.526	38.5885			3.546		3.211			3.587			-0.8882		-0.2522
833	Adhesion or extracellular matrix protein	Msn	moesin	%162	moesin	O35763	http://www.phosphosite.org/proteinAction.do?id=22913&showAllSites=true	68	QRVLEQHkLNKDQWE	VLEQHK*LNKDQWEER	4	517.266		8454								8474							37.4833	38.2925	38.3248	38.6247	38.132	38.4893	38.568	38.5885		2.332								-1.486
834	Adhesion or extracellular matrix protein	Msn	moesin	%165	moesin	O35763	http://www.phosphosite.org/proteinAction.do?id=22913&showAllSites=true	68	LEQHKLNkDQWEERI	VLEQHKLNK*DQWEER	3	689.352		8737								8474																2.948								1.6877
835	Adhesion or extracellular matrix protein	Msn	moesin	%523	moesin	O35763	http://www.phosphosite.org/proteinAction.do?id=22913&showAllSites=true	68	ERVQKHLkALTSELA	HLK*ALTSELANAR	3	513.286			12917		12591						12887						46.729	46.343	47.3925	46.2438	46.6018	46.8073	46.869	46.5075			3.049		2.396						1.1144		2.2237
836	Adhesion or extracellular matrix protein	Msn	moesin	%79	moesin	O35763	http://www.phosphosite.org/proteinAction.do?id=22913&showAllSites=true	68	KESPLLFkFRAKFYP	ESPLLFK*FR	3	417.568	20043			19728		19869	20009	19657								19687	66.1435	66.377	67.1392	66.318	66.6437	66.3572	66.4345	66.2032	1.944			1.851		1.858	1.94	2.195	0.4455			0.3304
837	Adhesion or extracellular matrix protein	Msn	moesin	%79	moesin	O35763	http://www.phosphosite.org/proteinAction.do?id=22913&showAllSites=true	68	KESPLLFkFRAKFYP	KESPLLFK*FR	3	460.266	16317	15633	17150	16267	16834	16426	16445	16176	16394	15644	17209	16263	16850	16466	16483	16214	57.0782	57.6753	58.1383	57.2932	57.6458	57.593	57.4402	57.406	2.884	3.298	3.259	3.514	3.166	3.465	3.134	3.23	-0.2472	-0.1195	-0.4633	-0.0608	-0.0659
838	Adhesion or extracellular matrix protein	Mybpc1	Mybpc1	1029	PREDICTED: myosin binding protein C, slow type	XP_001076591	http://www.ncbi.nlm.nih.gov/entrez/query.fcgi?db=protein&cmd=search&term=XP_001076591	132	SEDATMTkESAVIAK	FRVFAENMCGLSEDATMTK*ESAVIAK	4	755.614			23142				22396										72.2847	72.1113	72.6013	72.4807	72.2282	72.8012	72.277	72.2643			3.279				3.033				1.2439
839	Adhesion or extracellular matrix protein	Mybpc1	Mybpc1	1029	PREDICTED: myosin binding protein C, slow type	XP_001076591	http://www.ncbi.nlm.nih.gov/entrez/query.fcgi?db=protein&cmd=search&term=XP_001076591	132	SEDATMTkESAVIAK	VFAENMCGLSEDATMTK*ESAVIAK	3	906.092	21268	19961	21997	20854	21330	20917	21137	20828	21302	20007	22077	20914	21386	20990	21197	20884	69.14	68.8045	70.0398	69.2253	69.2183	69.2582	69.2925	69.2633	5.44	6.015	4.795	5.71	6.327	5.974	5.855	5.225	0.0846	0.4322	0.244	0.5415	0.1432
840	Adhesion or extracellular matrix protein	Mybpc1	Mybpc1	1029	PREDICTED: myosin binding protein C, slow type	XP_001076591	http://www.ncbi.nlm.nih.gov/entrez/query.fcgi?db=protein&cmd=search&term=XP_001076591	132	SEDATMTkESAVIAK	VFAENMCGLSEDATMTK*ESAVIAK	3	906.092			22239								22077						69.14	68.8045	70.0398	69.2253	69.2183	69.2582	69.2925	69.2633			4.053								0.2676
841	Adhesion or extracellular matrix protein	Mybpc1	Mybpc1	1029	PREDICTED: myosin binding protein C, slow type	XP_001076591	http://www.ncbi.nlm.nih.gov/entrez/query.fcgi?db=protein&cmd=search&term=XP_001076591	132	SEDATMTkESAVIAK	VFAENMCGLSEDATMTK*ESAVIAK	4	679.821		20020	22041	20897	21410						22056	20914	21386				69.14	68.8045	69.9887	69.1713	69.2183	69.3122	69.2925	69.3157		2.961	3.457	3.496	3.88					-1.5007	0.684	1.9464	-1.5025
842	Adhesion or extracellular matrix protein	Mybpc1	Mybpc1	1029	PREDICTED: myosin binding protein C, slow type	XP_001076591	http://www.ncbi.nlm.nih.gov/entrez/query.fcgi?db=protein&cmd=search&term=XP_001076591	132	SEDATMTkESAVIAK	VFAENMCGLSEDATM#TK*ESAVIAK	3	911.424	19427	18532	20369	19116	19714	19179	19612	19027	19514	17029	18746	19297	19706	19209	19582	17550									3.879	3.865	5.118	5.136	5.571	5.506	4.325	4.933	-0.6496	0.3782	-0.4201	-0.6024	-0.0874
843	Adhesion or extracellular matrix protein	Mybpc1	Mybpc1	1029	PREDICTED: myosin binding protein C, slow type	XP_001076591	http://www.ncbi.nlm.nih.gov/entrez/query.fcgi?db=protein&cmd=search&term=XP_001076591	132	SEDATMTkESAVIAK	VFAENMCGLSEDATM#TK*ESAVIAK	3	911.424		18408	20161	19322		19382	19431			17029	18746	19297		19209	19582											3.376	5.063	4.172		3.815	4.175			0.3782	-0.2927	-0.882
844	Adhesion or extracellular matrix protein	Mybpc1	Mybpc1	1029	PREDICTED: myosin binding protein C, slow type	XP_001076591	http://www.ncbi.nlm.nih.gov/entrez/query.fcgi?db=protein&cmd=search&term=XP_001076591	132	SEDATMTkESAVIAK	VFAENMCGLSEDATM#TK*ESAVIAK	3	911.424			20255								18746																3.196								-0.3308
845	Adhesion or extracellular matrix protein	Mybpc1	Mybpc1	1029	PREDICTED: myosin binding protein C, slow type	XP_001076591	http://www.ncbi.nlm.nih.gov/entrez/query.fcgi?db=protein&cmd=search&term=XP_001076591	132	SEDATMTkESAVIAK	VFAENM#CGLSEDATMTK*ESAVIAK	3	911.424	18041		18715	17531	18388	17856	17925	17538	19514		18746	17579	19706	19209	17927	17550	61.1582	61.2828	61.9318	60.634	61.7665	61.2592	61.0777	60.735	4.316		5.455	5.363	6.03	5.876	6.09	6.215	1.9834		-0.0307	-0.3187	-0.2192
846	Adhesion or extracellular matrix protein	Mybpc1	Mybpc1	1029	PREDICTED: myosin binding protein C, slow type	XP_001076591	http://www.ncbi.nlm.nih.gov/entrez/query.fcgi?db=protein&cmd=search&term=XP_001076591	132	SEDATMTkESAVIAK	VFAENM#CGLSEDATMTK*ESAVIAK	3	911.424					18380			17524					19706			17550	61.1582	61.2828	61.9318	60.634	61.7665	61.2592	61.0777	60.735					5.952			5.57					-0.2192
847	Adhesion or extracellular matrix protein	Mybpc1	Mybpc1	1029	PREDICTED: myosin binding protein C, slow type	XP_001076591	http://www.ncbi.nlm.nih.gov/entrez/query.fcgi?db=protein&cmd=search&term=XP_001076591	132	SEDATMTkESAVIAK	VFAENM#CGLSEDATM#TK*ESAVIAK	3	916.756					16186	15765							16160	15794			55.6072	0	56.216	55.9755	55.8603	55.8423	56.027	55.9343					5.777	6.216							-0.7257
848	Adhesion or extracellular matrix protein	Mybpc1	Mybpc1	1029	PREDICTED: myosin binding protein C, slow type	XP_001076591	http://www.ncbi.nlm.nih.gov/entrez/query.fcgi?db=protein&cmd=search&term=XP_001076591	132	SEDATMTkESAVIAK	VFAENM#CGLSEDATM#TK*ESAVIAK	3	916.756						15780								15794			55.6072	0	56.216	55.9755	55.8603	55.8423	56.027	55.9343						5.249
849	Adhesion or extracellular matrix protein	Mybpc1	Mybpc1	1029	PREDICTED: myosin binding protein C, slow type	XP_001076591	http://www.ncbi.nlm.nih.gov/entrez/query.fcgi?db=protein&cmd=search&term=XP_001076591	132	SEDATMTkESAVIAK	VFAENMCGLSEDATMTK*ESAVIAKDGK	4	754.857	19513		20289	19243	19801	19301	19550	19737	19619		20468	19822	20294	19900	20084	19813	66.1435	66.3255	67.2962	66.4272	66.4293	66.4132	66.4903	66.5367	2.961		4.051	3.148	4.813	4.241	3.84	3.545	-1.1606		-0.4724	-0.0132	-0.4615
850	Adhesion or extracellular matrix protein	Mybpc1	Mybpc1	1029	PREDICTED: myosin binding protein C, slow type	XP_001076591	http://www.ncbi.nlm.nih.gov/entrez/query.fcgi?db=protein&cmd=search&term=XP_001076591	132	SEDATMTkESAVIAK	VFAENMCGLSEDATMTK*ESAVIAKDGK	4	754.857			20908	19788	19789	19861	20050	19140			20468	19822	20294	19900	20084	19813	66.1435	66.3255	67.2962	66.4272	66.4293	66.4132	66.4903	66.5367			3.181	3.084	4.794	3.527	2.888	3.242			-0.3272	-0.1021	-0.4615
851	Adhesion or extracellular matrix protein	Mybpc1	Mybpc1	1029	PREDICTED: myosin binding protein C, slow type	XP_001076591	http://www.ncbi.nlm.nih.gov/entrez/query.fcgi?db=protein&cmd=search&term=XP_001076591	132	SEDATMTkESAVIAK	VFAENMCGLSEDATMTK*ESAVIAKDGK	4	754.857					20274								20294				66.1435	66.3255	67.2962	66.4272	66.4293	66.4132	66.4903	66.5367					3.748								-0.2672
852	Adhesion or extracellular matrix protein	Mybpc1	Mybpc1	1036	PREDICTED: myosin binding protein C, slow type	XP_001076591	http://www.ncbi.nlm.nih.gov/entrez/query.fcgi?db=protein&cmd=search&term=XP_001076591	132	KESAVIAkDGKIYKN	ESAVIAK*DGK	2	566.304		4116	4916	4252	4639	4333	4521	4292		4129		4257	4657	4353	4532	4295	24.7793	25.9988	26.5005	25.3452	25.608	25.3092	25.8582	25.651		2.272	2.363	2.779	2.88	2.801	2.396	2.855		-1.1977	-0.7232	0.0677	-0.2477
853	Adhesion or extracellular matrix protein	Mybpc1	Mybpc1	1036	PREDICTED: myosin binding protein C, slow type	XP_001076591	http://www.ncbi.nlm.nih.gov/entrez/query.fcgi?db=protein&cmd=search&term=XP_001076591	132	KESAVIAkDGKIYKN	VFAENMCGLSEDATM#TKESAVIAK*	3	911.424							19407								19582																4.83
854	Adhesion or extracellular matrix protein	Mybpc1	Mybpc1	1036	PREDICTED: myosin binding protein C, slow type	XP_001076591	http://www.ncbi.nlm.nih.gov/entrez/query.fcgi?db=protein&cmd=search&term=XP_001076591	132	KESAVIAkDGKIYKN	VFAENMCGLSEDATMTKESAVIAK*DGK	4	754.857						19364								19900																3.12
855	Adhesion or extracellular matrix protein	Mybpc1	Mybpc1	106	PREDICTED: myosin binding protein C, slow type	XP_001076591	http://www.ncbi.nlm.nih.gov/entrez/query.fcgi?db=protein&cmd=search&term=XP_001076591	132	ANITFIAkVKAEDLL	VGANITFIAK*VK	3	458.942	16550								16545								57.4582	57.6295	59.7255	57.1935	57.5875	57.6487	57.3415	57.3565	3.502								2.3708
856	Adhesion or extracellular matrix protein	Mybpc1	Mybpc1	108	PREDICTED: myosin binding protein C, slow type	XP_001076591	http://www.ncbi.nlm.nih.gov/entrez/query.fcgi?db=protein&cmd=search&term=XP_001076591	132	ITFIAKVkAEDLLRK	VK*AEDLLR	2	529.304	10697	10263	11436	10773			10942	10721	10705	10253						10717									2.295	2.238	2.149	2.15			2.166	2.626	-0.8504	-0.7436	-0.2897	0.1017
857	Adhesion or extracellular matrix protein	Mybpc1	Mybpc1	1090	PREDICTED: myosin binding protein C, slow type	XP_001076591	http://www.ncbi.nlm.nih.gov/entrez/query.fcgi?db=protein&cmd=search&term=XP_001076591	132	KPKITWMkNKVAIVD	ITWMK*NK	3	345.52						9268																								1.998
858	Adhesion or extracellular matrix protein	Mybpc1	Mybpc1	1092	PREDICTED: myosin binding protein C, slow type	XP_001076591	http://www.ncbi.nlm.nih.gov/entrez/query.fcgi?db=protein&cmd=search&term=XP_001076591	132	KITWMKNkVAIVDDP	ITWMKNK*	2	517.776			9563														40.5177	38.7003	38.8063	38.7388	38.5062	38.655	38.9478	38.8162			2.092								0.1285
859	Adhesion or extracellular matrix protein	Mybpc1	Mybpc1	1092	PREDICTED: myosin binding protein C, slow type	XP_001076591	http://www.ncbi.nlm.nih.gov/entrez/query.fcgi?db=protein&cmd=search&term=XP_001076591	132	KITWMKNkVAIVDDP	ITWMKNK*	3	345.52		8580	9545				9313	9085			9576					9123	37.4833	38.6417	38.8063	38.7388	38.5062	38.655	38.9478	38.8732		1.944	2.189				1.903	2.465		0.0154	0.5441
860	Adhesion or extracellular matrix protein	Mybpc1	Mybpc1	1092	PREDICTED: myosin binding protein C, slow type	XP_001076591	http://www.ncbi.nlm.nih.gov/entrez/query.fcgi?db=protein&cmd=search&term=XP_001076591	132	KITWMKNkVAIVDDP	NK*VAIVDDPR	2	620.836	7767	7483	8377	7832	8293	8043	8167	7865	7798	7479	8394	7847	8313	8074	8164	7905	34.493	35.517	35.708	35.1893	35.3415	35.3767	35.8262	35.5568	3.027	3.413	3.361	3.54	3.21	3.715	3.372	2.985	-0.3495	-0.2036	-0.4285	-0.4212	-0.501
861	Adhesion or extracellular matrix protein	Mybpc1	Mybpc1	1092	PREDICTED: myosin binding protein C, slow type	XP_001076591	http://www.ncbi.nlm.nih.gov/entrez/query.fcgi?db=protein&cmd=search&term=XP_001076591	132	KITWMKNkVAIVDDP	NK*VAIVDDPR	3	414.226	7757	7480	8356	7848	8314	8059	8166	7885	7798	7479	8394	7847	8333	8074	8144	7884	34.493	35.517	35.708	35.1893	35.3945	35.3767	35.7702	35.501	3.766	3.646	3.677	3.705	4.258	3.91	3.894	3.702	0.2824	0.2026	-0.0948	-0.077	-0.1585
862	Adhesion or extracellular matrix protein	Mybpc1	Mybpc1	1116	PREDICTED: myosin binding protein C, slow type	XP_001076591	http://www.ncbi.nlm.nih.gov/entrez/query.fcgi?db=protein&cmd=search&term=XP_001076591	132	VCTLEIRkPSPYDGG	K*PSPYDGGTYCCK	3	549.569	6919	6840		7166	7692	7367	7574	7222	6915	6878		7198	7665	7383	7587	7256	32.069	33.8315	33.9283	33.3778	33.629	33.4757	34.2887	33.788	2.857	2.507		2.292	2.506	2.361	2.514	2.363	-0.0851	-0.6347		0.9521	0.1979
863	Adhesion or extracellular matrix protein	Mybpc1	Mybpc1	1116	PREDICTED: myosin binding protein C, slow type	XP_001076591	http://www.ncbi.nlm.nih.gov/entrez/query.fcgi?db=protein&cmd=search&term=XP_001076591	132	VCTLEIRkPSPYDGG	K*PSPYDGGTYCCKAVNDLGTVEIECK	4	769.602		17086																								3.491								0.7079
864	Adhesion or extracellular matrix protein	Mybpc1	Mybpc1	1128	PREDICTED: myosin binding protein C, slow type	XP_001076591	http://www.ncbi.nlm.nih.gov/entrez/query.fcgi?db=protein&cmd=search&term=XP_001076591	132	DGGTYCCkAVNDLGT	KPSPYDGGTYCCK*AVNDLGTVEIECK	4	769.602	18058	17109	18856	17689	18602	18001	18081										61.2078	61.4478	62.2375	60.9638	62.0845	61.582	61.4567	60.8988	3.336	3.303	4.926	3.352	3.779	2.964	4.093		0.0505	0.7079	0.7284	0.0082	0.1847
865	Adhesion or extracellular matrix protein	Mybpc1	Mybpc1	1141	PREDICTED: myosin binding protein C, slow type	XP_001076591	http://www.ncbi.nlm.nih.gov/entrez/query.fcgi?db=protein&cmd=search&term=XP_001076591	132	GTVEIECkLEVKGGL	AVNDLGTVEIECK*LEVK	3	677.686					20690								20714				67.441	67.2285	68.1925	67.3537	67.482	67.4242	67.4172	67.4268					2.361								1.0639
866	Adhesion or extracellular matrix protein	Mybpc1	Mybpc1	119	PREDICTED: myosin binding protein C, slow type	XP_001076591	http://www.ncbi.nlm.nih.gov/entrez/query.fcgi?db=protein&cmd=search&term=XP_001076591	132	LLRKPTVkWFKGKWM	KPTVK*WFK	3	383.226	10168								10831																2.518								-0.8476
867	Adhesion or extracellular matrix protein	Mybpc1	Mybpc1	124	PREDICTED: myosin binding protein C, slow type	XP_001076591	http://www.ncbi.nlm.nih.gov/entrez/query.fcgi?db=protein&cmd=search&term=XP_001076591	132	TVKWFKGkWMDLASK	FKGK*WMDLASK	3	475.583				14132													50.9152	51.7475	52.0662	51.8133	50.6557	0	51.8188	51.7588				2.735								-0.2675
868	Adhesion or extracellular matrix protein	Mybpc1	Mybpc1	124	PREDICTED: myosin binding protein C, slow type	XP_001076591	http://www.ncbi.nlm.nih.gov/entrez/query.fcgi?db=protein&cmd=search&term=XP_001076591	132	TVKWFKGkWMDLASK	GK*WMDLASK	2	575.29			13750	13030							13770	13048					48.3808	49.2452	49.6425	48.9982	48.827	49.0508	49.2645	49.0302			2.824	2.885							0.8124	1.3265
869	Adhesion or extracellular matrix protein	Mybpc1	Mybpc1	124	PREDICTED: myosin binding protein C, slow type	XP_001076591	http://www.ncbi.nlm.nih.gov/entrez/query.fcgi?db=protein&cmd=search&term=XP_001076591	132	TVKWFKGkWMDLASK	GK*WMDLASK	3	383.862	12896	12411	13730	13009	13373	13174	13211	12932	12948	12450	13791	13048	13432	13214	13252	12973	48.3808	49.2452	49.6947	48.9982	48.773	49.0508	49.2645	49.0302	2.971	3.324	2.826	3.257	3.226	3.495	3.171	2.863	0.0451	-0.0671	-0.161	-0.0566	-0.1349
870	Adhesion or extracellular matrix protein	Mybpc1	Mybpc1	124	PREDICTED: myosin binding protein C, slow type	XP_001076591	http://www.ncbi.nlm.nih.gov/entrez/query.fcgi?db=protein&cmd=search&term=XP_001076591	132	TVKWFKGkWMDLASK	GK*WM#DLASK	2	583.287					9967								9973				39.5725	39.9042	40.1798	39.5812	39.4367	40.8863	40.16	40.0683					2.183								2.9516
871	Adhesion or extracellular matrix protein	Mybpc1	Mybpc1	124	PREDICTED: myosin binding protein C, slow type	XP_001076591	http://www.ncbi.nlm.nih.gov/entrez/query.fcgi?db=protein&cmd=search&term=XP_001076591	132	TVKWFKGkWMDLASK	GK*WM#DLASK	3	389.194		9037			9960			9571		9049			10310			9564	38.7982	40.7502	40.9237	40.7092	40.6692	40.8863	40.9132	40.8728		3.119			3.224			2.713		-0.2966			-0.1997
872	Adhesion or extracellular matrix protein	Mybpc1	Mybpc1	124	PREDICTED: myosin binding protein C, slow type	XP_001076591	http://www.ncbi.nlm.nih.gov/entrez/query.fcgi?db=protein&cmd=search&term=XP_001076591	132	TVKWFKGkWMDLASK	KGK*WMDLASK	3	426.56	10419		11204								11221						41.652	42.743	43.1652	42.4242	42.389	42.9468	42.7005	42.6757	2.396		3.264						-0.4173		0.1846
873	Adhesion or extracellular matrix protein	Mybpc1	Mybpc1	131	PREDICTED: myosin binding protein C, slow type	XP_001076591	http://www.ncbi.nlm.nih.gov/entrez/query.fcgi?db=protein&cmd=search&term=XP_001076591	132	KWMDLASkAGKHLQL	WMDLASK*AGK	2	610.808	13034	12482	13827	13100	13441	13246	13279	13010	13032	12513	13854	13132	13453	13256	13294	13036	48.595	49.4093	49.8532	49.2265	48.827	49.16	49.3742	49.1965	2.684	2.585	2.645	2.624	2.654	2.849	3.028	3.129	-0.0188	-0.2965	0.0369	-0.7487	0.1902
874	Adhesion or extracellular matrix protein	Mybpc1	Mybpc1	131	PREDICTED: myosin binding protein C, slow type	XP_001076591	http://www.ncbi.nlm.nih.gov/entrez/query.fcgi?db=protein&cmd=search&term=XP_001076591	132	KWMDLASkAGKHLQL	WMDLASK*AGK	3	407.541	12992	12474	13799	13074	13414	13228	13254	12996	13032	12513	13854	13111	13453	13256	13315	13036	48.595	49.4093	49.8532	49.1668	48.827	49.16	49.428	49.1965	3.059	3.563	3.346	3.893	2.974	3.761	3.501	3.995	0.0009	-0.036	-0.2416	0.0902	0.0656
875	Adhesion or extracellular matrix protein	Mybpc1	Mybpc1	131	PREDICTED: myosin binding protein C, slow type	XP_001076591	http://www.ncbi.nlm.nih.gov/entrez/query.fcgi?db=protein&cmd=search&term=XP_001076591	132	KWMDLASkAGKHLQL	WM#DLASK*AGK	3	412.873						9608								9552			38.2303	39.4515	39.558	39.5257	39.2142	39.3978	39.719	39.6158						2.777
876	Adhesion or extracellular matrix protein	Mybpc1	Mybpc1	134	PREDICTED: myosin binding protein C, slow type	XP_001076591	http://www.ncbi.nlm.nih.gov/entrez/query.fcgi?db=protein&cmd=search&term=XP_001076591	132	DLASKAGkHLQLKET	AGK*HLQLKETFER	3	557.637	8992						9300		9007								37.846	38.4075	38.6567	38.6818	38.5062	38.5442	38.8455	38.7622	2.898						2.402		0.0508
877	Adhesion or extracellular matrix protein	Mybpc1	Mybpc1	139	PREDICTED: myosin binding protein C, slow type	XP_001076591	http://www.ncbi.nlm.nih.gov/entrez/query.fcgi?db=protein&cmd=search&term=XP_001076591	132	AGKHLQLkETFERQT	HLQLK*ETFER	2	707.875	11116																43.4598	0	44.5435	0	43.456	0	0	0	1.996								0.8287
878	Adhesion or extracellular matrix protein	Mybpc1	Mybpc1	139	PREDICTED: myosin binding protein C, slow type	XP_001076591	http://www.ncbi.nlm.nih.gov/entrez/query.fcgi?db=protein&cmd=search&term=XP_001076591	132	AGKHLQLkETFERQT	HLQLK*ETFER	3	472.253		10457	11719	11042	11390	11296	11175	10987		10475	11755	10995	11409	11334	11191	10986	43.4598	43.846	44.5435	43.556	43.456	44.1538	43.8507	43.8108		3.053	2.519	2.637	3.33	2.507	2.97	3.263		0.2081	0.076	0.5623	0.1799
879	Adhesion or extracellular matrix protein	Mybpc1	Mybpc1	157	PREDICTED: myosin binding protein C, slow type	XP_001076591	http://www.ncbi.nlm.nih.gov/entrez/query.fcgi?db=protein&cmd=search&term=XP_001076591	132	TFEMQIIkAKENYAG	IYTFEMQIIK*AK	2	799.934	20972								20987								68.3802	68.1232	69.1065	68.2887	68.511	68.3083	68.386	68.339	4.374								-0.4782
880	Adhesion or extracellular matrix protein	Mybpc1	Mybpc1	157	PREDICTED: myosin binding protein C, slow type	XP_001076591	http://www.ncbi.nlm.nih.gov/entrez/query.fcgi?db=protein&cmd=search&term=XP_001076591	132	TFEMQIIkAKENYAG	IYTFEMQIIK*AK	3	533.625	20946		21679	20496	21053		20800	20486	20966		21720	20557	21071		20840	20527	68.3287	68.0693	69.1602	68.2887	68.4003	68.3083	68.386	68.339	3.906		3.879	3.766	4.051		3.78	4.202	0.223		0.1767	0.405	0.4625
881	Adhesion or extracellular matrix protein	Mybpc1	Mybpc1	157	PREDICTED: myosin binding protein C, slow type	XP_001076591	http://www.ncbi.nlm.nih.gov/entrez/query.fcgi?db=protein&cmd=search&term=XP_001076591	132	TFEMQIIkAKENYAG	IYTFEM#QIIK*AK	3	538.957					17658	17374							17819				59.4652	59.9397	60.1278	59.5762	60.2073	59.8668	59.4763	0					2.831	2.53							0.0259
882	Adhesion or extracellular matrix protein	Mybpc1	Mybpc1	157	PREDICTED: myosin binding protein C, slow type	XP_001076591	http://www.ncbi.nlm.nih.gov/entrez/query.fcgi?db=protein&cmd=search&term=XP_001076591	132	TFEMQIIkAKENYAG	IYTFEM#QIIK*AK	3	538.957						17164											59.4652	59.9397	60.1278	59.5762	60.2073	59.8668	59.4763	0						2.283
883	Adhesion or extracellular matrix protein	Mybpc1	Mybpc1	157	PREDICTED: myosin binding protein C, slow type	XP_001076591	http://www.ncbi.nlm.nih.gov/entrez/query.fcgi?db=protein&cmd=search&term=XP_001076591	132	TFEMQIIkAKENYAG	IYTFEM#QIIK*AK	3	538.957						17182											59.4652	59.9397	60.1278	59.5762	60.2073	59.8668	59.4763	0						2.266
884	Adhesion or extracellular matrix protein	Mybpc1	Mybpc1	157	PREDICTED: myosin binding protein C, slow type	XP_001076591	http://www.ncbi.nlm.nih.gov/entrez/query.fcgi?db=protein&cmd=search&term=XP_001076591	132	TFEMQIIkAKENYAG	TFEMQIIK*AK	2	661.861				15318								15366					54.5335	55.1177	55.2345	55.0722	0	0	54.8513	54.8765				3.559								-1.2293
885	Adhesion or extracellular matrix protein	Mybpc1	Mybpc1	157	PREDICTED: myosin binding protein C, slow type	XP_001076591	http://www.ncbi.nlm.nih.gov/entrez/query.fcgi?db=protein&cmd=search&term=XP_001076591	132	TFEMQIIkAKENYAG	TFEMQIIK*AK	3	441.576	15369																54.5335	55.1177	55.2872	55.0188	54.8933	55.0028	54.8513	54.8303	3.753								0.0461
886	Adhesion or extracellular matrix protein	Mybpc1	Mybpc1	159	PREDICTED: myosin binding protein C, slow type	XP_001076591	http://www.ncbi.nlm.nih.gov/entrez/query.fcgi?db=protein&cmd=search&term=XP_001076591	132	EMQIIKAkENYAGNY	AK*ENYAGNY	2	572.257	7295	7365	8193	7726			8081				8187				8072		33.0868	35.2015	35.1722	34.903	0	0	35.571	0	2.791	2.822	2.493	2.607			2.929		-0.2684	-1.435	-1.2986	-1.7761
887	Adhesion or extracellular matrix protein	Mybpc1	Mybpc1	159	PREDICTED: myosin binding protein C, slow type	XP_001076591	http://www.ncbi.nlm.nih.gov/entrez/query.fcgi?db=protein&cmd=search&term=XP_001076591	132	EMQIIKAkENYAGNY	AK*ENYAGNYR	2	650.308	5247	5314	6177	5591	5975	5622	5886	5672	5260	5311	6190	5605	5989	5636	5914	5689	27.5125	29.4262	30.0132	29.0842	29.1797	28.7345	29.7388	29.5522	3.347	3.417	3.109	3.047	3.02	3.396	3.048	3.296	-0.3847	-0.2424	-0.1816	-0.9818	-0.9495
888	Adhesion or extracellular matrix protein	Mybpc1	Mybpc1	159	PREDICTED: myosin binding protein C, slow type	XP_001076591	http://www.ncbi.nlm.nih.gov/entrez/query.fcgi?db=protein&cmd=search&term=XP_001076591	132	EMQIIKAkENYAGNY	AK*ENYAGNYR	3	433.874	5246					5600			5260					5620			27.5125	29.4262	30.0132	29.0842	29.1797	28.6895	29.7388	29.5522	2.628					2.345			0.0646
889	Adhesion or extracellular matrix protein	Mybpc1	Mybpc1	159	PREDICTED: myosin binding protein C, slow type	XP_001076591	http://www.ncbi.nlm.nih.gov/entrez/query.fcgi?db=protein&cmd=search&term=XP_001076591	132	EMQIIKAkENYAGNY	IYTFEMQIIKAK*	3	533.625						20575								20635																4.026
890	Adhesion or extracellular matrix protein	Mybpc1	Mybpc1	175	PREDICTED: myosin binding protein C, slow type	XP_001076591	http://www.ncbi.nlm.nih.gov/entrez/query.fcgi?db=protein&cmd=search&term=XP_001076591	132	CEVTYKDkFDSCSFD	CEVTYKDK*FDSCSFDLEVHESTGTTPNIDIR	4	945.181	21441																69.437	0	0	0	69.4797	0	0	69.877	3.73								1.6103
891	Adhesion or extracellular matrix protein	Mybpc1	Mybpc1	221	PREDICTED: myosin binding protein C, slow type	XP_001076591	http://www.ncbi.nlm.nih.gov/entrez/query.fcgi?db=protein&cmd=search&term=XP_001076591	132	LDFSGLLkRREVKQQ	SGEGQEDAGELDFSGLLK*R	2	1061.51	22460		23160			22215			22448		23148			22197			71.9265	71.8955	72.6013	72.2122	72.0083	72.4728	72.1208	72.1007	5.237		5.507			5.494			-0.7275		0.8865
892	Adhesion or extracellular matrix protein	Mybpc1	Mybpc1	221	PREDICTED: myosin binding protein C, slow type	XP_001076591	http://www.ncbi.nlm.nih.gov/entrez/query.fcgi?db=protein&cmd=search&term=XP_001076591	132	LDFSGLLkRREVKQQ	SGEGQEDAGELDFSGLLK*R	3	708.006	22386	21159	23086	22008	22398	22136	22268	21967	22448	21219	23148	22067	22474	22197	22327	22007	71.9265	71.8955	72.6013	72.2122	72.0083	72.4728	72.1208	72.1007	4.764	4.472	4.878	5.268	5.345	4.725	5.047	5.392	0.3464	0.5595	0.214	0.3328	0.3257
893	Adhesion or extracellular matrix protein	Mybpc1	Mybpc1	221	PREDICTED: myosin binding protein C, slow type	XP_001076591	http://www.ncbi.nlm.nih.gov/entrez/query.fcgi?db=protein&cmd=search&term=XP_001076591	132	LDFSGLLkRREVKQQ	SGEGQEDAGELDFSGLLK*R	3	708.006		21407		22225	22614		22444			21219		22067	22474		22327		71.9265	71.8955	72.6013	72.2122	72.0083	72.4728	72.1208	72.1007		2.738		2.943	3.428		2.885			0.5533		0.3069	0.3398
894	Adhesion or extracellular matrix protein	Mybpc1	Mybpc1	221	PREDICTED: myosin binding protein C, slow type	XP_001076591	http://www.ncbi.nlm.nih.gov/entrez/query.fcgi?db=protein&cmd=search&term=XP_001076591	132	LDFSGLLkRREVKQQ	SGEGQEDAGELDFSGLLK*RR	3	760.04	20574	19447	21420			20353	20558	20262	20588		21447				20609	20275	67.3902	67.4917	68.4958	67.5712	67.8053	67.6392	67.7898	67.6977	3.432	2.412	3			2.566	2.839	2.93	0.6932	-0.1913	0.2125
895	Adhesion or extracellular matrix protein	Mybpc1	Mybpc1	221	PREDICTED: myosin binding protein C, slow type	XP_001076591	http://www.ncbi.nlm.nih.gov/entrez/query.fcgi?db=protein&cmd=search&term=XP_001076591	132	LDFSGLLkRREVKQQ	SGEGQEDAGELDFSGLLK*RR	4	570.282	20536	19441	21449	20237	20800	20325	20569	20276	20588	19482	21447	20284	20840	20404	20588	20296	67.3902	67.4917	68.4958	67.5712	67.8053	67.695	67.7373	67.7522	3.943	4.054	4.025	3.474	3.942	3.562	4.004	4.577	0.2942	-0.0452	0.3815	0.162	0.0229
896	Adhesion or extracellular matrix protein	Mybpc1	Mybpc1	226	PREDICTED: myosin binding protein C, slow type	XP_001076591	http://www.ncbi.nlm.nih.gov/entrez/query.fcgi?db=protein&cmd=search&term=XP_001076591	132	LLKRREVkQQEEEPE	EVK*QQEEEPEIDVWELLK	3	785.729	28960	27366	29562	28083	28792	28084	28438	28011	29032	27511	29588	28111	28843	28110	28449	28094	87.7752	87.7193	88.3033	87.7912	88.4765	87.9805	87.4065	87.3747	4.264	3.932	4.383	4.461	4.039	4.24	3.72	4.381	-0.171	-1.2869	-0.4284	-0.2437	-0.3073
897	Adhesion or extracellular matrix protein	Mybpc1	Mybpc1	226	PREDICTED: myosin binding protein C, slow type	XP_001076591	http://www.ncbi.nlm.nih.gov/entrez/query.fcgi?db=protein&cmd=search&term=XP_001076591	132	LLKRREVkQQEEEPE	EVK*QQEEEPEIDVWELLK	3	785.729		27403		28095		28067	28474	27988		27511		28111		28110	28449	28094	87.7752	87.7193	88.3033	87.7912	88.4765	87.9805	87.4065	87.3747		3.736		4.164		4.223	3.342	3.434		-1.2801		-0.1307
898	Adhesion or extracellular matrix protein	Mybpc1	Mybpc1	226	PREDICTED: myosin binding protein C, slow type	XP_001076591	http://www.ncbi.nlm.nih.gov/entrez/query.fcgi?db=protein&cmd=search&term=XP_001076591	132	LLKRREVkQQEEEPE	REVK*QQEEEPEIDVWELLK	4	628.574				25817								25784					81.9318	81.312	82.087	81.8152	81.9738	82.0747	81.7142	81.5853				3.719								0.2645
899	Adhesion or extracellular matrix protein	Mybpc1	Mybpc1	241	PREDICTED: myosin binding protein C, slow type	XP_001076591	http://www.ncbi.nlm.nih.gov/entrez/query.fcgi?db=protein&cmd=search&term=XP_001076591	132	IDVWELLkNANPNEY	QQEEEPEIDVWELLK*NANPNEYEK	3	1020.15	31313	29494	31601	30286	30664	30055	30624	30211	31312	29530	31696	30109	30774	30176	30694	30248	93.3167	92.9138	93.5107	93.0492	93.4732	93.5035	93.0807	92.9682	3.446	3.955	4.348	4.127	4.333	4.414	4.329	3.775	0.1254	-0.2441	-0.1355	0.2748	0.1999
900	Adhesion or extracellular matrix protein	Mybpc1	Mybpc1	241	PREDICTED: myosin binding protein C, slow type	XP_001076591	http://www.ncbi.nlm.nih.gov/entrez/query.fcgi?db=protein&cmd=search&term=XP_001076591	132	IDVWELLkNANPNEY	QQEEEPEIDVWELLK*NANPNEYEK	3	1020.15	31260	29675	31807	30050	30691	30245	30819	30238	31312	29530	31696	30109	30774	30176	30694	30248	93.3167	92.9138	93.5107	93.0492	93.4732	93.5035	93.0807	92.9682	3.328	3.534	3.687	3.866	3.864	3.154	3.33	3.616	0.1254	-0.1731	-0.1718	0.4118	0.247
901	Adhesion or extracellular matrix protein	Mybpc1	Mybpc1	241	PREDICTED: myosin binding protein C, slow type	XP_001076591	http://www.ncbi.nlm.nih.gov/entrez/query.fcgi?db=protein&cmd=search&term=XP_001076591	132	IDVWELLkNANPNEY	QQEEEPEIDVWELLK*NANPNEYEK	3	1020.15					30909								30774				93.3167	92.9138	93.5107	93.0492	93.4732	93.5035	93.0807	92.9682					3.473								0.043
902	Adhesion or extracellular matrix protein	Mybpc1	Mybpc1	250	PREDICTED: myosin binding protein C, slow type	XP_001076591	http://www.ncbi.nlm.nih.gov/entrez/query.fcgi?db=protein&cmd=search&term=XP_001076591	132	ANPNEYEkIAFQYGI	NANPNEYEK*IA	2	688.826			11814	11138			11291	11108									43.1252	44.1775	44.7017	43.931	0	0	44.0613	44.0725			2.79	2.444			2.119	2.569			-0.2056	-0.2449
903	Adhesion or extracellular matrix protein	Mybpc1	Mybpc1	250	PREDICTED: myosin binding protein C, slow type	XP_001076591	http://www.ncbi.nlm.nih.gov/entrez/query.fcgi?db=protein&cmd=search&term=XP_001076591	132	ANPNEYEkIAFQYGI	NANPNEYEK*IAF	2	762.36	18489	17624	19365	18283			18567	18213	18506	17656	19397				18616	18221	62.3553	62.9093	63.5315	62.5777	63.3532	62.9717	62.8513	62.4798	3.017	2.531	2.919	2.821			2.727	2.826	-0.1759	-0.0328	-0.1857	-0.3025
904	Adhesion or extracellular matrix protein	Mybpc1	Mybpc1	250	PREDICTED: myosin binding protein C, slow type	XP_001076591	http://www.ncbi.nlm.nih.gov/entrez/query.fcgi?db=protein&cmd=search&term=XP_001076591	132	ANPNEYEkIAFQYGI	NANPNEYEK*IAFQYGITDLR	3	824.071	26051		26592	25371	25883	25452	25752	25353	26098		26611	25427	25960	25512	25792	25387	80.7713	80.4898	80.9633	80.8487	81.0213	81.1418	80.7308	80.511	3.939		4.141	3.558	4.059	4.045	4.184	3.777	0.1513		0.0711	-0.1025	-0.1835
905	Adhesion or extracellular matrix protein	Mybpc1	Mybpc1	275, 276	PREDICTED: myosin binding protein C, slow type	XP_001076591	http://www.ncbi.nlm.nih.gov/entrez/query.fcgi?db=protein&cmd=search&term=XP_001076591	132	KRMRRVEkKSAAFAK, RMRRVEKkSAAFAKI	RVEK*K*SAAFAK	3	488.276					4130		3882						4135		3884		23.3877	24.1783	24.8308	23.6408	24.1938	23.8287	24.0212	23.9315					2.529		2.231						0.1362
906	Adhesion or extracellular matrix protein	Mybpc1	Mybpc1	276	PREDICTED: myosin binding protein C, slow type	XP_001076591	http://www.ncbi.nlm.nih.gov/entrez/query.fcgi?db=protein&cmd=search&term=XP_001076591	132	RMRRVEKkSAAFAKI	K*SAAFAK	2	418.735	3456		3969		3776	3518	3632		3465		3982		3774	3537	3647		22.3767	23.7882	23.8348	22.995	23.2238	23.1153	23.4027	23.5058	2.683		2.394		2.11	2.672	2.607		0.2579		0.3152		0.2088
907	Adhesion or extracellular matrix protein	Mybpc1	Mybpc1	282	PREDICTED: myosin binding protein C, slow type	XP_001076591	http://www.ncbi.nlm.nih.gov/entrez/query.fcgi?db=protein&cmd=search&term=XP_001076591	132	KKSAAFAkILDPAYQ	SAAFAK*ILDPAYQIDKGGR	3	712.38	20564				20684		20431		20332				20819		20567		66.7582	67.2285	68.4958	67.3537	67.7512	67.4777	67.6858	67.6435	3.957				3.046		3.672		-0.9524				-1.6034
908	Adhesion or extracellular matrix protein	Mybpc1	Mybpc1	292	PREDICTED: myosin binding protein C, slow type	XP_001076591	http://www.ncbi.nlm.nih.gov/entrez/query.fcgi?db=protein&cmd=search&term=XP_001076591	132	DPAYQIDkGGRVRFV	ILDPAYQIDK*GGR	2	780.413			14146		13765		13604				14127		13789		13567		49.6583	0	50.5148	50.1077	49.6977	49.913	50.2462	50.0273			3.591		3.126		3.111				1.1253		0.6566
909	Adhesion or extracellular matrix protein	Mybpc1	Mybpc1	292	PREDICTED: myosin binding protein C, slow type	XP_001076591	http://www.ncbi.nlm.nih.gov/entrez/query.fcgi?db=protein&cmd=search&term=XP_001076591	132	DPAYQIDkGGRVRFV	ILDPAYQIDK*GGR	3	520.611	13495	12747		13388	13729			13314	13494	12807		13447	13768			13351	49.7667	50.1875	50.5662	50.0533	49.6447	49.9662	50.1925	50.0273	2.806	2.608		2.762	2.511			2.471	-0.1691	0.5111		0.2175	0.2976
910	Adhesion or extracellular matrix protein	Mybpc1	Mybpc1	306	PREDICTED: myosin binding protein C, slow type	XP_001076591	http://www.ncbi.nlm.nih.gov/entrez/query.fcgi?db=protein&cmd=search&term=XP_001076591	132	VVELADPkLEVKWFK	FVVELADPK*LEVK	3	534.303	20529							19879	20546							19897	67.2885	66.6852	67.6932	66.7812	67.0018	66.7783	66.892	66.748	3.272							2.858	2.4117
911	Adhesion or extracellular matrix protein	Mybpc1	Mybpc1	310	PREDICTED: myosin binding protein C, slow type	XP_001076591	http://www.ncbi.nlm.nih.gov/entrez/query.fcgi?db=protein&cmd=search&term=XP_001076591	132	ADPKLEVkWFKNGQE	FVVELADPKLEVK*WFK	4	516.29					26176	25756		25647					26191	25743			81.8282	81.0523	81.7228	81.4848	81.6015	81.7338	81.2385	81.1228					3.114	2.841		2.577					-0.144
912	Adhesion or extracellular matrix protein	Mybpc1	Mybpc1	313	PREDICTED: myosin binding protein C, slow type	XP_001076591	http://www.ncbi.nlm.nih.gov/entrez/query.fcgi?db=protein&cmd=search&term=XP_001076591	132	KLEVKWFkNGQEIRP	WFK*NGQEIRPSTK	3	568.965	9362	8935	9958	9531	9878		9680				10007	9563	9931		9717		38.906	39.737	39.9742	39.8545	39.655	39.9557	39.9998	40.0128	2.41	1.795	2.419	2.663	2.905		2.834		-0.1842	-0.3813	0.0839	-0.3783	0.0065
913	Adhesion or extracellular matrix protein	Mybpc1	Mybpc1	313	PREDICTED: myosin binding protein C, slow type	XP_001076591	http://www.ncbi.nlm.nih.gov/entrez/query.fcgi?db=protein&cmd=search&term=XP_001076591	132	KLEVKWFkNGQEIRP	WFK*NGQEIRPSTK	4	426.976		8969		9545		9720				8989		9563		9760			38.906	39.737	39.9742	39.8545	39.655	39.9557	39.9998	40.0128		2.867		2.172		2.373				0.1378		0.1132
914	Adhesion or extracellular matrix protein	Mybpc1	Mybpc1	329	PREDICTED: myosin binding protein C, slow type	XP_001076591	http://www.ncbi.nlm.nih.gov/entrez/query.fcgi?db=protein&cmd=search&term=XP_001076591	132	TKYIFEHkGNERIMF	YIFEHK*GNER	2	703.844	6911	6710	7636	7019	7576	7184	7459	7115	6894	6417	7297	6679	7183	6837	7124	6808									2.623	2.399	3.081	2.599	2.642	2.591	3.247	2.618	-1.0495	-0.1651	-0.6635	1.5737	0.7285
915	Adhesion or extracellular matrix protein	Mybpc1	Mybpc1	402	PREDICTED: myosin binding protein C, slow type	XP_001076591	http://www.ncbi.nlm.nih.gov/entrez/query.fcgi?db=protein&cmd=search&term=XP_001076591	132	DANVKWFkNGEEIVP	WFK*NGEEIVPGPK	3	538.947					15679								15696				54.271	54.8493	55.0788	54.8582	54.5405	54.6828	54.5377	54.5703					3.616								-0.2038
916	Adhesion or extracellular matrix protein	Mybpc1	Mybpc1	412	PREDICTED: myosin binding protein C, slow type	XP_001076591	http://www.ncbi.nlm.nih.gov/entrez/query.fcgi?db=protein&cmd=search&term=XP_001076591	132	EEIVPGPkSRYRIKV	FKNGEEIVPGPK*SR	4	418.726			8692														35.5415	36.3895	36.5425	36.4812	0	0	36.7463	36.4437			3.133								0.3525
917	Adhesion or extracellular matrix protein	Mybpc1	Mybpc1	412	PREDICTED: myosin binding protein C, slow type	XP_001076591	http://www.ncbi.nlm.nih.gov/entrez/query.fcgi?db=protein&cmd=search&term=XP_001076591	132	EEIVPGPkSRYRIKV	NGEEIVPGPK*SR	2	698.863			7860			7441					7843			7425			32.7978	0	34.2928	33.493	33.738	33.5883	34.4043	33.8995			2.559			2.887					1.3333
918	Adhesion or extracellular matrix protein	Mybpc1	Mybpc1	412	PREDICTED: myosin binding protein C, slow type	XP_001076591	http://www.ncbi.nlm.nih.gov/entrez/query.fcgi?db=protein&cmd=search&term=XP_001076591	132	EEIVPGPkSRYRIKV	NGEEIVPGPK*SR	3	466.244	7152	6908						7330	7162								32.7455	33.9395	34.2928	33.493	33.849	33.5883	34.4043	33.9532	2.405	2.141						2.256	-1.6938	-1.9823
919	Adhesion or extracellular matrix protein	Mybpc1	Mybpc1	423	PREDICTED: myosin binding protein C, slow type	XP_001076591	http://www.ncbi.nlm.nih.gov/entrez/query.fcgi?db=protein&cmd=search&term=XP_001076591	132	RIKVEGKkHTLIIEG	K*HTLIIEGATK	3	442.258				6992								6985					32.8552	33.2922	34.0823	32.782	33.4668	32.963	33.9422	33.4532				3.129								-0.1087
920	Adhesion or extracellular matrix protein	Mybpc1	Mybpc1	423	PREDICTED: myosin binding protein C, slow type	XP_001076591	http://www.ncbi.nlm.nih.gov/entrez/query.fcgi?db=protein&cmd=search&term=XP_001076591	132	RIKVEGKkHTLIIEG	K*HTLIIEGATKADSAEYSVMTTGGQSSAK	4	774.638	15611	14792	16320	15584	16152	15660	15637	15418	15575	14773	16306	15512	16160	15626	15626	15449	55.0235	55.4015	55.9562	55.4513	55.8603	55.4073	55.2765	55.454	3.518	3.738	4.402	3.368	3.881	4.393	3.296	4.365	0.0539	-0.7705	-0.6196	0.136	0.6461
921	Adhesion or extracellular matrix protein	Mybpc1	Mybpc1	423	PREDICTED: myosin binding protein C, slow type	XP_001076591	http://www.ncbi.nlm.nih.gov/entrez/query.fcgi?db=protein&cmd=search&term=XP_001076591	132	RIKVEGKkHTLIIEG	K*HTLIIEGATKADSAEYSVMTTGGQSSAK	4	774.638		14833						15443		14773						15449	55.0235	55.4015	55.9562	55.4513	55.8603	55.4073	55.2765	55.454		3.323						2.594		-0.7705
922	Adhesion or extracellular matrix protein	Mybpc1	Mybpc1	423	PREDICTED: myosin binding protein C, slow type	XP_001076591	http://www.ncbi.nlm.nih.gov/entrez/query.fcgi?db=protein&cmd=search&term=XP_001076591	132	RIKVEGKkHTLIIEG	K*HTLIIEGATKADSAEYSVMTTGGQSSAK	4	774.638		14762								14773							55.0235	55.4015	55.9562	55.4513	55.8603	55.4073	55.2765	55.454		3.061								-0.7705
923	Adhesion or extracellular matrix protein	Mybpc1	Mybpc1	433	PREDICTED: myosin binding protein C, slow type	XP_001076591	http://www.ncbi.nlm.nih.gov/entrez/query.fcgi?db=protein&cmd=search&term=XP_001076591	132	LIIEGATkADSAEYS	KHTLIIEGATK*ADSAEYSVMTTGGQSSAK	4	774.638				15521								15512																3.895								0.136
924	Adhesion or extracellular matrix protein	Mybpc1	Mybpc1	460	PREDICTED: myosin binding protein C, slow type	XP_001076591	http://www.ncbi.nlm.nih.gov/entrez/query.fcgi?db=protein&cmd=search&term=XP_001076591	132	SVDLRPLkITTPLTD	LSVDLRPLK*ITTPLTDQTVK	3	784.788			23241	22228	22650	22357					23253	22235	22663	22386			73.1353	72.32	72.8473	72.6387	72.5013	72.968	72.5307	72.4635			2.9	3.67	3.421	3.968					1.1108	0.8421	1.0845
925	Adhesion or extracellular matrix protein	Mybpc1	Mybpc1	460	PREDICTED: myosin binding protein C, slow type	XP_001076591	http://www.ncbi.nlm.nih.gov/entrez/query.fcgi?db=protein&cmd=search&term=XP_001076591	132	SVDLRPLkITTPLTD	LSVDLRPLK*ITTPLTDQTVK	3	784.788						22376								22386			73.1353	72.32	72.8473	72.6387	72.5013	72.968	72.5307	72.4635						2.942
926	Adhesion or extracellular matrix protein	Mybpc1	Mybpc1	460	PREDICTED: myosin binding protein C, slow type	XP_001076591	http://www.ncbi.nlm.nih.gov/entrez/query.fcgi?db=protein&cmd=search&term=XP_001076591	132	SVDLRPLkITTPLTD	LSVDLRPLK*ITTPLTDQTVK	4	588.843		21375	23234	22197	22627	22347	22465	22143		21408	23253	22214	22642	22386	22516	22154	73.1353	72.2672	72.8473	72.5855	72.444	72.968	72.58	72.4635		2.917	3.374	2.801	3.137	2.839	3.293	3.075		0.3052	0.9025	0.673	0.3482
927	Adhesion or extracellular matrix protein	Mybpc1	Mybpc1	474	PREDICTED: myosin binding protein C, slow type	XP_001076591	http://www.ncbi.nlm.nih.gov/entrez/query.fcgi?db=protein&cmd=search&term=XP_001076591	132	DQTVKLGkEVCLKCE	LGK*EVCLK	2	530.795	7535	7274	8191	7595	8076	7799	7929	7666		7304	8225	7625	8100	7836	7959	7697	33.8198	35.0293	35.2733	34.5607	34.7707	34.704	35.2732	34.9785	2.024	2.382	2.618	2.438	2.732	2.616	2.516	2.504	-0.5275	0.1626	-0.0552	0.1023	-0.4616
928	Adhesion or extracellular matrix protein	Mybpc1	Mybpc1	474	PREDICTED: myosin binding protein C, slow type	XP_001076591	http://www.ncbi.nlm.nih.gov/entrez/query.fcgi?db=protein&cmd=search&term=XP_001076591	132	DQTVKLGkEVCLKCE	LGK*EVCLK	3	354.199				7613	8120	7795	7943	7664				7625	8119	7836	7959	7697	33.8198	35.0293	35.2733	34.5607	34.8235	34.704	35.2732	34.9785				2.482	2.724	1.865	2.365	1.875				0.0042	0.1881
929	Adhesion or extracellular matrix protein	Mybpc1	Mybpc1	489	PREDICTED: myosin binding protein C, slow type	XP_001076591	http://www.ncbi.nlm.nih.gov/entrez/query.fcgi?db=protein&cmd=search&term=XP_001076591	132	ISENVPGkWTKNGLP	CEISENVPGK*WTKNGLPVQEGER	4	686.088					16143	15774							16241	15899															3.097	3.261							-0.2623
930	Adhesion or extracellular matrix protein	Mybpc1	Mybpc1	489	PREDICTED: myosin binding protein C, slow type	XP_001076591	http://www.ncbi.nlm.nih.gov/entrez/query.fcgi?db=protein&cmd=search&term=XP_001076591	132	ISENVPGkWTKNGLP	CEISENVPGK*WTKNGLPVQEGER	4	686.088						15985								15899																2.897
931	Adhesion or extracellular matrix protein	Mybpc1	Mybpc1	489	PREDICTED: myosin binding protein C, slow type	XP_001076591	http://www.ncbi.nlm.nih.gov/entrez/query.fcgi?db=protein&cmd=search&term=XP_001076591	132	ISENVPGkWTKNGLP	CEISENVPGK*WTKNGLPVQEGERLK	4	746.383				15970								15990																3.064								-0.857
932	Adhesion or extracellular matrix protein	Mybpc1	Mybpc1	492	PREDICTED: myosin binding protein C, slow type	XP_001076591	http://www.ncbi.nlm.nih.gov/entrez/query.fcgi?db=protein&cmd=search&term=XP_001076591	132	NVPGKWTkNGLPVQE	CEISENVPGKWTK*NGLPVQEGER	3	914.449	15797		16465	15712	16204	15866	15749	15544	15890		16574	15785	16388	15878	15855	15615	55.8212	56.1263	56.577	56.1357	56.4517	56.0648	55.8682	55.88	4.727		5.737	5.394	4.829	5.515	5.523	5.476	-0.2317		-0.498	0.151	-0.3105
933	Adhesion or extracellular matrix protein	Mybpc1	Mybpc1	492	PREDICTED: myosin binding protein C, slow type	XP_001076591	http://www.ncbi.nlm.nih.gov/entrez/query.fcgi?db=protein&cmd=search&term=XP_001076591	132	NVPGKWTkNGLPVQE	CEISENVPGKWTK*NGLPVQEGER	3	914.449			16693		16471	16043	15783				16574		16388	15878	15855		55.8212	56.1263	56.577	56.1357	56.4517	56.0648	55.8682	55.88			5.328		3.817	4.878	4.989				-0.3189		-0.2375
934	Adhesion or extracellular matrix protein	Mybpc1	Mybpc1	492	PREDICTED: myosin binding protein C, slow type	XP_001076591	http://www.ncbi.nlm.nih.gov/entrez/query.fcgi?db=protein&cmd=search&term=XP_001076591	132	NVPGKWTkNGLPVQE	CEISENVPGKWTK*NGLPVQEGER	3	914.449			16739								16574						55.8212	56.1263	56.577	56.1357	56.4517	56.0648	55.8682	55.88			4.986								-0.1306
935	Adhesion or extracellular matrix protein	Mybpc1	Mybpc1	492	PREDICTED: myosin binding protein C, slow type	XP_001076591	http://www.ncbi.nlm.nih.gov/entrez/query.fcgi?db=protein&cmd=search&term=XP_001076591	132	NVPGKWTkNGLPVQE	CEISENVPGKWTK*NGLPVQEGER	3	914.449			16717								16574						55.8212	56.1263	56.577	56.1357	56.4517	56.0648	55.8682	55.88			4.23								-0.3039
936	Adhesion or extracellular matrix protein	Mybpc1	Mybpc1	492	PREDICTED: myosin binding protein C, slow type	XP_001076591	http://www.ncbi.nlm.nih.gov/entrez/query.fcgi?db=protein&cmd=search&term=XP_001076591	132	NVPGKWTkNGLPVQE	CEISENVPGKWTK*NGLPVQEGER	4	686.088	15975	15176	16617	15684	16347		15919	15722	15827	15086	16532	15785	16241		15855	15615	55.6635	56.2358	56.4755	56.1357	56.073	56.1202	55.8682	55.88	3.593	3.273	3.953	3	3.534		3.343	3.259	-0.2532	-0.0438	-0.1565	-0.2218	-0.1204
937	Adhesion or extracellular matrix protein	Mybpc1	Mybpc1	492	PREDICTED: myosin binding protein C, slow type	XP_001076591	http://www.ncbi.nlm.nih.gov/entrez/query.fcgi?db=protein&cmd=search&term=XP_001076591	132	NVPGKWTkNGLPVQE	CEISENVPGKWTK*NGLPVQEGER	4	686.088	15747		16415	15894			15713	15517	15827		16532	15785			15855	15615	55.6635	56.2358	56.4755	56.1357	56.073	56.1202	55.8682	55.88	2.903		3.277	2.751			2.853	3.013	-0.2594		-0.0796	-0.1875
938	Adhesion or extracellular matrix protein	Mybpc1	Mybpc1	492	PREDICTED: myosin binding protein C, slow type	XP_001076591	http://www.ncbi.nlm.nih.gov/entrez/query.fcgi?db=protein&cmd=search&term=XP_001076591	132	NVPGKWTkNGLPVQE	CEISENVPGKWTK*NGLPVQEGERLK	3	994.842			16973				16182				16894				16189		56.6522	56.932	57.5133	56.7338	57.0413	57.042	56.7122	56.666			4.29				5.381				0.8865
939	Adhesion or extracellular matrix protein	Mybpc1	Mybpc1	492	PREDICTED: myosin binding protein C, slow type	XP_001076591	http://www.ncbi.nlm.nih.gov/entrez/query.fcgi?db=protein&cmd=search&term=XP_001076591	132	NVPGKWTkNGLPVQE	CEISENVPGKWTK*NGLPVQEGERLK	4	746.383			17022		16526	16344	16109	15827			16957		16640			15946	56.6522	56.9878	57.5133	56.6338	57.0958	56.8785	56.7122	56.7195			3.245		2.759	2.665	2.625	2.867			-0.6689		-0.4071
940	Adhesion or extracellular matrix protein	Mybpc1	Mybpc1	492	PREDICTED: myosin binding protein C, slow type	XP_001076591	http://www.ncbi.nlm.nih.gov/entrez/query.fcgi?db=protein&cmd=search&term=XP_001076591	132	NVPGKWTkNGLPVQE	CEISENVPGKWTK*NGLPVQEGERLK	4	746.383					16728												56.6522	56.9878	57.5133	56.6338	57.0958	56.8785	56.7122	56.7195					2.382								-0.2974
941	Adhesion or extracellular matrix protein	Mybpc1	Mybpc1	492	PREDICTED: myosin binding protein C, slow type	XP_001076591	http://www.ncbi.nlm.nih.gov/entrez/query.fcgi?db=protein&cmd=search&term=XP_001076591	132	NVPGKWTkNGLPVQE	SENVPGKWTK*NGLPVQEGER	4	585.549				12863													48.595	48.9558	49.3742	48.7812	48.2228	48.5087	48.6042	48.524				2.257								0.5118
942	Adhesion or extracellular matrix protein	Mybpc1	Mybpc1	492	PREDICTED: myosin binding protein C, slow type	XP_001076591	http://www.ncbi.nlm.nih.gov/entrez/query.fcgi?db=protein&cmd=search&term=XP_001076591	132	NVPGKWTkNGLPVQE	WTK*NGLPVQEGER	2	814.413	11166	10660	11918	11179	11488	11499	11354	11172	11154		11902	11184	11493	11481	11317	11154	43.611	44.291	44.9168	44.0412	43.6777	44.5233	44.1682	44.2367	3.983	2.619	3.208	3.334	3.728	3.391	3.494	3.43	0.4709	0.6761	1.4649	1.0484	0.2314
943	Adhesion or extracellular matrix protein	Mybpc1	Mybpc1	492	PREDICTED: myosin binding protein C, slow type	XP_001076591	http://www.ncbi.nlm.nih.gov/entrez/query.fcgi?db=protein&cmd=search&term=XP_001076591	132	NVPGKWTkNGLPVQE	WTK*NGLPVQEGER	3	543.278	11136		11865	11148	11455	11461	11278	11115	11154		11902	11184	11493	11481	11317	11154	43.611	44.3462	44.9168	44.0412	43.6777	44.5233	44.1682	44.2367	1.996		1.802	2.752	3.154	2.15	2.639	3.224	-0.4843		-0.015	-0.1397	-0.0899
944	Adhesion or extracellular matrix protein	Mybpc1	Mybpc1	492	PREDICTED: myosin binding protein C, slow type	XP_001076591	http://www.ncbi.nlm.nih.gov/entrez/query.fcgi?db=protein&cmd=search&term=XP_001076591	132	NVPGKWTkNGLPVQE	WTK*NGLPVQEGERLK	3	623.671			13082		12691	12531	12494	12224					12696	12559		12248	0	47.245	47.9008	47.0607	46.8615	47.3575	47.413	47.1025			2.388		2.361	2.645	1.766	2.535			1.4444		-0.3437
945	Adhesion or extracellular matrix protein	Mybpc1	Mybpc1	492	PREDICTED: myosin binding protein C, slow type	XP_001076591	http://www.ncbi.nlm.nih.gov/entrez/query.fcgi?db=protein&cmd=search&term=XP_001076591	132	NVPGKWTkNGLPVQE	WTK*NGLPVQEGERLK	4	468.005		11738	13045								13055						47.0938	47.305	47.8038	47.0088	46.9118	47.3575	47.3585	47.1025		2.046	2.379							0.6151	0.6723
946	Adhesion or extracellular matrix protein	Mybpc1	Mybpc1	508	PREDICTED: myosin binding protein C, slow type	XP_001076591	http://www.ncbi.nlm.nih.gov/entrez/query.fcgi?db=protein&cmd=search&term=XP_001076591	132	ERLKVVHkGRIHKLV	VVHK*GR	2	405.241								2067									0	0	0	0	0	16.42	16.9043	16.9953								1.381
947	Adhesion or extracellular matrix protein	Mybpc1	Mybpc1	513	PREDICTED: myosin binding protein C, slow type	XP_001076591	http://www.ncbi.nlm.nih.gov/entrez/query.fcgi?db=protein&cmd=search&term=XP_001076591	132	VHKGRIHkLVIANAL	IHK*LVIANALIEDEGEYVFTPDAYNVPLSAK	4	886.715					28516												0	0	87.5848	87.0453	87.5852	86.9353	86.7155	86.5952					3.78								2.6779
948	Adhesion or extracellular matrix protein	Mybpc1	Mybpc1	541	PREDICTED: myosin binding protein C, slow type	XP_001076591	http://www.ncbi.nlm.nih.gov/entrez/query.fcgi?db=protein&cmd=search&term=XP_001076591	132	YNVPLSAkVHVIDPP	LVIANALIEDEGEYVFTPDAYNVPLSAK*VHVIDPPK	4	1013.53						29597																								5.322
949	Adhesion or extracellular matrix protein	Mybpc1	Mybpc1	549	PREDICTED: myosin binding protein C, slow type	XP_001076591	http://www.ncbi.nlm.nih.gov/entrez/query.fcgi?db=protein&cmd=search&term=XP_001076591	132	VHVIDPPkIILDGLD	LVIANALIEDEGEYVFTPDAYNVPLSAKVHVIDPPK*	4	1013.53			31104			29625					31087						0	0	92.0963	91.682	92.0645	91.885	91.7107	0			4.262			5.111					-1.9926
950	Adhesion or extracellular matrix protein	Mybpc1	Mybpc1	568	PREDICTED: myosin binding protein C, slow type	XP_001076591	http://www.ncbi.nlm.nih.gov/entrez/query.fcgi?db=protein&cmd=search&term=XP_001076591	132	VTVIAGSkLRLEIPV	IILDGLDADNTVTVIAGSK*LR	3	766.76			26304	25116	25548	25162	25429				25603	24566	25540	25176	24784		78.9352	79.6102	80.1892	80.0393	79.9398	80.2695	79.8083	79.7865			3.572	4.683	5.205	4.518	3.631				-1.2889	0.4781	0.2327
951	Adhesion or extracellular matrix protein	Mybpc1	Mybpc1	568	PREDICTED: myosin binding protein C, slow type	XP_001076591	http://www.ncbi.nlm.nih.gov/entrez/query.fcgi?db=protein&cmd=search&term=XP_001076591	132	VTVIAGSkLRLEIPV	IILDGLDADNTVTVIAGSK*LR	3	766.76				25100								24566					78.9352	79.6102	80.1892	80.0393	79.9398	80.2695	79.8083	79.7865				4.095								1.1829
952	Adhesion or extracellular matrix protein	Mybpc1	Mybpc1	57	PREDICTED: myosin binding protein C, slow type	XP_001076591	http://www.ncbi.nlm.nih.gov/entrez/query.fcgi?db=protein&cmd=search&term=XP_001076591	132	GSRALERkDSEWSLG	K*DSEWSLGESPAGGEEQDKQNANSQLSTLFVEKPQTGSVK	5	884.829						20226								20236			67.3397	67.283	68.2418	67.3537	67.482	67.2587	67.5785	67.534						3.163
953	Adhesion or extracellular matrix protein	Mybpc1	Mybpc1	582	PREDICTED: myosin binding protein C, slow type	XP_001076591	http://www.ncbi.nlm.nih.gov/entrez/query.fcgi?db=protein&cmd=search&term=XP_001076591	132	VTGEPPPkAIWSRAD	LEIPVTGEPPPK*AIWSR	3	668.702	21726		22357			21162	21429				22350			21220	21382		70.2352	69.342	70.6998	69.7083	69.781	69.8762	69.753	69.6805	1.924		2.906			2.203	2.97		-1.8883		-0.0401
954	Adhesion or extracellular matrix protein	Mybpc1	Mybpc1	582	PREDICTED: myosin binding protein C, slow type	XP_001076591	http://www.ncbi.nlm.nih.gov/entrez/query.fcgi?db=protein&cmd=search&term=XP_001076591	132	VTGEPPPkAIWSRAD	LEIPVTGEPPPK*AIWSR	3	668.702						21377											70.2352	69.342	70.6998	69.7083	69.781	69.8762	69.753	69.6805						1.98
955	Adhesion or extracellular matrix protein	Mybpc1	Mybpc1	582	PREDICTED: myosin binding protein C, slow type	XP_001076591	http://www.ncbi.nlm.nih.gov/entrez/query.fcgi?db=protein&cmd=search&term=XP_001076591	132	VTGEPPPkAIWSRAD	LRLEIPVTGEPPPK*AIWSR	3	758.43			23126	22083	22485	22234	22343	22005			23169	22067	22516	22302	22348	22070	72.5823	71.8955	72.6507	72.2122	72.1217	72.749	72.1728	72.0468			3.195	2.89	3.177	3.442	2.494	3.689			-0.305	0.3236	0.035
956	Adhesion or extracellular matrix protein	Mybpc1	Mybpc1	582	PREDICTED: myosin binding protein C, slow type	XP_001076591	http://www.ncbi.nlm.nih.gov/entrez/query.fcgi?db=protein&cmd=search&term=XP_001076591	132	VTGEPPPkAIWSRAD	LRLEIPVTGEPPPK*AIWSR	4	569.075			23133	22056	22541	22206	22371	21992			23127	22109	22495	22281	22390	22049	72.6813	72.058	72.5523	72.323	72.0672	72.6947	72.277	72.2075			3.015	3.218	3.668	3.275	3.809	3.053			-0.8294	0.5796	0.5118
957	Adhesion or extracellular matrix protein	Mybpc1	Mybpc1	590	PREDICTED: myosin binding protein C, slow type	XP_001076591	http://www.ncbi.nlm.nih.gov/entrez/query.fcgi?db=protein&cmd=search&term=XP_001076591	132	AIWSRADkAIMEGSG	ADK*AIMEGSGR	2	624.804	5273	5209	6097	5476	5829	5507	5743	5549	5302	5235	6115	5482	5846	5537	5781	5585	27.625	29.214	29.8105	28.7575	28.7935	28.474	29.364	29.2723	3.17	3.152	3.226	3.336	3.408	3.517	3.2	3.067	-0.4876	-0.2905	-0.1416	-0.4339	-0.2529
958	Adhesion or extracellular matrix protein	Mybpc1	Mybpc1	590	PREDICTED: myosin binding protein C, slow type	XP_001076591	http://www.ncbi.nlm.nih.gov/entrez/query.fcgi?db=protein&cmd=search&term=XP_001076591	132	AIWSRADkAIMEGSG	ADK*AIMEGSGR	3	416.872	5284		6096	5504	5827	5497	5762	5566	5281		6115		5846	5537	5781	5585	27.5692	29.214	29.8105	28.8098	28.7935	28.474	29.364	29.2723	3.046		2.938	3.062	3.439	3.35	3.151	3.361	0.186		0.2036	0.1596	-0.1992
959	Adhesion or extracellular matrix protein	Mybpc1	Mybpc1	590	PREDICTED: myosin binding protein C, slow type	XP_001076591	http://www.ncbi.nlm.nih.gov/entrez/query.fcgi?db=protein&cmd=search&term=XP_001076591	132	AIWSRADkAIMEGSG	ADK*AIM#EGSGR	2	632.801					4062								4067				0	0	0	0	24.0087	23.7473	0	0					3.369								1.0482
960	Adhesion or extracellular matrix protein	Mybpc1	Mybpc1	639	PREDICTED: myosin binding protein C, slow type	XP_001076591	http://www.ncbi.nlm.nih.gov/entrez/query.fcgi?db=protein&cmd=search&term=XP_001076591	132	GEAHASIkIKVVDIP	NEAGEAHASIK*IK	2	741.389	6054																								2.264								-0.2514
961	Adhesion or extracellular matrix protein	Mybpc1	Mybpc1	639	PREDICTED: myosin binding protein C, slow type	XP_001076591	http://www.ncbi.nlm.nih.gov/entrez/query.fcgi?db=protein&cmd=search&term=XP_001076591	132	GEAHASIkIKVVDIP	NEAGEAHASIK*IK	3	494.595				6072	6563			6213				6067					29.6253	30.8558	31.5787	30.2715	30.766	30.2743	31.3238	30.9802				1.724	1.692			1.754				-0.4863	-0.7441
962	Adhesion or extracellular matrix protein	Mybpc1	Mybpc1	701	PREDICTED: myosin binding protein C, slow type	XP_001076591	http://www.ncbi.nlm.nih.gov/entrez/query.fcgi?db=protein&cmd=search&term=XP_001076591	132	RLNFDLCkETTFEPK	LNFDLCK*ETTFEPK	3	619.301			20602	19531	20089	19588	19816	19429				19591	20105	19649	19874	19481	65.6702	65.738	66.5603	65.83	65.956	65.7508	65.9543	65.6597			2.436	2.306	2.517	2.686	2.588	2.986			-0.0087	0.9278	0.1772
963	Adhesion or extracellular matrix protein	Mybpc1	Mybpc1	708	PREDICTED: myosin binding protein C, slow type	XP_001076591	http://www.ncbi.nlm.nih.gov/entrez/query.fcgi?db=protein&cmd=search&term=XP_001076591	132	KETTFEPkKMIEGVA	ETTFEPK*K	2	547.28			5651					5131									26.6133	28.0928	28.623	27.5873	27.5927	27.3195	28.0827	28.0135			1.625					1.83			-0.0179
964	Adhesion or extracellular matrix protein	Mybpc1	Mybpc1	708	PREDICTED: myosin binding protein C, slow type	XP_001076591	http://www.ncbi.nlm.nih.gov/entrez/query.fcgi?db=protein&cmd=search&term=XP_001076591	132	KETTFEPkKMIEGVA	LNFDLCKETTFEPK*K	3	662			17762	16683	17407	16943	16990	16712			17765		17464	16979	16978	16737	60.2412	58.9155	59.5273	58.3433	59.2818	58.9277	58.6988	58.7493			3.86	2.631	3.398	3.48	3.746	3.492			-1.0636	-0.4733	-0.7541
965	Adhesion or extracellular matrix protein	Mybpc1	Mybpc1	708	PREDICTED: myosin binding protein C, slow type	XP_001076591	http://www.ncbi.nlm.nih.gov/entrez/query.fcgi?db=protein&cmd=search&term=XP_001076591	132	KETTFEPkKMIEGVA	LNFDLCKETTFEPK*K	4	496.752						16940	16962							16979	16999															3.375	3.399
966	Adhesion or extracellular matrix protein	Mybpc1	Mybpc1	709	PREDICTED: myosin binding protein C, slow type	XP_001076591	http://www.ncbi.nlm.nih.gov/entrez/query.fcgi?db=protein&cmd=search&term=XP_001076591	132	ETTFEPKkMIEGVAY	K*MIEGVAY	2	512.76			14617	13940	14288		14109	13884									50.4847	51.3582	51.7595	51.3765	50.9627	51.205	51.4973	51.3852			2.257	2.334	2.048		2.186	2.153			-0.0813	-0.2013	-0.2003
967	Adhesion or extracellular matrix protein	Mybpc1	Mybpc1	709	PREDICTED: myosin binding protein C, slow type	XP_001076591	http://www.ncbi.nlm.nih.gov/entrez/query.fcgi?db=protein&cmd=search&term=XP_001076591	132	ETTFEPKkMIEGVAY	K*MIEGVAYEVR	2	704.866	12950	12272	13624	12869	13204	13048	13046	12774	12932	12305	13644	12888	13243	13067	13063	12805	48.3365	48.8412	49.3207	48.5653	48.2753	48.6643	48.7607	48.5737	4.359	4.142	4.514	4.588	4.29	4.463	3.802	4.249	-0.2657	-0.0215	-0.0329	0.0516	-0.0762
968	Adhesion or extracellular matrix protein	Mybpc1	Mybpc1	709	PREDICTED: myosin binding protein C, slow type	XP_001076591	http://www.ncbi.nlm.nih.gov/entrez/query.fcgi?db=protein&cmd=search&term=XP_001076591	132	ETTFEPKkMIEGVAY	K*MIEGVAYEVR	3	470.247	12894	12267	13603	12847	13202	13026	13024	12768	12948	12305	13644	12888	13243	13067	13063	12805	48.3808	48.8412	49.3207	48.5653	48.2753	48.6643	48.7607	48.5737	2.752	2.967	3.402	3.096	2.853	2.905	2.928	3.198	0.4946	0.5585	0.3682	0.5634	0.2617
969	Adhesion or extracellular matrix protein	Mybpc1	Mybpc1	709	PREDICTED: myosin binding protein C, slow type	XP_001076591	http://www.ncbi.nlm.nih.gov/entrez/query.fcgi?db=protein&cmd=search&term=XP_001076591	132	ETTFEPKkMIEGVAY	K*M#IEGVAYEVR	2	712.864	10983		11705	11048	11319	11311	11190		10971		11713	11037	11367	11355	11170		43.1252	43.9002	44.4345	43.6627	43.3512	44.2112	43.798	43.7568	3.381		3.288	2.957	3.477	3.422	3.183		-0.2526		-0.4372	-0.2947	-0.247
970	Adhesion or extracellular matrix protein	Mybpc1	Mybpc1	709	PREDICTED: myosin binding protein C, slow type	XP_001076591	http://www.ncbi.nlm.nih.gov/entrez/query.fcgi?db=protein&cmd=search&term=XP_001076591	132	ETTFEPKkMIEGVAY	K*M#IEGVAYEVR	2	712.864							11164								11170		43.1252	43.9002	44.4345	43.6627	43.3512	44.2112	43.798	43.7568							3.108
971	Adhesion or extracellular matrix protein	Mybpc1	Mybpc1	709	PREDICTED: myosin binding protein C, slow type	XP_001076591	http://www.ncbi.nlm.nih.gov/entrez/query.fcgi?db=protein&cmd=search&term=XP_001076591	132	ETTFEPKkMIEGVAY	K*M#IEGVAYEVR	3	475.578	10934		11716			11335			10971		11734			11355			43.1252	43.9577	44.4903	43.6627	43.2968	44.2112	43.8507	43.8633	2.371		2.447			2.8			0.1889		0.3292
972	Adhesion or extracellular matrix protein	Mybpc1	Mybpc1	709	PREDICTED: myosin binding protein C, slow type	XP_001076591	http://www.ncbi.nlm.nih.gov/entrez/query.fcgi?db=protein&cmd=search&term=XP_001076591	132	ETTFEPKkMIEGVAY	LNFDLCKETTFEPKK*	4	496.752				16674	17445								17443				58.6993	58.9155	59.5273	58.3433	59.2263	58.9277	58.7532	58.7493				3.041	3.463							0.4561	-0.0369
973	Adhesion or extracellular matrix protein	Mybpc1	Mybpc1	75	PREDICTED: myosin binding protein C, slow type	XP_001076591	http://www.ncbi.nlm.nih.gov/entrez/query.fcgi?db=protein&cmd=search&term=XP_001076591	132	AGGEEQDkQNANSQL	DSEWSLGESPAGGEEQDK*QNANSQLSTLFVEKPQTGSVK	4	1073.76						22718								22575			0	72.9878	73.184	0	72.9348	73.4405	72.98	72.9245						5.104
974	Adhesion or extracellular matrix protein	Mybpc1	Mybpc1	800	PREDICTED: myosin binding protein C, slow type	XP_001076591	http://www.ncbi.nlm.nih.gov/entrez/query.fcgi?db=protein&cmd=search&term=XP_001076591	132	ANTDLIDkTKFTITG	CFEGTEDWITANTDLIDK*TK	3	824.385				24491								24482					78.1777	77.9252	78.3517	78.4365	78.2673	78.3702	78.078	78.0433				3.337								-0.3548
975	Adhesion or extracellular matrix protein	Mybpc1	Mybpc1	819	PREDICTED: myosin binding protein C, slow type	XP_001076591	http://www.ncbi.nlm.nih.gov/entrez/query.fcgi?db=protein&cmd=search&term=XP_001076591	132	AKIFVRVkAINAAGA	VK*AINAAGASEPK	2	685.375	5836		6602		6339	6008	6260	6034	5817		6584		6302	6009	6223	6020									2.663		3.002		3.517	3.164	3.197	3.406	-0.2469		0.0444		-1.1171
976	Adhesion or extracellular matrix protein	Mybpc1	Mybpc1	819	PREDICTED: myosin binding protein C, slow type	XP_001076591	http://www.ncbi.nlm.nih.gov/entrez/query.fcgi?db=protein&cmd=search&term=XP_001076591	132	AKIFVRVkAINAAGA	VK*AINAAGASEPK	3	457.253							6226								6223		29.0303	30.2985	31.0833	29.8648	29.9998	29.6773	30.5718	30.4463							3.291
977	Adhesion or extracellular matrix protein	Mybpc1	Mybpc1	820	myosin-binding protein C, slow-type	NP_001094228	http://www.ncbi.nlm.nih.gov/entrez/query.fcgi?db=protein&cmd=search&term=NP_001094228	131	TDLIDKTkFTITGLP	QSNENGEAAYDLPAEDWITANTDLIDKTK*	3	1112.85					28534	27817								27841			0	0	0	0	87.5852	87.157	0	86.6497					5.25	6.133							1.5795
978	Adhesion or extracellular matrix protein	Mybpc1	Mybpc1	854	PREDICTED: myosin binding protein C, slow type	XP_001076591	http://www.ncbi.nlm.nih.gov/entrez/query.fcgi?db=protein&cmd=search&term=XP_001076591	132	IRIPRHLkQTYIRRV	HLK*QTYIR	2	586.83	5510	5223		5489			5840	5628	5527	5235		5503			5857	5626	28.2528	29.214	30.0658	28.8098	28.9303	28.5273	29.5755	29.3813	2.37	1.975		2.212			2.086	2.226	-0.5287	-0.5978		-0.9627
979	Adhesion or extracellular matrix protein	Mybpc1	Mybpc1	854	PREDICTED: myosin binding protein C, slow type	XP_001076591	http://www.ncbi.nlm.nih.gov/entrez/query.fcgi?db=protein&cmd=search&term=XP_001076591	132	IRIPRHLkQTYIRRV	HLK*QTYIR	3	391.556	5514	5195	6191	5483		5519			5527		6210	5503		5558			28.2528	29.214	30.0658	28.8098	28.9813	28.5273	29.5755	29.3813	2.589	1.721	2.432	2.129		2.076			0.0503	0.0009	0.232	0.4136
980	Adhesion or extracellular matrix protein	Mybpc1	Mybpc1	883	PREDICTED: myosin binding protein C, slow type	XP_001076591	http://www.ncbi.nlm.nih.gov/entrez/query.fcgi?db=protein&cmd=search&term=XP_001076591	132	RPELTWKkDGAEIDK	K*DGAEIDKNQINIR	3	576.639				9304		9436						9872		10106														2.8		2.57						-0.8766
981	Adhesion or extracellular matrix protein	Mybpc1	Mybpc1	89	PREDICTED: myosin binding protein C, slow type	XP_001076591	http://www.ncbi.nlm.nih.gov/entrez/query.fcgi?db=protein&cmd=search&term=XP_001076591	132	LSTLFVEkPQTGSVK	DSEWSLGESPAGGEEQDKQNANSQLSTLFVEK*PQTGSVK	4	1073.76							22695	22336								22343															3.569	4.789
982	Adhesion or extracellular matrix protein	Mybpc1	Mybpc1	89	PREDICTED: myosin binding protein C, slow type	XP_001076591	http://www.ncbi.nlm.nih.gov/entrez/query.fcgi?db=protein&cmd=search&term=XP_001076591	132	LSTLFVEkPQTGSVK	KDSEWSLGESPAGGEEQDKQNANSQLSTLFVEK*PQTGSVK	5	884.829							20649																								3.954
983	Adhesion or extracellular matrix protein	Mybpc1	Mybpc1	890	PREDICTED: myosin binding protein C, slow type	XP_001076591	http://www.ncbi.nlm.nih.gov/entrez/query.fcgi?db=protein&cmd=search&term=XP_001076591	132	KDGAEIDkNQINIRN	DGAEIDK*NQINIR	2	800.408	12140	11484	12801	12031	12427	12282	12242	11995	12153	11497	12826	12059	12455	12309	12274	12000	46.2767	46.6182	47.2358	46.344	46.2273	46.693	46.7038	46.4515	4.255	4.171	4.358	4.208	4.358	4.61	4.488	4.537	-0.8593	-0.8043	-0.3217	-0.588	-0.3329
984	Adhesion or extracellular matrix protein	Mybpc1	Mybpc1	890	PREDICTED: myosin binding protein C, slow type	XP_001076591	http://www.ncbi.nlm.nih.gov/entrez/query.fcgi?db=protein&cmd=search&term=XP_001076591	132	KDGAEIDkNQINIRN	DGAEIDK*NQINIR	3	533.941	12133	11477	12785	12023	12417	12271	12214	11980	12153	11497	12826	12059	12455	12309	12253	12021	46.2767	46.6182	47.2358	46.344	46.2273	46.693	46.647	46.5075	3.903	3.865	3.824	4.309	4.763	4.409	3.781	4.652	0.3603	0.149	0.4228	0.4778	0.2671
985	Adhesion or extracellular matrix protein	Mybpc1	Mybpc1	890	PREDICTED: myosin binding protein C, slow type	XP_001076591	http://www.ncbi.nlm.nih.gov/entrez/query.fcgi?db=protein&cmd=search&term=XP_001076591	132	KDGAEIDkNQINIRN	KDGAEIDK*NQINIR	3	576.639	9729	9290	10338	9836	10231	10070	9986	9795	9767	9331	10395	9872	10268	10106	10023	9844	39.9138	40.6938	40.978	40.6568	40.5557	40.8863	40.807	40.8143	4.057	4.211	3.827	4.687	4.611	4.354	4.383	4.108	-0.2608	-0.4836	-0.0125	-0.1931	-0.2568
986	Adhesion or extracellular matrix protein	Mybpc1	Mybpc1	890	PREDICTED: myosin binding protein C, slow type	XP_001076591	http://www.ncbi.nlm.nih.gov/entrez/query.fcgi?db=protein&cmd=search&term=XP_001076591	132	KDGAEIDkNQINIRN	KDGAEIDK*NQINIR	4	432.731	9771		10413			10153					10395			10106			39.9138	40.6938	40.978	40.6568	40.5557	40.8863	40.807	40.8143	2.543		3.076			2.605			-0.8644		-0.2359
987	Adhesion or extracellular matrix protein	Mybpc1	Mybpc1	982	PREDICTED: myosin binding protein C, slow type	XP_001076591	http://www.ncbi.nlm.nih.gov/entrez/query.fcgi?db=protein&cmd=search&term=XP_001076591	132	TIQKADKkSMEWFTV	EDVWGENVALTWTPPKDDGNAAITGYTIQKADKK*	5	769.985						23308											0	0	74.936	0	75.2263	75.4198	0	74.867						3.714
988	Adhesion or extracellular matrix protein	Mybpc1	Mybpc1	982	PREDICTED: myosin binding protein C, slow type	XP_001076591	http://www.ncbi.nlm.nih.gov/entrez/query.fcgi?db=protein&cmd=search&term=XP_001076591	132	TIQKADKkSMEWFTV	K*SMEWFTVIEHYHR	4	494.991						21149								20404			68.1168	69.1755	70.3437	69.4933	69.5278	69.6505	69.5487	69.6297						2.463
989	Adhesion or extracellular matrix protein	Myh10	MYH10	1256	myosin-10	Q9JLT0	http://www.phosphosite.org/proteinAction.do?id=23428&showAllSites=true	229	ESEHKRKkLDAQVQE	K*LDAQVQELHAK	3	498.607				8134	8550								8552				35.1607	0	36.1545	36.0493	35.9722	36.0702	36.3813	36.1075				2.274	2.786							-0.1875	-0.7974
990	Adhesion or extracellular matrix protein	Myh10	MYH10	1308	myosin-10	Q9JLT0	http://www.phosphosite.org/proteinAction.do?id=23428&showAllSites=true	229	KKGMKFAkDAAGLES	FAK*DAAGLESQLQDTQELLQEETR	3	945.465		25698	27756	26469	26971	26479	26768	26350			27742	26473	26984	26497	26778		83.411	83.0092	83.741	83.5647	83.6327	83.742	83.1507	82.8435		4.254	5.866	4.979	5.692	5.88	4.912	5.313		-0.4666	1.0865	-1.0565	0.6081
991	Adhesion or extracellular matrix protein	Myh10	MYH10	1417	myosin-10	Q9JLT0	http://www.phosphosite.org/proteinAction.do?id=23428&showAllSites=true	229	EKVLAYDkLEKTKNR	VLAYDK*LEK	3	398.224		10400		10918	11233	11198							11247				42.7455	43.6798	44.1122	43.3933	43.0275	43.8222	43.52	43.537		1.833		1.798	2.006	1.718				-0.4091		-1.2401	-0.4091
992	Adhesion or extracellular matrix protein	Myh10	MYH10	1420	myosin-10	Q9JLT0	http://www.phosphosite.org/proteinAction.do?id=23428&showAllSites=true	229	LAYDKLEkTKNRLQQ	VLAYDKLEK*TK	2	711.404					9653	9462							9658	9447			40.7953	39.047	39.2287	0	38.9273	39.1043	39.327	39.2738					2.971	2.708							0.9098
993	Adhesion or extracellular matrix protein	Myh10	MYH10	1420	myosin-10	Q9JLT0	http://www.phosphosite.org/proteinAction.do?id=23428&showAllSites=true	229	LAYDKLEkTKNRLQQ	VLAYDKLEK*TK	2	711.404					9635								9658				40.7953	39.047	39.2287	0	38.9273	39.1043	39.327	39.2738					2.917								0.9098
994	Adhesion or extracellular matrix protein	Myh10	MYH10	1420	myosin-10	Q9JLT0	http://www.phosphosite.org/proteinAction.do?id=23428&showAllSites=true	229	LAYDKLEkTKNRLQQ	VLAYDKLEK*TK	3	474.605								9250																								1.565
995	Adhesion or extracellular matrix protein	Myh10; Myh11; Myh9	MYH10; MYH11; MYH9	1481; 836; 1475	myosin-10	Q9JLT0; Q63862; Q62812	http://www.phosphosite.org/proteinAction.do?id=23428&showAllSites=true	229; 152; 226	AEAEAREkETKALSL; AEAEAREkETKALSL; AEAEAREkETKALSL	EK*ETKALSLAR	3	453.925							7468								7463																2.385
996	Adhesion or extracellular matrix protein	Myh10; Myh11; Myh9	MYH10; MYH11; MYH9	1484; 839; 1478	myosin-10	Q9JLT0; Q63862; Q62812	http://www.phosphosite.org/proteinAction.do?id=23428&showAllSites=true	229; 152; 226	EAREKETkALSLARA; EAREKETkALSLARA; EAREKETkALSLARA	EKETK*ALSLAR	3	453.925		6763	7713		7568								7581				32.36	33.4888	33.9823	33.0302	33.4118	33.1303	33.9422	33.5548		2.575	2.207		2.357					0.1373	-0.3436		-0.0487
997	Adhesion or extracellular matrix protein	Myh10	MYH10	1590	myosin-10	Q9JLT0	http://www.phosphosite.org/proteinAction.do?id=23428&showAllSites=true	229	RDEQNEEkKRLLLKQ	DLQTRDEQNEEK*KR	3	634.98	3648		4140																						2.752		3.219						-0.2464		0.3642
998	Adhesion or extracellular matrix protein	Myh10	MYH10	1591	myosin-10	Q9JLT0	http://www.phosphosite.org/proteinAction.do?id=23428&showAllSites=true	229	DEQNEEKkRLLLKQV	DLQTRDEQNEEKK*R	3	634.98						3719								3705			22.933	24.0125	24.2	23.4388	23.9268	23.5572	23.79	23.7742						4.156
999	Adhesion or extracellular matrix protein	Myh10	MYH10	1655	myosin-10	Q9JLT0	http://www.phosphosite.org/proteinAction.do?id=23428&showAllSites=true	229	RKLQAQMkDYQRELE	KLQAQMK*DYQR	3	508.265		6240				6612				6225				6608			30.5973	31.9705	32.4922	31.3058	32.0165	31.3152	32.5662	31.9975		2.683				3.074				0.2534
1000	Adhesion or extracellular matrix protein	Myh10	MYH10	1809	myosin-10	Q9JLT0	http://www.phosphosite.org/proteinAction.do?id=23428&showAllSites=true	229	QELEGAVkSKFKATI	LQELEGAVK*SK	3	439.245		7796								7822																3.322								-1.2648
1001	Adhesion or extracellular matrix protein	Myh10; Myh9	MYH10; MYH9	%689; %682	myosin-10	Q9JLT0; Q62812	http://www.phosphosite.org/proteinAction.do?id=23428&showAllSites=true	229; 226	NHEKRAGkLDPHLVL; NHEKKAGkLDPHLVL	AGK*LDPHLVLDQLR	4	422.991	20024		20711	19609	20178	19729	19929	19532	20059			19591		19691	19874	19498	66.0898	65.8998	66.7575	65.83	66.1077	65.8553	65.9543	65.7058	3.121		2.902	3.016	2.515	2.461	2.58	2.935	-0.8267		0.1923	0.0975	0.0217
1002	Adhesion or extracellular matrix protein	Myh10; Myh11	MYH10; MYH11	%767; %630	myosin-10	Q9JLT0; Q63862	http://www.phosphosite.org/proteinAction.do?id=23428&showAllSites=true	229; 152	LYRIGQSkIFFRAGV; LYRIGQSkIFFRTGV	IGQSK*IFFR	3	403.896		13252		13928	14310	14040	14098	13849		13240		13939	14281		14082	13857	50.8035	51.3053	51.7595	51.3208	50.9627	51.1493	51.3967	51.3327		2.406		2.852	2.529	2.014	2.847	2.616		-0.5936		-0.7036	0.3554
1003	Adhesion or extracellular matrix protein	Myh13; Myh2; Myh8	MYH13; MYH2; MYH8	%111; %1876; %1877	PREDICTED: myosin, heavy chain 13, skeletal muscle	Q9Z2B7; XP_001077478; P04462	http://www.phosphosite.org/proteinAction.do?id=2402100&showAllSites=true	20; 223; 223	RLQDLVDkLQAKVKS; RLQDLVDkLQAKVKS; RLQDLVDkLQAKVKS	LQDLVDK*LQAK	2	692.893	15482	14803	16209	15494	15898	15568	15560	15349	15512	14815	16243	15554	15934	15605	15605	15386	54.861	55.5115	55.7498	55.5545	55.2667	55.3553	55.2227	55.3003	3.387	3.609	3.885	3.958	3.882	4.165	3.896	4.024	-0.0147	-0.0725	-0.1396	0.09	-0.2898
1004	Adhesion or extracellular matrix protein	Myh13; Myh2; Myh8	MYH13; MYH2; MYH8	%111; %1876; %1877	PREDICTED: myosin, heavy chain 13, skeletal muscle	Q9Z2B7; XP_001077478; P04462	http://www.phosphosite.org/proteinAction.do?id=2402100&showAllSites=true	20; 223; 223	RLQDLVDkLQAKVKS; RLQDLVDkLQAKVKS; RLQDLVDkLQAKVKS	LQDLVDK*LQAK	3	462.265	15472	14755	16182	15451	15876	15528	15531	15304	15512	14836	16264	15554	15934	15605	15605	15386	54.861	55.5685	55.8022	55.5545	55.2667	55.3553	55.2227	55.3003	3.32	3.168	3.741	3.93	3.318	3.321	2.924	3.061	0.1976	0.3457	0.2915	0.5478	0.3189
1005	Adhesion or extracellular matrix protein	Myh13; Myh2; Myh8	MYH13; MYH2; MYH8	%115; %1880; %1881	PREDICTED: myosin, heavy chain 13, skeletal muscle	Q9Z2B7; XP_001077478; P04462	http://www.phosphosite.org/proteinAction.do?id=2402100&showAllSites=true	20; 223; 223	LVDKLQAkVKSYKRQ; LVDKLQAkVKSYKRQ; LVDKLQAkVKSYKRQ	LQDLVDKLQAK*VK	3	537.986	17040			16733	17447	16981	17021	16782	17068				17506	17000	17020										2.286			1.953	2.43	3.082	3.587	2.474	-0.5337			-0.1844	0.0786
1006	Adhesion or extracellular matrix protein	Myh13; Myh2; Myh8	MYH13; MYH2; MYH8	%115; %1880; %1881	PREDICTED: myosin, heavy chain 13, skeletal muscle	Q9Z2B7; XP_001077478; P04462	http://www.phosphosite.org/proteinAction.do?id=2402100&showAllSites=true	20; 223; 223	LVDKLQAkVKSYKRQ; LVDKLQAkVKSYKRQ; LVDKLQAkVKSYKRQ	LQDLVDKLQAK*VK	4	403.741	17075	16094	17769	16677	17432		16983	16720	17068	16125	17807	16710	17506		17020	16758	58.7942	58.9707	59.626	58.4527	59.3917	58.9827	58.8092	58.8022	2.552	2.396	3.365	3.58	3.023		3.537	3.035	-0.6001	0.2244	-0.0188	-0.1242	-0.1875
1007	Adhesion or extracellular matrix protein	Myh13; Myh2; Myh8	MYH13; MYH2; MYH8	117; 1882; 1883	PREDICTED: myosin, heavy chain 13, skeletal muscle	Q9Z2B7; XP_001077478; P04462	http://www.phosphosite.org/proteinAction.do?id=2402100&showAllSites=true	20; 223; 223	DKLQAKVkSYKRQAE; DKLQAKVkSYKRQAE; DKLQAKVkSYKRQAE	LQDLVDKLQAKVK*	3	537.986			17788								17807						58.7942	58.9707	59.626	58.4527	59.3917	58.9827	58.8092	58.7493			2.935								0.0234
1008	Adhesion or extracellular matrix protein	Myh13; Myh2; Myh6; Myh7; Myh8	MYH13; MYH2; MYH6; MYH7; MYH8	%160; %1925; %1920; %1919; %1926	PREDICTED: myosin, heavy chain 13, skeletal muscle	Q9Z2B7; XP_001077478; P02563; P02564; P04462	http://www.phosphosite.org/proteinAction.do?id=2402100&showAllSites=true	20; 223; 224; 223; 223	IAESQVNkLRAKSRD; IAESQVNkLRVKSRE; IAESQVNkLRAKSRD; IAESQVNkLRAKSRD; IAESQVNkLRVKSRE	ADIAESQVNK*LR	2	729.389	10482	10101	11230	10595	10934	10906	10743	10566	10520	10131	11284	10640	10959	10959	10776	10596	41.92	42.917	43.3222	42.6342	42.291	43.1697	42.7578	42.7823	4.003	4.019	3.848	4.251	4.195	4.247	4.151	3.997	-0.2041	-0.5615	-0.2048	-0.4092	-0.1705
1009	Adhesion or extracellular matrix protein	Myh13; Myh2; Myh6; Myh7; Myh8	MYH13; MYH2; MYH6; MYH7; MYH8	%160; %1925; %1920; %1919; %1926	PREDICTED: myosin, heavy chain 13, skeletal muscle	Q9Z2B7; XP_001077478; P02563; P02564; P04462	http://www.phosphosite.org/proteinAction.do?id=2402100&showAllSites=true	20; 223; 224; 223; 223	IAESQVNkLRAKSRD; IAESQVNkLRVKSRE; IAESQVNkLRAKSRD; IAESQVNkLRAKSRD; IAESQVNkLRVKSRE	ADIAESQVNK*LR	2	729.389			11360								11284						41.92	42.917	43.3222	42.6342	42.291	43.1697	42.7578	42.7823			2.584								-0.2048
1010	Adhesion or extracellular matrix protein	Myh13; Myh2; Myh6; Myh7; Myh8	MYH13; MYH2; MYH6; MYH7; MYH8	%160; %1925; %1920; %1919; %1926	PREDICTED: myosin, heavy chain 13, skeletal muscle	Q9Z2B7; XP_001077478; P02563; P02564; P04462	http://www.phosphosite.org/proteinAction.do?id=2402100&showAllSites=true	20; 223; 224; 223; 223	IAESQVNkLRAKSRD; IAESQVNkLRVKSRE; IAESQVNkLRAKSRD; IAESQVNkLRAKSRD; IAESQVNkLRVKSRE	ADIAESQVNK*LR	3	486.595	10462	10111	11222	10582	10919	10897	10718	10555	10520	10131	11284	10640	10959	10959		10596	41.92	42.917	43.3222	42.6342	42.291	43.1697	42.7578	42.7823	2.638	3.127	2.804	2.892	2.786	2.842	2.679	2.266	-0.2487	0.2857	0.2143	0.1313	0.0428
1011	Adhesion or extracellular matrix protein	Myh13; Myh8	MYH13; MYH8	25; %1791	PREDICTED: myosin, heavy chain 13, skeletal muscle	Q9Z2B7; P04462	http://www.phosphosite.org/proteinAction.do?id=2402100&showAllSites=true	20; 223	AHLERMKkNLEQTVK; AHLERMKkNLEQTVK	MKK*NLEQTVK	2	666.869			5560	4904				4976			5553	4907				4995	26.3382	0	28.2867	27.1833	27.2192	0	27.8038	27.6265			3.021	2.769				2.763			-0.0838	-0.4079
1012	Adhesion or extracellular matrix protein	Myh13; Myh8	MYH13; MYH8	%32; %1798	PREDICTED: myosin, heavy chain 13, skeletal muscle	Q9Z2B7; P04462	http://www.phosphosite.org/proteinAction.do?id=2402100&showAllSites=true	20; 223	KNLEQTVkDLQHRLD; KNLEQTVkDLQHRLD	NLEQTVK*DLQHR	3	532.281					15290		14989						15360				52.4572	54.405	54.3457	54.1525	53.6273	54.0055	53.8618	53.8738					2.141		2.027						-0.194
1013	Adhesion or extracellular matrix protein	Myh13; Myh2; Myh8	MYH13; MYH2; MYH8	%51; %1816; %1817	PREDICTED: myosin, heavy chain 13, skeletal muscle	Q9Z2B7; XP_001077478; P04462	http://www.phosphosite.org/proteinAction.do?id=2402100&showAllSites=true	20; 223; 223	LALKGGKkQIQKLEA; LALKGGKkQIQKLEA; LALKGGKkQIQKLEA	K*QIQKLEAR	2	614.362				4450	5192	4853	5083					4610		4673														2.42	2.314	2.713	2.783					-0.7449	-0.1731
1014	Adhesion or extracellular matrix protein	Myh13; Myh2; Myh8	MYH13; MYH2; MYH8	%51, 55; %1816, 1820; %1817, 1821	PREDICTED: myosin, heavy chain 13, skeletal muscle	Q9Z2B7; XP_001077478; P04462	http://www.phosphosite.org/proteinAction.do?id=2402100&showAllSites=true	20; 223; 223	LALKGGKkQIQKLEA, GGKKQIQkLEARVRE; LALKGGKkQIQKLEA, GGKKQIQkLEARVRE; LALKGGKkQIQKLEA, GGKKQIQkLEARVRE	K*QIQK*LEAR	2	671.384				5471	5816	5504	5753					5482	5805	5495	5760		27.6758	29.1295	29.7555	28.7575	28.686	28.3635	29.31	29.1577				3.441	3.455	3.458	3.335					-0.7706	-0.948
1015	Adhesion or extracellular matrix protein	Myh13; Myh2; Myh8	MYH13; MYH2; MYH8	55; 1820; 1821	PREDICTED: myosin, heavy chain 13, skeletal muscle	Q9Z2B7; XP_001077478; P04462	http://www.phosphosite.org/proteinAction.do?id=2402100&showAllSites=true	20; 223; 223	GGKKQIQkLEARVRE; GGKKQIQkLEARVRE; GGKKQIQkLEARVRE	KQIQK*LEAR	2	614.362	4656	4124	5291	4267	5008	4664	4910	4679	4667		5333	4610	5030	4673	4919	4687	25.855	26.888	27.647	26.7555	26.5982	26.1393	26.9422	27.1657	3.167	2.494	2.69	3.103	3.029	3.099	2.788	2.89	-0.0183	-0.2081	-0.1633	-0.2562	-0.6683
1016	Adhesion or extracellular matrix protein	Myh13; Myh2; Myh8	MYH13; MYH2; MYH8	55; 1820; 1821	PREDICTED: myosin, heavy chain 13, skeletal muscle	Q9Z2B7; XP_001077478; P04462	http://www.phosphosite.org/proteinAction.do?id=2402100&showAllSites=true	20; 223; 223	GGKKQIQkLEARVRE; GGKKQIQkLEARVRE; GGKKQIQkLEARVRE	KQIQK*LEAR	2	614.362				4637				4322				4610				4687	25.855	26.888	27.647	26.7555	26.5982	26.1393	26.9422	27.1657				2.847				2.869				-0.4956
1017	Adhesion or extracellular matrix protein	Myh13; Myh2; Myh8	MYH13; MYH2; MYH8	55; 1820; 1821	PREDICTED: myosin, heavy chain 13, skeletal muscle	Q9Z2B7; XP_001077478; P04462	http://www.phosphosite.org/proteinAction.do?id=2402100&showAllSites=true	20; 223; 223	GGKKQIQkLEARVRE; GGKKQIQkLEARVRE; GGKKQIQkLEARVRE	KQIQK*LEAR	3	409.911	4644	4475	4955	4632	4681	4341	4888	4296	4667		5313	4631	5030	4673	4919	4687	24.9727	26.888	27.5863	26.3968	26.5982	26.1393	26.9422	26.7418	2.761	2.353	2.919	3.292	2.791	2.484	3.431	3.238	-0.1747	-0.2562	-0.4346	-0.3808	-0.5339
1018	Adhesion or extracellular matrix protein	Myh13; Myh2; Myh8	MYH13; MYH2; MYH8	55; 1820; 1821	PREDICTED: myosin, heavy chain 13, skeletal muscle	Q9Z2B7; XP_001077478; P04462	http://www.phosphosite.org/proteinAction.do?id=2402100&showAllSites=true	20; 223; 223	GGKKQIQkLEARVRE; GGKKQIQkLEARVRE; GGKKQIQkLEARVRE	KQIQK*LEAR	3	409.911					4980		4573								4919		24.9727	26.888	27.5863	26.3968	26.5982	26.1393	26.9422	26.7418					2.491		2.751						-0.4118
1019	Adhesion or extracellular matrix protein	Myh13; Myh2; Myh8	MYH13; MYH2; MYH8	55; 1820; 1821	PREDICTED: myosin, heavy chain 13, skeletal muscle	Q9Z2B7; XP_001077478; P04462	http://www.phosphosite.org/proteinAction.do?id=2402100&showAllSites=true	20; 223; 223	GGKKQIQkLEARVRE; GGKKQIQkLEARVRE; GGKKQIQkLEARVRE	QIQK*LEAR	2	550.315	5551	5390	6335	5986	6055	5723	5972	5753							6365		29.2562	30.6348	31.2828	30.1165	30.3827	29.9928	30.948	30.6562	2.421	2.179	2.164	2.115	1.916	1.943	2.31	2.075	2.2185	2.836	0.5879	-0.0523	1.0072
1020	Adhesion or extracellular matrix protein	Myh13; Myh2; Myh8	MYH13; MYH2; MYH8	55; 1820; 1821	PREDICTED: myosin, heavy chain 13, skeletal muscle	Q9Z2B7; XP_001077478; P04462	http://www.phosphosite.org/proteinAction.do?id=2402100&showAllSites=true	20; 223; 223	GGKKQIQkLEARVRE; GGKKQIQkLEARVRE; GGKKQIQkLEARVRE	QIQK*LEAR	2	550.315	5864	5730		5671				6085									29.2562	30.6348	31.2828	30.1165	30.3827	29.9928	30.948	30.6562	1.96	2.089		2.066				2.02	-0.1987	0.2451		0.9981
1021	Adhesion or extracellular matrix protein	Myh14	MYH14	1803	myosin-14	Q9EPH4	http://www.phosphosite.org/proteinAction.do?id=25064&showAllSites=true	229	AERSFSAkAESGRQQ	SFSAK*AESGR	2	577.284					5445	5124	5360	5149					5451	5108	5366	5138	26.3382	0	0	0	27.7432	27.3195	28.1952	28.0135					2.88	2.883	2.924	2.988					-0.4882
1022	Adhesion or extracellular matrix protein	Myh14	MYH14	1803	myosin-14	Q9EPH4	http://www.phosphosite.org/proteinAction.do?id=25064&showAllSites=true	229	AERSFSAkAESGRQQ	SFSAK*AESGR	3	385.191					5443	5121	5355	5146								5159	26.3382	28.1457	28.6648	27.6395	27.7432	27.3195	28.1952	28.0712					1.522	1.619	1.647	1.792					-0.2984
1023	Adhesion or extracellular matrix protein	Myh14	MYH14	%884	myosin-14	Q9EPH4	http://www.phosphosite.org/proteinAction.do?id=25064&showAllSites=true	229	ARAQELQkVQELQQQ	AQELQK*VQELQQQSAR	3	666.684	13209	12708							13242	12702							49.1312	49.7492	50.2632	49.8355	49.2655	49.6372	49.9198	49.7475	4.683	4.465							-0.3347	-0.5299
1024	Adhesion or extracellular matrix protein	Myh2; Myh8	MYH2; MYH8	%1003; %1004	myosin heavy chain IIa	XP_001077478; P04462	http://www.phosphosite.org/proteinAction.do?id=2402200&showAllSites=true	223; 223	AKLTKEKkALQEAHQ; AKLTKEKkALQEAHQ	EKK*ALQEAHQQTLDDLQAEEDKVNTLTK	4	835.177					18861	18277							18845	18264			0	0	62.912	61.5788	62.8585	62.2008	62.0977	61.4927					3.986	5.381							0.4314
1025	Adhesion or extracellular matrix protein	Myh2; Myh8	MYH2; MYH8	%1003; %1004	myosin heavy chain IIa	XP_001077478; P04462	http://www.phosphosite.org/proteinAction.do?id=2402200&showAllSites=true	223; 223	AKLTKEKkALQEAHQ; AKLTKEKkALQEAHQ	K*ALQEAHQQTLDDLQAEEDKVNTLTK	4	770.893			19401		19061	18540	18618				19418		19097	18537	18658		62.304	62.7987	63.5837	62.4087	63.5132	62.9717	62.9612	62.3133			4.334		4.577	4.508	5.008				0.7226		-0.0211
1026	Adhesion or extracellular matrix protein	Myh2; Myh8	MYH2; MYH8	%1003; %1004	myosin heavy chain IIa	XP_001077478; P04462	http://www.phosphosite.org/proteinAction.do?id=2402200&showAllSites=true	223; 223	AKLTKEKkALQEAHQ; AKLTKEKkALQEAHQ	K*ALQEAHQQTLDDLQAEEDKVNTLTK	5	616.916			19370	18256							19418	18251					62.4575	62.7987	63.5837	62.4087	63.567	62.9717	62.9068	62.4235			3.238	3.365							-0.8219	0.8856
1027	Adhesion or extracellular matrix protein	Myh2; Myh8	MYH2; MYH8	%1028; %1029	myosin heavy chain IIa	XP_001077478; P04462	http://www.phosphosite.org/proteinAction.do?id=2402200&showAllSites=true	223; 223	DKVNTLTkAKIKLEQ; DKVNTLTkAKTKLEQ	ALQEAHQQTLDDLQAEEDKVNTLTK*AK	4	788.652	18845	17915	19651	18564			18913	18476	18863	17950	19691	18626			18931	18515	63.2322	63.6502	64.2373	63.3787	64.0923	63.666	63.6297	63.231	5.185	5.025	6.954	5.762			5.737	4.711	-0.2452	0.3542	-0.4184	0.0493
1028	Adhesion or extracellular matrix protein	Myh2; Myh8	MYH2; MYH8	%1028; %1029	myosin heavy chain IIa	XP_001077478; P04462	http://www.phosphosite.org/proteinAction.do?id=2402200&showAllSites=true	223; 223	DKVNTLTkAKIKLEQ; DKVNTLTkAKTKLEQ	KALQEAHQQTLDDLQAEEDKVNTLTK*AK	4	820.676	17601		18481	17217	18220	17599		17249	17566		18515	17248	18236	17634		17256	60.036	60.5342	61.3572	59.7853	61.2805	60.6177	60.6097	60.013	6.304		6.787	6.63	7.118	7.69		7.327	-0.9509		0.2848	1.0459	0.2251
1029	Adhesion or extracellular matrix protein	Myh2; Myh8	MYH2; MYH8	%1028; %1029	myosin heavy chain IIa	XP_001077478; P04462	http://www.phosphosite.org/proteinAction.do?id=2402200&showAllSites=true	223; 223	DKVNTLTkAKIKLEQ; DKVNTLTkAKTKLEQ	KALQEAHQQTLDDLQAEEDKVNTLTK*AK	4	820.676					18183	17651							18236	17634			60.036	60.5342	61.3572	59.7853	61.2805	60.6177	60.6097	60.013					6.229	6.909							0.2251
1030	Adhesion or extracellular matrix protein	Myh2; Myh8	MYH2; MYH8	%1028; %1029	myosin heavy chain IIa	XP_001077478; P04462	http://www.phosphosite.org/proteinAction.do?id=2402200&showAllSites=true	223; 223	DKVNTLTkAKIKLEQ; DKVNTLTkAKTKLEQ	KALQEAHQQTLDDLQAEEDKVNTLTK*AK	5	656.742	17552		18442		18162				17587		18494		18236				59.9858	60.6448	61.3065	59.734	61.2805	60.5645	60.5002	60.013	3.272		3.521		4.506				-0.553		-0.2366		-0.3381
1031	Adhesion or extracellular matrix protein	Myh2; Myh8	MYH2; MYH8	%1028; %1029	myosin heavy chain IIa	XP_001077478; P04462	http://www.phosphosite.org/proteinAction.do?id=2402200&showAllSites=true	223; 223	DKVNTLTkAKIKLEQ; DKVNTLTkAKTKLEQ	KALQEAHQQTLDDLQAEEDKVNTLTK*AK	5	656.742					18196								18236				59.9858	60.6448	61.3065	59.734	61.2805	60.5645	60.5002	60.013					3.866								-0.3381
1032	Adhesion or extracellular matrix protein	Myh2; Myh8	MYH2; MYH8	1030; 1031	myosin heavy chain IIa	XP_001077478; P04462	http://www.phosphosite.org/proteinAction.do?id=2402200&showAllSites=true	223; 223	VNTLTKAkIKLEQQV; VNTLTKAkTKLEQQV	ALQEAHQQTLDDLQAEEDKVNTLTKAK*	4	788.652					19308	18769							19328	18810															5.354	5.85							-0.1618
1033	Adhesion or extracellular matrix protein	Myh2; Myh8	MYH2; MYH8	1030; 1031	myosin heavy chain IIa	XP_001077478; P04462	http://www.phosphosite.org/proteinAction.do?id=2402200&showAllSites=true	223; 223	VNTLTKAkIKLEQQV; VNTLTKAkTKLEQQV	KALQEAHQQTLDDLQAEEDKVNTLTKAK*	4	820.676	17564			17324			17667		17566			17248			17739										4.631			6.397			7.748		-0.9509			1.0459
1034	Adhesion or extracellular matrix protein	Myh2; Myh8	MYH2; MYH8	1030; 1031	myosin heavy chain IIa	XP_001077478; P04462	http://www.phosphosite.org/proteinAction.do?id=2402200&showAllSites=true	223; 223	VNTLTKAkIKLEQQV; VNTLTKAkTKLEQQV	KALQEAHQQTLDDLQAEEDKVNTLTKAK*	5	656.742						17593		17260						17613		17256														3.298		3.316
1035	Adhesion or extracellular matrix protein	Myh2	MYH2	%1032	myosin heavy chain IIa	XP_001077478	http://www.phosphosite.org/proteinAction.do?id=2402200&showAllSites=true	223	TLTKAKIkLEQQVDD	IK*LEQQVDDLEGSLEQEK	3	739.041			23634								23652						73.0363	73.4648	73.7772	73.7018	73.5317	73.974	73.4512	73.4987			5.021								-0.105
1036	Adhesion or extracellular matrix protein	Myh2	MYH2	%1032	myosin heavy chain IIa	XP_001077478	http://www.phosphosite.org/proteinAction.do?id=2402200&showAllSites=true	223	TLTKAKIkLEQQVDD	IK*LEQQVDDLEGSLEQEKK	3	781.74	21035		22037			20949		20823	21008		21993			20906		20842	68.4308	68.7023	69.8367	69.0658	69.1657	69.0357	69.0822	69.1567	3.874		4.438			6.497		4.145	0.4252		-0.5491
1037	Adhesion or extracellular matrix protein	Myh2	MYH2	%1048	myosin heavy chain IIa	XP_001077478	http://www.phosphosite.org/proteinAction.do?id=2402200&showAllSites=true	223	EGSLEQEkKLRMDLE	IKLEQQVDDLEGSLEQEK*K	4	586.556							20770																								2.333
1038	Adhesion or extracellular matrix protein	Myh2	MYH2	1049	myosin heavy chain IIa	XP_001077478	http://www.phosphosite.org/proteinAction.do?id=2402200&showAllSites=true	223	GSLEQEKkLRMDLER	IKLEQQVDDLEGSLEQEKK*	4	586.556			21635		21002												68.4308	68.7023	69.8367	69.0658	69.1158	69.1477	69.0822	69.1567			2.389		2.66						0.1427		0.456
1039	Adhesion or extracellular matrix protein	Myh2; Myh6; Myh8	MYH2; MYH6; MYH8	1049; 1044; 1050	myosin heavy chain IIa	XP_001077478; P02563; P04462	http://www.phosphosite.org/proteinAction.do?id=2402200&showAllSites=true	223; 224; 223	GSLEQEKkLRMDLER; GSLEQEKkVRMDLER; GSLEQEKkLRMDLER	LEQQVDDLEGSLEQEKK*	3	701.346	16781	16068	17703		17402	16897	16922	16684	15890	15107	17744		17422	16916	16957	15678	58.101	58.8595	59.4745	58.3433	59.1687	58.7552	58.6465	58.6415	4.95	4.378	4.019		4.014	5.213	3.394	4.539	-0.8319	0.122	0.3151		0.3808
1040	Adhesion or extracellular matrix protein	Myh2; Myh6; Myh8	MYH2; MYH6; MYH8	1049; 1044; 1050	myosin heavy chain IIa	XP_001077478; P02563; P04462	http://www.phosphosite.org/proteinAction.do?id=2402200&showAllSites=true	223; 224; 223	GSLEQEKkLRMDLER; GSLEQEKkVRMDLER; GSLEQEKkLRMDLER	LEQQVDDLEGSLEQEKK*	3	701.346	16768								15890								58.101	58.8595	59.4745	58.3433	59.1687	58.7552	58.6465	58.6415	4.378								-0.8319
1041	Adhesion or extracellular matrix protein	Myh2; Myh6; Myh7; Myh7b; Myh8	MYH2; MYH6; MYH7; MYH7B; MYH8	1060; 1055; 1054; 1061; 1061	myosin heavy chain IIa	XP_001077478; P02563; P02564; NP_001101264; P04462	http://www.phosphosite.org/proteinAction.do?id=2402200&showAllSites=true	223; 224; 223; 222; 223	DLERAKRkLEGDLKL; DLERAKRkLEGDLKL; DLERAKRkLEGDLKL; DTERAKRkLEGDLKL; DLERAKRkLEGDLKL	RK*LEGDLK	3	358.209						4180								4196			24.6985	25.5363	26.1882	24.9692	25.3515	24.8605	25.472	25.2802						2.78
1042	Adhesion or extracellular matrix protein	Myh2	MYH2	1060	myosin heavy chain IIa	XP_001077478	http://www.phosphosite.org/proteinAction.do?id=2402200&showAllSites=true	223	DLERAKRkLEGDLKL	RK*LEGDLKLAQESIMDIENEKQQLDER	5	669.345			24783								24891						0	0	76.7607	76.5147	76.9778	76.7048	76.5988	76.4848			3.304								0.9086
1043	Adhesion or extracellular matrix protein	Myh2	MYH2	1066	myosin heavy chain IIa	XP_001077478	http://www.phosphosite.org/proteinAction.do?id=2402200&showAllSites=true	223	RKLEGDLkLAQESIM	KLEGDLK*LAQESIMDIENEKQQLDER	3	1062.87			27131																								5.788								-2.8722
1044	Adhesion or extracellular matrix protein	Myh2	MYH2	1066	myosin heavy chain IIa	XP_001077478	http://www.phosphosite.org/proteinAction.do?id=2402200&showAllSites=true	223	RKLEGDLkLAQESIM	KLEGDLK*LAQESIMDIENEKQQLDER	4	797.404			27096	25806	26382	25913	26192	25865			27094	25847	26443	25932	26212	25786	81.625	81.4698	82.1355	81.9243	82.2417	82.2412	81.7683	81.4837			5.146	5.23	3.649	4.728	5.68	3.635			-0.9501	-0.5249	0.2666
1045	Adhesion or extracellular matrix protein	Myh2	MYH2	1066	myosin heavy chain IIa	XP_001077478	http://www.phosphosite.org/proteinAction.do?id=2402200&showAllSites=true	223	RKLEGDLkLAQESIM	KLEGDLK*LAQESIMDIENEKQQLDER	4	797.404					26529	26024							26443	25932			81.625	81.4698	82.1355	81.9243	82.2417	82.2412	81.7683	81.4837					3.645	3.683							0.1598
1046	Adhesion or extracellular matrix protein	Myh2	MYH2	1066	myosin heavy chain IIa	XP_001077478	http://www.phosphosite.org/proteinAction.do?id=2402200&showAllSites=true	223	RKLEGDLkLAQESIM	KLEGDLK*LAQESIMDIENEKQQLDER	5	638.125			27080			25893								25932			81.479	81.3642	82.2422	81.7655	82.1902	82.2412	81.7683	81.4837			3.084			3.509					0.0852
1047	Adhesion or extracellular matrix protein	Myh2	MYH2	1066	myosin heavy chain IIa	XP_001077478	http://www.phosphosite.org/proteinAction.do?id=2402200&showAllSites=true	223	RKLEGDLkLAQESIM	KLEGDLK*LAQESIM#DIENEKQQLDER	4	801.403			26524		25969	25384					26569			25428													3.287		2.868	4.63					-2.0166		-1.5067
1048	Adhesion or extracellular matrix protein	Myh2	MYH2	1066	myosin heavy chain IIa	XP_001077478	http://www.phosphosite.org/proteinAction.do?id=2402200&showAllSites=true	223	RKLEGDLkLAQESIM	KLEGDLK*LAQESIM#DIENEKQQLDER	4	801.403						25486								25428																3.56
1049	Adhesion or extracellular matrix protein	Myh2; Myh6; Myh7	MYH2; MYH6; MYH7	107; 105; 106	myosin heavy chain IIa	XP_001077478; P02563; P02564	http://www.phosphosite.org/proteinAction.do?id=2402200&showAllSites=true	223; 224; 223	PAVLYNLkERYAAWM; PAVLYNLkERYAAWM; PAVLYNLkERYASWM	LHEPAVLYNLK*ER	3	565.977	15372								15386								54.588	55.2288	55.4895	55.2353	55.1555	55.1393	55.0613	55.1347	4.081								0.2405
1050	Adhesion or extracellular matrix protein	Myh2; Myh6; Myh7	MYH2; MYH6; MYH7	107; 105; 106	myosin heavy chain IIa	XP_001077478; P02563; P02564	http://www.phosphosite.org/proteinAction.do?id=2402200&showAllSites=true	223; 224; 223	PAVLYNLkERYAAWM; PAVLYNLkERYAAWM; PAVLYNLkERYASWM	LHEPAVLYNLK*ER	4	424.735				15454													54.5335	55.2867	55.5433	55.344	55.8067	55.9538	55.0113	54.9155				2.459								0.1019
1051	Adhesion or extracellular matrix protein	Myh2	MYH2	1079	myosin heavy chain IIa	XP_001077478	http://www.phosphosite.org/proteinAction.do?id=2402200&showAllSites=true	223	IMDIENEkQQLDERL	LAQESIMDIENEK*QQLDER	3	801.72			20907	19787	20301	19863	20085	19757			20947	19822	20294	19900	20084	19771	66.0345	66.3255	67.2962	66.4272	66.4293	66.4132	66.4903	66.4302			4.286	3.293	4.2	4.447	4.347	4.505			0.147	-0.141	-0.3124
1052	Adhesion or extracellular matrix protein	Myh2	MYH2	1079	myosin heavy chain IIa	XP_001077478	http://www.phosphosite.org/proteinAction.do?id=2402200&showAllSites=true	223	IMDIENEkQQLDERL	RKLEGDLKLAQESIMDIENEK*QQLDER	4	836.429			24802														80.6213	0	76.5577	0	0	76.7573	0	0			2.843								-0.3957
1053	Adhesion or extracellular matrix protein	Myh2	MYH2	1088	myosin heavy chain IIa	XP_001077478	http://www.phosphosite.org/proteinAction.do?id=2402200&showAllSites=true	223	QLDERLKkKEFEMSN	K*KEFEMSNLQSK	2	791.898				8793			8985	8719				8795			8965	8742												3.49			2.631	3.57				-1.0128
1054	Adhesion or extracellular matrix protein	Myh2	MYH2	1088	myosin heavy chain IIa	XP_001077478	http://www.phosphosite.org/proteinAction.do?id=2402200&showAllSites=true	223	QLDERLKkKEFEMSN	K*KEFEMSNLQSK	3	528.268	8491		9523		9066		9315	9088	8522		9148		9122		8965	8742									3.361		3.711		2.856		4.007	3.229	0.0619		-0.0715		-0.4967
[truncated: 9,161 more rows]
[truncated: 34 more columns]
