# Supplementary material for: Identification of the Acetylation and Ubiquitin-Modified Proteome during the Progression of Skeletal Muscle Atrophy
Source: PLoS One. 2015 Aug 24;10(8):e0136247. doi: 10.1371/journal.pone.0136247 (PMC4547751; doi:10.1371/journal.pone.0136247)
Supplement: S7 Table — (XLSX) [file pone.0136247.s007.xlsx]

## Sheet: Diff Ubi Proteins
Supplemetary Table S3. Proteins Differentially Ubiquitinated in Response to Muscle Disuse
Legend: * = Multiple isoforms exist for a single peptide
Note: Only those changes meeting the criteria defined in the methods section are colored
		Color key
Greatest decrease					Greatest increase
		Relative Ubiquitination
		Normalized Fold Change (UbiScan®)
	Index in Detail	2 Days Imm	4 Days Imm	6 Days Imm	Protein Name	Modification Site
	Adaptor/scaffold
	70	-2.40401	-2.9813	-1.97449	neuroblast differentiation-associated protein AHNAK*	1263, 1391, 1712, 2189, 2315, 2443, 3023, 3151, 3279, 3405, 3533, 3659, 3787, 3913, 4238, 4366
	124	-3.11923	-6.92436	-2.85045	COP9 signalosome complex subunit 5	56
	144	-2.79682	-1.70394	-1.97684	ragulator complex protein LAMTOR1	31
	Adhesion or extracellular matrix protein
	222	-2.72815	-2.44725	-1.46274	alpha-1-inhibitor 3 precursor*	567
	547	-5.59308	-4.79817	-2.49117	ADP-ribosylation factor 4*	73
	563	-1.64801	-2.88771	-2.62003	F-actin-capping protein subunit beta	95
	592	4.40293	4.82032	2.34527	cofilin-1	92
	596	-2.0185	-2.61819	-2.023	chloride intracellular channel protein 5	196
	606	3.38332	5.02013	2.29795	collagen, type XVI, alpha 1	479
	613	1.44549	2.83354	2.29708	alpha-catulin*	549
	680	1.7913	-1.15954	-2.1085	dynein, axonemal, heavy chain 3*	2351, 2357
	686	5.79185	7.96328	7.73648	epsin-1	107
	803	-15.0227	-9.59463	-25.9852	serine protease inhibitor	47
	810	3.1286	5.23109	4.41907	LIM and cysteine-rich domains protein 1	14
	837	-2.12732	-3.31186	-2.50982	moesin	79
	1023	-2.70019	-1.96721	1.25312	myosin-14	884
	2735	-2.54497	-3.82207	-3.08668	neurite outgrowth inhibitor isoformt 2*	258
	2750	-2.33277	-2.50177	-2.52927	profilin-1	54
	2808	-2.65105	-2.64181	-3.41643	UV excision repair protein RAD23 homolog B	51
	2859	-2.32558	-7.46389	-5.26892	transferrin receptor protein 1	39
	2860	-1.33413	-5.50289	-3.89318	transferrin receptor protein 1	53
	3059	-1.53181	-2.50251	-1.86533	vimentin	129
	3061	-1.28802	-2.85687	-2.52992	vimentin	139
	3082	-1.24397	-3.01218	-3.76974	vimentin	334
	3087	-1.24575	-2.87059	-2.35788	vimentin	445
	8184	-2.91694	-2.61098	-1.94588	sarcoplasmic/endoplasmic reticulum calcium ATPase 2 isoform b	460
	8192	-2.81904	-1.77148	-1.19519	sarcoplasmic/endoplasmic reticulum calcium ATPase 2 isoform b	502
	8202	-2.94142	1.07062	1.27282	sarcoplasmic/endoplasmic reticulum calcium ATPase 2 isoform b	541
	8212	-3.11957	-1.92345	-1.39934	sarcoplasmic/endoplasmic reticulum calcium ATPase 2 isoform b	628
	Apoptosis
	3118	4.94132	6.81916	3.21649	interferon-induced helicase C domain-containing protein 1	766, 774
	3125	1.47248	1.78205	2.76857	L-lactate dehydrogenase A chain	5, 14
	Calcium-binding protein
	543	1.44761	2.48324	1.97902	annexin A6	63
	Cell cycle regulation
	3141	-4.6793	-2.90422	-1.63145	alstrom syndrome 1 homolog	622, 649
	3151	-4.54355	-5.63745	-1.57746	nucleolar and spindle-associated protein 1	40
	3156	-5.31651	-11.3933	-12.9183	proteasome subunit beta type-4	200
	Cell development/differentiation
	3173	-2.37327	-4.04015	-2.99766	enhancer trap locus 4-like	443
	Chaperone
	3185	-2.24823	-1.53564	-3.16347	alpha-crystallin B chain	166
	3208	-2.04913	-2.07623	-3.09696	alpha-crystallin B chain	82
	3217	-1.84216	-2.54155	-4.06721	alpha-crystallin B chain	92
	3229	-2.71875	-3.46831	-2.74704	heat shock protein HSP 90-alpha*	112
	3255	1.03177	2.61342	-1.93701	heat shock cognate 71 kDa protein	531
	3270	-1.7757	-1.76362	-2.77535	heat shock protein beta-6	91
	Chromatin, DNA-binding, DNA repair or DNA replication protein
	3281	2.12834	3.83087	2.74369	mKIAA1784 protein-like	294
	3401	-2.57968	-3.24	-1.94856	H2A histone family, member X	96, 120
	3499	-2.04398	-2.54657	-1.67763	histone H2B type 1-A*	108, 109, 110
	3501	-1.27336	3.62416	1.5879	histone H2B type 1-A*	116, 117, 118
	3579	-3.13201	-3.21612	-2.09645	DNA polymerase eta	230
	3587	2.66098	3.15243	2.66412	UV excision repair protein RAD23 homolog A	26
	3605	-2.81899	-1.99857	-1.35275	ubiquitin-conjugating enzyme E2 N*	92
	3621	2.85474	3.6463	2.43313	transitional endoplasmic reticulum ATPase	18
	3638	2.2508	3.79337	3.21201	transitional endoplasmic reticulum ATPase	386
	3644	-3.43496	-1.98161	1.17149	transitional endoplasmic reticulum ATPase	529
	3646	-9.91449	-11.4068	-5.54764	transitional endoplasmic reticulum ATPase	615
	Cytoskeletal protein
	622	2.58183	2.37297	-1.06516	desmin	192
	640	-1.22228	-2.64254	-7.9884	desmin	266
	706	-2.98668	-4.60241	-3.17123	filamin-C	1368
	721	-11.3235	-18.5574	-15.883	filamin-C	1995
	729	-5.32234	-5.13546	-6.11111	filamin-C	2023
	731	-7.25156	-8.24809	-12.7686	filamin-C	2136
	736	-4.53305	-2.1005	-3.9353	filamin-C	2196
	738	-4.41608	-6.95547	-5.05799	filamin-C	2292
	740	-6.14316	-9.87772	N.D	filamin-C	2366
	744	-3.48602	-5.01731	-4.57267	filamin-C	2494
	746	-7.72612	-13.8254	-8.99384	filamin-C	2590
	749	-5.418	-3.68102	-5.45084	filamin-C	2617
	751	-4.54573	-3.15951	-4.18775	filamin-C	2631
	753	-12.0446	-64.1761	-22.1999	filamin-C	2638
	2759	-1.25563	2.67568	2.56836	plectin isoform 1c	1178
	2854	-1.6682	-2.20325	-5.89615	synemin	12
	3672	-3.67522	-9.403	-9.55776	integrin beta-1-binding protein 2	212
	3679	3.06345	6.93725	7.15397	junctophilin-1	77
	3681	1.62049	2.2987	2.65708	junctophilin-1	91
	3682	-11.4897	-6.95573	-21.0716	keratin, type II cuticular Hb1*	210, 212, 217
	3711	-2.91261	-2.87369	-3.7151	keratin, type II cytoskeletal 5*	178, 190
	3713	1.11307	3.59462	2.18901	keratin, type II cytoskeletal 6A-like isoform 1	389
	3825	3.14161	5.87863	1.89562	myosin, heavy chain 15	1612
	3860	1.90933	3.44151	1.68743	myosin 18a	1134
	3872	2.14529	3.26519	1.95522	myosin 18a	912
	Endoplasmic reticulum or golgi
	4825	-7.712	-7.73401	-2.63092	catalase	177
	Enzyme, misc.
	4793	-2.68235	-8.19706	-3.22455	aspartate aminotransferase, cytoplasmic	346
	4864	-2.11154	-3.23591	-2.79445	delta-aminolevulinic acid dehydratase	184
	4866	-2.69184	-4.21112	-3.90705	delta-aminolevulinic acid dehydratase	87
	4909	1.75652	-2.90025	1.36713	carbonic anhydrase 3	212
	4940	2.44748	3.94084	3.77907	beta-enolase*	154, 197, 777
	4949	2.47328	2.30895	3.04469	beta-enolase	275
	4957	1.76981	1.78067	2.38775	beta-enolase	420
	4959	1.5795	1.87501	3.35043	beta-enolase	64
	4995	2.21816	3.44351	2.6794	glyceraldehyde-3-phosphate dehydrogenase*	249, 251
	5001	2.21816	3.44351	2.6794	glyceraldehyde-3-phosphate dehydrogenase*	257, 259
	5076	-1.66842	-3.11126	1.13563	N-alpha-acetyltransferase 50, NatE catalytic subunit	36
	5078	2.62199	1.87892	2.76005	peptide-N(4)-(N-acetyl-beta-glucosaminyl)asparagine amidase	201
	5165	-3.15135	-1.83504	1.00027	UTP--glucose-1-phosphate uridylyltransferase	198
	G protein or regulator
	5189	-1.11097	-2.57991	-2.12897	guanine nucleotide binding protein (G protein), gamma 12	34
	5196	-2.91736	-2.91115	-1.65824	adenylosuccinate synthase like 1-like isoform 2	158
	5212	2.03878	1.89979	1.3905	ras-related protein Rab-14	35
	Inhibitor protein
	5221	-3.78587	-6.40914	-2.63339	serine proteinase inhibitor HongrES1	63
	5224	3.87712	3.4349	2.04605	optineurin	452
	5229	1.16183	-4.8615	-3.26304	cystatin-related protein 1-like	70
	Kinase (non-protein)
	5244	1.75677	2.89342	2.81838	creatine kinase M-type	11
	5250	2.38486	3.38165	2.52599	creatine kinase M-type	15
	5260	1.55869	2.55662	2.11598	phosphoglycerate kinase 1	141
	5274	-2.77447	-3.11893	-1.97826	selenide, water dikinase 1	225
	Lipid binding protein
	5295	-2.57565	-2.37854	-2.53193	serum deprivation-response protein	173
	5304	-1.882	-2.48488	-2.27135	serum deprivation-response protein	91
	Misc.
	8	-9.38346	N.D	N.D	xin actin-binding repeat-containing protein 1 isoform X1	1712
	51	-11.6534	-20.7608	-22.1614	xin actin-binding repeat-containing protein 1 isoform X1	1534
	59	-6.12785	-2.23587	-1.88211	xin actin-binding repeat-containing protein 1 isoform X1	1529
	30	-2.33127	-2.00929	-2.86107	DDB1- and CUL4-associated factor 6 isoform X7	613
	65	2.54819	4.65461	2.42536	DCC-interacting protein 13-alpha isoform X1	350
	Mitochondrial protein
	5339	1.60327	1.86184	3.10715	fructose-bisphosphate aldolase A	312
	5350	1.27573	1.4192	2.60046	fructose-bisphosphate aldolase A	322
	5356	1.46392	2.22761	3.73704	fructose-bisphosphate aldolase A	330
	5371	-5.019	-13.1557	-4.67738	creatine kinase S-type, mitochondrial precursor	257
	5393	-2.62664	-4.26887	-4.74812	hypothetical protein	64
	Motor or sarcomeric/contractile protein
	329	6.97129	5.04734	3.45679	actin, alpha skeletal muscle*	50, 51, 52
	341	5.37598	3.56491	2.36813	actin, alpha skeletal muscle*	50, 51, 52, 61, 62, 63
	348	1.77841	2.1837	1.40271	actin, alpha skeletal muscle*	61, 62, 63
	365	-3.06074	-3.01058	-1.90806	actin, alpha skeletal muscle*	70
	229	2.04371	1.47658	1.18808	actin, alpha skeletal muscle*	114, 115
	235	2.10991	1.78588	1.86495	actin, alpha skeletal muscle*	191, 192, 193
	298	2.02859	1.63921	1.94545	actin, alpha skeletal muscle*	326, 327, 328
	304	2.70629	2.46812	2.26723	actin, alpha skeletal muscle*	326, 327, 328, 329, 330
	310	2.22047	1.90413	2.49605	actin, alpha skeletal muscle*	328, 329, 330
	381	2.18146	2.01453	3.47317	alpha-actinin-1*	319, 350, 331, 365
	393	1.65806	1.92709	2.71282	alpha-actinin-1*	332, 344363, 378
	396	2.58324	2.289	1.30972	alpha-actinin-1*	376, 395, 410
	487	-5.51949	-3.55717	-1.64536	actinin alpha 2	71
	508	1.84007	4.04198	4.48355	actinin alpha 2*	77, 96
	491	-3.08053	-1.50895	1.43627	actinin alpha 2	86
	401	1.10458	1.73686	2.59761	actinin alpha 2	102
	404	3.15651	4.04966	4.2786	actinin alpha 2	110
	428	3.28866	2.97713	2.86405	actinin alpha 2	338
	444	3.00711	4.01804	3.11659	actinin alpha 2	393
	446	3.78497	3.4591	3.46608	actinin alpha 2	432
	449	2.57528	2.13789	2.16224	actinin alpha 2	436
	451	7.57686	9.16547	7.09322	actinin alpha 2	447
	459	4.42857	7.98379	5.27429	actinin alpha 2	454
	462	3.24377	2.27806	1.59845	actinin alpha 2	512
	472	4.54522	11.6678	10.7634	actinin alpha 2	637
	477	3.35912	2.38245	2.17071	actinin alpha 2	642
	482	2.12922	4.88406	5.07693	actinin alpha 2	683
	5405	2.43693	3.92313	2.54464	ankyrin repeat domain-containing protein 2	131
	5421	-1.77222	-1.96207	-3.00503	leiomodin-2	466
	3971	3.36798	2.73231	1.55582	myomesin-1	95
	3916	3.66638	4.11844	2.27226	myomesin-1	170
	3919	2.32697	2.58915	1.60278	myomesin-1	192
	5554	4.90342	5.68074	4.59888	myomesin-1	204
	5557	2.70603	2.86194	1.9668	myomesin-1	228
	3942	2.26831	3.19475	2.18508	myomesin-1	572
	3945	2.05754	2.17073	1.46232	myomesin-1	593
	3967	2.64237	2.3428	1.45187	myomesin-1	943
	3973	2.14946	2.13982	1.60836	myomesin-1	966
	3975	3.481	3.72622	2.57708	myomesin-1	973
	3888	5.97162	13.0573	3.27539	myomesin-1	1173
	45	2.79932	4.86969	3.74385	myomesin-2	100
	32	2.66005	3.06301	4.02527	myomesin-2	125, 128
	37	1.93286	2.28912	2.8771	myomesin-2	128
	3	2.27444	1.42969	2.09333	myomesin-2	324
	64	2.31451	2.21232	1.92392	myomesin-2	579
	54	2.83616	2.04741	1.69597	myomesin-2	590
	53	5.63078	7.93554	6.33848	myomesin-2	881
	3806	2.08476	1.59217	2.12907	myosin1	44
	3750	5.93296	4.45169	6.82641	myosin1	1247
	3768	3.1173	2.24498	3.56333	myosin1	1479
	3772	1.66075	2.12226	1.07964	myosin1	1490
	3778	2.42254	1.60658	2.49198	myosin1	1623
	3780	N.D	-5.4641	-2.68595	myosin1	1845
	3782	1.93367	1.54238	3.44754	myosin1	1877
	1444	2.40747	2.07105	2.07528	myosin2	59
	1459	2.35831	1.99966	2.82106	myosin2	63
	1480	2.2125	1.46489	2.07024	myosin2	73
	1509	2.44801	1.79518	2.29537	myosin2	84
	1442	2.644	1.70738	2.27686	myosin2	570
	1446	-1.37651	-8.06448	-2.90067	myosin2	599
	1456	-1.35979	-10.2908	-4.08373	myosin2	618
	1477	2.10321	1.24177	1.02417	myosin2	725
	1505	2.50481	1.34168	1.03061	myosin2	786
	1507	3.10117	1.2926	1.02323	myosin2	809
	1524	3.11517	3.1267	2.59087	myosin2	888
	1529	3.81847	5.65687	2.51774	myosin2	916
	1035	3.45012	2.99987	1.74981	myosin2	1032
	1037	5.98504	3.40566	2.76619	myosin2	1048
	1044	3.15484	2.43329	1.71686	myosin2	1066
	1051	3.98647	2.51753	2.31664	myosin2	1079
	1054	4.39882	4.61584	3.09562	myosin2	1088
	1058	4.39882	4.61584	3.09562	myosin2	1089
	1064	5.48849	4.79349	3.63972	myosin2	1112
	1075	2.50731	1.85865	2.21698	myosin2	1171
	1103	4.71098	3.57779	3.46264	myosin2	1231
	1106	4.17742	3.7364	4.49468	myosin2	1246
	1126	2.59393	1.6428	2.02557	myosin2	1300
	1131	3.19962	2.65455	3.50761	myosin2	1311
	1132	3.37925	1.70171	1.08616	myosin2	1311, 1322
	1145	13.7757	8.48272	4.88946	myosin2	1360
	1205	3.33475	2.72298	2.41934	myosin2	1478
	1209	2.91591	3.25646	2.73402	myosin2	1489
	1214	2.13395	2.09012	1.69533	myosin2	1491
	1224	3.63534	3.26461	2.7883	myosin2	1509
	1228	5.00068	5.3755	3.78763	myosin2	1509, 1527
	1232	3.77635	3.71794	3.4679	myosin2	1527
	1255	2.00786	1.62532	1.64434	myosin2	1657
	1269	2.351	1.70329	1.54094	myosin2	1734
	1276	2.87486	2.35744	2.08506	myosin2	1735
	1301	1.96246	3.23721	1.71473	myosin2	1789
	1305	1.96246	3.23721	1.71473	myosin2	1790
	1339	2.4683	3.1267	2.38239	myosin2	1865
	1344	2.07618	1.90897	2.65695	myosin2	1901
	1347	5.2795	6.33144	4.81386	myosin2	1936
	3836	1.02939	-3.0716	-8.79782	myosin3	1473
	3839	1.18582	-2.39759	-8.99436	myosin3	1701
	3847	-1.32253	-3.57937	-4.76942	myosin3	451
	3855	N.D	-5.4641	-2.68595	myosin-4	1842
	3857	-9.06372	-3.24824	-1.58982	myosin-4	44
	1587	2.29131	1.83369	-1.11883	myosin-6	1027
	1591	2.77686	2.55462	1.14445	myosin-6	1043
	1662	2.04821	4.12617	1.26189	myosin-6	1452
	1664	1.65941	2.1855	1.4103	myosin-6	1452, 1473
	1671	2.35009	3.65128	1.27892	myosin-6	1458
	1690	2.08004	2.55701	-5.54547	myosin-6	1460, 1473
	1768	1.59586	2.59919	-1.27473	myosin-6	1784
	2407	-1.8567	-2.2726	-2.84492	myosin7	234
	2419	-2.58245	-2.64005	-1.91862	myosin7	351
	2486	-2.68763	-8.62136	-4.95046	myosin7	570
	2489	1.04364	-3.82448	-2.40085	myosin7	572
	2541	2.37935	3.10331	1.50176	myosin7	942
	2560	3.4753	5.16371	1.20628	myosin7	997, 1022
	2103	2.26969	2.45824	1.04868	myosin7	1016
	2108	2.26969	2.45824	1.04868	myosin7	1022
	2121	2.2655	2.78125	1.00339	myosin7	1054
	2136	2.24183	2.79811	-1.03277	myosin7	1060
	2145	2.30971	2.75034	1.47773	myosin7	1082
	2148	2.30971	2.75034	1.47773	myosin7	1083
	2151	2.32021	3.30473	1.32484	myosin7	1106
	2153	2.18342	2.70674	-1.05284	myosin7	1106, 1107
	2159	3.13626	4.26922	3.16105	myosin7	1216
	2165	1.89018	3.79175	1.7153	myosin7	1219
	2167	1.86217	2.63448	1.24036	myosin7	1221
	2193	2.0531	3.82443	1.45767	myosin7	1225
	2212	2.12212	3.16286	1.79446	myosin7	1240
	2228	4.01624	5.73648	2.98971	myosin7	1247
	2235	3.12299	4.25807	2.86359	myosin7	1279
	2241	1.54513	2.41564	1.91754	myosin7	1294
	2246	2.65336	3.01855	2.33899	myosin7	1305
	2256	2.75674	2.86788	2.29963	myosin7	1354
	2270	3.37314	3.70843	-1.00706	myosin7	1521
	2286	2.16751	2.17885	1.02088	myosin7	1528
	2307	2.07896	4.2405	1.19268	myosin7	1537
	2313	3.11375	3.77081	1.74493	myosin7	1557
	2337	1.61079	5.5162	1.08292	myosin7	1641
	2350	-2.5155	-2.22552	-2.52256	myosin7	1644, 1651
	2364	3.26017	3.21131	2.35749	myosin7	1848
	2372	2.76823	3.34548	2.20228	myosin7	1859
	2374	2.79582	4.67713	2.14569	myosin7	1930
	2572	2.78791	2.31595	1.55201	myosin8	1544
	2581	2.62406	-1.19359	1.62146	myosin8	1838
	2587	2.43465	1.75927	3.14722	myosin8	32
	2589	2.39905	2.16502	2.36694	myosin8	61
	2592	2.48845	-1.4871	-1.03191	myosin8	746
	3786	2.29038	2.87097	1.88771	myosin1, myosin4*	1905, 1902
	3794	4.90804	5.13968	4.31621	myosin1, myosin4*	1926, 1923
	3816	2.53014	-1.18462	1.2638	myosin1, myosin4*	63, 63
	1050	-1.34991	-2.41456	-3.61569	myosin2, myosin6, myosin7*	107, 105, 106
	1082	2.46532	3.39831	2.37289	myosin2, myosin6, myosin7*	1179, 1174, 1173
	1087	4.35815	4.34602	3.31858	myosin2, myosin6, myosin7*	1200, 1195, 1194
	1089	4.56348	3.62484	2.10317	myosin2, myosin6, myosin7*	1200, 1201; 1195, 1196; 1194, 1195
	1093	2.99513	3.31193	2.26406	myosin2, myosin6, myosin7*	1201, 1196, 1195
	1512	2.15911	2.40187	1.78548	myosin2, myosin6, myosin7, myosin8*	847, 842, 841, 848
	1559	4.59614	2.79382	2.13458	myosin2, myosin6, myosin8*	948, 943, 949
	1161	3.01612	3.67085	2.88212	myosin2, myosin6, myosin7, myosin8*	1380, 1375, 1374, 1381
	1168	2.58714	2.95431	2.29446	myosin2, myosin6, myosin7, myosin8*	1396, 1391, 1390, 1397
	1500	1.77603	2.07244	1.71028	myosin2, myosin6, myosin7, myosin7b, myosin8*	768, 763, 762, 769, 769
	1041	2.19516	3.83563	1.69066	myosin2, myosin6, myosin7, myosin7b, myosin8*	1060, 1055, 1054, 1061, 1061
	1280	-6.25917	1.74052	-1.11431	myosin2, myosin6, myosin7, myosin7b, myosin8*	1762, 1757, 1756, 1763, 1763
	1283	2.8091	2.32562	1.15987	myosin2, myosin6, myosin7, myosin7b, myosin8*	1763, 1758, 1757, 1764, 1764
	1289	1.81719	3.02124	1.25164	myosin2, myosin6, myosin7, myosin7b, myosin8*	1776, 1771, 1770, 1777, 1777
	1296	1.95667	2.11942	-1.04593	myosin2, myosin6, myosin7, myosin7b, myosin8*	1777, 1772, 1771, 1778, 1778
	1010	3.25135	3.81917	1.67997	myosin2, myosin6, myosin7, myosin8, myosin13*	1925, 1920, 1919, 1926, 160
	1138	3.18995	4.28396	2.63353	myosin2, myosin7*	1330, 1324
	1067	3.07091	5.18407	1.25102	myosin2, myosin7b, myosin8*	1113, 1115; 1114, 1116; 1114, 1116
	1068	2.51855	6.02385	2.04142	myosin2, myosin7b, myosin8*	1115, 1116, 1116
	1378	2.49347	1.73219	1.56401	myosin2, myosin8*	281, 281
	1390	-1.59194	-2.72276	-1.86991	myosin2, myosin8*	354, 354
	1395	-1.06876	-2.46334	-2.91315	myosin2, myosin8*	366, 366
	1475	2.52803	1.11487	1.18663	myosin2, myosin8*	685, 686
	1497	3.00343	1.7996	2.02236	myosin2, myosin8*	750, 751
	1516	3.34018	2.02727	1.90573	myosin2, myosin8*	853, 854
	1517	4.56556	2.78531	2.5161	myosin2, myosin8*	859, 860
	1543	3.69377	2.31868	2.13249	myosin2, myosin8*	924, 925
	1554	3.96554	3.15184	2.67361	myosin2, myosin8*	945946
	1556	3.57308	2.53973	1.21388	myosin2, myosin8*	946, 947
	1579	4.985	3.51304	2.27233	myosin2, myosin8*	982, 983
	1025	4.94072	6.08052	3.06814	myosin2, myosin8*	1003, 1004
	1027	3.50611	2.46718	1.75558	myosin2, myosin8*	1028, 1029
	1116	5.63271	6.40827	7.00238	myosin2, myosin8*	1253, 1254
	1124	5.71315	4.43968	4.43794	myosin2, myosin8*	1268, 1269
	1143	5.60073	4.52251	2.15711	myosin2, myosin8*	1332, 1333
	1148	2.37322	1.68428	2.04719	myosin2, myosin8*	1369, 1370
	1186	4.8363	2.65527	2.76589	myosin2, myosin8*	1416, 1417
	1191	3.68607	3.51749	2.50689	myosin2, myosin8*	1450, 1451
	1195	3.45519	3.40698	2.621	myosin2, myosin8*	1451, 1452
	1199	2.91022	3.4294	1.65983	myosin2, myosin6*	1463, 1458
	1233	4.70343	5.00189	4.58182	myosin2, myosin8*	1534, 1535
	1244	3.2228	1.96758	2.39952	myosin2, myosin8*	1622, 1623
	1246	3.23505	2.54093	2.03776	myosin2, myosin8*	1623, 1624
	1263	3.27101	2.28543	1.80828	myosin2, myosin8*	1706, 1707
	1268	2.97219	2.34582	1.90037	myosin2, myosin8*	1733, 1734
	1334	3.36766	2.86854	3.09199	myosin2, myosin8*	1854, 1855
	1019	2.77027	3.06421	1.39336	myosin2, myosin8, myosin13*	1820, 1821, 55
	1004	3.03032	2.61438	3.00753	myosin2, myosin8, myosin13*	1876, 1877, 111
	1006	2.54572	2.27424	3.03452	myosin2, myosin8, myosin13*	1880, 1881, 115
	1998	2.3127	2.29087	2.7457	myosin6, myosin7*	82, 83
	1922	1.73838	2.42545	1.42517	myosin6, myosin7*	278, 278
	1931	2.03631	3.41904	1.82789	myosin6, myosin7*	559, 559
	1992	2.25961	2.28161	1.86835	myosin6, myosin7*	745, 744
	1994	2.49568	2.61647	1.90203	myosin6, myosin7*	758, 757
	2003	2.3892	3.02126	1.88605	myosin6, myosin7*	842, 841
	2008	2.07234	2.81908	1.78608	myosin6, myosin7*	848, 847
	2033	1.22782	2.75475	2.82201	myosin6, myosin7*	861, 860
	2038	2.10341	4.4239	2.09637	myosin6, myosin7*	866, 865
	2048	2.06179	4.54944	1.61336	myosin6, myosin7*	911, 910
	2074	2.94723	3.60859	1.4153	myosin6, myosin7*	919, 918
	2077	1.98494	3.11449	1.39687	myosin6, myosin7*	921, 920
	2086	2.97842	3.47467	1.59057	myosin6, myosin7*	940, 939
	2093	2.25066	2.48624	1.56677	myosin6, myosin7*	941, 940
	2094	2.0448	2.81449	1.46816	myosin6, myosin7*	997, 996
	2100	2.3051	2.39683	1.00216	myosin6, myosin7*	998, 997
	1607	2.1197	7.1003	1.69298	myosin6, myosin7*	1135, 1134
	1628	3.28037	2.88901	1.79734	myosin6, myosin7*	1327, 1326
	1632	2.26329	2.79901	2.07301	myosin6, myosin7*	1364, 1363
	1634	2.23401	2.95375	1.11747	myosin6, myosin7*	1411, 1410
	1640	2.69327	4.12206	2.66626	myosin6, myosin7*	1417, 1416
	1649	2.51065	3.55201	1.79968	myosin6, myosin7*	1445, 1444
	1687	2.14821	2.8279	1.37786	myosin6, myosin7*	1460, 1459
	1698	2.0972	2.74854	1.30837	myosin6, myosin7*	1473, 1472
	1722	-1.73447	-2.38499	-3.37681	myosin6, myosin7*	1570, 1569
	1741	2.02302	2.03992	-1.30546	myosin6, myosin7*	1701, 1700
	1749	3.20784	3.98616	1.89164	myosin6, myosin7*	1728, 1727
	1752	1.70699	2.16569	-1.29307	myosin6, myosin7*	1729, 1728
	1759	2.14264	2.83656	-1.18418	myosin6, myosin7*	1729, 1730; 1728, 1729
	1813	2.27001	-1.10138	-1.26828	myosin6, myosin7*	1807
	1822	-1.14791	-1.64342	-3.50159	myosin6, myosin7*	1807, 1810; 1806, 1809
	1858	2.30657	2.45217	1.26891	myosin6, myosin7*	1832, 1831
	1861	1.77826	3.46079	1.7085	myosin6, myosin7*	1839, 1838
	1012	-1.02169	-2.45238	-1.08144	myosin8, myosin13	1798, 32
	5550	3.33397	2.18807	2.21615	myosin XVIIIb-like	1746
	5552	4.32375	6.64176	2.82728	myosin XVIIIb-like	1792
	855	-4.38648	-4.07557	-2.00015	myosin binding protein C, slow type	106
	906	1.14362	4.38019	2.30532	myosin binding protein C, slow type	276
	907	-1.63624	-1.979	-4.61404	myosin binding protein C, slow type	282
	928	2.0905	3.63665	2.54553	myosin binding protein C, slow type	474
	958	2.08242	4.67993	2.16189	myosin binding protein C, slow type	590
	961	2.83652	2.72172	1.15449	myosin binding protein C, slow type	639
	968	2.90734	2.66447	1.49628	myosin binding protein C, slow type	709
	979	2.65892	4.55891	2.17947	myosin binding protein C, slow type	854
	984	2.83071	3.68847	2.22186	myosin binding protein C, slow type	890
	839	2.4428	2.39655	1.26669	myosin binding protein C, slow type	1029
	861	1.91	2.86474	1.66586	myosin binding protein C, slow type	1092
	5427	-2.19174	-2.62565	-5.29941	myosin-binding protein H	363
	5432	-9.43892	-10.4877	-14.1248	myosin-binding protein H	450
	5505	2.12795	1.60132	1.36858	myosin light chain 1/3, skeletal muscle isoform isoform 1f	88
	2600	1.83385	3.29903	2.15785	myosin light chain 3	103
	2604	1.95581	3.55558	2.3136	myosin light chain 3	105
	2611	1.44987	2.70046	2.42557	myosin light chain 3	128
	2625	1.70696	2.4077	1.5071	myosin light chain 3	130
	2698	1.70258	2.04345	1.78631	myosin light polypeptide 6	98
	2704	2.2179	1.68775	1.61594	myosin regulatory light chain 2, skeletal muscle isoform	117
	5532	1.5665	-3.43604	-1.04922	myosin regulatory light chain 2, ventricular/cardiac muscle isoform	71
	5540	3.51024	1.007	2.10603	myosin regulatory light chain 2, ventricular/cardiac muscle isoform*	89, 90
	5518	2.55942	3.2154	1.63004	myosin regulatory light chain 2, ventricular/cardiac muscle isoform	165
	3991	1.99693	2.08905	3.50394	myozenin-2	197
	3995	1.41278	1.64192	2.99788	myozenin-2	205
	4408	2.54535	8.20004	5.42037	nebulin	636
	4032	4.47494	14.9647	9.23593	nebulin	1373
	4043	2.01947	5.41237	3.73811	nebulin	1475
	4046	3.37021	11.5829	6.34418	nebulin	1506
	4049	2.42285	2.86799	2.70072	nebulin	1560
	4051	1.97574	5.18098	3.66738	nebulin	1581
	4055	4.49684	11.6141	8.56036	nebulin	1633
	4070	2.82007	10.0479	5.57011	nebulin	1719
	4078	1.6036	6.53817	4.64073	nebulin	1861
	4100	2.47871	4.94001	3.85406	nebulin	2133
	4141	-1.63295	-3.55603	-2.48797	nebulin	2464
	4151	-2.83654	-3.45063	-2.40704	nebulin	2651
	4176	2.61834	1.13972	1.5196	nebulin	2988
	4193	-1.91327	-4.20979	-1.45856	nebulin	3545
	4244	2.46511	-1.00592	1.39938	nebulin	4651
	4246	2.06142	-1.84966	-2.38086	nebulin	4661
	4247	-1.15529	-2.99879	-2.09741	nebulin	4677
	4265	-1.70619	-2.72184	-2.4722	nebulin	4830
	4297	1.01462	-2.68251	-1.75196	nebulin	5409
	4309	-1.90251	-3.38729	-2.35467	nebulin	5584
	4317	1.253	2.99314	2.24262	nebulin	5587
	4374	4.30396	2.12631	1.84703	nebulin	6184
	9868	-4.25592	-5.83819	-2.81882	nebulin-related-anchoring protein isoform S	77
	9874	-3.85932	-8.75236	-4.15678	nebulin-related-anchoring protein isoform S	89
	9826	-2.98808	-5.42654	-3.35316	nebulin-related-anchoring protein isoform S	104
	9845	-4.32029	-14.6742	-5.53694	nebulin-related-anchoring protein isoform S	165
	9850	-4.78241	-7.47551	-4.2938	nebulin-related-anchoring protein isoform S	180
	9853	-3.597	-7.10643	-4.33394	nebulin-related-anchoring protein isoform S	192
	9854	-2.85442	-4.12378	-3.45316	nebulin-related-anchoring protein isoform S	236
	9857	-3.53551	-30.9245	-7.3774	nebulin-related-anchoring protein isoform S	285
	9860	-3.73765	-6.48036	-5.09924	nebulin-related-anchoring protein isoform S	472
	9862	-3.00062	-5.40963	-2.85409	nebulin-related-anchoring protein isoform S	517
	9864	-3.05464	-4.4789	-3.98326	nebulin-related-anchoring protein isoform S	533
	7407	-1.44041	-2.4904	-2.21836	titin	321	Z-disk
	7741	-1.82457	-2.68562	-1.99731	titin	413
	7836	-2.17213	-2.5403	-2.43313	titin	665
	7847	-3.07623	-2.95745	-2.69859	titin	698
	7743	2.67338	2.72496	4.72517	titin*	981, 4372
	6142	-2.11133	-3.27199	-2.37788	titin	1217
	6210	1.58304	2.21548	2.7539	titin	1327
	6343	4.01309	2.37517	1.91	titin	1702
	6440	-1.44924	-1.48302	-2.86058	titin	1994
	6485	-1.15359	-1.04815	-2.67534	titin	2040
	7000	-2.60004	-3.16746	-1.69673	titin	2747	I-band
	7764	2.53283	3.04823	4.99185	titin	4747
	7875	-2.84743	-4.77213	-2.6723	titin	8315
	7904	2.66446	4.03098	2.42673	titin	9367
	7905	2.7	4	2.4	titin	9370
	7932	1.0702	1.37785	-2.47706	titin	9719
	6216	5.28251	5.06382	3.81516	titin	13309
	6223	5.91428	6.6374	7.37232	titin	13398
	6229	6.7	7.1	7.7	titin	13402
	6264	3.01983	1.84217	2.65082	titin	14348	A-band
	6269	2.43245	-1.21996	1.26562	titin	14370
	6277	2.12915	-1.28754	1.56711	titin	14391
	6285	1.69989	-3.02036	1.57501	titin	14469
	6295	2.96668	-1.25648	2.7963	titin	14736
	6332	2.3423	7.30272	4.59275	titin	16562
	6360	1.8912	2.55091	2.24635	titin	17542
	6364	1.92236	2.58114	2.4829	titin	17651
	6407	3.09003	3.27836	2.56704	titin	19100
	6411	-3.58097	-2.80838	-1.2011	titin	19184
	6420	3.05921	4.1887	2.87569	titin	19361
	6432	1.87743	3.31351	3.05136	titin	19743
	6433	1.76585	3.00696	2.45062	titin	19747
	6436	2.39317	3.33298	3.47469	titin	19758
	6438	1.16646	2.49311	2.22473	titin	19780
	6459	2.12608	3.25462	2.84004	titin	20086
	6477	2.54397	3.65189	2.77065	titin	20338
	6488	2.44573	3.59748	2.61513	titin	20407
	6494	2.0174	1.80366	1.88159	titin	20438
	6497	3.2553	5.1919	4.17735	titin	20454
	6515	1.79401	-2.42492	2.13731	titin	20732
	6519	3.15525	2.33625	2.05123	titin	20749
	6523	2.45361	2.71968	2.27541	titin	20872
	6524	2.53588	2.42622	2.61612	titin	20880
	6537	3.92953	3.61437	2.33502	titin	21097
	6540	2.99133	5.27321	3.33799	titin	21100
	6557	2.25026	2.595	2.25674	titin	21168
	6586	2.71957	4.6441	2.14232	titin	21241
	6590	2.11943	4.73883	2.65191	titin	21268
	6593	3.33462	4.11649	2.58485	titin	21279
	6597	2.54557	3.42924	2.81881	titin	21347
	6612	2.55554	2.49488	2.17135	titin	21543
	6616	1.91739	2.57906	2.77406	titin	21629
	6618	2.66301	3.16763	2.85227	titin	21644
	6622	2.77679	4.05203	2.89289	titin	21650
	6625	2.66855	3.15506	2.58504	titin	21753
	6626	1.97031	2.33661	2.46709	titin	21759
	6645	2.57064	2.94053	2.54559	titin	21833
	6647	3.00147	4.59524	3.38237	titin	21856
	6651	2.25638	3.42886	2.97521	titin	21864
	6662	2.94921	3.35062	2.45004	titin	22044
	6666	2.69581	2.93566	2.04943	titin	22119
	6680	2.07108	2.53838	2.8047	titin	22141
	6696	1.18802	3.84854	3.467	titin	22333
	6700	2.25293	2.55857	1.66971	titin	22442
	6708	2.34668	8.31641	4.53533	titin	22519
	6715	2.54919	7.03915	3.21825	titin	22613
	6718	2.14714	7.52101	4.63648	titin	22621
	6720	1.69351	2.92853	2.1165	titin	22707
	6726	1.55752	2.87533	1.60126	titin	22808
	6732	2.74605	3.00315	2.2543	titin	23077
	6734	1.52359	2.66642	3.31137	titin	23088
	6739	2.15607	2.79743	1.96742	titin	23169
	6742	1.99093	2.21018	2.00456	titin	23245
	6744	1.78114	2.56825	1.56459	titin	23287
	6762	2.04653	5.05798	2.5369	titin	23408
	6766	2.00389	3.87226	2.26442	titin	23594
	6774	2.46923	5.78329	2.36035	titin	23697
	6801	1.85093	3.42875	2.61076	titin	24326
	6815	1.24781	2.59777	2.36322	titin	24538
	6822	2.50482	2.8844	2.44713	titin	24676
	6826	3.02455	2.7942	1.84131	titin	24779
	6828	2.06811	7.46603	4.80446	titin	24790
	6852	2.09411	5.39109	5.14397	titin	25149
	6868	1.38845	2.89611	2.07038	titin	25350
	6902	2.02156	2.23461	3.11661	titin	26022
	6922	2.15898	2.84062	2.40837	titin	26485
	6932	1.56741	2.41289	2.06193	titin	26540
	6950	1.85297	3.09283	2.20681	titin	26742
	6958	2.52616	1.87765	1.43274	titin	26918
	6959	1.74213	4.64744	2.83105	titin	26929
	7003	1.39146	2.90863	2.33092	titin	27540
	7015	1.80902	3.8299	2.40788	titin	27709
	7017	1.59706	3.73951	2.08452	titin	27710
	7031	2.42434	2.95972	2.33617	titin	27997
	7045	-1.70653	-2.78031	-1.72677	titin	28640
	7048	1.85049	2.82662	1.59425	titin	28651
	7055	1.91934	3.70312	3.15515	titin	28720
	7057	1.49166	2.49805	1.83727	titin	28751
	7060	1.5	2.5	1.8	titin	28754
	7066	2.66424	5.21836	3.69574	titin	28782
	7067	2.66424	5.21836	3.69574	titin	28783
	7070	2.00138	3.25006	1.75311	titin	28847
	7074	1.73053	3.13132	1.25008	titin	28894
	7081	-3.03872	-1.8472	-1.25388	titin	29079
	7083	1.67167	2.50935	1.77116	titin	29093
	7099	1.82107	3.53451	5.11705	titin	29267
	7101	1.82107	3.53451	5.11705	titin	29274
	7102	1.95644	3.68649	2.8258	titin	29299
	7114	2.25671	2.49684	1.97827	titin	29380
	7121	2.04075	3.7418	2.48392	titin	29560
	7124	1.77813	1.61835	2.2061	titin	29568
	7130	2.60222	4.03853	2.79651	titin	29709
	7148	1.8957	3.03421	1.84015	titin	29879
	7151	1.54781	2.52296	1.91914	titin	29985
	7169	2.03183	2.7167	1.86401	titin	30176
	7197	2.54924	2.44775	2.18764	titin	30375
	7229	2.03374	1.48925	1.75803	titin	30694
	7251	1.75696	3.45681	2.31552	titin	30798
	7275	1.89522	3.32184	2.12372	titin	31083
	7281	1.96375	4.96439	3.30448	titin	31158
	7297	1.77906	3.85167	2.71961	titin	31260
	7316	2.40815	3.18205	2.69331	titin	31453
	7323	2.20516	3.11336	1.38965	titin	31489
	7329	2.55397	1.59367	1.00518	titin	31567
	7331	3.39596	4.4619	2.69455	titin	31658
	7337	2.80909	5.06476	3.28934	titin	31697
	7338	1.31852	4.66628	2.88748	titin	31738
	7343	2.76732	4.73048	2.12857	titin	31748
	7353	2.8043	3.45131	2.13983	titin	31887
	7360	1.75767	2.93211	3.17465	titin	31896
	7365	3.01342	2.5263	2.7263	titin	31947
	7370	2.83077	3.58525	2.89572	titin	31965
	7376	3.6529	3.90047	2.34159	titin	31968
	7391	2.80559	4.33477	2.97208	titin	32029	M-line
	7393	2.12029	2.85987	2.51633	titin	32044
	7410	3.1965	3.79254	2.45411	titin	32201
	7411	2.91005	6.21381	3.76896	titin	32212
	7423	1.78191	2.1988	2.09702	titin	32240
	7451	2.43371	4.9624	2.20033	titin	32441
	7456	2.73327	2.15644	1.83845	titin	32499
	7460	2.61554	2.34033	1.75822	titin	32505
	7470	3.38587	7.39637	4.73603	titin	32521
	7481	2.423	4.07212	2.83535	titin	32542
	7484	2.231	2.61701	2.0494	titin	32545
	7485	2.01581	1.40259	1.7522	titin	32575
	7494	5.26958	2.88921	2.00204	titin	32625
	7503	3.40724	3.57204	2.15917	titin	32704
	7513	2.40793	1.84413	1.37907	titin	32769
	7517	2.76417	2.202	1.97825	titin	32779
	7528	2.2233	2.12136	1.56952	titin	32827
	7551	2.73999	2.14857	2.25492	titin	32874
	7572	2.65747	2.04828	1.33546	titin	32960
	7575	3.05378	2.07714	1.92164	titin	32969
	7584	2.89142	2.16655	1.73948	titin	33074
	7585	2.45758	2.26019	1.82781	titin	33176
	7589	2.24768	3.46804	2.00145	titin	33190
	7593	3.04157	2.07704	1.60672	titin	33207
	7598	2.00152	2.70351	2.00858	titin	33308
	7601	4.96919	1.86727	1.43141	titin	33317, 33334
	7605	3.18631	3.03546	2.56923	titin	33334
	7628	2.85958	4.65064	2.42222	titin	33566
	7633	4.29609	6.0388	3.59812	titin	33572
	7637	3.67309	3.54642	3.05312	titin	33623
	7644	1.925	2.8191	2.29886	titin	33679
	7649	2.83209	2.83067	2.67567	titin	33724
	7664	2.524	2.33807	1.65339	titin	33894
	7668	4.03788	5.26487	2.75248	titin	34022
	7672	2.66012	2.72143	1.90943	titin	34034
	7681	10.6796	8.90656	2.72206	titin	34175
	7683	4.10266	9.16658	2.77354	titin	34190
	7686	2.67423	2.92802	1.20372	titin	34212
	7687	3.62149	4.22983	1.68691	titin	34219
	7689	4.4439	4.21044	1.77649	titin	34224
	7692	2.61527	7.11075	2.82064	titin	34288
	7696	3.27968	2.16761	1.5593	titin	34400
	7698	7.22963	3.35695	3.42043	titin	34409
	7713	4.53435	3.66594	3.17187	titin	34545
	7715	6.28168	5.35486	5.19429	titin	34562
	2908	2.19288	2.65504	1.91504	tropomyosin alpha-1 chain isoform a	112
	2912	2.62487	5.31692	2.98348	tropomyosin alpha-1 chain isoform a	136
	2929	2.66536	3.07001	1.62345	tropomyosin alpha-1 chain isoform a	220
	2954	2.28764	1.60157	1.23894	tropomyosin alpha-1 chain isoform a	30
	2959	3.43088	2.93342	3.11875	tropomyosin alpha-1 chain isoform a	48
	2966	2.80658	6.31617	3.03548	tropomyosin alpha-1 chain isoform a	65
	2972	1.79847	2.94249	1.72272	tropomyosin alpha-3 chain isoform 2	100
	2973	1.64794	2.88567	1.86522	tropomyosin alpha-3 chain isoform 2	104
	2977	2.83761	3.02561	2.87363	tropomyosin alpha-3 chain isoform 2	113
	2979	2.03737	5.54001	2.21588	tropomyosin alpha-3 chain isoform 2*	116
	2981	2.79913	3.16771	1.8135	tropomyosin alpha-3 chain isoform 2*	125
	2991	2.40616	2.41502	1.15677	tropomyosin alpha-3 chain isoform 2	197
	3000	3.34613	7.20965	5.50944	tropomyosin alpha-4 chain	100
	3001	1.10245	-2.6964	-1.499	tropomyosin alpha-4 chain	100, 104
	3004	3.72352	6.45393	5.58527	tropomyosin alpha-4 chain	104
	3014	3.08873	6.56172	3.92459	tropomyosin alpha-4 chain	113
	4605	2.05444	1.86396	1.69766	tropomyosin beta chain	12
	4653	2.39106	3.51496	2.46389	tropomyosin beta chain	29
	4661	2.47735	3.75533	2.50371	tropomyosin beta chain	30
	4667	2.41626	6.02266	3.68533	tropomyosin beta chain	48
	4678	3.87303	12.7275	6.14438	tropomyosin beta chain	51
	4679	3.85	10.5705	3.89045	tropomyosin beta chain	59
	4682	4.21336	10.2506	5.18067	tropomyosin beta chain	65
	4608	3.78593	9.16123	4.85796	tropomyosin beta chain*	128, 92, 92
	4636	3.41397	8.00532	5.93042	tropomyosin beta chain	161
	4641	3.12076	2.57869	-1.11958	tropomyosin beta chain	226
	4643	2.16601	2.55036	1.73859	tropomyosin beta chain	233
	4644	2.46435	7.09284	2.78724	tropomyosin beta chain*	248, 212
	4496	1.26416	3.17976	1.85815	troponin C, slow skeletal and cardiac muscles	39
	4515	2.26418	4.97183	3.32386	troponin C, slow skeletal and cardiac muscles	43
	4590	3.35509	1.97389	1.90333	troponin I, fast skeletal muscle	88
	4580	2.739	1.51841	1.79671	troponin I, fast skeletal muscle	124
	4582	2.52003	2.1566	2.43865	troponin I, fast skeletal muscle	132
	4586	2.63006	1.86184	1.95628	troponin I, fast skeletal muscle	168
	4556	-2.34063	-3.15839	-1.6564	troponin I, slow skeletal muscle	19
	4557	-6.43333	-11.1391	-6.9751	troponin I, slow skeletal muscle	25
	4568	-6.46975	-5.63508	-2.69532	troponin I, slow skeletal muscle	27
	4572	-4.33734	-7.02246	-4.72327	troponin I, slow skeletal muscle	41
	4577	1.62188	3.34557	1.41333	troponin I, slow skeletal muscle	86
	4518	1.5993	2.77462	2.32821	troponin I, slow skeletal muscle*	130, 131
	4522	1.96374	1.90781	1.51515	troponin I, slow skeletal muscle	133
	4524	2.28887	4.13057	2.2813	troponin I, slow skeletal muscle	146
	4529	3.51372	12.4076	5.51497	troponin I, slow skeletal muscle	147
	4533	2.78349	4.73961	2.8593	troponin I, slow skeletal muscle	152
	4537	3.09768	10.5105	5.1571	troponin I, slow skeletal muscle	163
	4547	1.79266	3.24341	2.37226	troponin I, slow skeletal muscle	175
	4548	1.6759	3.43747	2.72163	troponin I, slow skeletal muscle	176
	2896	3.77744	3.2199	3.00798	troponin T, fast skeletal muscle	62
	2902	3.21068	4.47163	2.72511	troponin T, fast skeletal muscle	85
	2905	2.27221	1.54326	1.88043	troponin T, fast skeletal muscle	94
	2874	1.20652	6.00588	3.36222	troponin T, fast skeletal muscle	146
	2876	2.64133	8.1709	5.76456	troponin T, fast skeletal muscle	161
	2882	2.71539	3.27285	3.51625	troponin T, fast skeletal muscle	196
	2886	2.43605	3.54185	2.08533	troponin T, fast skeletal muscle	226
	5665	1.9026	6.13949	3.27319	troponin T, slow skeletal muscle	89
	5667	3.8116	7.90724	4.34732	troponin T, slow skeletal muscle	90
	5670	1.92479	2.27433	3.31414	troponin T, slow skeletal muscle	99
	5565	3.2175	12.4343	4.95019	troponin T, slow skeletal muscle	126
	5566	2.33673	8.3785	3.2625	troponin T, slow skeletal muscle	131
	5569	3.12921	7.5851	3.78734	troponin T, slow skeletal muscle	140
	5572	3.12921	7.5851	3.78734	troponin T, slow skeletal muscle	141
	5575	1.08007	2.6496	1.74762	troponin T, slow skeletal muscle	150
	5580	2.24978	2.84969	2.50637	troponin T, slow skeletal muscle	151
	5589	1.67541	2.99393	2.4718	troponin T, slow skeletal muscle	166
	5598	3.16221	9.06575	6.46915	troponin T, slow skeletal muscle	166, 170
	5599	1.19649	3.14215	1.52932	troponin T, slow skeletal muscle	170
	5602	1.82571	2.73677	2.1472	troponin T, slow skeletal muscle	189
	5619	1.44227	2.77567	2.20049	troponin T, slow skeletal muscle	190
	5655	1.06884	2.48932	1.23118	troponin T, slow skeletal muscle	226
	5671	-2.37146	-3.77378	-2.54937	uroporphyrinogen decarboxylase	250
	Phosphatase
	5686	-2.79111	-2.97394	-2.93919	inactive dual specificity phosphatase 27	71
	5718	-2.05847	-3.10887	-3.34723	serine/threonine-protein phosphatase PP1-alpha catalytic subunit*	259, 260
	5725	-2.85416	-2.81169	-1.24565	serine/threonine-protein phosphatase 2A catalytic subunit alpha isoform	21
	5736	2.0077	3.38295	4.97792	serine/threonine-protein phosphatase 2A 65 kDa regulatory subunit A alpha isoform	163
	5738	1.57506	2.31532	3.13804	serine/threonine-protein phosphatase 2A 65 kDa regulatory subunit A alpha isoform*	188, 200
	5744	1.63084	2.00918	3.26907	serine/threonine-protein phosphatase 2A 65 kDa regulatory subunit A alpha isoform	266
	5748	2.05504	2.02474	1.75944	serine/threonine-protein phosphatase 2B catalytic subunit alpha isoform	32
	Protease
	5783	-1.42658	1.59972	2.94004	proteasome subunit alpha type-6	102
	5793	-1.04439	1.31096	2.44997	proteasome subunit beta type-5	91
	5810	-2.55671	-2.42606	-1.30877	proteasome (prosome, macropain) 26S subunit, ATPase, 6	189
	5816	-1.25786	-2.89014	-2.59164	26S proteasome non-ATPase regulatory subunit 13	115
	5823	1.08362	6.30039	3.28038	26S proteasome non-ATPase regulatory subunit 4	122
	5849	-2.01166	-3.21785	-3.567	ubiquitin thiolesterase 13	324
	5851	-3.75679	-7.9822	-7.30284	ubiquitin thiolesterase 13	326
	5853	-1.54405	-4.36769	-4.21038	ubiquitin thiolesterase 13	428
	5859	-2.69407	-9.64162	N.D	ubiquitin thiolesterase 13	638
	5886	2.12321	2.21663	1.21648	ubiquitin carboxyl-terminal hydrolase 5	163
	5887	2.0478	2.6433	1.44233	ubiquitin carboxyl-terminal hydrolase 5	184
	5895	2.06454	2.79067	2.06061	ubiquitin carboxyl-terminal hydrolase 5	353
	5900	1.97334	2.35711	2.10221	ubiquitin carboxyl-terminal hydrolase 5	357
	5904	2.42264	2.67901	2.36167	ubiquitin carboxyl-terminal hydrolase 5	360
	5918	1.7069	2.25379	2.35215	ubiquitin carboxyl-terminal hydrolase 5	423
	5921	1.92149	2.76853	2.09858	ubiquitin carboxyl-terminal hydrolase 5	553
	5925	1.54849	2.66523	3.40386	ubiquitin carboxyl-terminal hydrolase 5	558
	5930	-1.41361	1.11572	2.53294	ubiquitin carboxyl-terminal hydrolase 5	586
	Protein kinase
	5950	6.23429	3.1491	2.89084	activin receptor type-1C precursor	325
	5955	2.30401	4.33641	1.92888	alpha-protein kinase 3	204
	5958	-1.3152	-3.67801	-2.43935	chaperone activity of bc1 complex-like, mitochondrial precursor	181
	5962	-1.87012	-3.00026	-2.02832	chaperone activity of bc1 complex-like, mitochondrial precursor	247
	5964	-1.85036	-4.00738	-2.39701	chaperone activity of bc1 complex-like, mitochondrial precursor	311
	7974	-1.56953	-3.38627	N.D	cAMP-dependent protein kinase type I-alpha regulatory subunit	261
	Receptor, channel, transporter or cell surface protein
	8042	-3.73765	-6.48036	-5.09924	multidrug resistance-associated protein 1	497
	8046	-1.34063	-2.16606	-2.67328	ATP-binding cassette sub-family C member 9	513
	8054	-2.74784	-3.78955	-2.77178	long-chain-fatty-acid--CoA ligase 1	420
	8070	-3.99082	-4.95671	-3.20592	serum albumin precursor	236
	8088	-1.67986	-3.11655	-2.13907	PRA1 family protein 3	151
	8138	1.45612	1.65359	2.90976	sodium/potassium-transporting ATPase subunit beta-1	21
	8146	-2.74908	-2.02	-1.3308	sarcoplasmic/endoplasmic reticulum calcium ATPase 1	204
	8174	-2.57915	-1.848	-1.08379	sarcoplasmic/endoplasmic reticulum calcium ATPase 1	550
	8248	3.99214	5.62549	2.92055	scavenger receptor cysteine-rich type 1 protein M130	999
	8261	-3.55766	-4.20672	-2.95078	cytoskeleton associated protein 5 isoform 6	163
	8269	-1.57865	-2.55105	-2.15755	chloride intracellular channel protein 4	199
	8283	-6.02582	-7.16706	-3.23882	aspartyl-tRNA synthetase, cytoplasmic	99
	8303	2.25558	1.69199	2.13198	endothelin-converting enzyme-like 1	180
	8333	-1.75915	-2.76843	-1.73484	hemoglobin subunit alpha-1/2	12
	8341	-2.50932	-3.76827	-1.80477	hemoglobin subunit alpha-1/2	41
	8360	-1.9305	-2.80063	-1.82111	hemoglobin subunit alpha-1/2	91
	8375	-1.82706	-2.59095	-1.66747	hemoglobin subunit beta-1	145
	8377	-2.02783	-3.17701	-2.35446	hemoglobin subunit beta-1	18
	8379	-2.57256	-3.41457	-1.88133	hemoglobin subunit beta-1	60
	8384	-2.16851	-2.51194	-1.67261	hemoglobin subunit beta-1	67
	8389	-1.69058	-2.75253	-1.72239	hemoglobin subunit beta-1	77
	8393	-1.89869	-3.50736	-1.5625	hemoglobin subunit beta-1	9
	8398	-1.90425	-3.08415	-2.13568	hemoglobin subunit beta-1	96
	8402	-1.63437	-2.93349	-1.3006	hemoglobin, beta adult major chain	45
	8404	-2.17363	-4.44318	-2.17557	hemoglobin, beta adult major chain	62
	8406	-1.53729	-2.93093	-1.76294	hemoglobin, beta adult major chain	96
	8412	-1.39749	-2.63623	-2.36343	insulin-degrading enzyme	192
	8421	-2.01553	-5.08613	-4.86197	integral membrane protein 2A	14
	8424	-1.52862	-3.51191	-3.70683	integral membrane protein 2A	37
	8439	4.28866	12.3083	9.62289	junctophilin-2	77
	8450	-1.88505	-4.4906	-1.77879	hemoglobin subunit beta-2	45
	8453	-1.95001	-2.6925	-1.47995	hemoglobin subunit beta-2	62
	8455	-9.12639	-8.1382	-3.96239	rCG42826-like	319
	8462	-2.18724	-3.35432	-2.09783	lysosomal-associated transmembrane protein 4A	224
	8471	2.22333	2.22683	2.10458	myoglobin	46
	8473	2.08674	3.59865	2.07417	myoglobin	51
	8480	1.66613	2.42904	2.55155	myoglobin	57
	8519	-2.41777	-2.85821	-2.64916	plectin isoform 1	1728
	8527	-2.99505	-4.37857	-2.29751	RT1 class I, locus CE5 isoform 2	342
	8528	-2.5042	-2.66304	-2.25149	rab11 family-interacting protein 1 isoform 1	447, 451
	8544	-2.92757	-3.09595	-2.28238	E3 ubiquitin-protein ligase RNF13	233
	8547	-3.80829	-8.87544	-3.09795	retinoid isomerohydrolase*	416, 498
	8556	1.45592	1.3986	2.51564	ryanodine receptor 1, skeletal muscle*	2598, 2639
	8569	-1.83506	-2.45449	-1.83126	protein S100-A6	47
	8572	-2.36262	-3.65503	-3.11868	secretory carrier-associated membrane protein 1	334
	8575	-1.54767	-3.03302	-2.92427	secretory carrier membrane protein 3	104
	8590	2.09072	2.26022	1.59176	protein SDA1 homolog	268, 271
	8625	-1.42623	-2.78682	-1.84925	sodium-coupled neutral amino acid transporter 3	54
	8630	-1.97222	-4.36645	-3.04483	4F2 cell-surface antigen heavy chain	59
	8671	-1.70356	-2.48514	-1.78561	transmembrane protein 59	359
	8682	-2.32084	-6.18388	-4.13654	translocase of outer mitochondrial membrane 7 homolog	17
	8729	-2.54448	-1.90357	-1.43955	voltage-dependent anion-selective channel protein 1	266
	8732	-2.00494	-2.51486	-1.93285	voltage-dependent anion-selective channel protein 1	274
	8749	-2.97156	-2.33599	-1.79964	voltage-dependent anion-selective channel protein 2	286
	8760	-1.54156	-2.78465	-2.2694	voltage-dependent anion-selective channel protein 3	20
	8765	-66.0666	-5.64533	-2.79359	voltage-dependent anion-selective channel protein 3	274
	8782	1.45342	2.44682	3.18235	centromere/kinetochore protein zw10 homolog	595
	RNA processing
	7981	-5.69865	-5.69347	-2.67895	probable C-_U-editing enzyme APOBEC-2	67
	7985	-3.54836	-3.34347	1.04722	eukaryotic translation initiation factor 1b	42
	7986	-2.69041	-3.57108	-3.14073	eukaryotic initiation factor 4A-I	369
	8021	-2.14992	-2.48766	-2.01938	ribosomal protein S2-like isoform 1	58
	Secreted protein
	8784	-5.71774	-5.82091	-3.57991	hypothetical protein LOC311578, partial	1404
	Transcriptional regulator
	8796	-1.584	-2.54819	-2.19895	BCL6 co-repressor*	1462, 1498
	8805	-2.84024	-2.86735	-3.16911	cullin-associated NEDD8-dissociated protein 2	976
	8878	-1.44795	-4.09501	-1.27541	muscle-related coiled-coil protein	149
	8890	1.75262	2.45279	1.8165	muscle-related coiled-coil protein	198
	8919	1.33468	2.80584	2.1204	nuclear receptor corepressor 2	192, 194
	8931	-1.2037	-2.35596	-2.83868	NEDD8 precursor	48
	8936	-2.04741	-2.90826	-10.1536	NEDD8 precursor	6
	8940	2.21727	1.63332	1.35285	nuclear transcription factor Y subunit gamma	36
	8943	3.1302	4.24261	1.45197	protein DJ-1	188
	8988	-1.08035	-6.62615	-1.31445	polymerase I and transcript release factor	167
	9014	2.7171	2.16786	1.96433	sine oculis-related homeobox 1 homolog*	114, 136
	9015	3.45589	3.04513	1.85384	SET and MYND domain-containing protein 1	460
	9023	3.13297	7.32464	3.89481	sequestosome-1 isoform 1	13
	9026	1.31537	3.16776	1.97505	sequestosome-1 isoform 1	154
	9029	2.4852	2.78158	2.69028	sequestosome-1 isoform 1	312
	9037	2.03705	3.19588	1.91258	sequestosome-1 isoform 1	434
	9064	-2.1961	-1.7675	-2.88036	zinc finger protein 451	153, 154
	Translation
	9070	-3.26637	-3.05859	-4.37244	elongation factor 1-alpha 2	165
	9078	-1.32788	2.50914	2.02358	elongation factor 1-delta	476
	9112	-1.80485	-3.25855	-1.41708	ribosomal protein L30-like	26
	9115	-4.97443	-3.4803	-3.01545	ribosomal protein L12-like*	57, 61
	9132	-2.06004	-1.83698	-2.46026	60S ribosomal protein L9	21
	9145	-2.48048	-7.33587	-2.30557	40S ribosomal protein S10	138
	9169	-2.87316	-1.41431	-1.45846	40S ribosomal protein S10	139
	9172	-3.89572	-4.00829	-2.61882	40S ribosomal protein S16	4
	9181	-2.53408	-2.27803	-1.89101	40S ribosomal protein S21	81
	9201	-1.46419	-6.0426	-1.75002	ubiquitin-40S ribosomal protein S27a*	113, 119
	9335	-2.17854	-2.83587	-2.15145	40S ribosomal protein S3	214
	9338	-2.65392	-2.97605	-1.76264	40S ribosomal protein S3	230
	Ubiquitin conjugating system
	9373	-1.35568	-2.19532	-2.64702	cullin-5	724
	9425	2.44558	4.89718	2.89224	tripartite motif-containing protein 55	293
	9430	2.90683	3.74907	2.23597	E3 ubiquitin-protein ligase TRIM63	106
	9431	4.87794	15.7273	6.47097	E3 ubiquitin-protein ligase TRIM63	123
	9433	1.53973	4.71694	2.42914	E3 ubiquitin-protein ligase TRIM63	129
	9439	2.1983	5.19787	2.7567	E3 ubiquitin-protein ligase TRIM63	199
	9440	2.88771	11.3513	3.03155	E3 ubiquitin-protein ligase TRIM63	255
	9450	2.43773	6.89896	3.61404	E3 ubiquitin-protein ligase TRIM63	258
	9452	2.74886	9.39924	4.53853	E3 ubiquitin-protein ligase TRIM63	291
	9460	2.29648	3.57345	2.16433	E3 ubiquitin-protein ligase TRIM63	297
	9462	1.89271	4.36577	3.09877	E3 ubiquitin-protein ligase TRIM63	46
	9487	1.70811	3.81878	2.69625	ubiquitin-conjugating enzyme E2 variant 1	68
	9494	1.72737	3.81878	2.69625	ubiquitin fusion degradation protein 1 homolog	264
	Unknown function
	8458	-1.80726	-2.80273	-1.78739	hemoglobin alpha 2 chain	12
	8461	-1.80726	-2.80273	-1.78739	hemoglobin alpha 2 chain	8
	9507	-1.73448	-8.21915	-2.9355	anoctamin 3	317, 324
	9513	-6.99586	-11.8831	-14.424	ankyrin repeat and SOCS box protein 2	155
	9517	-2.59854	-4.20972	-6.06819	ankyrin repeat and SOCS box protein 2	573
	9520	1.99964	1.21869	-1.01457	ankyrin repeat and SOCS box protein 2	92
	9524	-2.61408	-3.56074	-2.93413	ataxin-10	262
	9545	-1.40798	-4.60543	-1.66999	coenzyme Q-binding protein COQ10 homolog A, mitochondrial	135
	9546	-1.7446	-2.86579	-1.38708	coenzyme Q-binding protein COQ10 homolog A, mitochondrial	89
	9563	-4.9793	-3.74373	-2.81325	dysferlin-interacting protein 1	54
	9565	-3.32387	-1.9622	-2.44961	dysferlin-interacting protein 1	85
	9567	-3.75182	-2.20362	-1.84924	DAZ interacting protein 1 isoform 1	719
	9575	-2.63108	-1.86081	-1.57649	fanconi anemia, complementation group I*	898, 899
	9682	-3.0963	-3.64994	-2.82742	fibronectin type III and SPRY domain-containing protein 2	741
	9689	-2.5179	-2.67401	-2.93857	interferon-induced protein with tetratricopeptide repeats 1-like protein	287
	9699	-3.01635	-9.14572	-2.56896	kinetochore associated 1	719
	9710	2.05425	3.15107	2.49557	smooth muscle and non-muscle myosin alkali light chain 6B-like	112
	9725	1.32498	2.61987	1.40619	smooth muscle and non-muscle myosin alkali light chain 6B-like	32
	9754	-11.3394	-16.2323	-20.2906	hypothetical protein	704
	9774	2.01916	1.49899	1.12938	telethonin-like	103
	9784	2.15105	1.12491	1.16719	telethonin-like	148
	9789	2.48514	1.3912	-1.04723	telethonin-like	98, 103
	9790	-4.09333	-6.46436	-1.3581	galectin-5	42
	9793	-2.56285	-2.85339	-2.2883	leucine-rich repeat-containing protein 58	106
	9887	-6.01142	-5.01995	-2.56835	PEX20	130
	9891	-10.4578	-5.24677	-3.13414	pleckstrin-2	314
	9909	2.24305	3.74368	2.11623	smooth muscle and non-muscle myosin alkali light chain 6B-like*	154, 193
	9912	2.24305	3.74368	2.11623	smooth muscle and non-muscle myosin alkali light chain 6B-like*	159, 198
	9913	-2.15922	-3.18326	-2.29373	RING finger protein 122-like	78
	9916	3.1779	2.71757	2.95904	glyceraldehyde-3-phosphate dehydrogenase-like	70
	9924	1.25819	-1.04699	3.38738	E3 ubiquitin-protein ligase RNF19A	62
	9931	-2.56013	-1.72682	-1.17918	SH3 domain-binding glutamic acid-rich protein	104
	9936	-2.03211	-2.72084	-1.5288	smoothelin-like protein 1	331
	9940	-2.34941	-2.80338	-1.19564	smoothelin-like protein 1	446
	9954	1.85101	2.5107	1.71242	hsc70-interacting protein	159
	9975	4.55405	5.9052	3.09027	synaptotagmin-like protein 3	569
	10001	-1.38134	-2.12858	-2.81603	TOM1-like protein 2	248
	10017	-2.82965	-2.40902	-2.71802	beta-taxilin	170
	10025	-6.50704	-13.432	-7.9224	xin actin-binding repeat-containing protein 2	1076
	10026	-7.98046	N.D	N.D	xin actin-binding repeat-containing protein 2	1151
	10029	-7.98364	-14.7409	-10.9211	xin actin-binding repeat-containing protein 2	1322
	10030	-9.46809	N.D	N.D	xin actin-binding repeat-containing protein 2	1366
	10052	-8.98417	-13.2834	-18.9559	xin actin-binding repeat-containing protein 2	2947
	10057	-10.3442	-14.856	-17.112	xin actin-binding repeat-containing protein 2	3205
	10059	-8.73563	-33.2238	-12.3561	xin actin-binding repeat-containing protein 2	3235
	10063	-6.25916	-22.1496	-13.9037	xin actin-binding repeat-containing protein 2	3245
	10066	-18.5416	N.D	-32.9397	xin actin-binding repeat-containing protein 2	503
	10071	-7.30961	-40.8281	-26.1793	xin actin-binding repeat-containing protein 2	823
	Total Number of PEPTIDES	533	651	426
	Number of PEPTIDES Increased	389	441	283
	Number of PEPTIDES Decreased	144	210	143
	Total Number of PROTEINS	160	195	158
	Number of PROTEINS Increased	66	70	65
	Number of PROTEINS Decreased	94	125	93
