# Supplementary material for: Identification of the Acetylation and Ubiquitin-Modified Proteome during the Progression of Skeletal Muscle Atrophy
Source: PLoS One. 2015 Aug 24;10(8):e0136247. doi: 10.1371/journal.pone.0136247 (PMC4547751; doi:10.1371/journal.pone.0136247)
Supplement: S8 Table — (XLSX) [file pone.0136247.s008.xlsx]

## Sheet: DAVID of Increased Ubi
Supplementary Table S8. Proteins annotating to UbiScan DAVID clusters presented in Figure 3
Increased Ubiquitination
Cluster	Category	Term	- log p-value	Genes	Cluster Enrichment Score
2 days up
1	GOTERM_CC_FAT	GOTERM_CC_FAT~contractile fiber; GOTERM_CC_FAT~myofibril; GOTERM_CC_FAT~contractile fiber part; GOTERM_CC_FAT~sarcomere	48.31	JPH2, MYL2, TNNC1, MYL3, MYL1, ANKRD2, TTN, TPM1, ACTG1, DES, PPP3CA, MYOM1, JPH1, ACTC1, ACTA1, MYH1, MYH2, MYH4, MYLPF, ACTN1, MYH7, ACTN2, MYOZ2, MYH6, TRIM63, MYH8, TNNI1, TNNI2, TNNT3, MYO18B, TNNT1, NEB, MYH7B	31.93
2	SP_PIR_KEYWORDS	SP_PIR_KEYWORDS~muscle protein; GOTERM_BP_FAT~~muscle system process; GOTERM_BP_FAT~~muscle contraction; GOTERM_CC_FAT~~actin cytoskeleton	47.85	MYL2, MYL3, MYBPC1, MYL1, TPM2, TPM1, TPM4, TPM3, RGD1560334, ACTG2, DES, MB, ACTC1, ACTA1, MYLPF, MYH4, MYH7, MYH6, TRIM63, MYH8, TNNI1, TNNI2, TRIM55, TNNT3, TNNT1, MYH7B	25.48
3	GOTERM_BP_FAT	GOTERM_BP_FAT~striated muscle contraction; KEGG_PATHWAY~Hypertrophic cardiomyopathy (HCM); KEGG_PATHWAY~Dilated cardiomyopathy; GOTERM_BP_FAT~heart process	20.8	ACTC1, MYL2, MYH1, MYL3, TNNC1, MYL1, MYH2, MYH7, MYH6, TPM1, TNNI2, TNNT3, TNNT1, MYH7B, MB	8.67
4	GOTERM_CC_FAT	GOTERM_CC_FAT~myosin complex; KEGG_PATHWAY~tight junction; SP_PIR_KEYWORDS~myosin; GOTERM_MF_FAT~motor activity	18.83	MYH15, MYL2, MYH1, MYBPC1, MYL3, MYL1, MYH2, MYH4, MYLPF, MYH7, MYH6, MYH8, RGD1560334, MYO18B, MYH13, MYH7B	6.36
5	GOTERM_BP_FAT	GOTERM_BP_FAT~striated muscle tissue development; GOTERM_BP_FAT~muscle organ development; GOTERM_BP_FAT~muscle tissue development; GOTERM_BP_FAT~muscle tissue morphogenesis	13.39	ACTC1, ACTA1, MYL3, TNNC1, MYLPF, MYH7, MYH6, SIX4, TTN, TNNI1, RGD1560334, MYO18B, SIX1, PPP3CA	6.54
6	GOTERM_CC_FAT	GOTERM_CC_FAT~striated muscle thin filament; GOTERM_CC_FAT~troponin complex; GOTERM_BP_FAT~skeletal muscle contraction; GOTERM_MF_FAT~troponin T binding	9.37	TNNT3, TNNT1, ACTA1, TNNC1, TNNI1, TNNI2	6.06
4 days up
1	GOTERM_CC_FAT	GOTERM_CC_FAT~contractile fiber; GOTERM_CC_FAT~myofibril; GOTERM_CC_FAT~contractile fiber part; GOTERM_CC_FAT~sarcomere	41.01	JPH2, MYL2, TNNC1, MYL3, ANKRD2, TTN, TPM1, ACTG1, PPP3CA, MYOM1, JPH1, ACTC1, ACTA1, MYH1, MYH2, MYH4, ACTN1, MYH7, ACTN2, MYOZ2, MYH6, TRIM63, MYH8, TNNI1, TNNI2, MURC, TNNT3, MYO18B, TNNT1, NEB, MYH7B	28.88
2	SP_PIR_KEYWORDS	SP_PIR_KEYWORDS~muscle protein; GOTERM_BP_FAT~muscle system process; GOTERM_BP_FAT~muscle contraction; GOTERM_CC_FAT~actin cytoskeleton	39.12	ACTC1, ACTA1, MYL2, MYBPC1, MYL3, MYH4, MYH7, MYH6, TRIM63, TPM2, TPM1, MYH8, MYL6L, TNNI1, TPM4, TNNI2, TPM3, TRIM55, ACTG2, TNNT3, RGD1560334, TNNT1, MYH7B, MB	23.19
3	KEGG_PATHWAY	KEGG_PATHWAY~tight junction; GOTERM_CC_FAT~myosin complex; INTERPRO~myosin tail; SP_PIR_KEYWORDS~myosin	14.79	ACTB, PPP2R1B, PPP2R1A, MYH15, MYL2, MYH1, ACTN4, MYH2, MYH4, ACTN1, ACTN2, MYH7, ACTN3, MYH6, MYH8, ACTG1, MYH13, MYH7B	5.65
4	KEGG_PATHWAY	KEGG_PATHWAY~Hypertrophic cardiomyopathy (HCM); KEGG_PATHWAY~Dilated cardiomyopathy; GOTERM_BP_FAT~muscle organ development; GOTERM_BP_FAT~striated muscle tissue development	11.82	ACTB, ACTC1, MYL2, MYL3, TNNC1, MYH7, MYH6, TTN, TPM2, TPM1, TPM4, TPM3, ACTG1	5.54
5	GOTERM_MF_FAT	GOTERM_MF_FAT~structural constituent of muscle; GOTERM_BP_FAT~sarcomere organization; GOTERM_MF_FAT~structural molecule activity	9.81	RGD1560334, MYOM2, MYH7, MYH6, MYOM1, TTN, JPH1, MYL6L	5.45
6	GOTERM_CC_FAT	GOTERM_CC_FAT~striated muscle thin filament; GOTERM_CC_FAT~troponin complex; GOTERM_BP_FAT~skeletal muscle contraction; GOTERM_BP_FAT~regulation of muscle contraction	8.97	TNNT3, TNNT1, ACTA1, TNNC1, TNNI1, TNNI2	6.03
6 days up
1	GOTERM_CC_FAT	GOTERM_CC_FAT~contractile fiber; GOTERM_CC_FAT~myofibril; GOTERM_CC_FAT~contractile fiber part; GOTERM_CC_FAT~sarcomere	39.43	JPH2, TNNC1, MYL3, ANKRD2, TTN, TPM1, ACTG1, MYOM1, JPH1, PLEC, ACTC1, ACTA1, MYH1, MYH2, MYH4, ACTN1, MYH7, ACTN2, MYOZ2, MYH6, TRIM63, MYH8, TNNI1, TNNT3, MYO18B, TNNT1, NEB, RYR2, MYH7B	26.96
2	SP_PIR_KEYWORDS	SP_PIR_KEYWORDS~muscle protein; GOTERM_CC_FAT~actin cytoskeleton; GOTERM_MF_FAT~actin binding; GOTERM_MF_FAT~cytoskeletal protein binding	35.1	ACTC1, ACTA1, MYBPC1, MYL3, MYH4, MYH7, MYH6, TRIM63, TPM2, TPM1, MYH8, TNNI1, TPM4, TPM3, TRIM55, ACTG2, TNNT3, RGD1560334, TNNT1, MYH7B, MB	19.28
3	GOTERM_BP_FAT	GOTERM_BP_FAT~muscle system process; GOTERM_BP_FAT~muscle contraction; GOTERM_MF_FAT~cytoskeletal protein binding; GOTERM_BP_FAT~striated muscle contraction	29.98	ALDOA, ACTC1, ACTA1, MYH1, MYBPC1, TNNC1, MYL3, MYH2, ACTN2, MYH7, ACTN3, MYH6, TRIM63, TTN, TPM1, TPM4, TNNT3, RGD1560334, TNNT1, MYOM2, MYOM1, MYH7B, MB	24
4	GOTERM_BP_FAT	GOTERM_BP_FAT~striated muscle contraction; GOTERM_BP_FAT~regulation of ATPase activity; GOTERM_BP_FAT~actin filament-based movement; GOTERM_BP_FAT~muscle filament sliding	16.95	ALDOA, ACTC1, MYH1, MYL3, TNNC1, MYH2, MYH7, MYH6, TPM1, TNNT3, TNNT1, MYH7B, MB	4.71
5	KEGG_PATHWAY	KEGG_PATHWAY~Hypertrophic cardiomyopathy (HCM); Hypertrophic cardiomyopathy (HCM)~Dilated cardiomyopathy; GOTERM_BP_FAT~response to inorganic substance; GOTERM_BP_FAT~response to calcium ion	12.78	ACTB, ACTC1, MYL3, TNNC1, MYH7, MYH6, TTN, TPM2, TPM1, TPM4, TPM3, ACTG1, RYR2	6.68
6	GOTERM_CC_FAT	GOTERM_CC_FAT~myosin complex; INTERPRO~Myosin tail; SP_PIR_KEYWORDS~thick filament; GOTERM_CC_FAT~myosin filament	11.82	RGD1560334, MYO18B, MYH1, MYBPC1, MYL3, MYH2, MYH4, MYH7, MYH13, MYH6, MYH8, MYH7B	5.38

## Sheet: DAVID of Decreased Ubi
Decreased Ubiquitination
Cluster	Category	Term	- log p-value	Genes	Cluster Enrichment Score
2 days down
1	GOTERM_CC_FAT	GOTERM_CC_FAT~contractile fiber; GOTERM_CC_FAT~myofibril; GOTERM_MF_FAT~actin binding; GOTERM_CC_FAT~contractile fiber part	7.66	NRAP, CRYAB, MYH2, ITGB1BP2, MYH7, MYH6, TTN, MYH8, TNNI1	3
2	INTERPRO	INTERPRO~Type II keratin; GOTERM_MF_FAT~structural molecule activity; SP_PIR_KEYWORDS~keratin; GOTERM_CC_FAT~keratin filament	7.19	KB21, KRT5, KB23, LOC683313, KRT86, KRT83	4.66
3	GOTERM_CC_FAT	GOTERM_CC_FAT~non-membrane-bounded organelle; GOTERM_CC_FAT~intracellular non-membrane-bounded organelle; GOTERM_MF_FAT~structural molecule activity; GOTERM_CC_FAT~cytoskeletal part	6.67	HIST2H2AA3, HIST1H2AA, RGD1563956, TTN, RPS2, PSMB4, KRT5, HIST3H2A, RPL12, MSN, RGD1564883, KRT86, KRT83, LOC685320, CKAP5, CRYAB, MYH2, MYH7, LOC683313, MYH6, MYH8, TNNI1, RPS16, KB21, LOC499782, CLIC5, KB23, HIST1H2AO	5.92
4	GOTERM_BP_FAT	GOTERM_BP_FAT~macromolecular complex assembly; GOTERM_BP_FAT~macromolecular complex subunit organization; GOTERM_BP_FAT~protein complex assembly; GOTERM_BP_FAT~protein complex biogenesis	5.89	HIST2H2AA3, HSP90AA1, HIST1H2AA, VCP, CRYAB, MYH2, HIST3H2A, CAT, RPS2, TTN, HBB, HIST1H2AO	3.64
5	GOTERM_MF_FAT	GOTERM_MF_FAT~ATPase activity; GOTERM_MF_FAT~ATPase activity, coupled; GOTERM_MF_FAT~purine ribonucleotide binding; GOTERM_MF_FAT~ribonucleotide binding	3.03	VCP, MYH2, EIF4A1, MYH7, ABCC1, MYH6, ABCB5	1.82
6	GOTERM_BP_FAT	GOTERM_BP_FAT~response to inorganic substance; GOTERM_BP_FAT~response to oxidative stress; GOTERM_BP_FAT~response to reactive oxygen species	2.7	ALAD, ALB, CRYAB, MYH7, CAT, TTN	1.91
4 days down
1	GOTERM_CC_FAT	GOTERM_CC_FAT~contractile fiber; GOTERM_CC_FAT~myofibril; GOTERM_CC_FAT~contractile fiber part; GOTERM_MF_FAT~actin binding	20.1	ACTC1, ACTA1, MYL2, MYH1, CRYAB, MYH3, MYH2, MYH4, ACTN2, MYH7, MYH6, SMTNL1, TTN, MYH8, TNNI1, MURC, DES, NEB, NRAP, ITGB1BP2, SLC4A1, CABC1, PLEC	13.32
2	GOTERM_CC_FAT	GOTERM_CC_FAT~non-membrane-bounded organelle; GOTERM_CC_FAT~intracellular non-membrane-bounded organelle; GOTERM_CC_FAT~cytoskeleton; GOTERM_CC_FAT~cytoskeletal part	14.49	HIST2H2AA3, MYBPC1, RPS2, TTN, RPS3, HIST1H2BM, DES, HIST1H2BL, HIST3H2A, H2AFX, SLC4A1, MSN, RPL12, HIST3H2BB, LMOD2, KRT86, HIST3H2BA, RGD1564883, KRT83, RPS27A, ACTA1, MYH1, CRYAB, MYH3, MYH2, MYH4, NUSAP1, MYH7, LOC683313, ACTN2, MYH6, MYH8, RPS16, KB21, CLIC5, RPS10, KB23, HIST1H2AA, MYL2, VIM, RGD1563956, CAPZB, TPM4, PFN1, PSMB4, RPL30, KRT5, PPP2CA, MYBPH, RPS21, ARL6IP5, PLEC, HIST1H2BA,…	12.2
3	SP_PIR_KEYWORDS	SP_PIR_KEYWORDS~muscle protein; GOTERM_CC_FAT~actin cytoskeleton; SP_PIR_KEYWORDS~thick filament; INTERPRO~myosin tail	13.45	ACTC1, MYL2, ACTA1, MYBPC1, MYH3, MYH4, MYH7, MYH6, MYH8, TNNI1, TPM4, DES, MYBPH	5.41
4	SP_PIR_KEYWORDS	SP_PIR_KEYWORDS~isopeptide bond; UP_SEQ_FEATURE~cross-link:Glycyl lysine isopeptide (Lys-Gly) (interchain with G-Cter in ubiquitin); KEGG_PATHWAY~Systemic lupus erythematosus; GOTERM_BP_FAT~macromolecular complex subunit organization	9.5	HIST1H2BA, HIST2H2AA3, HIST1H2BC, HIST1H2AA, LOC687748, SLC3A2, MYH4, NEDD8, MYH7, MYH6, RPS3, PFN1, CUL5, ATP2A2, HIST1H2BL, HIST3H2A, HIST3H2BB, HIST1H2AO, RPS27A	5.23
5	GOTERM_BP_FAT	GOTERM_BP_FAT~muscle system process; GOTERM_BP_FAT~myofibril assembly; KEGG_PATHWAY~Hypertrophic cardiomyopathy (HCM); GOTERM_BP_FAT~cardiac muscle tissue morphogenesis	8.92	ACTC1, MYL2, MYH1, ACTA1, MYBPC1, MYH3, MYH2, ACTN2, MYH7, MYH6, TTN, TPM4, CABC1	3.09
6	GOTERM_BP_FAT	GOTERM_BP_FAT~macromolecular complex subunit organization; GOTERM_BP_FAT~macromolecular complex assembly; GOTERM_BP_FAT~protein complex biogenesis; GOTERM_BP_FAT~protein complex assembly	8.1	HIST2H2AA3, HIST1H2AA, IDE, LOC360504, TTN, RPS2, PFN1, HIST1H2BM, HIST1H2BL, HIST3H2A, CAT, HIST3H2BB, HIST3H2BA, HBB, HIST1H2BA, HIST1H2BC, HSP90AA1, MYH1, CRYAB, MYH2, ACTN2, HBA-A2, PTRF, VCP, RPS10, HIST1H2AO	4.78
6 days down
1	GOTERM_CC_FAT	GOTERM_CC_FAT~contractile fiber; GOTERM_CC_FAT~myofibril; GOTERM_CC_FAT~contractile fiber part; GOTERM_CC_FAT~sarcomere	17.54	MYH1, CRYAB, MYH3, MYH2, MYH4, MYH7, MYH6, TTN, MYH8, TNNI1, ABCC9, NEB, NRAP, CKMT2, ITGB1BP2, HSPB1, SYNM, CABC1, PLEC	10.34
2	SP_PIR_KEYWORDS	SP_PIR_KEYWORDS~thick filament; GOTERM_CC_FAT~myosin filament; GOTERM_MF_FAT~actin binding; GOTERM_MF_FAT~cytoskeletal protein binding	10.25	MYBPC1, MYH3, MYBPH, MYH4, MYH7, MYH6, MYH8	4.87
3	GOTERM_MF_FAT	GOTERM_MF_FAT~actin binding; GOTERM_BP_FAT~actin filament-based process; GOTERM_BP_FAT~actin cytoskeleton organization; GOTERM_BP_FAT~cytoskeleton organization	10.05	MYH1, MYBPC1, MYH3, MYH2, MYH4, MYH7, MYH6, FLNC, TTN, CAPZB, MYH8, TNNI1, PFN1, NRAP, XIRP2, MSN, PLEC	5.45
4	GOTERM_CC_FAT	GOTERM_CC_FAT~non-membrane-bounded organelle; GOTERM_CC_FAT~intracellular non-membrane-bounded organelle; GOTERM_CC_FAT~cytoskeleton; GOTERM_CC_FAT~cytoskeletal part	8.32	HIST2H2AA3, HIST1H2AA, MYBPC1, VIM, RGD1563956, DNAH3, RPS2, TTN, CAPZB, PSMB4, PFN1, KRT5, RPL9, MYBPH, HIST3H2A, MSN, RPL12, ARL6IP5, RGD1564883, KRT86, KRT83, PLEC, LOC685320, MYH1, CRYAB,	8.05
5	INTERPRO	INTERPRO~Intermediate filament protein, conserved site; INTERPRO~Intermediate filament protein; INTERPRO~Filament; GOTERM_MF_FAT~structural molecule activity	6.34	KB21, KRT5, VIM, KB23, SYNM, LOC683313, KRT86, KRT83	3.73
6	SP_PIR_KEYWORDS	SP_PIR_KEYWORDS~isopeptide bond; UP_SEQ_FEATURE~cross-link:Glycyl lysine isopeptide (Lys-Gly) (interchain with G-Cter in ubiquitin); SMART~H2A; INTERPRO~Histone H2A	6.28	PFN1, HIST2H2AA3, CUL5, HIST1H2AA, SLC3A2, MYH4, MYH7, HIST3H2A, NEDD8, MYH6, HIST1H2AO	3.1
