# Supplementary material for: Identification of the Acetylation and Ubiquitin-Modified Proteome during the Progression of Skeletal Muscle Atrophy
Source: PLoS One. 2015 Aug 24;10(8):e0136247. doi: 10.1371/journal.pone.0136247 (PMC4547751; doi:10.1371/journal.pone.0136247)
Supplement: S9 Table — (XLSX) [file pone.0136247.s009.xlsx]

## Sheet: Proteins common to both arrays
Supplementary Table S9. Proteins differentially acetylated and ubiquitinated
	AcetylScan			UbiScan
Protein	2 days	4 days	6 days	2 days	4 days	6 days	Lysine Site
actin, alpha skeletal muscle				7	5	3.5	50
				5.4	3.6	2.4	61
	-4.5	-1.2	-2.3	-3.1	-3	-1.9	70
				2.1	1.8	1.9	191
	-1.9	-2.8	-4.1				286
				2	1.6	1.9	326
				2.2	1.9	2.5	328
				4.4	4.5	4.3	336
actinin alpha 2				-5.5	-3.6	-1.6	71
				-3.1	-1.5	1.4	86
				1.84007	4.04198	4.48355	96
				1.10458	1.73686	2.59761	102
				3.15651	4.04966	4.2786	110
				3.28866	2.97713	2.86405	338
				1.5156	2.70834	2.3122	358
				3.00711	4.01804	3.11659	393
	-1.3	-1.9	-3.4	3.78497	3.4591	3.46608	432
				2.57528	2.13789	2.16224	436
				7.57686	9.16547	7.09322	447
				4.42857	7.98379	5.27429	454
				3.24377	2.27806	1.59845	512
				4.54522	11.6678	10.7634	637
				3.35912	2.38245	2.17071	642
				2.12922	4.88406	5.07693	683
albumin	-2.55725	-1.70595	-1.62454				36
	-2.30423	1.78835	2.65784				57
	-2.27149	-2.08645	-1.37013				88
	1.69939	4.58453	2.10968				210
				-3.99082	-4.95671	-3.20592	236
	-2.74986	-1.71303	-1.91798				496
alpha-crystallin B chain				-2.04913	-2.07623	-3.09696	82
				-1.84216	-2.54155	-4.06721	92
	-1.27674	-1.74743	-2.53604				103
				-2.24823	-1.53564	-3.16347	166
beta-enolase	1.2	1.2	2.5				54
				2.4	3.9	3.8	197
				2.5	2.3	3	275
				1.8	1.8	2.4	420
carbonic anhydrase 3	-2.50795	-1.26444	-2.40254				3
	1.22182	2.70222	2.60792				24
	1.22182	2.70222	2.60792				36
	1.28966	-4.06724	-1.22511	1.75652	-2.90025	1.36713	212
chaperone activity of bc1 complex-like, mitochondrial precursor				-1.87012	-3.00026	-2.02832	247
				-1.3152	-3.67801	-2.43935	181
				-1.85036	-4.00738	-2.39701	311
				-1.85036	-4.00738	-2.39701	315
	-1.27471	-2.17129	-2.5321				328
creatine kinase S-type, mitochondrial	-6.08118	-3.17179	-1.99389	-5.019	-13.1557	-4.67738	257
glyceraldehyde-3-phosphate dehydrogenase	-2.5	-2.2	-3.3				192
				2.2	3.4	2.7	249
				2.2	3.4	2.7	257
hemoglobin alpha 2 chain				-1.80726	-2.80273	-1.78739	8
				-1.80726	-2.80273	-1.78739	12
	-2.50266	-1.39	1.11669	-1.88818	-2.95819	-1.88453	17
hemoglobin subunit beta-1				-1.89869	-3.50736	-1.5625	9
				-2.02783	-3.17701	-2.35446	18
				-2.57256	-3.41457	-1.88133	60
				-2.72035	-2.65886	-2.78696	62
				-2.16851	-2.51194	-1.67261	67
				-1.69058	-2.75253	-1.72239	77
				-1.90425	-3.08415	-2.13568	96
	-14.7934	-3.89018	-3.15452				121
	-2.11722	-1.51913	1.17217	-1.82706	-2.59095	-1.66747	145
hemoglobin subunit beta-2	1	-1.1	2.1	-1.88505	-4.4906	-1.77879	45
				-1.95001	-2.6925	-1.47995	62
				-2.16851	-2.51194	-1.67261	67
				-1.69058	-2.75253	-1.72239	77
				-1.90425	-3.08415	-2.13568	96
				-1.82706	-2.59095	-1.66747	145
Histone H2B type 1-A; Histone H2B-3	-1.20041	2.00185	1.63289				12, 13, 16
	-1.3	1.8	2				13, 16, 17
	-1.3	2	1.5				13, 16, 21; 13, 16, 21; 13, 16, 21; 13, 16, 21
	-1	2.7	1.9				17, 21
	-1.1	2.5	1.4				17, 21, 24
				-2.04398	-2.54657	-1.67763	110; 109; 108; 109; 109; 109; 109
				-1.27336	3.62416	1.5879	118; 117; 116; 117; 117; 117; 117
myoglobin	1	2.1	1.6	2.22333	2.22683	2.10458	46
				2.08674	3.59865	2.07417	51
				1.66613	2.42904	2.55155	57
	1	2.2	1.6				146
myosin heavy chain IIa				2.4	2.1	2.1	59
				2.4	2	2.8	63
				2.2	1.5	2.1	73
				2.4	1.8	2.3	84
				3.5	1	2.1	91
				-1.34991	-2.41456	-3.61569	107
	-2.2	-3	-9				273
				2.5	1.7	1.6	281
				-1.59194	-2.72276	-1.86991	354
				-1.06876	-2.46334	-2.91315	366
	-3.4	-2	-3.6				416
				3.8	3.5	3.5	432
				-2.79318	-4.1149	-2.23032	506
				2.6	1.7	2.3	570
				-1.37651	-8.06448	-2.90067	599
				-1.35979	-10.2908	-4.08373	618
				2.5	1.1	1.2	685
				2.1	1.2	1	725
				3	1.8	2	750
				1.8	2.1	1.7	768
	-2	-2	-2.9	2.5	1.3	1	786
				3.1	1.3	1	809
				2.2	2.4	1.8	847
				3.3	2	1.9	853
				4.6	2.8	2.5	859
				3.1	3.1	2.6	888
				3.8	5.7	2.5	916
				2.89062	2.38339	3.11907	918
				3.69377	2.31868	2.13249	924
				3.96554	3.15184	2.67361	945
				3.57308	2.53973	1.21388	946
				4.59614	2.79382	2.13458	948
				4.985	3.51304	2.27233	982
				4.94072	6.08052	3.06814	1003
				3.50611	2.46718	1.75558	1028
				3.0545	1.48103	2.49675	1030
	2.5	2	-1.3	3.45012	2.99987	1.74981	1032
				5.98504	3.40566	2.76619	1048
				5.98504	3.40566	2.76619	1049
				2.19516	3.83563	1.69066	1060
				3.15484	2.43329	1.71686	1066
				4.39882	4.61584	3.09562	1088
				4.39882	4.61584	3.09562	1089
				5.48849	4.79349	3.63972	1112
				5.48849	4.79349	3.63972	1113
				2.51855	6.02385	2.04142	1115
				2.50731	1.85865	2.21698	1171
				4.17683	3.03292	1.83668	1172
				2.46532	3.39831	2.37289	1179
				4.35815	4.34602	3.31858	1200
				2.99513	3.31193	2.26406	1201
				4.71098	3.57779	3.46264	1231
				4.17742	3.7364	4.49468	1246
				5.89714	3.55129	7.141	1248
				5.63271	6.40827	7.00238	1253
				5.71315	4.43968	4.43794	1268
				2.59393	1.6428	2.02557	1300
				3.19962	2.65455	3.50761	1311
				3.37925	1.70171	1.08616	1322
				3.18995	4.28396	2.63353	1330
				5.60073	4.52251	2.15711	1332
				13.7757	8.48272	4.88946	1360
				2.37322	1.68428	2.04719	1369
	1.5	1.6	2.4	3.01612	3.67085	2.88212	1380
				2.58714	2.95431	2.29446	1396
				2.42819	3.76116	2.94913	1398
				4.8363	2.65527	2.76589	1416
				3.68607	3.51749	2.50689	1450
				3.45519	3.40698	2.621	1451
	-1.4	-1.5	-2.2				1457
	-3	-3.4		2.91022	3.4294	1.65983	1463
				3.33475	2.72298	2.41934	1478
				2.91591	3.25646	2.73402	1489
				2.13395	2.09012	1.69533	1491
				3.63534	3.26461	2.7883	1509
				3.77635	3.71794	3.4679	1527
				4.70343	5.00189	4.58182	1534
				3.2228	1.96758	2.39952	1622
				3.23505	2.54093	2.03776	1623
				2.00786	1.62532	1.64434	1657
				3.27101	2.28543	1.80828	1706
				2.97219	2.34582	1.90037	1733
				2.351	1.70329	1.54094	1734
				2.87486	2.35744	2.08506	1735
				-6.25917	1.74052	-1.11431	1762
				2.8091	2.32562	1.15987	1763
	-1.6	-1.6	-2.3	1.81719	3.02124	1.25164	1776
				1.95667	2.11942	-1.04593	1777
				1.96246	3.23721	1.71473	1789
				1.96246	3.23721	1.71473	1790
				3.36766	2.86854	3.09199	1854
				2.4683	3.1267	2.38239	1865
				2.07618	1.90897	2.65695	1901
				5.2795	6.33144	4.81386	1936
Myosin 7 (myosin heavy chain I)				2.3127	2.29087	2.7457	83
				-1.34991	-2.41456	-3.61569	106
				-1.8567	-2.2726	-2.84492	234
				-2.2	-3	-9	270
				1.73838	2.42545	1.42517	278
				-2.58245	-2.64005	-1.91862	351
				-3.4	-2	-3.6	413
				-2.79318	-4.1149	-2.23032	503
				2.03631	3.41904	1.82789	559
				-2.68763	-8.62136	-4.95046	570
				1.04364	-3.82448	-2.40085	572
				2.25961	2.28161	1.86835	744
				2.49568	2.61647	1.90203	757
				2.49568	2.61647	1.90203	762
				2.3892	3.02126	1.88605	841
				2.07234	2.81908	1.78608	847
				1.22782	2.75475	2.82201	860
				2.10341	4.4239	2.09637	865
				2.06179	4.54944	1.61336	910
				2.94723	3.60859	1.4153	918
				1.98494	3.11449	1.39687	920
				2.97842	3.47467	1.59057	939
				2.25066	2.48624	1.56677	940
				2.37935	3.10331	1.50176	942
				4.25498	8.08485	9.5594	996
				2.3051	2.39683	1.00216	997
				2.26969	2.45824	1.04868	1016
				3.4753	5.16371	1.20628	1022
				2.19516	3.83563	1.69066	1054
				2.24183	2.79811	-1.03277	1060
				2.30971	2.75034	1.47773	1082
				2.30971	2.75034	1.47773	1083
				2.32021	3.30473	1.32484	1106
				2.3846	3.09096	1.28142	1107
				2.1197	7.1003	1.69298	1134
				2.08178	1.98276	-1.04721	1166
				2.46532	3.39831	2.37289	1173
				4.35815	4.34602	3.31858	1194
				2.99513	3.31193	2.26406	1195
				3.13626	4.26922	3.16105	1216
				1.89018	3.79175	1.7153	1219
				1.86217	2.63448	1.24036	1221
	-2.3	-1.7	-1.3	2.0531	3.82443	1.45767	1225
				2.12212	3.16286	1.79446	1240
				4.01624	5.73648	2.98971	1247
				3.12299	4.25807	2.86359	1279
				1.54513	2.41564	1.91754	1294
				2.65336	3.01855	2.33899	1305
				3.18995	4.28396	2.63353	1324
				3.28037	2.88901	1.79734	1326
				2.75674	2.86788	2.29963	1354
				2.26329	2.79901	2.07301	1363
	1.5	1.6	2.4	3.01612	3.67085	2.88212	1374
				2.58714	2.95431	2.29446	1390
				2.42819	3.76116	2.94913	1392
				2.23401	2.95375	1.11747	1410
	1	2.5	1.4	2.69327	4.12206	2.66626	1416
				2.51065	3.55201	1.79968	1444
				2.14821	2.8279	1.37786	1459
				2.0972	2.74854	1.30837	1472
				3.37314	3.70843	-1.00706	1521
				2.16751	2.17885	1.02088	1528
				1.75246	3.15302	1.33196	1531
				3.11375	3.77081	1.74493	1557
				-1.73447	-2.38499	-3.37681	1569
				3.68968	4.02974	-1.05481	1616
				1.61079	5.5162	1.08292	1641
				-2.5155	-2.22552	-2.52256	1644
				-1.4	-1.5	-5.2	1651
				-2.5	-2.7	-3	1668
				2.02302	2.03992	-1.30546	1700
				3.20784	3.98616	1.89164	1727
				1.70699	2.16569	-1.29307	1728
				2.14264	2.83656	-1.18418	1729
				-6.25917	1.74052	-1.11431	1756
				2.8091	2.32562	1.15987	1757
	-1.6	-1.6	-2.3	1.81719	3.02124	1.25164	1770
				1.95667	2.11942	-1.04593	1771
				2.27001	-1.10138	-1.26828	1806
				-1.1	-1.6	-3.5	1809
				-1.27273	-2.34	-3.72254	1810
				2.30657	2.45217	1.26891	1831
				1.77826	3.46079	1.7085	1838
				3.26017	3.21131	2.35749	1848
				2.76823	3.34548	2.20228	1859
				2.79582	4.67713	2.14569	1930
myosin light chain 1/3, skeletal muscle isoform isoform 1f	-8	-8.1	-5.1				12
				2.1	1.6	1.4	88
myosin light chain 3	-2	-1.5	-3.8				48
	-1.5	-1.6	-3.2				60
				1.8	3.3	2.2	103
				2	3.6	2.4	105
				1.4	2.7	2.4	128
				1.7	2.4	1.5	130
myosin regulatory light chain 2, skeletal muscle isoform	1	-1.3	-2.5				47
				2.1	1.6	1.4	88
N-alpha-acetyltransferase 50, NatE catalytic subunit	-2.3	-2.2	-3.2	-1.7	-3.1	1.1	36
				-1.7	-3.1	1.1	46
plectin 1	3.6	3.2	7.3				918
				-1.3	2.7	2.6	1178
troponin C, slow skeletal and cardiac muscles	-1.5	1.7	-3.5				6
				1.3	3.2	1.9	39
				2.3	5	3.3	43
troponin T, slow skeletal muscle				1.9026	6.13949	3.27319	89
				3.8116	7.90724	4.34732	90
				1.92479	2.27433	3.31414	99
				3.2175	12.4343	4.95019	126
				2.33673	8.3785	3.2625	131
				3.12921	7.5851	3.78734	140
				3.12921	7.5851	3.78734	141
				1.08007	2.6496	1.74762	150
				2.24978	2.84969	2.50637	151
	-2.1	-1.9	-1.7	1.67541	2.99393	2.4718	166
				1.19649	3.14215	1.52932	170
				1.82571	2.73677	2.1472	189
				1.44227	2.77567	2.20049	190
				1.06884	2.48932	1.23118	226
				1.27371	2.51891	1.63854	228
